# Supplementary material for: Ultraselective sequestration of Li+ and Mg2+ from brines via a reusable polyoxoniobate-based ion sponge
Source: Sci Adv. 2025 Dec 5;11(49):eadz7696. doi: 10.1126/sciadv.adz7696 (PMC12680045; doi:10.1126/sciadv.adz7696)
Supplement: Supplementary file 2 — Movies S1 to S6 [file sciadv.adz7696_movies_s1_to_s6.zip]

Archive with 6 entries (6 files):
- adz7696_movie_s1.mp4
- adz7696_movie_s2.mp4
- adz7696_movie_s3.mp4
- adz7696_movie_s4.mp4
- adz7696_movie_s5.mp4
- adz7696_movie_s6.mp4
