# Supplementary material for: Ultraselective sequestration of Li+ and Mg2+ from brines via a reusable polyoxoniobate-based ion sponge
Source: Sci Adv. 2025 Dec 5;11(49):eadz7696. doi: 10.1126/sciadv.adz7696 (PMC12680045; doi:10.1126/sciadv.adz7696)
Supplement: Supplementary file 3 — Data S1 to S4 [file sciadv.adz7696_data_s1_to_s4.zip]

Archive with 4 entries (4 files):
- adz7696_data_s1.cif
- adz7696_data_s2.cif
- adz7696_data_s3.cif
- adz7696_data_s4.cif
