# Supplementary material for: Ultraselective sequestration of Li+ and Mg2+ from brines via a reusable polyoxoniobate-based ion sponge
Source: Sci Adv. 2025 Dec 5;11(49):eadz7696. doi: 10.1126/sciadv.adz7696 (PMC12680045; doi:10.1126/sciadv.adz7696)
Supplement: Supplementary file 3 — Data S1 to S4 [file sciadv.adz7696_data_s1_to_s4.zip › adz7696_data_s1.cif]

data_Li_Nb
_audit_creation_date               2023-11-22
_audit_creation_method
;
Olex2 1.5-alpha
(compiled 2023.08.24 svn.re1ec1418 for OlexSys, GUI svn.r6817)
;
_shelx_SHELXL_version_number       '2018/3'
_audit_contact_author_address      ?
_audit_contact_author_email        ?
_audit_contact_author_name         ''
_audit_contact_author_phone        ?
_publ_contact_author_id_orcid      ?
_publ_section_references
;
Dolomanov, O.V., Bourhis, L.J., Gildea, R.J, Howard, J.A.K. & Puschmann, H.
 (2009), J. Appl. Cryst. 42, 339-341.

Sheldrick, G.M. (2008). Acta Cryst. A64, 112-122.
;
_chemical_name_common              ?
_chemical_name_systematic          ?
_chemical_formula_moiety           'Nb O3.167, H3 Li1.167 O4, 0.5(O)'
_chemical_formula_sum              'H3 Li1.17 Nb O7.67'
_chemical_formula_weight           226.70
_chemical_melting_point            ?
loop_
  _atom_type_symbol
  _atom_type_description
  _atom_type_scat_dispersion_real
  _atom_type_scat_dispersion_imag
  _atom_type_scat_source
 'H' 'H' 0.0000 0.0000 'International Tables Vol C Tables 4.2.6.8 and 6.1.1.4'
 'Li' 'Li' -0.0003 0.0001
 'International Tables Vol C Tables 4.2.6.8 and 6.1.1.4'
 'Nb' 'Nb' -2.0727 0.6215
 'International Tables Vol C Tables 4.2.6.8 and 6.1.1.4'
 'O' 'O' 0.0106 0.0060 'International Tables Vol C Tables 4.2.6.8 and 6.1.1.4'

_shelx_space_group_comment
;
The symmetry employed for this shelxl refinement is uniquely defined
by the following loop, which should always be used as a source of
symmetry information in preference to the above space-group names.
They are only intended as comments.
;
_space_group_crystal_system        'trigonal'
_space_group_IT_number             148
_space_group_name_H-M_alt          'R -3'
_space_group_name_Hall             '-R 3'
loop_
  _space_group_symop_operation_xyz
 'x, y, z'
 '-y, x-y, z'
 '-x+y, -x, z'
 'x+2/3, y+1/3, z+1/3'
 '-y+2/3, x-y+1/3, z+1/3'
 '-x+y+2/3, -x+1/3, z+1/3'
 'x+1/3, y+2/3, z+2/3'
 '-y+1/3, x-y+2/3, z+2/3'
 '-x+y+1/3, -x+2/3, z+2/3'
 '-x, -y, -z'
 'y, -x+y, -z'
 'x-y, x, -z'
 '-x+2/3, -y+1/3, -z+1/3'
 'y+2/3, -x+y+1/3, -z+1/3'
 'x-y+2/3, x+1/3, -z+1/3'
 '-x+1/3, -y+2/3, -z+2/3'
 'y+1/3, -x+y+2/3, -z+2/3'
 'x-y+1/3, x+2/3, -z+2/3'

_cell_length_a                     11.9894(9)
_cell_length_b                     11.9894(9)
_cell_length_c                     23.798(2)
_cell_angle_alpha                  90
_cell_angle_beta                   90
_cell_angle_gamma                  120
_cell_volume                       2962.6(5)
_cell_formula_units_Z              18
_cell_measurement_reflns_used      9760
_cell_measurement_temperature      100.00
_cell_measurement_theta_max        26.357
_cell_measurement_theta_min        2.604
_shelx_estimated_absorpt_T_max     0.840
_shelx_estimated_absorpt_T_min     0.773
_exptl_absorpt_coefficient_mu      1.813
_exptl_absorpt_correction_T_max    0.4296
_exptl_absorpt_correction_T_min    0.3860
_exptl_absorpt_correction_type     multi-scan
_exptl_absorpt_process_details
;
SADABS-2016/2 (Bruker,2016/2) was used for absorption correction.
wR2(int) was 0.1234 before and 0.0513 after correction.
The Ratio of minimum to maximum transmission is 0.8985.
The \l/2 correction factor is Not present.
;
_exptl_absorpt_special_details     ?
_exptl_crystal_colour              colourless
_exptl_crystal_colour_primary      colourless
_exptl_crystal_density_diffrn      2.287
_exptl_crystal_density_meas        ?
_exptl_crystal_density_method      ?
_exptl_crystal_description         block
_exptl_crystal_F_000               1959
_exptl_crystal_size_max            0.15
_exptl_crystal_size_mid            0.13
_exptl_crystal_size_min            0.1
_exptl_transmission_factor_max     ?
_exptl_transmission_factor_min     ?
_diffrn_reflns_av_R_equivalents    0.0312
_diffrn_reflns_av_unetI/netI       0.0131
_diffrn_reflns_Laue_measured_fraction_full  0.993
_diffrn_reflns_Laue_measured_fraction_max  0.994
_diffrn_reflns_limit_h_max         14
_diffrn_reflns_limit_h_min         -14
_diffrn_reflns_limit_k_max         14
_diffrn_reflns_limit_k_min         -14
_diffrn_reflns_limit_l_max         29
_diffrn_reflns_limit_l_min         -29
_diffrn_reflns_number              34425
_diffrn_reflns_point_group_measured_fraction_full  0.993
_diffrn_reflns_point_group_measured_fraction_max  0.994
_diffrn_reflns_theta_full          25.242
_diffrn_reflns_theta_max           26.354
_diffrn_reflns_theta_min           2.140
_diffrn_ambient_temperature        100.00
_diffrn_detector_area_resol_mean   ?
_diffrn_measured_fraction_theta_full  0.993
_diffrn_measured_fraction_theta_max  0.994
_diffrn_measurement_device_type    'Bruker ApexII'
_diffrn_measurement_method         ?
_diffrn_radiation_type             MoK\a
_diffrn_radiation_wavelength       0.71073
_diffrn_source                     ?
_diffrn_source_current             1.4
_diffrn_source_power               0.07
_diffrn_source_voltage             50.0
_reflns_Friedel_coverage           0.000
_reflns_Friedel_fraction_full      .
_reflns_Friedel_fraction_max       .
_reflns_number_gt                  1342
_reflns_number_total               1342
_reflns_special_details
;
 Reflections were merged by SHELXL according to the crystal
 class for the calculation of statistics and refinement.
 
 _reflns_Friedel_fraction is defined as the number of unique
 Friedel pairs measured divided by the number that would be
 possible theoretically, ignoring centric projections and
 systematic absences.
;
_reflns_threshold_expression       'I > 2\s(I)'
_computing_cell_refinement         'SAINT V8.40A (Bruker, 2019)'
_computing_data_collection         ?
_computing_data_reduction          'SAINT V8.40A (Bruker, 2019)'
_computing_molecular_graphics      'Olex2 1.5-alpha (Dolomanov et al., 2009)'
_computing_publication_material    'Olex2 1.5-alpha (Dolomanov et al., 2009)'
_computing_structure_refinement    'XL  (Sheldrick, 2008)'
_computing_structure_solution      ?
_refine_diff_density_max           0.846
_refine_diff_density_min           -0.590
_refine_diff_density_rms           0.171
_refine_ls_extinction_coef         0.00055(9)
_refine_ls_extinction_expression  
 'Fc^*^=kFc[1+0.001xFc^2^\l^3^/sin(2\q)]^-1/4^'
_refine_ls_extinction_method       'SHELXL-2018/3 (Sheldrick 2018)'
_refine_ls_goodness_of_fit_ref     1.389
_refine_ls_hydrogen_treatment      constr
_refine_ls_matrix_type             full
_refine_ls_number_parameters       111
_refine_ls_number_reflns           1342
_refine_ls_number_restraints       95
_refine_ls_R_factor_all            0.0359
_refine_ls_R_factor_gt             0.0359
_refine_ls_restrained_S_all        1.355
_refine_ls_shift/su_max            0.000
_refine_ls_shift/su_mean           0.000
_refine_ls_structure_factor_coef   Fsqd
_refine_ls_weighting_details      
 'w=1/[\s^2^(Fo^2^)+101.7443P] where P=(Fo^2^+2Fc^2^)/3'
_refine_ls_weighting_scheme        calc
_refine_ls_wR_factor_gt            0.1001
_refine_ls_wR_factor_ref           0.1001
_refine_special_details            ?
_olex2_refinement_description
;
1. Rigid body (RIGU) restrains
 All non-hydrogen atoms
 with sigma for 1-2 distances of 0.001 and sigma for 1-3 distances of 0.002
2. Others
 Fixed Sof: H8A(0.5) H8B(0.5) O9(0.5) O5(0.5) Li4(0.166667) O6(0.5) Li1(0.5)
3.a Secondary CH2 refined with riding coordinates:
 O7(H7A,H7B), O8(H8A,H8B)
;
_atom_sites_solution_hydrogens     geom
_atom_sites_solution_primary       ?
_atom_sites_solution_secondary     ?
loop_
  _atom_site_label
  _atom_site_type_symbol
  _atom_site_fract_x
  _atom_site_fract_y
  _atom_site_fract_z
  _atom_site_U_iso_or_equiv
  _atom_site_adp_type
  _atom_site_occupancy
  _atom_site_site_symmetry_order
  _atom_site_calc_flag
  _atom_site_refinement_flags_posn
  _atom_site_refinement_flags_adp
  _atom_site_refinement_flags_occupancy
  _atom_site_disorder_assembly
  _atom_site_disorder_group
 Nb1 Nb 0.65909(5) 0.49221(5) 0.27639(2) 0.0077(2) Uani 1 1 d . . . . .
 O1 O 0.666667 0.333333 0.333333 0.0090(17) Uani 1 6 d S T P . .
 O2 O 0.5264(4) 0.4574(4) 0.33342(17) 0.0104(8) Uani 1 1 d . . . . .
 O3 O 0.6543(4) 0.6135(4) 0.23485(17) 0.0128(8) Uani 1 1 d . . . . .
 O4 O 0.5311(4) 0.3278(4) 0.23860(16) 0.0101(8) Uani 1 1 d . . . . .
 O7 O 0.8452(4) 0.9487(4) 0.44354(19) 0.0176(9) Uani 1 1 d . . . . .
 H7A H 0.808025 1.006183 0.444153 0.026 Uiso 1 1 calc R U . . .
 H7B H 0.777770 0.856633 0.444153 0.026 Uiso 1 1 calc R U . . .
 O8 O 0.9862(6) 1.1370(6) 0.2085(2) 0.0352(12) Uani 1 1 d . . . . .
 H8A H 0.982234 1.215034 0.218570 0.053 Uiso 0.5 1 calc R U P A 2
 H8B H 0.984695 1.130151 0.166978 0.053 Uiso 0.5 1 calc R U P A 2
 O9 O 1.2182(9) 1.3304(8) 0.3347(4) 0.0195(18) Uani 0.5 1 d . . P . .
 O10 O 1.2938(5) 1.3140(5) 0.2198(3) 0.0318(12) Uani 1 1 d . . . . .
 Li2 Li 1.000000 1.000000 0.500000 0.017(3) Uani 1 6 d S T P B .
 Li3 Li 1.000000 1.000000 0.3807(8) 0.018(2) Uani 1 3 d S T P . .
 O5 O 1.1458(9) 1.0269(8) 0.3339(4) 0.0194(16) Uani 0.5 1 d . . P B 1
 Li4 Li 1.000000 1.000000 0.2670(18) 0.024(3) Uani 0.5 3 d S T P B 1
 O6 O 1.1558(8) 1.1328(8) 0.3193(4) 0.0160(16) Uani 0.5 1 d . . P B 2
 Li1 Li 1.147(2) 1.151(2) 0.2380(9) 0.020(2) Uani 0.5 1 d . . P B 2

loop_
  _atom_site_aniso_label
  _atom_site_aniso_U_11
  _atom_site_aniso_U_22
  _atom_site_aniso_U_33
  _atom_site_aniso_U_23
  _atom_site_aniso_U_13
  _atom_site_aniso_U_12
 Nb1 0.0075(3) 0.0071(3) 0.0083(3) 0.00126(17) -0.00001(17) 0.0035(2)
 O1 0.008(2) 0.008(2) 0.011(4) 0.000 0.000 0.0040(12)
 O2 0.0100(18) 0.0084(18) 0.0130(18) 0.0023(14) 0.0021(15) 0.0047(15)
 O3 0.012(2) 0.0123(19) 0.0153(19) 0.0028(15) 0.0000(15) 0.0068(16)
 O4 0.0100(18) 0.0108(18) 0.0096(18) -0.0003(14) -0.0014(14) 0.0054(16)
 O7 0.0128(19) 0.012(2) 0.028(2) 0.0022(17) -0.0006(14) 0.0068(17)
 O8 0.060(3) 0.046(3) 0.022(2) -0.007(2) -0.005(2) 0.044(3)
 O9 0.019(4) 0.015(4) 0.021(5) 0.006(3) 0.003(4) 0.005(4)
 O10 0.027(3) 0.017(2) 0.058(4) 0.006(2) 0.008(2) 0.016(2)
 Li2 0.011(4) 0.011(4) 0.028(4) 0.000 0.000 0.006(2)
 Li3 0.012(3) 0.012(3) 0.029(4) 0.000 0.000 0.0061(17)
 O5 0.016(4) 0.016(4) 0.026(4) 0.000(3) 0.002(2) 0.007(3)
 Li4 0.021(5) 0.021(5) 0.029(4) 0.000 0.000 0.010(3)
 O6 0.012(4) 0.017(4) 0.018(3) -0.006(3) -0.003(2) 0.007(3)
 Li1 0.037(4) 0.011(5) 0.018(4) -0.001(5) 0.003(5) 0.015(4)

_geom_special_details
;
 All esds (except the esd in the dihedral angle between two l.s. planes)
 are estimated using the full covariance matrix.  The cell esds are taken
 into account individually in the estimation of esds in distances, angles
 and torsion angles; correlations between esds in cell parameters are only
 used when they are defined by crystal symmetry.  An approximate (isotropic)
 treatment of cell esds is used for estimating esds involving l.s. planes.
;
loop_
  _geom_bond_atom_site_label_1
  _geom_bond_atom_site_label_2
  _geom_bond_distance
  _geom_bond_site_symmetry_2
  _geom_bond_publ_flag
 Nb1 Nb1 3.3400(8) 18_545 ?
 Nb1 Nb1 3.3400(8) 17 ?
 Nb1 O1 2.3762(5) . ?
 Nb1 O2 1.981(4) 17 ?
 Nb1 O2 1.971(4) . ?
 Nb1 O3 1.783(4) . ?
 Nb1 O4 2.017(4) 3_665 ?
 Nb1 O4 2.006(4) . ?
 O7 H7A 0.9900 . ?
 O7 H7B 0.9900 . ?
 O7 Li2 2.118(4) . ?
 O7 Li3 2.217(14) . ?
 O8 H8A 0.9900 . ?
 O8 H8B 0.9900 . ?
 O8 Li4 2.22(3) . ?
 O8 Li1 1.98(3) . ?
 O8 Li1 1.81(2) 2_765 ?
 O9 O9 1.273(19) 16_775 ?
 O10 Li1 1.92(2) . ?
 Li2 Li3 2.84(2) 10_776 ?
 Li2 Li3 2.84(2) . ?
 Li3 O5 1.958(15) . ?
 Li3 O5 1.958(15) 3_675 ?
 Li3 O5 1.958(15) 2_765 ?
 Li3 Li4 2.71(5) . ?
 Li3 O6 2.278(15) 3_675 ?
 Li3 O6 2.278(15) 2_765 ?
 Li3 O6 2.278(15) . ?
 O5 Li4 2.27(3) . ?
 O6 Li1 1.96(2) . ?
 Li1 Li1 3.09(4) 3_675 ?
 Li1 Li1 3.09(4) 2_765 ?

loop_
  _geom_angle_atom_site_label_1
  _geom_angle_atom_site_label_2
  _geom_angle_atom_site_label_3
  _geom_angle
  _geom_angle_site_symmetry_1
  _geom_angle_site_symmetry_3
  _geom_angle_publ_flag
 Nb1 Nb1 Nb1 60.81(2) 18_545 17 ?
 O1 Nb1 Nb1 45.346(8) . 17 ?
 O1 Nb1 Nb1 45.345(9) . 18_545 ?
 O2 Nb1 Nb1 82.03(12) 17 18_545 ?
 O2 Nb1 Nb1 81.66(12) . 17 ?
 O2 Nb1 Nb1 32.20(11) 17 17 ?
 O2 Nb1 Nb1 32.40(11) . 18_545 ?
 O2 Nb1 O1 77.74(11) . . ?
 O2 Nb1 O1 77.55(11) 17 . ?
 O2 Nb1 O2 88.05(4) . 17 ?
 O2 Nb1 O4 155.10(16) 17 . ?
 O2 Nb1 O4 86.97(16) 17 3_665 ?
 O2 Nb1 O4 155.12(16) . 3_665 ?
 O2 Nb1 O4 87.76(16) . . ?
 O3 Nb1 Nb1 134.10(13) . 18_545 ?
 O3 Nb1 Nb1 133.66(14) . 17 ?
 O3 Nb1 O1 178.86(14) . . ?
 O3 Nb1 O2 101.46(18) . 17 ?
 O3 Nb1 O2 101.70(17) . . ?
 O3 Nb1 O4 103.42(17) . . ?
 O3 Nb1 O4 103.18(17) . 3_665 ?
 O4 Nb1 Nb1 81.18(11) 3_665 17 ?
 O4 Nb1 Nb1 81.32(11) . 18_545 ?
 O4 Nb1 Nb1 122.72(11) 3_665 18_545 ?
 O4 Nb1 Nb1 122.92(11) . 17 ?
 O4 Nb1 O1 77.58(11) . . ?
 O4 Nb1 O1 77.38(11) 3_665 . ?
 O4 Nb1 O4 86.6(2) . 3_665 ?
 Nb1 O1 Nb1 89.306(17) 2_655 16_655 ?
 Nb1 O1 Nb1 89.306(17) 3_665 16_655 ?
 Nb1 O1 Nb1 90.692(17) 3_665 . ?
 Nb1 O1 Nb1 90.694(17) 16_655 18_545 ?
 Nb1 O1 Nb1 180.0 3_665 18_545 ?
 Nb1 O1 Nb1 89.306(17) 2_655 18_545 ?
 Nb1 O1 Nb1 89.307(17) . 17 ?
 Nb1 O1 Nb1 89.308(17) . 18_545 ?
 Nb1 O1 Nb1 90.693(17) 3_665 2_655 ?
 Nb1 O1 Nb1 90.694(17) 16_655 17 ?
 Nb1 O1 Nb1 180.0 . 16_655 ?
 Nb1 O1 Nb1 90.695(17) 17 18_545 ?
 Nb1 O1 Nb1 180.0 2_655 17 ?
 Nb1 O1 Nb1 89.306(17) 3_665 17 ?
 Nb1 O1 Nb1 90.693(17) 2_655 . ?
 Nb1 O2 Nb1 115.39(19) . 18_545 ?
 Nb1 O4 Nb1 114.34(18) . 2_655 ?
 H7A O7 H7B 112.0 . . ?
 Li2 O7 H7A 115.0 . . ?
 Li2 O7 H7B 115.0 . . ?
 Li2 O7 Li3 81.7(4) . . ?
 Li3 O7 H7A 115.0 . . ?
 Li3 O7 H7B 115.0 . . ?
 H8A O8 H8B 108.3 . . ?
 Li1 O8 H8A 109.8 2_765 . ?
 Li1 O8 H8A 109.8 . . ?
 Li1 O8 H8B 109.8 2_765 . ?
 Li1 O8 H8B 109.8 . . ?
 Li1 O8 Li1 109.3(13) 2_765 . ?
 O7 Li2 O7 84.07(18) 11_566 12_656 ?
 O7 Li2 O7 95.94(18) 12_656 . ?
 O7 Li2 O7 84.06(18) 12_656 10_776 ?
 O7 Li2 O7 84.06(18) 2_765 . ?
 O7 Li2 O7 95.93(18) 2_765 10_776 ?
 O7 Li2 O7 180.00(19) 11_566 2_765 ?
 O7 Li2 O7 84.07(18) 2_765 3_675 ?
 O7 Li2 O7 95.94(18) 11_566 . ?
 O7 Li2 O7 95.93(18) 11_566 3_675 ?
 O7 Li2 O7 84.06(18) 3_675 . ?
 O7 Li2 O7 180.0 10_776 . ?
 O7 Li2 O7 180.0(2) 12_656 3_675 ?
 O7 Li2 O7 95.94(18) 3_675 10_776 ?
 O7 Li2 O7 84.07(18) 11_566 10_776 ?
 O7 Li2 O7 95.93(18) 2_765 12_656 ?
 O7 Li2 Li3 50.64(12) 2_765 . ?
 O7 Li2 Li3 129.37(12) . 10_776 ?
 O7 Li2 Li3 50.64(12) 10_776 10_776 ?
 O7 Li2 Li3 50.63(12) . . ?
 O7 Li2 Li3 129.36(12) 10_776 . ?
 O7 Li2 Li3 50.64(12) 12_656 10_776 ?
 O7 Li2 Li3 50.64(12) 11_566 10_776 ?
 O7 Li2 Li3 129.36(12) 3_675 10_776 ?
 O7 Li2 Li3 50.64(12) 3_675 . ?
 O7 Li2 Li3 129.36(12) 11_566 . ?
 O7 Li2 Li3 129.36(12) 2_765 10_776 ?
 O7 Li2 Li3 129.36(12) 12_656 . ?
 Li3 Li2 Li3 180.0 . 10_776 ?
 O7 Li3 O7 79.5(6) 2_765 3_675 ?
 O7 Li3 O7 79.5(6) . 2_765 ?
 O7 Li3 O7 79.5(6) . 3_675 ?
 O7 Li3 Li2 47.6(4) 2_765 . ?
 O7 Li3 Li2 47.6(4) 3_675 . ?
 O7 Li3 Li2 47.6(4) . . ?
 O7 Li3 Li4 132.4(4) 3_675 . ?
 O7 Li3 Li4 132.4(4) 2_765 . ?
 O7 Li3 Li4 132.4(4) . . ?
 O7 Li3 O6 117.7(2) 2_765 . ?
 O7 Li3 O6 155.1(3) . . ?
 O7 Li3 O6 117.7(2) 3_675 2_765 ?
 O7 Li3 O6 155.1(3) 2_765 2_765 ?
 O7 Li3 O6 85.9(2) 2_765 3_675 ?
 O7 Li3 O6 85.9(2) 3_675 . ?
 O7 Li3 O6 117.7(2) . 3_675 ?
 O7 Li3 O6 155.1(3) 3_675 3_675 ?
 O7 Li3 O6 85.9(2) . 2_765 ?
 O5 Li3 O7 99.5(3) 3_675 2_765 ?
 O5 Li3 O7 99.5(3) 2_765 . ?
 O5 Li3 O7 169.6(7) 2_765 2_765 ?
 O5 Li3 O7 99.5(3) . 3_675 ?
 O5 Li3 O7 90.1(3) 2_765 3_675 ?
 O5 Li3 O7 169.6(7) 3_675 3_675 ?
 O5 Li3 O7 90.1(3) . 2_765 ?
 O5 Li3 O7 169.6(7) . . ?
 O5 Li3 O7 90.1(3) 3_675 . ?
 O5 Li3 Li2 124.7(6) 3_675 . ?
 O5 Li3 Li2 124.7(6) . . ?
 O5 Li3 Li2 124.7(6) 2_765 . ?
 O5 Li3 O5 90.9(8) 2_765 . ?
 O5 Li3 O5 90.9(8) 3_675 . ?
 O5 Li3 O5 90.9(8) 3_675 2_765 ?
 O5 Li3 Li4 55.3(6) . . ?
 O5 Li3 Li4 55.3(6) 2_765 . ?
 O5 Li3 Li4 55.3(6) 3_675 . ?
 O5 Li3 O6 103.6(9) . 2_765 ?
 O5 Li3 O6 33.6(4) 3_675 3_675 ?
 O5 Li3 O6 60.1(5) 3_675 2_765 ?
 O5 Li3 O6 33.6(4) 2_765 2_765 ?
 O5 Li3 O6 60.1(5) . 3_675 ?
 O5 Li3 O6 103.6(9) 2_765 3_675 ?
 Li4 Li3 Li2 180.0 . . ?
 O6 Li3 Li2 130.0(4) 2_765 . ?
 O6 Li3 Li2 130.0(4) 3_675 . ?
 O6 Li3 Li2 130.0(4) . . ?
 O6 Li3 O6 83.2(7) . 2_765 ?
 O6 Li3 O6 83.2(7) 3_675 2_765 ?
 Li3 O5 Li4 79.3(10) . . ?
 O8 Li4 O8 84.8(13) 2_765 3_675 ?
 O8 Li4 O8 84.8(13) . 2_765 ?
 O8 Li4 O8 84.8(13) . 3_675 ?
 O8 Li4 Li3 128.8(9) . . ?
 O8 Li4 Li3 128.8(9) 3_675 . ?
 O8 Li4 Li3 128.8(9) 2_765 . ?
 O8 Li4 O5 83.6(3) 3_675 . ?
 O8 Li4 O5 132.3(3) 3_675 3_675 ?
 O8 Li4 O5 139.5(4) 2_765 . ?
 O8 Li4 O5 139.5(4) 3_675 2_765 ?
 O8 Li4 O5 139.5(4) . 3_675 ?
 O8 Li4 O5 83.6(3) 2_765 3_675 ?
 O8 Li4 O5 83.6(3) . 2_765 ?
 O8 Li4 O5 132.3(3) 2_765 2_765 ?
 O8 Li4 O5 132.3(3) . . ?
 O5 Li4 Li3 45.3(8) . . ?
 O5 Li4 Li3 45.3(8) 3_675 . ?
 O5 Li4 Li3 45.3(8) 2_765 . ?
 O5 Li4 O5 76.0(12) . 2_765 ?
 O5 Li4 O5 76.0(12) 2_765 3_675 ?
 O5 Li4 O5 76.0(12) . 3_675 ?
 Li1 O6 Li3 129.9(9) . . ?
 O8 Li1 O8 104.6(11) 3_675 . ?
 O8 Li1 O10 114.2(12) 3_675 . ?
 O8 Li1 O6 104.7(11) 3_675 . ?
 O8 Li1 Li1 90.0(6) 3_675 2_765 ?
 O8 Li1 Li1 33.6(8) . 2_765 ?
 O8 Li1 Li1 37.1(8) 3_675 3_675 ?
 O8 Li1 Li1 87.1(7) . 3_675 ?
 O10 Li1 O8 111.5(11) . . ?
 O10 Li1 O6 105.2(11) . . ?
 O10 Li1 Li1 150.8(12) . 3_675 ?
 O10 Li1 Li1 144.2(13) . 2_765 ?
 O6 Li1 O8 116.7(12) . . ?
 O6 Li1 Li1 92.6(7) . 2_765 ?
 O6 Li1 Li1 84.3(7) . 3_675 ?
 Li1 Li1 Li1 60.000(6) 3_675 2_765 ?

_shelx_res_file
;
TITL mo_Linfeng102aLi_0m_a.res in R-3
    mo_linfeng102ali_0m_a.res
    created by SHELXL-2018/3 at 08:02:13 on 22-Nov-2023
REM Old TITL mo_Linfeng102aLi_0m in R-3
REM SHELXT solution in R-3
REM R1 0.213, Rweak 0.010, Alpha 0.036, Orientation as input
REM Formula found by SHELXT: Li13 Nb6 O55
CELL 0.71073 11.9894 11.9894 23.7984 90 90 120
ZERR 18 0.0009 0.0009 0.0022 0 0 0
LATT 3
SYMM -Y,+X-Y,+Z
SYMM +Y-X,-X,+Z
SFAC H Li Nb O
UNIT 54 21 18 138
RIGU 0.001 0.002

L.S. 40
PLAN  7
SIZE 0.1 0.13 0.15
TEMP -173.15
CONF
LIST 4
MORE -1
BOND $H
fmap 2
acta
OMIT -2 4 0
OMIT -1 5 3
OMIT 0 0 9
REM <olex2.extras>
REM <HklSrc "%.\\mo_Linfeng102aLi_0m.hkl">
REM </olex2.extras>

WGHT    0.000000  101.744293
EXTI    0.000554
FVAR       0.05150
NB1   3    0.659091    0.492210    0.276388    11.00000    0.00754    0.00711 =
         0.00832    0.00126   -0.00001    0.00352
O1    4    0.666667    0.333333    0.333333    10.16667    0.00809    0.00809 =
         0.01074    0.00000    0.00000    0.00405
O2    4    0.526412    0.457393    0.333422    11.00000    0.00998    0.00842 =
         0.01295    0.00226    0.00210    0.00473
O3    4    0.654261    0.613459    0.234851    11.00000    0.01193    0.01229 =
         0.01527    0.00281   -0.00004    0.00683
O4    4    0.531120    0.327768    0.238596    11.00000    0.01005    0.01080 =
         0.00955   -0.00034   -0.00139    0.00536
O7    4    0.845178    0.948723    0.443541    11.00000    0.01283    0.01233 =
         0.02830    0.00219   -0.00056    0.00684
AFIX  23
H7A   1    0.808025    1.006183    0.444153    11.00000   -1.50000
H7B   1    0.777770    0.856633    0.444153    11.00000   -1.50000
AFIX   0
O8    4    0.986231    1.137011    0.208458    11.00000    0.06014    0.04627 =
         0.02192   -0.00683   -0.00535    0.04367
PART 2
AFIX  23
H8A   1    0.982234    1.215034    0.218570    10.50000   -1.50000
H8B   1    0.984695    1.130151    0.166978    10.50000   -1.50000
AFIX   0

PART 0
O9    4    1.218169    1.330425    0.334739    10.50000    0.01900    0.01482 =
         0.02065    0.00605    0.00322    0.00549

O10   4    1.293828    1.313981    0.219844    11.00000    0.02734    0.01657 =
         0.05805    0.00634    0.00834    0.01597
LI2   2    1.000000    1.000000    0.500000    10.16667    0.01125    0.01125 =
         0.02753    0.00000    0.00000    0.00562
LI3   2    1.000000    1.000000    0.380735    10.33333    0.01217    0.01217 =
         0.02868    0.00000    0.00000    0.00608
PART 1
O5    4    1.145768    1.026885    0.333949    10.50000    0.01595    0.01588 =
         0.02563    0.00045    0.00248    0.00746
LI4   2    1.000000    1.000000    0.267023    10.16667    0.02074    0.02074 =
         0.02902    0.00000    0.00000    0.01037
PART 2
O6    4    1.155757    1.132751    0.319260    10.50000    0.01209    0.01692 =
         0.01825   -0.00552   -0.00276    0.00678
LI1   2    1.146673    1.150927    0.238004    10.50000    0.03704    0.01062 =
         0.01781   -0.00140    0.00307    0.01528
HKLF 4


REM  mo_Linfeng102aLi_0m_a.res in R-3
REM wR2 = 0.100109, GooF = S = 1.38935, Restrained GooF = 1.35507 for all data
REM R1 = 0.035904 for 1342 Fo > 4sig(Fo) and 0.035904 for all 1342 data
REM 111 parameters refined using 95 restraints

END

WGHT      0.0000    101.7665

REM Highest difference peak  0.846,  deepest hole -0.590,  1-sigma level  0.171
Q1    1   0.9222  1.0879  0.2114  11.00000  0.05    0.85
Q2    1   1.2977  1.3268  0.2498  11.00000  0.05    0.75
Q3    1   1.1479  0.9928  0.2819  11.00000  0.05    0.64
Q4    1   0.9047  1.1521  0.1765  11.00000  0.05    0.61
Q5    1   0.4458  0.4575  0.3124  11.00000  0.05    0.60
Q6    1   1.3572  1.3358  0.2470  11.00000  0.05    0.58
Q7    1   1.2902  1.2936  0.1718  11.00000  0.05    0.56
;
_shelx_res_checksum                43285
_shelx_hkl_file
;
  -2   1   0   92.41    3.85
   1   1   0   99.76    3.79
   1  -2   0   96.98    3.85
  -1  -1   0   98.40    3.74
   2  -1   0   97.64    3.88
  -3   3   0   48.38    1.61
   0  -3   0   47.87    1.55
   3   0   0   46.56    1.58
   3  -3   0   47.97    1.60
   0   3   0   46.66    1.56
  -2  -2   0    0.09    0.07
  -5   1   0   55.26    1.92
   1   4   0   57.33    1.88
   4  -5   0   54.28    1.92
  -4   5   0   55.43    1.95
  -1  -4   0   54.59    1.86
   5  -1   0   55.30    1.93
   4   1   0    4.17    0.26
   4   1   0    3.68    0.26
   4   1   0    4.02    0.25
   1  -5   0    3.99    0.25
   1  -5   0    4.00    0.26
   1  -5   0    3.83    0.28
  -5   4   0    3.78    0.31
   1  -5   0    4.16    0.24
   4   1   0    4.10    0.31
   1  -5   0    4.11    0.27
  -5   4   0    3.87    0.22
   1  -5   0    4.20    0.29
  -5   4   0    4.56    0.27
  -5   4   0    4.50    0.32
   1  -5   0    3.78    0.25
  -5   4   0    3.76    0.27
  -5   4   0    3.91    0.26
  -5   4   0    4.37    0.24
  -5   4   0    4.04    0.28
   4   1   0    3.84    0.31
   5  -4   0    3.80    0.23
   5  -4   0    4.07    0.31
  -1   5   0    4.10    0.30
   5  -4   0    4.31    0.28
  -1   5   0    3.26    0.23
  -1   5   0    3.99    0.26
  -1   5   0    3.42    0.23
  -1   5   0    3.50    0.25
  -1   5   0    4.20    0.28
   5  -4   0    3.56    0.21
  -4  -1   0    3.53    0.26
  -4  -1   0    3.79    0.21
  -4  -1   0    3.86    0.26
  -4  -1   0    4.46    0.33
  -1   5   0    3.64    0.24
  -4  -1   0    4.15    0.29
   5  -4   0    3.39    0.24
   5  -4   0    3.57    0.27
  -4  -1   0    3.73    0.23
   3   3   0   22.73    0.88
   3  -6   0   21.30    0.87
   3  -6   0   21.42    0.86
   3  -6   0   22.17    0.88
   3  -6   0   22.85    0.93
  -6   3   0   22.68    0.88
  -6   3   0   21.40    0.94
   3   3   0   20.11    0.88
   3   3   0   21.82    0.92
  -6   3   0   20.66    0.89
   3  -6   0   21.56    0.92
  -6   3   0   23.91    0.98
   3   3   0   21.58    0.87
   3   3   0   22.01    0.88
  -6   3   0   21.66    0.85
  -3  -3   0   21.68    0.96
  -3   6   0   21.32    0.89
   6  -3   0   21.64    0.89
  -3  -3   0   22.59    0.88
  -3   6   0   22.29    0.96
   6  -3   0   22.23    0.90
  -3   6   0   22.00    0.86
   6  -3   0   22.94    0.88
  -3   6   0   23.12    0.88
  -3  -3   0   22.73    0.88
  -3   6   0   22.12    0.85
   6  -3   0   21.14    0.94
   6  -3   0   22.35    0.98
   6   0   0  972.84   32.00
  -6   6   0  957.08   32.60
   0  -6   0 1000.00   32.25
  -6   0   0  978.94   32.53
   6  -6   0  986.31   32.77
   0   6   0  951.82   31.70
   2   5   0    0.31    0.09
   2   5   0    0.47    0.09
   2   5   0    0.25    0.09
   2   5   0    0.29    0.09
   2   5   0    0.27    0.08
  -7   2   0    0.17    0.09
   2   5   0    0.33    0.12
   5  -7   0    0.37    0.12
   5  -7   0    0.27    0.08
   5  -7   0    0.27    0.13
   5  -7   0    0.25    0.09
   5  -7   0    0.25    0.18
   2   5   0    0.31    0.11
   5  -7   0    0.37    0.11
  -7   2   0    0.59    0.14
   5  -7   0    0.23    0.10
  -7   2   0    0.57    0.11
  -7   2   0    0.45    0.15
  -7   2   0    0.32    0.12
  -5   7   0    0.31    0.09
  -5   7   0    0.20    0.09
  -2  -5   0    0.19    0.10
   7  -2   0    0.22    0.18
  -2  -5   0    0.50    0.13
  -2  -5   0    0.43    0.07
   7  -2   0    0.24    0.07
  -5   7   0    0.60    0.14
   7  -2   0    0.28    0.10
  -5   7   0    0.32    0.11
   7  -2   0    0.24    0.09
   7  -2   0    0.22    0.09
  -5   7   0    0.27    0.13
   7  -2   0    0.35    0.12
  -2  -5   0    0.29    0.10
  -2  -5   0    0.27    0.08
   7  -2   0    0.25    0.14
  -5   7   0    0.31    0.11
  -2  -5   0    0.24    0.10
  -5   7   0    0.33    0.10
  -2  -5   0    0.29    0.11
  -7   5   0  141.41    4.59
   5   2   0  139.57    4.54
   5   2   0  143.50    4.52
   2  -7   0  143.15    4.49
  -2   7   0  139.73    4.55
   7  -5   0  139.92    4.60
  -8   1   0   53.90    2.11
   7  -8   0   55.36    2.10
  -8   1   0   54.08    2.03
  -8   1   0   55.80    2.02
  -8   1   0   54.90    1.88
   7  -8   0   55.39    1.94
   7  -8   0   56.52    2.09
   7  -8   0   54.50    2.00
  -8   1   0   54.52    1.95
   1   7   0   53.25    1.95
   1   7   0   55.25    2.05
   8  -1   0   54.98    2.12
  -7   8   0   54.44    1.88
   8  -1   0   53.85    2.09
  -7   8   0   54.20    1.95
   8  -1   0   55.25    1.95
   8  -1   0   54.21    1.96
  -1  -7   0   55.26    1.98
  -1  -7   0   53.34    1.99
  -1  -7   0   56.36    1.93
  -7   8   0   53.94    2.14
  -1  -7   0   55.05    2.01
   4   4   0   97.79    3.20
   4   4   0   97.66    3.24
   4  -8   0   99.28    3.23
  -8   4   0   92.54    3.25
  -4   8   0   92.94    3.28
   8  -4   0   94.76    3.32
  -8   7   0  327.02   10.50
   7   1   0  334.42   10.48
   1  -8   0  341.32   10.37
   8  -7   0  342.05   10.52
  -1   8   0  349.19   10.46
  -7  -1   0  345.82   10.40
   3   6   0   58.99    2.18
  -9   3   0   59.89    2.18
   6  -9   0   60.52    2.24
  -9   3   0   59.47    2.12
   6  -9   0   62.37    2.18
   6  -9   0   58.65    2.11
  -9   3   0   58.14    2.22
   6  -9   0   60.73    2.24
  -9   3   0   59.31    2.27
  -9   3   0   59.08    2.05
   9  -3   0   59.45    2.16
   9  -3   0   56.48    2.24
  -3  -6   0   56.99    2.11
  -6   9   0   60.81    2.11
  -3  -6   0   58.50    2.14
  -6   9   0   62.80    2.11
  -6   9   0   60.02    2.14
   9  -3   0   60.26    2.32
   9  -3   0   58.29    2.13
  -6   9   0   61.24    2.32
  -6   9   0   57.47    2.15
   3  -9   0    5.94    0.40
   6   3   0    5.13    0.37
   6   3   0    5.30    0.37
   3  -9   0    5.84    0.37
   3  -9   0    6.14    0.41
  -9   6   0    5.04    0.38
   3  -9   0    5.30    0.41
   3  -9   0    5.51    0.42
  -9   6   0    5.24    0.43
  -9   6   0    5.28    0.40
  -9   6   0    4.98    0.47
  -9   6   0    6.65    0.51
  -9   6   0    4.67    0.39
   6   3   0    5.58    0.41
   3  -9   0    5.24    0.44
   6   3   0    5.42    0.43
   6   3   0    5.33    0.47
   3  -9   0    5.23    0.43
  -9   6   0    5.17    0.33
   6   3   0    5.87    0.43
   9  -6   0    5.13    0.34
  -3   9   0    4.84    0.39
  -3   9   0    5.28    0.48
  -6  -3   0    5.02    0.35
  -6  -3   0    5.53    0.43
  -6  -3   0    5.34    0.40
  -6  -3   0    5.66    0.33
  -3   9   0    5.86    0.40
   9  -6   0    4.91    0.41
   9  -6   0    6.66    0.56
  -3   9   0    5.39    0.40
   9  -6   0    5.43    0.33
  -3   9   0    5.44    0.38
  -3   9   0    5.58    0.42
   9  -6   0    5.35    0.40
   9  -6   0    5.16    0.46
  -6  -3   0    4.51    0.46
  -3   9   0    5.37    0.37
   9  -6   0    5.59    0.43
  -6  -3   0    5.70    0.41
  -9   9   0   15.16    0.69
   9   0   0   14.37    0.67
  -9   9   0   15.42    0.86
   9   0   0   14.04    0.80
   9   0   0   13.36    0.86
  -9   9   0   15.48    0.73
   0  -9   0   14.76    0.77
  -9   9   0   14.56    0.80
  -9   9   0   14.53    0.76
   0  -9   0   13.63    0.76
   0  -9   0   14.88    0.83
   0  -9   0   15.48    0.74
   0  -9   0   14.84    0.81
   0  -9   0   14.65    0.82
  -9   9   0   14.86    0.80
   9   0   0   13.78    0.89
   9   0   0   14.32    0.76
  -9   9   0   15.52    0.95
   0  -9   0   14.86    0.68
   9   0   0   13.50    0.75
  -9   9   0   14.67    0.77
   0   9   0   15.26    0.79
   9  -9   0   15.03    0.91
   9  -9   0   14.98    0.79
   0   9   0   15.44    0.75
   0   9   0   14.54    0.78
   0   9   0   15.08    0.88
  -9   0   0   14.62    0.75
   0   9   0   15.26    0.78
   9  -9   0   13.98    0.67
  -9   0   0   15.41    0.86
   0   9   0   14.81    0.71
   9  -9   0   14.39    0.75
  -9   0   0   14.30    0.83
   0   9   0   15.19    0.74
   9  -9   0   14.05    0.81
   9  -9   0   14.82    0.88
  -9   0   0   14.13    0.66
  -9   0   0   15.25    0.93
  -9   0   0   14.05    0.76
   8 -10   0   94.02    3.34
 -10   2   0   92.42    3.29
   8 -10   0   93.09    3.15
   8 -10   0   90.34    3.22
 -10   2   0   93.11    3.17
   2   8   0   94.60    3.30
   8 -10   0   92.13    3.33
  -8  10   0   95.65    3.44
  -2  -8   0   91.54    3.13
  -2  -8   0   96.59    3.25
  -8  10   0   95.06    3.18
  10  -2   0   92.99    3.35
  10  -2   0   90.12    3.16
  -2  -8   0   92.92    3.22
  -8  10   0   92.32    3.20
  10  -2   0   89.77    3.39
   5   5   0    0.81    0.15
   5   5   0    0.65    0.21
   5 -10   0    0.48    0.18
   5   5   0    1.00    0.24
   5 -10   0    0.83    0.17
   5   5   0    0.98    0.17
   5   5   0    0.92    0.16
 -10   5   0    0.75    0.24
 -10   5   0    1.03    0.25
 -10   5   0    0.90    0.22
 -10   5   0    1.13    0.20
   5   5   0    0.78    0.20
   5 -10   0    0.99    0.18
   5 -10   0    0.54    0.15
   5 -10   0    0.67    0.19
   5 -10   0    0.91    0.21
   5 -10   0    0.71    0.19
  10  -5   0    0.85    0.15
  -5  10   0    0.85    0.26
  -5  -5   0    1.05    0.20
  -5  10   0    0.84    0.20
  10  -5   0    1.07    0.27
  -5  10   0    1.11    0.18
  -5  10   0    0.76    0.19
  10  -5   0    0.66    0.19
  10  -5   0    1.04    0.23
  -5  -5   0    0.51    0.16
  -5  10   0    0.91    0.17
  -5  -5   0    0.67    0.16
  10  -5   0    0.96    0.18
  -5  -5   0    0.97    0.27
  10  -5   0    1.39    0.33
  10  -5   0    0.83    0.13
  -5  -5   0    0.60    0.16
  -5  10   0    0.68    0.18
  -5  10   0    0.77    0.18
   2 -10   0   82.47    2.93
   8   2   0   80.01    2.85
   8   2   0   82.49    2.81
   8   2   0   83.60    3.07
 -10   8   0   79.42    3.06
   2 -10   0   83.79    2.96
   8   2   0   82.48    2.92
   2 -10   0   80.35    2.86
 -10   8   0   81.32    2.89
   2 -10   0   82.33    2.90
   8   2   0   89.18    2.94
  -8  -2   0   84.53    2.87
  -2  10   0   84.07    2.88
  10  -8   0   85.53    2.91
  -8  -2   0   83.35    3.09
  10  -8   0   79.97    2.91
  -8  -2   0   79.57    2.83
  -2  10   0   80.84    3.04
  10  -8   0   83.90    3.04
   1  10   0   14.53    0.84
  10 -11   0   13.63    0.95
   1  10   0   15.76    0.86
 -11   1   0   14.41    0.75
  10 -11   0   15.11    0.82
 -11   1   0   15.04    0.99
 -11   1   0   14.07    0.71
   1  10   0   15.01    0.73
   1  10   0   15.26    0.77
   1  10   0   15.69    0.85
  10 -11   0   15.34    0.98
   1  10   0   14.22    0.79
  10 -11   0   14.41    0.76
 -11   1   0   16.43    0.97
  10 -11   0   15.82    0.86
   1  10   0   14.53    0.94
 -11   1   0   15.93    0.95
  11  -1   0   16.43    0.90
  -1 -10   0   15.80    0.81
 -10  11   0   14.51    0.78
 -10  11   0   15.15    0.92
 -10  11   0   14.78    0.84
  -1 -10   0   14.97    0.69
  11  -1   0   14.64    0.83
  -1 -10   0   15.09    0.91
 -10  11   0   14.19    0.73
  -1 -10   0   14.43    0.92
  11  -1   0   15.26    0.99
  11  -1   0   15.11    1.02
 -10  11   0   14.77    1.01
  -1 -10   0   15.09    0.86
  -1 -10   0   15.42    0.85
  11  -1   0   15.43    0.85
 -10  11   0   14.21    0.81
 -10  11   0   13.99    0.86
 -10  11   0   16.33    0.88
  11  -1   0   15.51    0.71
  11  -1   0   14.91    0.90
   4   7   0   24.31    1.15
   4   7   0   26.72    1.10
   4   7   0   25.68    1.25
 -11   4   0   26.44    1.19
   4   7   0   27.44    0.95
   7 -11   0   25.04    1.16
   4   7   0   28.88    1.12
   7 -11   0   26.00    1.28
   7 -11   0   24.76    1.09
   7 -11   0   24.63    1.46
 -11   4   0   26.98    1.11
 -11   4   0   26.12    1.25
   7 -11   0   26.11    1.22
   4   7   0   26.34    1.25
   4   7   0   24.34    1.15
 -11   4   0   26.23    1.30
 -11   4   0   25.62    1.32
   7 -11   0   26.37    1.17
   4   7   0   24.87    1.08
   7 -11   0   26.41    1.14
  11  -4   0   26.03    1.23
  11  -4   0   26.01    1.37
  11  -4   0   26.25    1.19
  11  -4   0   25.24    1.18
  -7  11   0   26.33    1.16
  -4  -7   0   26.55    1.17
  -7  11   0   25.27    1.15
  -4  -7   0   25.59    1.20
  -7  11   0   25.34    1.12
  -4  -7   0   24.37    1.10
  -7  11   0   26.14    1.20
  -7  11   0   27.37    1.17
  -7  11   0   26.07    1.22
  11  -4   0   26.03    1.13
  -7  11   0   26.25    1.17
  -7  11   0   23.91    1.34
  11  -4   0   26.40    1.01
  -4  -7   0   25.65    0.92
  11  -4   0   25.55    1.34
 -11   7   0    0.62    0.21
   7   4   0    0.68    0.21
   4 -11   0    0.47    0.16
 -11   7   0    0.43    0.16
   7   4   0    0.49    0.13
   4 -11   0    0.68    0.17
   4 -11   0    0.44    0.16
   4 -11   0    0.40    0.15
   7   4   0    0.40    0.13
   7   4   0    0.39    0.16
   7   4   0    0.39    0.21
 -11   7   0    0.23    0.14
 -11   7   0    0.39    0.17
 -11   7   0    0.38    0.12
   7   4   0    0.53    0.21
   4 -11   0    0.40    0.16
 -11   7   0    0.86    0.29
 -11   7   0    0.21    0.13
   4 -11   0    0.42    0.19
   7   4   0    0.19    0.11
  11  -7   0    0.57    0.26
  -4  11   0    0.47    0.21
  -7  -4   0    0.47    0.14
  -7  -4   0    0.45    0.17
  -7  -4   0    0.31    0.16
  -4  11   0    0.31    0.13
  -4  11   0    0.18    0.12
  -4  11   0    0.26    0.13
  11  -7   0    0.49    0.12
  11  -7   0    0.26    0.14
  11  -7   0    0.59    0.17
  -7  -4   0    0.42    0.16
  11  -7   0    0.29    0.13
  -4  11   0    0.37    0.15
  11  -7   0    0.60    0.15
  11  -7   0    0.50    0.21
  -7  -4   0    0.36    0.19
  -4  11   0    0.37    0.14
   1 -11   0    3.25    0.32
  10   1   0    3.03    0.50
 -11  10   0    3.88    0.50
  10   1   0    3.75    0.43
 -11  10   0    3.10    0.37
 -11  10   0    3.38    0.32
  10   1   0    3.39    0.30
 -11  10   0    3.60    0.29
  10   1   0    3.22    0.35
  10   1   0    3.02    0.34
   1 -11   0    2.97    0.29
 -11  10   0    2.96    0.36
  10   1   0    3.69    0.42
   1 -11   0    3.08    0.36
   1 -11   0    3.58    0.41
   1 -11   0    3.39    0.44
 -11  10   0    3.74    0.38
   1 -11   0    2.78    0.34
 -11  10   0    3.17    0.40
 -11  10   0    3.49    0.43
   1 -11   0    2.99    0.38
  10   1   0    2.98    0.17
 -10  -1   0    2.88    0.30
  11 -10   0    2.36    0.45
  -1  11   0    3.45    0.47
  11 -10   0    3.17    0.29
  11 -10   0    3.67    0.40
 -10  -1   0    3.51    0.28
  -1  11   0    2.87    0.35
  -1  11   0    3.00    0.35
  -1  11   0    3.04    0.31
 -10  -1   0    2.96    0.35
  -1  11   0    3.51    0.35
  -1  11   0    3.43    0.37
 -10  -1   0    3.15    0.45
  11 -10   0    3.29    0.50
  11 -10   0    3.15    0.35
   9 -12   0   17.85    0.92
   3   9   0   19.03    1.00
   3   9   0   18.37    0.98
 -12   3   0   21.33    1.20
   3   9   0   19.53    0.78
   3   9   0   20.02    1.12
   9 -12   0   19.87    0.93
   9 -12   0   18.48    1.03
 -12   3   0   18.76    0.91
 -12   3   0   19.53    1.08
   3   9   0   20.05    0.94
   3   9   0   19.51    1.01
   9 -12   0   18.37    0.97
 -12   3   0   17.73    1.08
 -12   3   0   18.10    0.98
   9 -12   0   20.39    1.01
   9 -12   0   18.72    1.11
   3   9   0   18.24    0.89
  -9  12   0   18.57    0.99
  -9  12   0   17.71    1.17
  12  -3   0   18.50    1.19
  -3  -9   0   19.71    0.78
  12  -3   0   20.25    1.00
  -9  12   0   19.63    1.06
  -9  12   0   18.92    1.02
  -9  12   0   17.46    0.91
  -9  12   0   17.92    0.93
  12  -3   0   19.23    1.06
  12  -3   0   18.99    1.00
  -9  12   0   18.71    0.98
  -3  -9   0   18.91    0.97
  12  -3   0   20.06    1.02
  -3  -9   0   19.31    1.05
  -9  12   0   18.66    0.97
  12  -3   0   19.05    0.82
   6   6   0  163.64    5.84
   6 -12   0  167.00    5.43
   6   6   0  165.94    5.41
   6 -12   0  164.32    5.37
   6 -12   0  158.15    5.45
 -12   6   0  165.50    5.51
  12  -6   0  159.84    5.60
  12  -6   0  160.72    5.51
  -6  12   0  161.94    5.24
   3 -12   0   35.42    1.61
   9   3   0   36.41    1.39
 -12   9   0   39.92    1.66
   3 -12   0   34.48    1.57
 -12   9   0   34.07    2.04
 -12   9   0   35.17    1.68
 -12   9   0   35.15    1.51
   9   3   0   37.91    1.63
   3 -12   0   38.35    1.48
 -12   9   0   35.58    1.41
   9   3   0   35.99    1.52
   3 -12   0   37.34    1.55
   9   3   0   35.78    1.62
 -12   9   0   36.98    1.54
   9   3   0   35.10    1.73
 -12   9   0   34.05    1.71
   9   3   0   35.66    1.48
  -3  12   0   36.34    1.57
  -3  12   0   36.76    1.54
  -9  -3   0   35.70    1.45
  -9  -3   0   36.05    1.31
  12  -9   0   40.71    1.59
  -9  -3   0   37.76    1.80
  -3  12   0   36.42    1.99
  12  -9   0   36.73    1.60
  12  -9   0   38.26    1.82
  12  -9   0   37.08    1.37
  12  -9   0   34.84    1.60
  -3  12   0   36.04    1.46
  -9  -3   0   37.12    1.68
  -9  -3   0   36.44    1.56
  -3  12   0   34.47    1.51
  -3  12   0   37.86    1.59
   0 -12   0  118.89    4.15
 -12  12   0  120.49    4.00
  12   0   0  114.65    3.80
   0 -12   0  122.74    4.08
   0 -12   0  120.26    3.97
  12   0   0  116.71    4.39
  12   0   0  117.91    4.06
 -12  12   0  114.03    3.78
  12   0   0  122.08    4.18
 -12  12   0  116.93    3.92
 -12  12   0  117.78    4.20
 -12  12   0  122.41    4.11
  12   0   0  117.27    4.13
 -12  12   0  111.85    4.01
   0 -12   0  111.41    4.04
 -12   0   0  118.55    4.19
  12 -12   0  114.97    4.29
 -12   0   0  121.65    4.37
   0  12   0  114.98    4.02
  12 -12   0  113.60    3.98
   0  12   0  121.73    4.34
 -12   0   0  115.11    3.88
 -12   0   0  109.73    3.77
  12 -12   0  119.19    4.06
   0  12   0  110.25    4.57
   0  12   0  119.29    4.06
   2  11   0    5.49    0.51
   2  11   0    4.72    0.45
   2  11   0    5.89    0.39
  11 -13   0    5.87    0.46
  11 -13   0    5.20    0.47
 -13   2   0    6.05    0.60
 -13   2   0    5.56    0.63
   2  11   0    6.67    0.67
   2  11   0    5.45    0.52
   2  11   0    5.71    0.46
  11 -13   0    5.82    0.53
  11 -13   0    5.68    0.64
 -13   2   0    5.04    0.44
 -11  13   0    5.82    0.44
  13  -2   0    4.98    0.51
  13  -2   0    5.44    0.39
 -11  13   0    6.07    0.54
  13  -2   0    5.26    0.52
  -2 -11   0    6.44    0.60
  13  -2   0    5.39    0.72
 -11  13   0    5.06    0.50
  -2 -11   0    5.54    0.50
 -11  13   0    5.72    0.51
 -11  13   0    5.28    0.55
  -2 -11   0    6.14    0.55
  -2 -11   0    5.92    0.38
  13  -2   0    5.58    0.56
  -2 -11   0    6.01    0.53
   5   8   0   69.48    2.61
   8 -13   0   72.82    2.59
   5   8   0   70.98    2.72
 -13   5   0   66.74    2.57
   8 -13   0   66.08    2.65
 -13   5   0   68.52    2.49
   8 -13   0   68.99    2.51
 -13   5   0   72.25    2.72
   5   8   0   67.62    2.50
 -13   5   0   72.85    2.84
   8 -13   0   66.01    2.69
   8 -13   0   72.14    2.50
 -13   5   0   68.98    2.74
   5   8   0   67.41    2.72
  13  -5   0   68.66    2.61
  -8  13   0   70.80    2.55
  -5  -8   0   73.69    2.88
  13  -5   0   67.88    2.89
  -5  -8   0   68.84    2.52
  13  -5   0   71.03    2.51
  -8  13   0   70.40    2.64
  13  -5   0   69.98    2.32
  -8  13   0   71.60    2.92
  -8  13   0   69.78    2.56
  13  -5   0   64.51    2.59
  -8  13   0   64.40    2.55
  -5  -8   0   68.61    2.60
  -8  13   0   70.72    2.65
  13  -5   0   71.33    2.68
   8   5   0    0.77    0.26
   8   5   0    0.69    0.19
 -13   8   0    1.07    0.27
   8   5   0    0.89    0.30
 -13   8   0    0.70    0.25
   8   5   0    0.74    0.23
 -13   8   0    0.96    0.33
   5 -13   0    0.56    0.26
   5 -13   0    1.04    0.26
 -13   8   0    0.68    0.21
 -13   8   0    0.70    0.20
   5 -13   0    1.04    0.22
   5 -13   0    0.79    0.22
 -13   8   0    0.37    0.16
 -13   8   0    1.01    0.17
   8   5   0    0.25    0.17
   8   5   0    0.80    0.21
  -5  13   0    0.95    0.36
  13  -8   0    1.50    0.43
  -8  -5   0    0.74    0.19
  13  -8   0    0.72    0.15
  -8  -5   0    0.52    0.21
  -5  13   0    1.01    0.26
  -8  -5   0    0.49    0.23
  13  -8   0    0.96    0.25
  13  -8   0    0.79    0.23
  -5  13   0    0.54    0.19
  -5  13   0    1.16    0.21
  13  -8   0    0.61    0.17
  13  -8   0    0.75    0.23
  -5  13   0    0.89    0.25
  -5  13   0    0.62    0.20
   2 -13   0   35.49    1.55
  11   2   0   33.44    1.78
   2 -13   0   34.49    1.44
  11   2   0   34.25    1.37
  11   2   0   33.81    1.31
 -13  11   0   34.95    1.51
  11   2   0   33.93    1.61
   2 -13   0   33.09    1.60
  11   2   0   32.22    1.59
 -13  11   0   33.24    1.50
 -13  11   0   33.59    1.40
 -13  11   0   31.94    1.64
 -13  11   0   32.96    1.57
   2 -13   0   33.15    1.40
 -11  -2   0   32.85    1.26
  -2  13   0   34.20    1.56
  13 -11   0   34.28    1.51
 -11  -2   0   33.19    1.62
  -2  13   0   35.33    1.43
 -11  -2   0   31.62    1.39
  -2  13   0   32.73    1.52
  -2  13   0   33.43    1.78
  13 -11   0   34.28    1.78
  -2  13   0   34.37    1.54
  13 -11   0   33.81    1.34
  13 -11   0   33.12    1.55
 -11  -2   0   33.78    1.78
 -14   4   0   14.98    0.85
  10 -14   0   14.46    0.86
   4  10   0   16.14    1.05
   4  10   0   14.74    0.86
   4  10   0   16.88    0.67
  10 -14   0   17.19    0.96
  10 -14   0   16.25    0.89
 -14   4   0   15.89    1.15
  10 -14   0   16.81    1.12
   4  10   0   16.52    0.98
   4  10   0   15.56    0.85
 -14   4   0   14.80    1.01
   4  10   0   16.79    1.10
  14  -4   0   16.38    0.74
  14  -4   0   16.10    1.23
  14  -4   0   16.29    0.92
  14  -4   0   16.99    1.04
 -10  14   0   15.44    0.95
  -4 -10   0   17.56    0.99
 -10  14   0   15.75    1.11
  -4 -10   0   16.76    0.95
  -4 -10   0   16.88    1.15
 -10  14   0   14.99    0.90
 -10  14   0   15.30    0.91
  14  -4   0   17.05    1.00
 -14   7   0   69.18    2.69
 -14   7   0   75.79    2.97
   7 -14   0   75.08    2.61
   7   7   0   67.54    2.58
 -14   7   0   72.23    2.83
 -14   7   0   69.52    2.61
   7 -14   0   74.50    2.68
   7   7   0   69.66    2.61
   7 -14   0   75.26    2.87
   7   7   0   74.12    2.77
   7   7   0   83.35    3.76
  -7  -7   0   69.71    2.61
  -7  -7   0   72.81    2.78
  -7  -7   0   73.99    3.02
  14  -7   0   74.09    2.76
  14  -7   0   71.61    2.41
  14  -7   0   74.04    2.81
  14  -7   0   71.67    3.06
  -7  14   0   71.34    2.62
  -7  14   0   75.28    2.78
  -7  14   0   65.43    2.68
  14  -7   0   73.64    2.57
  -7  14   0   68.18    3.01
  -7  14   0   72.11    2.67
   4 -14   0   12.04    0.71
  10   4   0   11.58    0.83
 -14  10   0   10.94    0.81
  10   4   0   11.10    0.97
 -14  10   0   10.38    0.62
  10   4   0   11.67    0.88
  10   4   0   11.45    0.75
 -14  10   0   10.39    0.72
 -14  10   0    9.39    0.94
 -14  10   0   10.58    1.43
 -14  10   0   10.45    0.73
   4 -14   0   11.39    0.86
   4 -14   0   10.83    0.75
  -4  14   0   11.31    0.70
  -4  14   0    9.98    0.73
  14 -10   0   10.90    0.76
  14 -10   0   10.65    0.79
 -10  -4   0   12.01    0.86
 -10  -4   0   11.83    0.96
 -10  -4   0   10.59    0.67
  14 -10   0   11.52    1.00
  14 -10   0   10.74    0.60
  -4  14   0   11.42    0.78
  -1   1   1  443.44   13.70
   3  -2  -1   21.61    0.81
  -1   3  -1   20.59    0.77
  -3   2   1   21.97    0.80
   2   1   1   20.49    0.75
   2   1   1   21.29    0.77
   1  -3   1   20.94    0.76
  -2   2  -1    0.83    0.08
   0  -2  -1    1.13    0.09
  -2   2  -1    0.97    0.09
   0  -2  -1    0.88    0.09
   2   0  -1    0.90    0.10
   2   0  -1    0.92    0.09
   2   0  -1    1.01    0.09
   2   0  -1    0.89    0.11
   0  -2  -1    0.90    0.08
  -2   2  -1    0.87    0.09
   0  -2  -1    0.87    0.07
   2   0  -1    0.89    0.11
  -2   2  -1    0.75    0.08
  -2   2  -1    0.76    0.09
  -2   2  -1    0.94    0.07
   0  -2  -1    0.65    0.08
   0  -2  -1    0.92    0.08
  -2   2  -1    0.84    0.08
  -2   2  -1    0.87    0.10
   0  -2  -1    0.68    0.08
   2  -2   1    0.85    0.09
   0   2   1    0.80    0.07
   2  -2   1    1.00    0.10
  -2   0   1    0.83    0.10
   2  -2   1    0.77    0.08
   2  -2   1    0.85    0.09
   2  -2   1    0.91    0.08
   2  -2   1    1.02    0.07
  -2   0   1    0.98    0.10
   0   2   1    0.79    0.09
   0   2   1    1.03    0.08
  -2   0   1    0.79    0.07
   0   2   1    0.77    0.08
   2  -2   1    1.07    0.10
   2  -2   1    1.04    0.11
  -2   0   1    0.87    0.09
   0   2   1    1.11    0.09
   0   2   1    0.85    0.07
   5  -3  -1   27.97    1.13
   5  -3  -1   27.79    1.03
   5  -3  -1   28.12    1.10
   5  -3  -1   28.26    1.06
  -2   5  -1   28.69    1.10
   2  -5   1   29.40    1.05
   3   2   1   29.49    1.07
   2  -5   1   27.47    1.05
  -5   3   1   29.05    1.21
  -5   3   1   30.24    1.14
   3   2   1   28.20    1.08
   2  -5   1   27.89    1.07
   1   2  -1  318.14   10.84
  -3   1  -1  320.20   11.12
  -2   3   1  324.34   11.16
   3  -1   1  324.09   11.01
  -1  -2   1  323.44   10.84
  -1  -3  -1   95.80    2.96
   4  -1  -1   94.97    3.02
  -3   4  -1   94.21    3.02
   3  -4   1   90.71    2.99
   1   3   1   95.66    2.96
  -4   1   1   94.56    3.00
  -3   7  -1  124.12    4.05
   7  -4  -1  129.30    4.11
   3  -7   1  122.20    3.98
  -7   4   1  127.60    4.05
   4   3   1  119.91    3.95
   4   3   1  120.41    3.99
   0   4  -1    9.54    0.44
  -4   0  -1   10.42    0.51
   0   4  -1   10.23    0.44
  -4   0  -1    9.40    0.45
   0   4  -1    9.74    0.41
   4  -4  -1    9.36    0.50
   4  -4  -1    9.24    0.44
   4  -4  -1    9.77    0.49
  -4   0  -1    9.87    0.40
   4  -4  -1    9.59    0.43
  -4   0  -1    9.18    0.43
  -4   0  -1    9.84    0.48
   0   4  -1    9.69    0.41
   0   4  -1    9.94    0.47
   0   4  -1    9.06    0.44
   4  -4  -1    9.71    0.42
   4  -4  -1   10.18    0.47
   4  -4  -1    8.66    0.40
  -4   0  -1    9.43    0.41
   0   4  -1    9.64    0.42
  -4   4   1    9.56    0.45
  -4   4   1   11.15    0.43
   4   0   1    8.53    0.43
   0  -4   1    9.64    0.45
   4   0   1    9.48    0.49
   0  -4   1    9.23    0.45
   4   0   1    8.86    0.48
   0  -4   1    9.71    0.43
   0  -4   1    9.57    0.42
  -4   4   1    9.16    0.38
   4   0   1   10.30    0.45
  -4   4   1    8.81    0.47
  -4   4   1   10.47    0.53
   0  -4   1    8.89    0.45
  -4   4   1    9.76    0.44
  -4   4   1    9.73    0.46
  -4   4   1   10.12    0.43
   0  -4   1    9.69    0.41
   4   0   1    9.57    0.42
   1  -4  -1   85.12    2.68
   3   1  -1   85.55    2.70
  -4   3  -1   86.05    2.73
  -1   4   1   84.35    2.70
   4  -3   1   81.62    2.72
  -3  -1   1   83.66    2.68
   6  -2  -1    7.53    0.49
   6  -2  -1    7.48    0.39
  -2  -4  -1    7.14    0.42
   6  -2  -1    7.07    0.42
  -4   6  -1    7.33    0.43
  -2  -4  -1    7.18    0.41
  -2  -4  -1    7.92    0.39
  -4   6  -1    7.69    0.41
   6  -2  -1    6.85    0.42
  -2  -4  -1    8.02    0.45
  -2  -4  -1    7.58    0.30
   6  -2  -1    6.96    0.35
  -2  -4  -1    7.40    0.42
   6  -2  -1    7.26    0.47
  -4   6  -1    7.92    0.39
  -4   6  -1    7.39    0.42
  -4   6  -1    6.78    0.40
  -4   6  -1    7.30    0.48
   6  -2  -1    6.87    0.40
  -2  -4  -1    8.17    0.58
  -4   6  -1    8.33    0.42
   4  -6   1    6.88    0.41
  -6   2   1    7.49    0.48
   2   4   1    7.62    0.38
   2   4   1    7.52    0.42
  -6   2   1    7.40    0.47
   4  -6   1    7.37    0.46
   2   4   1    8.08    0.43
   2   4   1    7.83    0.36
   4  -6   1    8.07    0.39
   4  -6   1    8.10    0.48
   2   4   1    7.61    0.38
  -6   2   1    6.91    0.62
   4  -6   1    7.49    0.45
   4  -6   1    8.18    0.40
  -6   2   1    8.32    0.43
   2   4   1    7.15    0.40
   4  -6   1    7.93    0.43
  -6   2   1    7.76    0.40
   2   4   1    7.28    0.44
   9  -5  -1  112.12    3.93
   9  -5  -1  114.18    3.87
  -4   9  -1  117.60    3.92
   4  -9   1  114.42    3.80
  -9   5   1  112.36    3.87
   5   4   1  116.17    3.84
   5   4   1  111.93    3.77
   6  -5  -1  239.36    7.64
  -1   6  -1  255.86    7.60
   5   1   1  249.25    7.60
  -6   5   1  244.09    7.64
  -5   2  -1   12.43    0.54
  -5   2  -1   13.50    0.53
   2   3  -1   12.24    0.50
  -5   2  -1   12.25    0.60
   2   3  -1   11.89    0.56
   3  -5  -1   13.05    0.52
   3  -5  -1   13.15    0.59
   3  -5  -1   13.09    0.60
   3  -5  -1   12.15    0.53
   3  -5  -1   12.60    0.53
   2   3  -1   12.02    0.60
  -5   2  -1   12.81    0.60
   2   3  -1   12.77    0.51
   2   3  -1   11.87    0.53
   2   3  -1   11.96    0.56
   3  -5  -1   12.19    0.55
  -5   2  -1   11.92    0.55
   5  -2   1   11.79    0.59
   5  -2   1   12.01    0.53
  -3   5   1   11.99    0.51
  -3   5   1   11.84    0.53
   5  -2   1   11.79    0.53
  -3   5   1   11.91    0.52
   5  -2   1   12.21    0.55
  -3   5   1   11.82    0.60
  -2  -3   1   11.88    0.53
  -2  -3   1   12.18    0.50
  -2  -3   1   12.48    0.55
   5  -2   1   11.35    0.54
   5  -2   1   12.19    0.46
  -2  -3   1   11.50    0.53
  -3   5   1   12.03    0.54
  -3   5   1   11.93    0.52
   5  -2   1   12.54    0.61
  -2  -3   1   11.53    0.52
  -3   5   1   11.59    0.57
  -2  -3   1   12.61    0.57
  -5   5  -1  183.07    5.75
   0  -5  -1  188.91    5.68
   5   0  -1  181.68    5.74
   5  -5   1  180.00    5.73
   0   5   1  187.86    5.71
  -5   8  -1  193.26    6.16
   8  -3  -1  189.55    6.16
  -8   3   1  198.11    6.11
   5  -8   1  192.95    6.08
   3   5   1  187.63    6.02
  -6  -5  -1   55.57    2.13
  -5  11  -1   56.36    2.15
  11  -6  -1   55.55    2.16
  -6  -5  -1   55.52    2.12
  11  -6  -1   56.77    1.99
  11  -6  -1   55.01    2.16
  11  -6  -1   56.59    2.52
  -5  11  -1   59.57    2.28
  -5  11  -1   57.14    2.15
  11  -6  -1   57.77    2.14
  -6  -5  -1   57.23    2.33
  -5  11  -1   58.79    2.07
  -6  -5  -1   55.93    2.03
  -6  -5  -1   61.93    2.19
  -5  11  -1   55.92    2.33
   6   5   1   57.80    2.20
   5 -11   1   56.50    2.15
   6   5   1   55.39    2.10
 -11   6   1   55.63    2.13
 -11   6   1   57.34    2.07
 -11   6   1   53.18    2.25
   6   5   1   56.44    2.03
 -11   6   1   58.88    2.21
   6   5   1   60.05    2.17
   5 -11   1   57.09    2.10
   5 -11   1   56.20    2.20
   6   5   1   55.88    1.98
 -11   6   1   57.15    1.96
   6   5   1   58.92    2.28
   5 -11   1   57.73    2.03
   5 -11   1   57.14    2.08
 -11   6   1   57.46    2.10
   6   5   1   59.64    2.06
   5 -11   1   56.09    2.15
 -11   6   1   57.21    2.30
  -2   8  -1   10.97    0.60
   8  -6  -1   10.72    0.60
   8  -6  -1   10.08    0.50
   8  -6  -1   10.15    0.58
  -6  -2  -1   10.53    0.58
  -6  -2  -1   11.24    0.60
   8  -6  -1   10.27    0.87
  -2   8  -1   10.73    0.54
  -6  -2  -1   10.53    0.69
  -2   8  -1   11.40    0.60
  -2   8  -1   11.52    0.69
  -6  -2  -1   10.52    0.49
   8  -6  -1   10.55    0.66
  -6  -2  -1   10.42    0.61
  -2   8  -1    9.20    0.53
  -2   8  -1   10.72    0.58
   8  -6  -1   11.30    0.72
  -6  -2  -1   10.72    0.53
  -2   8  -1   11.10    0.56
   6   2   1   10.13    0.64
   6   2   1   11.00    0.61
   2  -8   1   11.14    0.63
  -8   6   1   11.56    0.58
   2  -8   1   11.61    0.63
   2  -8   1   11.31    0.58
  -8   6   1   11.27    0.67
  -8   6   1   11.28    0.54
  -8   6   1   11.88    0.64
   2  -8   1   11.41    0.68
  -8   6   1   11.38    0.62
  -8   6   1   11.68    0.72
   2  -8   1   10.88    0.61
   6   2   1   11.10    0.62
   6   2   1   10.70    0.58
   2  -8   1   11.22    0.59
   6   2   1   11.70    0.57
   2  -8   1   12.18    0.56
  -8   6   1   11.71    0.59
  -6   1  -1   39.37    1.45
   5  -6  -1   37.23    1.47
  -6   1  -1   40.10    1.38
  -6   1  -1   38.62    1.41
  -6   1  -1   38.16    1.48
   5  -6  -1   37.16    1.37
   5  -6  -1   37.31    1.45
   1   5  -1   38.51    1.43
  -5   6   1   38.83    1.44
  -1  -5   1   36.69    1.40
   6  -1   1   38.61    1.47
   6  -1   1   36.76    1.47
  -5   6   1   39.68    1.38
  -5   6   1   38.44    1.51
   2  -6  -1    8.43    0.48
   4   2  -1    7.93    0.42
  -6   4  -1    8.08    0.46
   4   2  -1    7.98    0.48
   2  -6  -1    8.57    0.45
   4   2  -1    7.39    0.43
   2  -6  -1    8.78    0.41
   2  -6  -1    8.89    0.43
  -6   4  -1    8.19    0.49
  -6   4  -1    8.06    0.43
   2  -6  -1    8.68    0.48
   4   2  -1    8.37    0.44
   4   2  -1    8.02    0.41
  -6   4  -1    8.03    0.42
   2  -6  -1    8.21    0.44
  -6   4  -1    8.79    0.45
  -6   4  -1    8.34    0.38
  -6   4  -1    7.96    0.44
   2  -6  -1    7.80    0.42
  -6   4  -1    8.20    0.51
   4   2  -1    8.28    0.32
   6  -4   1    8.26    0.42
  -4  -2   1    8.14    0.45
   6  -4   1    8.51    0.50
   6  -4   1    9.10    0.54
  -4  -2   1    9.01    0.41
  -2   6   1    8.74    0.43
  -4  -2   1    8.38    0.44
  -4  -2   1    8.12    0.51
   6  -4   1    8.79    0.37
  -2   6   1    8.34    0.44
  -4  -2   1    8.99    0.35
  -2   6   1    8.63    0.43
   6  -4   1    8.79    0.47
  -4  -2   1    8.10    0.43
  -2   6   1    8.24    0.42
  -2   6   1    8.21    0.43
   6  -4   1    8.76    0.53
  -2   6   1    7.59    0.50
  -2   6   1    9.91    0.48
   6  -4   1    8.68    0.44
  -1  -6  -1  104.64    3.45
  -6   7  -1  108.01    3.60
   7  -1  -1  108.39    3.58
   6  -7   1   99.97    3.52
  -7   1   1  106.30    3.51
   1   6   1  107.86    3.49
  -6  10  -1    3.67    0.44
  -4  -6  -1    3.64    0.35
  10  -4  -1    3.20    0.29
  -4  -6  -1    3.54    0.42
  -6  10  -1    3.66    0.33
  10  -4  -1    3.69    0.27
  -4  -6  -1    3.61    0.34
  -4  -6  -1    3.46    0.19
  10  -4  -1    3.96    0.36
  -4  -6  -1    3.24    0.30
  10  -4  -1    3.55    0.35
  -6  10  -1    3.33    0.30
  -6  10  -1    3.86    0.35
  10  -4  -1    4.00    0.46
  -6  10  -1    3.77    0.35
  -4  -6  -1    3.25    0.34
  -6  10  -1    3.59    0.36
  10  -4  -1    3.65    0.41
  -6  10  -1    3.01    0.32
  10  -4  -1    3.90    0.38
 -10   4   1    3.50    0.31
   6 -10   1    3.76    0.34
   4   6   1    3.64    0.25
   4   6   1    4.02    0.37
   4   6   1    3.42    0.33
   4   6   1    3.73    0.30
   6 -10   1    3.47    0.37
 -10   4   1    4.01    0.43
   4   6   1    3.47    0.30
 -10   4   1    3.68    0.42
   4   6   1    2.80    0.35
   6 -10   1    3.05    0.33
   6 -10   1    2.95    0.32
 -10   4   1    3.48    0.34
 -10   4   1    3.16    0.35
   6 -10   1    3.53    0.38
   4   6   1    3.37    0.29
   6 -10   1    3.50    0.31
   4   6   1    3.60    0.35
   4   6   1    3.00    0.35
   6 -10   1    3.42    0.30
  13  -7  -1   73.03    2.46
  -6  13  -1   71.09    2.61
  -6  13  -1   69.65    2.62
  -6  13  -1   73.35    2.56
  -7  -6  -1   71.22    2.54
  -7  -6  -1   74.02    2.92
  13  -7  -1   73.98    2.73
  13  -7  -1   73.85    2.41
  13  -7  -1   69.14    2.68
  -7  -6  -1   68.31    2.68
  -6  13  -1   73.52    2.94
  -6  13  -1   73.25    2.68
  -7  -6  -1   72.38    2.70
  -6  13  -1   68.70    2.66
  13  -7  -1   71.45    2.66
  13  -7  -1   67.61    2.92
 -13   7   1   68.75    2.71
   7   6   1   67.39    2.51
   6 -13   1   72.19    2.61
   7   6   1   68.14    2.80
   7   6   1   71.00    2.55
   6 -13   1   68.99    2.69
 -13   7   1   73.08    2.63
   6 -13   1   73.15    2.60
 -13   7   1   69.20    2.82
   7   6   1   68.81    2.48
   7   6   1   73.12    2.75
 -13   7   1   68.44    2.63
 -13   7   1   68.38    2.55
   7   6   1   74.84    2.70
   6 -13   1   71.09    2.73
 -13   7   1   70.37    2.83
   6 -13   1   73.92    2.53
  -7  -3  -1   22.24    1.02
  -7  -3  -1   21.87    1.07
  10  -7  -1   22.17    1.21
  10  -7  -1   22.41    1.15
  -3  10  -1   23.51    1.00
  -7  -3  -1   21.14    1.05
  -7  -3  -1   22.64    1.04
  10  -7  -1   22.54    1.03
  10  -7  -1   22.67    1.08
  -3  10  -1   22.52    1.04
  10  -7  -1   23.66    0.92
  -3  10  -1   23.00    1.18
  10  -7  -1   23.26    1.07
  -3  10  -1   22.98    1.02
  -3  10  -1   22.72    0.97
  -3  10  -1   22.17    1.04
  -7  -3  -1   22.55    1.20
  -3  10  -1   23.39    1.04
  -7  -3  -1   22.42    0.88
   7   3   1   22.87    1.07
   3 -10   1   21.74    1.07
 -10   7   1   21.77    1.00
 -10   7   1   23.25    1.16
 -10   7   1   23.47    1.09
   3 -10   1   22.05    1.01
   3 -10   1   21.49    1.09
 -10   7   1   21.98    1.17
   7   3   1   22.29    1.03
   7   3   1   23.06    0.99
   7   3   1   23.25    1.16
   3 -10   1   23.55    0.96
   3 -10   1   21.44    1.05
   7   3   1   22.39    0.91
   7   3   1   22.64    0.99
 -10   7   1   22.40    0.93
 -10   7   1   23.02    1.01
   7   3   1   23.40    1.09
 -10   7   1   21.21    1.04
   3 -10   1   21.78    1.04
   7  -7  -1  467.88   14.20
   4  -7  -1    2.92    0.30
  -7   3  -1    2.79    0.29
   3   4  -1    2.71    0.28
  -7   3  -1    2.86    0.27
   4  -7  -1    2.63    0.22
   3   4  -1    2.98    0.26
   3   4  -1    2.55    0.24
   3   4  -1    2.49    0.24
   4  -7  -1    2.83    0.26
  -7   3  -1    2.64    0.28
   3   4  -1    2.87    0.23
   3   4  -1    3.00    0.17
   4  -7  -1    3.20    0.26
   3   4  -1    2.79    0.23
   3   4  -1    3.19    0.29
   3   4  -1    3.04    0.23
   4  -7  -1    2.16    0.25
   7  -3   1    2.34    0.24
  -4   7   1    2.47    0.23
  -3  -4   1    3.56    0.28
  -4   7   1    2.26    0.23
  -4   7   1    3.00    0.25
  -3  -4   1    2.96    0.18
   7  -3   1    3.33    0.28
  -3  -4   1    2.90    0.26
   7  -3   1    2.79    0.24
   7  -3   1    2.99    0.19
   7  -3   1    2.55    0.30
   7  -3   1    2.38    0.23
  -3  -4   1    2.89    0.23
  -4   7   1    2.82    0.23
  -7   6  -1  364.46   11.15
   6   1  -1  371.25   11.13
   7  -6   1  358.12   11.14
  -7   9  -1    0.78    0.15
  -7   9  -1    0.62    0.16
  -2  -7  -1    0.70    0.16
  -2  -7  -1    0.47    0.15
  -7   9  -1    0.42    0.14
   9  -2  -1    0.57    0.16
   9  -2  -1    0.71    0.20
  -7   9  -1    0.38    0.14
  -7   9  -1    0.70    0.17
   9  -2  -1    0.61    0.12
   9  -2  -1    0.50    0.15
  -7   9  -1    0.88    0.20
   9  -2  -1    0.91    0.27
  -2  -7  -1    0.44    0.22
  -2  -7  -1    0.84    0.11
  -2  -7  -1    0.34    0.15
  -2  -7  -1    0.37    0.15
  -7   9  -1    0.41    0.13
  -2  -7  -1    0.55    0.17
   9  -2  -1    0.89    0.17
  -7   9  -1    0.92    0.27
   9  -2  -1    0.78    0.22
   7  -9   1    0.71    0.18
   2   7   1    0.86    0.19
   2   7   1    0.89    0.21
  -9   2   1    0.52    0.15
   7  -9   1    0.74    0.21
   7  -9   1    0.45    0.15
   7  -9   1    0.60    0.19
   2   7   1    0.71    0.13
   7  -9   1    0.75    0.14
   2   7   1    0.72    0.18
   2   7   1    0.59    0.18
  -9   2   1    0.92    0.20
   7  -9   1    0.54    0.16
   7  -9   1    0.55    0.14
  -9   2   1    0.77    0.20
   2   7   1    0.76    0.14
   2   7   1    0.53    0.14
  -9   2   1    0.84    0.15
  -9   2   1    0.67    0.21
   2   7   1    0.51    0.13
  -7  12  -1  155.96    5.41
  12  -5  -1  160.99    5.46
   7 -12   1  152.62    5.28
   5   7   1  163.66    5.25
   7 -12   1  158.09    5.24
   5   7   1  152.36    5.09
   5   7   1  151.97    5.24
 -12   5   1  156.21    5.52
  -4  12  -1   17.26    0.90
  12  -8  -1   14.90    0.92
  -8  -4  -1   16.75    0.81
  -4  12  -1   14.79    0.84
  12  -8  -1   17.49    0.91
  12  -8  -1   13.69    1.06
  -4  12  -1   16.50    0.82
  -4  12  -1   16.72    0.91
  12  -8  -1   15.99    1.07
  -8  -4  -1   16.34    1.05
  12  -8  -1   16.24    0.74
  -8  -4  -1   15.02    0.86
  -4  12  -1   14.66    1.01
  12  -8  -1   15.81    0.91
 -12   8   1   15.97    1.00
   8   4   1   16.57    0.95
 -12   8   1   15.51    1.03
   8   4   1   15.08    0.80
   8   4   1   14.83    0.89
   8   4   1   14.71    0.98
 -12   8   1   16.10    0.94
 -12   8   1   16.65    0.95
   4 -12   1   16.05    0.87
   4 -12   1   15.70    0.93
   8   4   1   17.39    0.86
   4 -12   1   15.81    0.93
 -12   8   1   17.17    0.78
   4 -12   1   15.03    1.05
   8   4   1   16.14    0.88
   8   4   1   15.62    0.74
 -12   8   1   15.72    0.85
   4 -12   1   15.28    0.90
   4 -12   1   16.61    0.81
  -1   9  -1    1.07    0.20
  -8  -1  -1    1.23    0.17
  -1   9  -1    1.68    0.24
   9  -8  -1    0.90    0.23
   9  -8  -1    1.20    0.20
   9  -8  -1    1.07    0.24
  -1   9  -1    0.87    0.16
   9  -8  -1    1.49    0.18
  -1   9  -1    1.45    0.27
   9  -8  -1    1.35    0.28
  -1   9  -1    1.03    0.17
  -8  -1  -1    1.06    0.19
  -8  -1  -1    1.20    0.20
  -1   9  -1    1.45    0.20
   9  -8  -1    1.42    0.21
  -8  -1  -1    1.36    0.27
  -8  -1  -1    1.33    0.26
  -1   9  -1    1.13    0.20
  -8  -1  -1    0.87    0.14
   8   1   1    1.35    0.21
  -9   8   1    1.25    0.22
  -9   8   1    1.13    0.15
  -9   8   1    1.10    0.27
   1  -9   1    1.30    0.21
  -9   8   1    1.19    0.17
  -9   8   1    1.32    0.20
  -9   8   1    1.06    0.20
   8   1   1    1.16    0.09
   8   1   1    1.48    0.23
   1  -9   1    1.08    0.19
  -9   8   1    1.09    0.19
   1  -9   1    1.25    0.23
   1  -9   1    1.21    0.24
  -9   8   1    0.71    0.21
   1  -9   1    0.90    0.21
   8   1   1    0.80    0.25
   1  -9   1    0.94    0.16
   6  -8  -1    6.85    0.44
   6  -8  -1    6.80    0.47
  -8   2  -1    7.07    0.53
   6  -8  -1    6.79    0.50
  -8   2  -1    5.98    0.48
   2   6  -1    6.39    0.43
   2   6  -1    6.90    0.41
   2   6  -1    6.43    0.39
   2   6  -1    7.00    0.41
   2   6  -1    6.57    0.44
   6  -8  -1    7.12    0.44
  -8   2  -1    6.78    0.50
   2   6  -1    6.76    0.35
   6  -8  -1    7.07    0.41
   6  -8  -1    7.16    0.43
   2   6  -1    7.45    0.50
  -8   2  -1    6.74    0.40
   6  -8  -1    6.95    0.52
   2   6  -1    6.96    0.44
  -8   2  -1    7.58    0.49
   8  -2   1    6.40    0.62
  -6   8   1    7.52    0.56
   8  -2   1    7.92    0.55
  -2  -6   1    7.12    0.46
   8  -2   1    7.52    0.47
   8  -2   1    6.90    0.45
  -2  -6   1    7.17    0.43
  -2  -6   1    6.32    0.44
  -6   8   1    6.84    0.45
   8  -2   1    6.93    0.47
   8  -2   1    6.65    0.53
  -2  -6   1    6.56    0.45
  -2  -6   1    7.55    0.36
   8  -2   1    6.88    0.35
  -6   8   1    6.72    0.45
  -6   8   1    6.97    0.44
  -2  -6   1    7.13    0.42
  -6   8   1    6.24    0.39
  -6   8   1    6.95    0.43
  -6   8   1    7.25    0.49
  -2  -6   1    5.88    0.45
  -6   8   1    7.33    0.43
   5   3  -1   18.84    0.84
  -8   5  -1   17.38    0.70
   3  -8  -1   17.37    0.86
   3  -8  -1   18.35    0.87
   3  -8  -1   17.27    0.76
   3  -8  -1   17.58    0.80
   3  -8  -1   17.01    0.78
   5   3  -1   16.64    0.75
   5   3  -1   17.21    0.88
  -8   5  -1   17.95    0.81
   3  -8  -1   17.83    0.75
  -8   5  -1   18.48    0.91
   5   3  -1   17.90    0.84
  -8   5  -1   18.61    0.79
  -8   5  -1   17.57    0.81
  -8   5  -1   17.11    0.89
   3  -8  -1   16.58    0.80
  -8   5  -1   19.25    0.86
   5   3  -1   15.97    0.74
   5   3  -1   17.63    0.80
   8  -5   1   17.92    0.94
  -3   8   1   17.69    0.78
  -5  -3   1   18.55    0.66
   8  -5   1   16.23    0.80
  -5  -3   1   17.55    0.74
  -3   8   1   17.67    0.91
  -5  -3   1   17.64    0.80
  -5  -3   1   16.75    0.79
  -5  -3   1   17.77    0.92
  -5  -3   1   18.20    0.83
  -3   8   1   18.10    0.77
  -3   8   1   17.07    0.81
  -3   8   1   16.41    0.79
   8  -5   1   17.30    0.76
   8  -5   1   16.95    0.82
  -3   8   1   17.33    0.78
   8  -5   1   18.51    0.69
   8  -5   1   17.30    0.88
  -3   8   1   17.15    0.76
   8  -5   1   17.45    0.80
  -8   8  -1   69.42    2.41
   8   0  -1   68.05    2.59
  -8   8  -1   68.69    2.60
   0  -8  -1   70.39    2.45
   0  -8  -1   69.64    2.48
   0  -8  -1   68.48    2.46
   8   0  -1   70.09    2.58
   8  -8   1   69.50    2.47
   8  -8   1   67.74    2.53
   8  -8   1   68.99    2.58
  -8   0   1   71.74    2.50
  -8   0   1   71.28    2.52
  -8   0   1   68.15    2.60
   0   8   1   73.36    2.43
   0   8   1   68.54    2.53
  11  -3  -1    1.31    0.23
  11  -3  -1    1.27    0.17
  11  -3  -1    1.41    0.32
  -8  11  -1    1.24    0.24
  -8  11  -1    1.35    0.24
  -3  -8  -1    0.96    0.22
  -3  -8  -1    0.97    0.12
  -8  11  -1    1.35    0.23
  -3  -8  -1    0.88    0.23
  -8  11  -1    1.04    0.20
  -3  -8  -1    1.38    0.22
  11  -3  -1    1.49    0.31
  11  -3  -1    1.00    0.34
  -8  11  -1    1.12    0.20
  11  -3  -1    1.36    0.24
   3   8   1    1.28    0.21
   3   8   1    0.86    0.17
   8 -11   1    1.00    0.19
   8 -11   1    1.14    0.26
   8 -11   1    1.11    0.24
 -11   3   1    0.76    0.23
   8 -11   1    1.77    0.32
   3   8   1    0.89    0.17
   8 -11   1    1.20    0.31
   3   8   1    1.34    0.24
 -11   3   1    1.04    0.28
 -11   3   1    1.31    0.23
   8 -11   1    1.28    0.30
   8 -11   1    1.02    0.24
   3   8   1    1.54    0.17
   3   8   1    1.29    0.31
   3   8   1    1.20    0.23
 -11   3   1    1.65    0.22
 -11   3   1    1.15    0.31
  -8  14  -1   43.32    1.90
  14  -6  -1   45.47    1.94
  -6  -8  -1   42.99    2.14
  -6  -8  -1   47.09    1.97
  -8  14  -1   46.19    1.86
  14  -6  -1   45.98    1.66
  -6  -8  -1   45.27    2.05
  -8  14  -1   47.62    1.92
  14  -6  -1   48.11    1.80
  14  -6  -1   46.57    2.01
  -8  14  -1   48.59    1.99
  14  -6  -1   43.08    2.21
   6   8   1   48.98    2.08
 -14   6   1   48.39    2.18
   8 -14   1   46.67    1.86
   6   8   1   46.72    1.83
   8 -14   1   47.48    1.83
   6   8   1   46.27    1.96
   6   8   1   42.26    1.82
 -14   6   1   46.22    1.91
 -14   6   1   43.99    1.81
   6   8   1   46.08    2.10
 -14   6   1   46.38    2.03
   8 -14   1   45.80    2.03
   8 -14   1   48.39    1.93
  -9  -5  -1   76.41    2.86
  -5  14  -1   79.96    3.02
  14  -9  -1   77.93    2.77
  -9  -5  -1   84.32    3.34
  14  -9  -1   78.87    3.34
  -5  14  -1   81.70    2.90
  14  -9  -1   81.50    3.02
  -9  -5  -1   86.02    3.14
  14  -9  -1   84.18    3.10
  -5  14  -1   82.10    3.00
  -5  14  -1   78.52    2.99
   5 -14   1   83.05    3.00
   9   5   1   80.19    3.26
   9   5   1   78.96    3.09
   5 -14   1   85.47    3.13
   9   5   1   81.11    2.94
   9   5   1   83.69    3.09
 -14   9   1   83.44    2.97
   5 -14   1   87.30    2.91
 -14   9   1   79.51    2.78
 -14   9   1   84.62    2.98
 -14   9   1   81.99    3.11
 -14   9   1   81.66    3.23
  11  -9  -1    6.14    0.53
  11  -9  -1    7.77    0.80
  -2  11  -1    7.61    0.52
  -9  -2  -1    5.88    0.38
  -9  -2  -1    6.53    0.51
  11  -9  -1    6.19    0.62
  11  -9  -1    6.37    0.60
  -2  11  -1    6.79    0.52
  11  -9  -1    6.33    0.42
  -2  11  -1    6.15    0.49
  -9  -2  -1    7.00    0.64
  -9  -2  -1    7.31    0.58
  -2  11  -1    6.60    0.62
  -2  11  -1    6.30    0.45
  -2  11  -1    6.81    0.53
  -9  -2  -1    6.07    0.43
  11  -9  -1    7.25    0.53
   2 -11   1    7.21    0.47
   2 -11   1    7.71    0.59
 -11   9   1    6.38    0.54
   9   2   1    5.62    0.51
   9   2   1    6.86    0.63
   9   2   1    5.99    0.78
 -11   9   1    7.42    0.68
   2 -11   1    6.66    0.56
   2 -11   1    6.72    0.76
 -11   9   1    6.63    0.45
 -11   9   1    6.02    0.47
   9   2   1    6.04    0.50
 -11   9   1    6.30    0.57
   2 -11   1    6.19    0.50
   2 -11   1    6.18    0.53
 -11   9   1    6.50    0.53
   9   2   1    7.12    0.51
   9   2   1    6.24    0.40
 -11   9   1    6.63    0.51
   9   2   1    6.20    0.46
   8  -9  -1  121.47    4.14
   8  -9  -1  120.98    4.02
   8  -9  -1  117.51    4.10
   1   8  -1  119.09    4.08
  -9   1  -1  121.08    4.05
  -1  -8   1  118.33    4.00
   9  -1   1  122.34    4.16
  -8   9   1  125.06    4.21
  -9   4  -1   71.01    2.60
  -9   4  -1   71.55    2.59
   4   5  -1   74.07    2.54
   5  -9  -1   70.03    2.46
   4   5  -1   71.40    2.55
   5  -9  -1   68.84    2.55
   5  -9  -1   73.01    2.51
   5  -9  -1   71.53    2.57
   9  -4   1   69.88    2.59
  -5   9   1   72.76    2.44
  -5   9   1   69.49    2.64
   9  -4   1   71.80    2.47
  -4  -5   1   71.12    2.48
   9  -4   1   70.59    2.65
   9  -4   1   72.99    2.50
  -4  -5   1   71.55    2.64
  -5   9   1   71.90    2.51
   7   2  -1   89.35    3.22
   7   2  -1   91.45    3.13
  -9   7  -1   88.46    3.24
   2  -9  -1   93.05    3.14
  -2   9   1   91.75    3.23
  -2   9   1   90.66    3.06
   9  -7   1   92.17    3.28
   9  -7   1   91.29    3.20
  10  -1  -1   25.12    1.18
  -1  -9  -1   23.65    1.09
  10  -1  -1   22.82    0.98
  -9  10  -1   24.07    1.04
  -9  10  -1   25.13    1.20
  -1  -9  -1   26.33    1.28
  -1  -9  -1   23.59    1.06
  -9  10  -1   24.58    1.13
  10  -1  -1   23.91    1.11
  -9  10  -1   24.45    1.30
  -9  10  -1   24.81    1.04
  -9  10  -1   24.71    1.15
  10  -1  -1   23.44    1.10
  10  -1  -1   23.01    1.24
  -1  -9  -1   23.53    1.16
  -1  -9  -1   24.48    1.25
  10  -1  -1   24.97    1.31
  -9  10  -1   25.53    1.12
  -9  10  -1   25.39    1.11
  -1  -9  -1   25.70    1.19
  -1  -9  -1   25.01    0.95
 -10   1   1   25.04    1.29
   1   9   1   26.59    1.14
 -10   1   1   22.99    1.17
   1   9   1   23.21    1.01
   9 -10   1   24.64    1.01
 -10   1   1   24.30    1.03
 -10   1   1   23.80    1.19
   1   9   1   24.19    1.22
   9 -10   1   25.26    1.09
 -10   1   1   23.58    1.06
   1   9   1   23.00    1.20
   1   9   1   24.34    1.03
   9 -10   1   23.87    1.10
 -10   1   1   23.97    0.98
 -10   1   1   24.13    1.11
   1   9   1   23.67    1.05
   9 -10   1   24.54    1.25
   1   9   1   22.82    1.07
   9 -10   1   23.79    1.16
   1   9   1   21.77    1.08
   9 -10   1   23.09    1.38
  13  -4  -1   12.26    0.80
  -4  -9  -1   13.18    0.80
  -9  13  -1   12.36    0.77
  -9  13  -1   10.74    0.74
  -4  -9  -1   14.07    0.98
  13  -4  -1   12.60    0.84
  -9  13  -1   13.97    0.79
  13  -4  -1   13.53    1.05
  -9  13  -1   11.52    0.79
  -9  13  -1   12.05    0.98
  -9  13  -1   13.03    0.84
  13  -4  -1   11.48    0.78
  -4  -9  -1   11.19    0.73
  13  -4  -1   12.41    0.63
  -4  -9  -1   11.88    0.51
  13  -4  -1   11.82    0.72
 -13   4   1   11.58    0.70
   4   9   1   12.03    0.56
   9 -13   1   12.34    0.88
 -13   4   1   12.58    0.88
   9 -13   1   11.50    0.70
   4   9   1   12.53    0.80
   4   9   1   11.61    0.77
   4   9   1   11.72    0.87
   4   9   1   12.52    0.72
   9 -13   1   11.95    0.71
 -13   4   1   14.26    0.98
 -13   4   1   12.67    0.86
   9 -13   1   12.49    0.77
   4   9   1   11.93    0.87
 -10  -3  -1    7.52    0.45
  -3  13  -1    8.00    0.62
  -3  13  -1    7.90    0.60
  -3  13  -1    7.77    0.55
  13 -10  -1    7.35    0.59
  -3  13  -1    7.53    0.74
 -10  -3  -1    7.54    0.53
  -3  13  -1    8.45    0.63
  13 -10  -1    8.36    0.50
  13 -10  -1    7.11    0.61
 -10  -3  -1    7.14    0.71
  13 -10  -1    7.51    0.77
 -10  -3  -1    8.35    0.69
   3 -13   1    7.52    0.64
 -13  10   1    7.68    0.78
   3 -13   1    8.36    0.56
  10   3   1    7.30    0.62
  10   3   1    7.35    0.65
 -13  10   1    6.70    0.49
   3 -13   1    7.65    0.67
  10   3   1    7.43    0.58
   3 -13   1    8.18    0.61
 -13  10   1    7.93    0.59
  10   3   1    7.05    0.46
 -13  10   1    7.47    0.57
  10   3   1    8.68    0.79
  10   3   1    6.56    0.59
 -13  10   1    8.40    0.67
 -13  10   1    7.28    0.68
   3 -13   1    7.77    0.55
  10 -10  -1    3.04    0.35
 -10   0  -1    2.96    0.27
  10 -10  -1    3.45    0.46
 -10   0  -1    2.47    0.41
   0  10  -1    3.08    0.43
  10 -10  -1    2.79    0.31
   0  10  -1    3.00    0.34
  10 -10  -1    3.29    0.38
 -10   0  -1    2.85    0.33
   0  10  -1    3.34    0.31
   0  10  -1    3.04    0.34
 -10   0  -1    2.93    0.41
   0  10  -1    2.87    0.34
 -10   0  -1    3.18    0.39
 -10   0  -1    3.10    0.30
  10 -10  -1    3.04    0.29
   0  10  -1    2.31    0.28
  10 -10  -1    2.71    0.38
 -10   0  -1    2.63    0.31
 -10  10   1    3.11    0.39
  10   0   1    2.96    0.26
   0 -10   1    2.71    0.35
 -10  10   1    3.11    0.31
  10   0   1    3.29    0.37
   0 -10   1    2.76    0.32
   0 -10   1    3.36    0.40
  10   0   1    3.19    0.45
 -10  10   1    2.17    0.31
 -10  10   1    2.90    0.26
 -10  10   1    3.23    0.35
 -10  10   1    3.25    0.34
  10   0   1    2.88    0.33
 -10  10   1    3.36    0.47
  10   0   1    2.95    0.20
   0 -10   1    3.66    0.30
  10   0   1    2.67    0.31
   0 -10   1    3.24    0.32
 -10  10   1    3.20    0.36
  10   0   1    2.31    0.36
   3   7  -1   32.97    1.29
 -10   3  -1   32.19    1.49
   7 -10  -1   31.73    1.33
   7 -10  -1   33.50    1.49
   3   7  -1   31.88    1.42
 -10   3  -1   31.69    1.34
   3   7  -1   34.21    1.37
   7 -10  -1   31.77    1.39
   3   7  -1   34.10    1.28
 -10   3  -1   32.43    1.41
   3   7  -1   32.50    1.36
   7 -10  -1   33.79    1.35
   3   7  -1   31.74    1.27
   7 -10  -1   33.45    1.29
 -10   3  -1   33.44    1.29
   7 -10  -1   31.71    1.46
   7 -10  -1   32.52    1.30
   3   7  -1   30.48    1.32
 -10   3  -1   33.79    1.46
  10  -3   1   32.38    1.34
  10  -3   1   31.61    1.36
  -3  -7   1   32.74    1.31
  -3  -7   1   31.42    1.37
  10  -3   1   32.41    1.39
  -7  10   1   34.04    1.33
  10  -3   1   33.56    1.18
  -3  -7   1   33.16    1.16
  -3  -7   1   31.39    1.36
  -7  10   1   33.59    1.35
  -7  10   1   32.30    1.30
  -7  10   1   33.82    1.57
  -7  10   1   32.34    1.37
  -7  10   1   34.17    1.42
  10  -3   1   32.73    1.54
  -7  10   1   31.02    1.27
  10  -3   1   33.10    1.35
  10  -3   1   32.57    1.49
   4 -10  -1   18.94    0.99
   4 -10  -1   21.94    1.08
 -10   6  -1   21.26    0.96
   4 -10  -1   21.67    1.06
   6   4  -1   21.80    1.00
   4 -10  -1   20.38    0.99
 -10   6  -1   20.89    0.99
   4 -10  -1   22.05    0.93
   6   4  -1   22.07    0.92
   6   4  -1   22.48    0.96
   6   4  -1   22.47    1.06
 -10   6  -1   21.22    1.11
 -10   6  -1   22.71    1.06
   6   4  -1   20.58    1.10
   4 -10  -1   22.53    1.00
 -10   6  -1   22.66    1.01
   4 -10  -1   22.69    0.98
   6   4  -1   23.09    1.04
   6   4  -1   21.17    0.94
 -10   6  -1   21.05    0.85
 -10   6  -1   21.85    1.11
  -6  -4   1   22.21    1.00
  10  -6   1   21.63    1.03
  -4  10   1   21.51    0.97
  -4  10   1   20.79    1.00
  -4  10   1   22.32    0.96
  -4  10   1   19.81    0.95
  10  -6   1   21.41    1.02
  10  -6   1   21.60    0.84
  -4  10   1   22.61    1.03
  -4  10   1   22.35    1.17
  10  -6   1   22.27    0.94
  -6  -4   1   22.83    1.05
  -6  -4   1   22.28    1.16
  -4  10   1   20.75    0.96
  -6  -4   1   21.87    0.93
  10  -6   1   20.58    0.99
  -6  -4   1   21.17    1.00
  10  -6   1   20.31    1.15
  10  -6   1   20.70    1.09
 -10   9  -1   58.86    2.17
 -10   9  -1   59.30    2.30
   9   1  -1   57.82    2.38
   1 -10  -1   60.68    2.19
   9   1  -1   61.12    2.18
 -10   9  -1   58.13    2.06
   1 -10  -1   59.04    2.19
 -10   9  -1   58.16    2.21
 -10   9  -1   62.17    2.24
   9   1  -1   60.59    2.26
   1 -10  -1   56.61    2.23
 -10   9  -1   59.75    2.41
 -10   9  -1   61.15    2.18
 -10   9  -1   58.09    2.05
   9   1  -1   60.08    2.07
   1 -10  -1   54.13    2.23
  -1  10   1   56.37    2.12
  -9  -1   1   59.01    2.14
  -1  10   1   58.11    2.18
  -1  10   1   61.92    2.40
  -9  -1   1   57.49    2.43
  -9  -1   1   56.11    2.16
  -1  10   1   60.09    2.14
  10  -9   1   60.01    2.17
  -9  -1   1   59.35    2.08
  10  -9   1   63.81    2.24
  10  -9   1   57.77    2.49
  -1  10   1   60.33    2.19
  10  -9   1   58.39    2.38
  -9  -1   1   60.66    2.29
  10  -9   1   59.24    2.25
 -10  12  -1   29.23    1.30
  12  -2  -1   32.01    1.48
  12  -2  -1   31.88    1.42
  -2 -10  -1   32.32    1.42
  -2 -10  -1   29.78    1.46
 -10  12  -1   31.43    1.39
  12  -2  -1   29.74    1.38
 -10  12  -1   30.14    1.36
 -10  12  -1   29.92    1.28
 -10  12  -1   31.77    1.40
 -10  12  -1   30.93    1.46
  -2 -10  -1   31.40    1.15
  -2 -10  -1   28.82    1.47
  12  -2  -1   29.41    1.62
 -10  12  -1   30.02    1.62
 -10  12  -1   30.25    1.42
  -2 -10  -1   29.91    1.36
  12  -2  -1   31.28    1.22
  12  -2  -1   30.69    1.38
 -12   2   1   28.37    1.36
 -12   2   1   28.23    1.26
  10 -12   1   31.72    1.28
   2  10   1   30.51    1.52
   2  10   1   31.81    1.41
  10 -12   1   28.91    1.31
 -12   2   1   30.69    1.49
   2  10   1   31.53    1.29
 -12   2   1   29.51    1.49
  10 -12   1   32.25    1.40
 -12   2   1   34.17    1.65
   2  10   1   31.08    1.20
  10 -12   1   28.67    1.42
   2  10   1   28.76    1.30
  10 -12   1   32.12    1.56
   2  10   1   31.83    1.41
  -1  12  -1  119.70    4.01
  -1  12  -1  115.29    3.93
  12 -11  -1  111.84    4.06
 -11  -1  -1  113.89    3.82
 -11  -1  -1  116.63    4.28
  -1  12  -1  115.15    3.98
  -1  12  -1  118.08    4.24
 -11  -1  -1  115.65    3.98
  12 -11  -1  115.74    4.01
 -11  -1  -1  120.22    4.13
  12 -11  -1  116.59    4.27
  12 -11  -1  119.21    3.96
  11   1   1  110.88    4.25
   1 -12   1  116.26    3.98
 -12  11   1  113.35    3.90
  11   1   1  118.13    3.99
  11   1   1  113.32    3.90
   1 -12   1  113.71    4.05
 -12  11   1  116.46    3.97
 -12  11   1  121.60    4.17
   1 -12   1  117.17    4.02
 -12  11   1  119.14    4.05
 -12  11   1  114.30    4.28
  11   1   1  120.11    4.08
  11   1   1  114.27    4.06
 -12  11   1  104.88    3.98
   1 -12   1  115.05    3.88
 -12  11   1  116.30    3.86
 -11   2  -1   48.22    1.87
   9 -11  -1   52.54    2.18
   9 -11  -1   53.58    1.97
   2   9  -1   56.08    2.19
   2   9  -1   54.90    1.79
 -11   2  -1   54.30    2.14
 -11   2  -1   52.00    2.00
 -11   2  -1   52.57    1.90
   9 -11  -1   55.34    1.92
 -11   2  -1   53.24    2.22
   9 -11  -1   52.17    2.08
   9 -11  -1   49.80    2.15
   2   9  -1   53.01    1.90
   2   9  -1   52.90    2.02
   2   9  -1   48.44    1.98
   9 -11  -1   49.85    1.96
   2   9  -1   52.14    1.93
   2   9  -1   48.10    2.46
  -9  11   1   50.73    2.04
  -2  -9   1   54.48    2.03
  -9  11   1   52.19    2.01
  11  -2   1   53.82    1.80
  -9  11   1   52.20    2.09
  11  -2   1   52.26    2.26
  11  -2   1   54.35    2.04
  11  -2   1   53.69    2.20
  -2  -9   1   51.16    1.97
  11  -2   1   52.48    2.01
  -9  11   1   49.78    2.23
  -2  -9   1   55.92    1.99
  11  -2   1   54.27    2.04
  11  -2   1   54.39    2.09
  -2  -9   1   45.38    2.57
  -9  11   1   52.95    1.97
  -9  11   1   51.30    1.95
  -9  11   1   52.54    2.01
  -2  -9   1   48.36    2.04
  -9  11   1   52.71    1.88
   5   6  -1  116.45    3.96
 -11   5  -1  120.24    4.06
   6 -11  -1  115.07    4.06
   5   6  -1  115.91    4.02
   6 -11  -1  114.49    3.99
  -5  -6   1  116.70    3.88
  -6  11   1  115.71    3.91
  -6  11   1  117.09    3.87
  11  -5   1  115.87    3.91
  11  -5   1  117.50    4.15
  11  -5   1  110.97    4.23
  -6  11   1  117.03    4.15
 -11   8  -1   89.66    3.06
   3 -11  -1   83.28    3.07
   3 -11  -1   86.85    3.35
 -11   8  -1   89.22    3.03
 -11   8  -1   86.85    3.08
   8   3  -1   91.86    3.18
   8   3  -1   89.54    3.00
   8   3  -1   88.38    3.14
   3 -11  -1   90.06    3.15
 -11   8  -1   87.22    3.21
   8   3  -1   89.78    3.28
 -11   8  -1   88.21    3.27
  11  -8   1   85.88    3.11
  -8  -3   1   88.44    3.06
  11  -8   1   90.72    3.11
  -8  -3   1   89.46    2.95
  11  -8   1   86.39    3.22
  -3  11   1   86.16    3.02
  -3  11   1   83.40    3.25
  11  -8   1   88.48    3.05
  -3  11   1   87.44    3.08
  -8  -3   1   85.16    3.04
  -3  11   1   88.71    3.08
  11  -8   1   90.74    3.33
  -8  -3   1   87.66    3.31
 -11  11  -1   54.71    2.06
 -11  11  -1   55.28    2.31
  11   0  -1   52.78    2.02
   0 -11  -1   50.40    1.92
  11   0  -1   49.36    1.83
  11   0  -1   49.56    2.24
 -11  11  -1   49.52    1.88
 -11  11  -1   51.14    1.99
 -11  11  -1   49.55    1.97
 -11  11  -1   49.05    1.83
  11   0  -1   50.61    2.08
  11   0  -1   47.63    2.45
  11   0  -1   48.05    1.66
   0 -11  -1   48.45    1.99
   0 -11  -1   50.86    2.00
 -11  11  -1   52.47    2.12
   0 -11  -1   46.86    2.04
   0  11   1   54.21    2.02
   0  11   1   53.08    1.90
   0  11   1   50.13    2.19
  11 -11   1   49.99    2.00
  11 -11   1   49.88    2.06
   0  11   1   49.98    1.94
  11 -11   1   51.31    2.21
   0  11   1   46.95    2.00
 -11   0   1   49.18    2.22
 -11   0   1   47.06    1.76
  11 -11   1   51.51    1.96
 -11   0   1   49.49    1.87
   0  11   1   51.72    1.91
 -11   0   1   48.88    1.98
 -11   0   1   47.08    2.06
 -11   0   1   54.39    2.13
  11 -11   1   55.80    2.26
   0  11   1   50.44    2.00
 -11  14  -1   88.79    3.58
 -11  14  -1   87.79    3.28
  14  -3  -1   87.86    3.32
 -11  14  -1   89.07    3.18
  14  -3  -1   86.87    3.23
 -11  14  -1   84.17    3.18
 -11  14  -1   86.63    3.14
  -3 -11  -1   86.34    3.17
  14  -3  -1   83.55    3.57
  14  -3  -1   83.44    2.89
  14  -3  -1   89.49    3.17
  11 -14   1   89.98    3.11
  11 -14   1   84.23    3.04
 -14   3   1   97.53    4.00
   3  11   1   87.19    2.83
   3  11   1   82.23    3.31
 -14   3   1   88.96    3.35
 -14   3   1   81.13    3.04
   3  11   1   90.39    3.23
   3  11   1   86.96    3.40
   3  11   1   84.35    3.03
  11 -14   1   89.40    3.20
  11 -14   1   82.67    3.35
   3  11   1   86.21    3.18
  11 -12  -1   14.83    1.06
   1  11  -1   14.41    1.00
   1  11  -1   14.27    0.83
  11 -12  -1   16.25    0.82
   1  11  -1   14.83    0.89
 -12   1  -1   16.65    1.00
 -12   1  -1   16.93    1.10
   1  11  -1   16.60    0.76
  11 -12  -1   17.03    0.90
 -12   1  -1   16.93    1.01
   1  11  -1   16.69    0.93
   1  11  -1   17.04    0.84
  11 -12  -1   16.19    0.98
 -12   1  -1   14.55    0.79
 -12   1  -1   14.11    0.87
  11 -12  -1   16.28    0.92
  -1 -11   1   17.00    0.76
  -1 -11   1   16.18    0.98
  -1 -11   1   15.16    0.86
 -11  12   1   15.37    0.91
  12  -1   1   15.20    0.72
  12  -1   1   17.25    0.98
 -11  12   1   14.71    0.89
  12  -1   1   15.43    0.96
  -1 -11   1   16.24    0.93
  -1 -11   1   13.91    0.86
  12  -1   1   16.16    0.92
  12  -1   1   14.51    0.88
 -11  12   1   15.59    0.86
 -11  12   1   15.33    0.75
 -11  12   1   16.36    1.12
 -11  12   1   16.88    1.02
  12  -1   1   14.28    1.07
 -11  12   1   15.77    0.85
  12  -1   1   15.28    0.65
 -11  12   1   15.52    0.96
   4   8  -1    0.57    0.19
   4   8  -1    0.56    0.18
   4   8  -1    0.54    0.09
   8 -12  -1    0.32    0.14
   8 -12  -1    0.37    0.15
   8 -12  -1    0.13    0.15
   8 -12  -1    0.28    0.14
   8 -12  -1    0.26    0.16
 -12   4  -1    0.26    0.19
   4   8  -1    0.86    0.27
   8 -12  -1    0.08    0.18
   8 -12  -1    0.52    0.20
 -12   4  -1    0.46    0.15
 -12   4  -1    0.46    0.20
   4   8  -1    0.86    0.20
 -12   4  -1    0.51    0.22
   4   8  -1    0.36    0.22
   4   8  -1    0.45    0.17
 -12   4  -1    0.45    0.17
   4   8  -1    0.46    0.16
  -4  -8   1    0.30    0.19
  -8  12   1    0.53    0.18
  12  -4   1    0.88    0.23
  -4  -8   1    0.35    0.16
  12  -4   1    0.58    0.12
  -8  12   1    0.43    0.17
  -8  12   1    0.52    0.19
  -8  12   1    0.50    0.17
  -8  12   1    0.47    0.30
  12  -4   1    0.58    0.23
  -8  12   1    0.61    0.20
  -4  -8   1    1.08    0.23
  -4  -8   1    0.44    0.10
  12  -4   1    0.40    0.17
  12  -4   1    0.39    0.25
  -8  12   1    0.53    0.28
  12  -4   1    0.68    0.20
  -4  -8   1    0.45    0.18
  -8  12   1    0.74    0.22
   5 -12  -1    9.97    0.63
   5 -12  -1    9.75    0.67
   5 -12  -1   10.57    0.66
 -12   7  -1    9.60    0.62
 -12   7  -1   10.55    0.53
   7   5  -1   11.42    0.65
   7   5  -1    8.97    0.63
 -12   7  -1   11.56    0.80
   7   5  -1   10.43    0.70
   5 -12  -1   10.43    0.70
   5 -12  -1    9.84    0.72
   5 -12  -1    9.82    0.59
   7   5  -1   10.67    0.73
 -12   7  -1   10.30    0.68
   7   5  -1    8.52    0.57
 -12   7  -1   10.21    0.67
   7   5  -1   10.55    0.59
 -12   7  -1   10.19    0.78
   5 -12  -1    9.60    0.73
 -12   7  -1   10.34    0.71
  12  -7   1    9.43    0.69
  -7  -5   1   10.38    0.68
  12  -7   1   10.02    0.59
  -5  12   1    9.39    0.65
  -7  -5   1   10.63    0.71
  12  -7   1    9.81    0.50
  -5  12   1   10.01    0.65
  -7  -5   1    9.94    0.60
  -5  12   1   10.68    0.65
  -5  12   1    9.19    0.66
  -7  -5   1    8.91    0.77
  12  -7   1   10.69    0.86
  12  -7   1    9.27    0.76
  12  -7   1   10.51    0.67
  12  -7   1    9.94    0.69
  -5  12   1    9.82    0.61
  -5  12   1   10.35    0.85
  -5  12   1    9.33    0.66
   2 -12  -1    2.70    0.35
 -12  10  -1    3.37    0.37
   2 -12  -1    2.47    0.30
 -12  10  -1    3.31    0.50
  10   2  -1    3.23    0.40
   2 -12  -1    3.88    0.41
   2 -12  -1    2.97    0.40
  10   2  -1    3.17    0.41
  10   2  -1    3.49    0.51
 -12  10  -1    2.73    0.40
 -12  10  -1    3.10    0.30
  10   2  -1    3.22    0.32
  10   2  -1    2.82    0.35
 -12  10  -1    3.14    0.36
 -12  10  -1    3.24    0.39
 -12  10  -1    3.83    0.42
  12 -10   1    2.88    0.51
 -10  -2   1    2.99    0.24
 -10  -2   1    3.16    0.41
  12 -10   1    3.40    0.39
  -2  12   1    2.84    0.36
 -10  -2   1    2.43    0.42
  -2  12   1    2.39    0.33
  12 -10   1    3.61    0.30
 -10  -2   1    3.37    0.38
 -10  -2   1    3.14    0.32
  -2  12   1    2.94    0.34
  12 -10   1    3.28    0.40
  -2  12   1    3.24    0.33
  -2  12   1    3.48    0.59
  -2  12   1    3.16    0.43
  12 -10   1    3.44    0.38
  -1 -12  -1    7.10    0.62
 -12  13  -1    7.23    0.59
  13  -1  -1    6.97    0.65
  13  -1  -1    6.77    0.61
  -1 -12  -1    7.27    0.67
 -12  13  -1    7.00    0.59
 -12  13  -1    6.43    0.48
  -1 -12  -1    8.24    0.75
  13  -1  -1    7.27    0.62
  -1 -12  -1    7.65    0.46
 -12  13  -1    7.60    0.80
 -12  13  -1    6.98    0.60
  13  -1  -1    7.18    0.48
  13  -1  -1    5.35    0.77
  -1 -12  -1    6.52    0.55
 -13   1   1    7.16    0.67
  12 -13   1    6.51    0.49
  12 -13   1    6.23    0.56
   1  12   1    6.46    0.55
   1  12   1    6.59    0.51
 -13   1   1    5.54    0.54
 -13   1   1    6.49    0.71
   1  12   1    7.00    0.61
   1  12   1    7.24    0.74
  12 -13   1    7.00    0.57
   1  12   1    7.09    0.48
   3  10  -1    6.61    0.56
 -13   3  -1    6.26    0.65
  10 -13  -1    5.59    0.48
  10 -13  -1    6.52    0.55
   3  10  -1    6.37    0.35
 -13   3  -1    5.85    0.54
   3  10  -1    5.74    0.53
 -13   3  -1    6.92    0.63
   3  10  -1    6.45    0.48
  10 -13  -1    7.37    0.70
   3  10  -1    6.34    0.65
 -13   3  -1    5.96    0.48
   3  10  -1    6.33    0.50
  10 -13  -1    7.42    0.53
  10 -13  -1    7.66    0.74
   3  10  -1    6.41    0.62
  13  -3   1    6.34    0.39
 -10  13   1    6.00    0.46
  13  -3   1    6.37    0.55
 -10  13   1    6.10    0.57
 -10  13   1    6.12    0.51
  -3 -10   1    6.05    0.54
  13  -3   1    5.38    0.70
  13  -3   1    6.32    0.55
  -3 -10   1    6.11    0.52
 -10  13   1    5.96    0.52
  13  -3   1    7.03    0.61
 -10  13   1    6.28    0.55
 -10  13   1    6.77    0.74
  -3 -10   1    6.14    0.38
 -13   6  -1  172.69    5.53
   7 -13  -1  168.07    5.59
 -13   6  -1  169.55    5.69
   6   7  -1  169.17    5.62
   7 -13  -1  163.94    5.61
   7 -13  -1  165.82    5.63
   6   7  -1  165.16    5.67
  -7  13   1  167.08    5.49
  13  -6   1  170.86    5.86
  -7  13   1  163.29    5.54
  13  -6   1  162.17    5.52
  -7  13   1  167.94    5.85
  -6  -7   1  174.78    5.82
  13  -6   1  170.62    5.58
   4 -13  -1    0.39    0.14
   9   4  -1    0.15    0.18
 -13   9  -1    0.02    0.11
 -13   9  -1    0.31    0.27
 -13   9  -1    0.09    0.08
   9   4  -1    0.18    0.14
   9   4  -1    0.66    0.25
 -13   9  -1    0.13    0.11
 -13   9  -1    0.16    0.13
 -13   9  -1    0.21    0.13
 -13   9  -1    0.18    0.16
   4 -13  -1   -0.02    0.08
   9   4  -1    0.61    0.28
   4 -13  -1    0.21    0.20
   9   4  -1    0.04    0.10
   4 -13  -1    0.34    0.17
   9   4  -1    0.15    0.11
  -9  -4   1    0.15    0.18
  -4  13   1    0.42    0.18
  -4  13   1    0.13    0.13
  13  -9   1    0.16    0.13
  13  -9   1    0.53    0.30
  13  -9   1    0.21    0.13
  -4  13   1    0.23    0.26
  -9  -4   1    0.12    0.10
  -4  13   1    0.16    0.12
  13  -9   1    0.16    0.09
  -4  13   1    0.09    0.12
  -9  -4   1    0.17    0.16
  12   1  -1  105.80    3.90
  12   1  -1  104.24    3.76
  12   1  -1  104.57    4.10
 -13  12  -1  107.25    4.10
 -13  12  -1  106.12    3.72
  12   1  -1  109.42    3.89
   1 -13  -1  110.10    3.78
 -13  12  -1  101.91    3.58
   1 -13  -1  109.89    3.68
 -13  12  -1  105.55    3.74
   1 -13  -1  104.79    3.86
 -13  12  -1  102.96    3.50
 -13  12  -1  110.30    3.82
  -1  13   1  111.67    4.11
 -12  -1   1   98.94    3.40
  -1  13   1  108.77    3.79
  13 -12   1  112.91    3.82
  -1  13   1  106.59    3.88
 -12  -1   1  109.88    4.12
  -1  13   1  103.13    3.71
  13 -12   1  104.28    3.71
 -12  -1   1  104.77    3.89
  -1  13   1  104.24    3.60
  -1  13   1  107.69    3.66
 -14   5  -1    1.62    0.38
   9 -14  -1    1.26    0.36
   9 -14  -1    1.62    0.29
   5   9  -1    1.64    0.25
 -14   5  -1    1.24    0.36
   9 -14  -1    1.47    0.27
   5   9  -1    1.71    0.42
   5   9  -1    1.55    0.29
   5   9  -1    2.19    0.29
   5   9  -1    1.87    0.42
 -14   5  -1    2.20    0.29
  -9  14   1    1.39    0.29
  -5  -9   1    2.14    0.41
  14  -5   1    1.47    0.43
  -9  14   1    1.56    0.35
  -5  -9   1    1.67    0.30
  -5  -9   1    1.65    0.27
  14  -5   1    1.15    0.30
  -9  14   1    1.36    0.48
  -9  14   1    2.08    0.32
  14  -5   1    1.53    0.18
  -9  14   1    1.45    0.27
  14  -5   1    1.80    0.32
  14  -5   1    1.64    0.28
 -14   8  -1    6.00    0.51
 -14   8  -1    6.35    0.56
   8   6  -1    6.18    0.50
   8   6  -1    6.02    0.57
   6 -14  -1    6.94    0.53
 -14   8  -1    6.69    0.67
   6 -14  -1    5.79    0.63
   6 -14  -1    6.76    0.56
   8   6  -1    7.08    0.66
   8   6  -1    7.12    0.73
   8   6  -1    5.49    0.50
 -14   8  -1    6.53    0.62
   6 -14  -1    5.95    0.53
  14  -8   1    6.32    0.55
  -6  14   1    7.23    0.60
  -6  14   1    6.22    0.76
  14  -8   1    6.18    0.39
  14  -8   1    6.82    0.60
  -8  -6   1    6.60    0.70
  14  -8   1    6.15    0.74
  -6  14   1    6.47    0.52
  -8  -6   1    6.26    0.60
  -6  14   1    6.69    0.56
  14  -8   1    6.18    0.47
  -6  14   1    5.95    0.55
   3 -14  -1    6.56    0.53
 -14  11  -1    6.16    0.65
 -14  11  -1    5.08    0.43
   3 -14  -1    6.66    0.51
 -14  11  -1    6.46    0.61
  11   3  -1    7.52    0.61
 -14  11  -1    5.88    0.54
  11   3  -1    6.50    0.50
 -14  11  -1    6.45    0.78
  11   3  -1    6.56    0.67
  11   3  -1    6.02    0.61
 -14  11  -1    5.75    0.54
   3 -14  -1    6.55    0.71
   3 -14  -1    7.00    0.60
  11   3  -1    7.18    0.82
  -3  14   1    6.76    0.52
 -11  -3   1    6.13    0.50
 -11  -3   1    8.19    1.14
  14 -11   1    5.51    0.53
 -11  -3   1    6.53    0.64
  14 -11   1    6.20    0.43
  -3  14   1    6.11    0.55
  14 -11   1    6.47    0.59
  -3  14   1    5.93    0.80
  14 -11   1    8.75    0.93
  -3  14   1    6.36    0.78
   0  -1  -2  284.02    9.15
  -1   1  -2  290.39    9.11
   1   0  -2  299.93    9.25
   1  -1   2  294.93    9.13
  -1   0   2  295.95    9.29
   0   1   2  290.68    9.14
  -2   0  -2    4.13    0.21
   2  -2  -2    4.15    0.23
  -2   0  -2    4.06    0.20
   0   2  -2    3.87    0.18
   0   2  -2    4.17    0.20
   0   2  -2    4.30    0.21
  -2   0  -2    4.38    0.23
   0   2  -2    3.95    0.18
   2  -2  -2    4.21    0.20
  -2   0  -2    3.98    0.20
  -2   0  -2    4.02    0.18
  -2   0  -2    4.18    0.22
   0   2  -2    3.91    0.19
   0   2  -2    4.11    0.21
   2  -2  -2    3.86    0.19
   2  -2  -2    4.14    0.24
   2  -2  -2    4.00    0.20
   2  -2  -2    4.07    0.19
   0  -2   2    3.75    0.20
   2   0   2    3.77    0.20
   2   0   2    3.90    0.21
   0  -2   2    3.81    0.18
   2   0   2    4.09    0.18
   0  -2   2    3.91    0.18
   0  -2   2    4.22    0.20
   2   0   2    4.35    0.20
  -2   2   2    4.14    0.24
   2   0   2    4.36    0.23
  -2   2   2    3.95    0.20
   0  -2   2    3.82    0.20
  -2   2   2    4.07    0.22
   0  -2   2    3.46    0.19
  -2   2   2    4.05    0.18
   2   0   2    4.05    0.20
  -2   2   2    4.09    0.21
   0  -2   2    4.03    0.19
  -1  -2  -2    8.04    0.34
  -2   3  -2    8.09    0.34
   3  -1  -2    8.31    0.36
  -2   3  -2    7.91    0.36
   3  -1  -2    8.18    0.40
  -1  -2  -2    8.79    0.36
  -2   3  -2    8.00    0.34
  -1  -2  -2    7.52    0.32
   3  -1  -2    9.56    0.38
  -2   3  -2    8.22    0.32
  -1  -2  -2    7.62    0.35
  -1  -2  -2    8.23    0.35
   3  -1  -2    8.19    0.39
  -2   3  -2    7.92    0.36
   3  -1  -2    7.88    0.34
  -2   3  -2    7.66    0.38
  -2   3  -2    8.22    0.34
  -3   1   2    8.44    0.34
   1   2   2    8.10    0.35
  -3   1   2    8.74    0.40
   2  -3   2    8.23    0.34
   1   2   2    8.08    0.33
   2  -3   2    7.84    0.36
   2  -3   2    8.57    0.35
   2  -3   2    7.71    0.33
  -3   1   2    8.23    0.36
   1   2   2    8.27    0.36
  -3   1   2    8.01    0.39
  -3   1   2    8.04    0.37
   2  -3   2    7.83    0.32
   1   2   2    7.93    0.34
   1   2   2    8.44    0.35
   2  -3   2    7.38    0.37
   1   2   2    8.18    0.32
   2  -3   2    8.25    0.37
   4  -3  -2   24.62    0.95
  -3  -1  -2   23.76    0.92
  -1   4  -2   24.08    0.89
   4  -3  -2   24.54    0.92
  -4   3   2   22.41    0.90
   3   1   2   22.83    0.89
  -4   3   2   22.40    0.93
   1  -4   2   23.43    0.87
  -3   2  -2  265.23    9.52
   1  -3  -2  274.13    9.51
   2   1  -2  281.88    9.37
   3  -2   2  237.31    9.83
  -1   3   2  285.50    9.55
  -2  -1   2  265.78    9.40
   5  -2  -2    4.55    0.25
  -2  -3  -2    4.48    0.27
  -2  -3  -2    5.02    0.29
  -3   5  -2    4.70    0.27
  -2  -3  -2    4.32    0.28
   5  -2  -2    4.47    0.33
  -3   5  -2    4.18    0.31
   5  -2  -2    4.60    0.30
   5  -2  -2    4.72    0.30
  -3   5  -2    4.56    0.27
   5  -2  -2    4.60    0.28
  -2  -3  -2    4.47    0.28
  -3   5  -2    4.38    0.27
  -2  -3  -2    4.73    0.26
  -3   5  -2    4.05    0.28
  -2  -3  -2    4.66    0.18
  -3   5  -2    4.41    0.39
  -3   5  -2    4.51    0.25
  -2  -3  -2    5.01    0.31
   5  -2  -2    4.32    0.33
  -5   2   2    4.33    0.28
   2   3   2    4.74    0.30
   2   3   2    4.24    0.27
   3  -5   2    4.33    0.26
   3  -5   2    4.54    0.26
   2   3   2    4.19    0.28
   3  -5   2    3.98    0.29
   3  -5   2    3.78    0.27
   2   3   2    3.87    0.24
   3  -5   2    4.24    0.28
  -5   2   2    4.07    0.29
   2   3   2    3.90    0.23
  -5   2   2    4.51    0.33
  -5   2   2    4.46    0.25
   2   3   2    4.34    0.25
   3  -5   2    4.00    0.30
   3  -5   2    4.44    0.25
   2   3   2    4.51    0.25
  -5   2   2    4.94    0.34
   2   3   2    4.77    0.29
  -2   6  -2   41.28    1.54
   6  -4  -2   40.56    1.59
  -4  -2  -2   42.05    1.57
  -6   4   2   39.99    1.57
   2  -6   2   42.24    1.50
   4   2   2   43.29    1.50
   4   2   2   41.31    1.52
   1   3  -2  101.40    3.04
   3  -4  -2   96.40    3.08
  -3   4   2   98.51    3.11
  -1  -3   2   93.53    3.02
   4  -1   2   93.20    3.06
  -4   4  -2    4.54    0.23
   0  -4  -2    4.51    0.27
   0  -4  -2    4.60    0.27
  -4   4  -2    4.29    0.26
  -4   4  -2    4.61    0.30
   4   0  -2    4.74    0.32
   4   0  -2    4.44    0.26
  -4   4  -2    4.79    0.33
   0  -4  -2    4.33    0.28
  -4   4  -2    4.65    0.27
   4   0  -2    4.91    0.33
   0  -4  -2    4.75    0.26
   4   0  -2    5.02    0.29
   0  -4  -2    5.18    0.26
  -4   4  -2    4.87    0.29
  -4   4  -2    4.94    0.29
   0  -4  -2    4.61    0.29
   0  -4  -2    4.83    0.27
  -4   4  -2    4.30    0.27
   4   0  -2    5.12    0.30
  -4   0   2    4.17    0.28
   4  -4   2    4.94    0.27
   4  -4   2    4.75    0.28
   0   4   2    4.72    0.26
   0   4   2    4.15    0.27
   4  -4   2    4.34    0.27
   0   4   2    4.48    0.25
   4  -4   2    4.50    0.23
   4  -4   2    4.30    0.27
  -4   0   2    4.48    0.31
  -4   0   2    4.72    0.26
   0   4   2    4.95    0.28
  -4   0   2    4.25    0.27
   4  -4   2    4.61    0.30
   4  -4   2    4.10    0.30
   0   4   2    4.38    0.30
  -4   0   2    4.95    0.33
   0   4   2    4.74    0.27
   0   4   2    4.86    0.25
  -4   0   2    4.78    0.25
  -4   7  -2  237.61    7.41
   7  -3  -2  242.91    7.47
   4  -7   2  236.55    7.34
   3   4   2  237.38    7.31
  -7   3   2  237.48    7.39
  -3   8  -2   83.10    2.90
   8  -5  -2   83.76    2.97
   5   3   2   81.64    2.81
   3  -8   2   83.12    2.82
  -8   5   2   84.82    2.93
   5   3   2   81.71    2.86
  -5   0  -2   75.91    2.46
   5  -5  -2   73.28    2.53
   0   5  -2   72.54    2.45
   0  -5   2   72.20    2.43
   5   0   2   76.42    2.50
  -5   5   2   73.74    2.54
  -5   3  -2    5.51    0.31
   2  -5  -2    5.62    0.29
  -5   3  -2    5.84    0.35
   2  -5  -2    5.96    0.32
   3   2  -2    5.49    0.30
   2  -5  -2    6.09    0.35
  -5   3  -2    5.72    0.30
  -5   3  -2    6.13    0.31
  -5   3  -2    5.68    0.36
   2  -5  -2    6.12    0.30
   3   2  -2    5.58    0.29
   3   2  -2    4.93    0.35
   3   2  -2    5.41    0.24
  -5   3  -2    5.87    0.25
   2  -5  -2    5.55    0.30
  -5   3  -2    5.84    0.34
   3   2  -2    5.43    0.33
   3   2  -2    5.77    0.32
   3   2  -2    5.16    0.34
  -3  -2   2    4.47    0.29
  -2   5   2    5.49    0.36
  -3  -2   2    4.32    0.34
   5  -3   2    4.93    0.35
  -2   5   2    4.65    0.28
  -2   5   2    4.77    0.31
   5  -3   2    4.48    0.22
   5  -3   2    4.46    0.28
  -3  -2   2    4.82    0.30
  -2   5   2    4.26    0.27
  -3  -2   2    4.98    0.30
  -3  -2   2    4.66    0.26
   5  -3   2    4.54    0.32
  -2   5   2    4.18    0.27
   5  -3   2    4.91    0.30
  -3  -2   2    5.20    0.20
  -2   5   2    4.20    0.27
  -2   5   2    4.76    0.29
   5  -3   2    4.15    0.29
  -5   6  -2   64.81    2.25
  -1  -5  -2   62.94    2.14
   6  -1  -2   62.06    2.23
   5  -6   2   62.22    2.20
  -6   1   2   62.90    2.19
   1   5   2   63.53    2.17
   9  -4  -2   32.31    1.45
  -4  -5  -2   30.58    1.39
  -4  -5  -2   31.75    1.26
  -5   9  -2   32.79    1.28
  -5   9  -2   32.17    1.42
  -4  -5  -2   32.12    1.29
   9  -4  -2   30.42    1.29
   9  -4  -2   33.16    1.33
  -4  -5  -2   32.10    1.28
   9  -4  -2   31.86    1.17
  -5   9  -2   31.92    1.27
   9  -4  -2   30.71    1.27
  -5   9  -2   32.69    1.22
  -4  -5  -2   32.63    1.22
   9  -4  -2   32.96    1.18
   9  -4  -2   29.39    1.37
  -5   9  -2   32.47    1.31
  -5   9  -2   32.15    1.25
  -5   9  -2   31.20    1.23
   4   5   2   30.75    1.25
   5  -9   2   31.98    1.25
   4   5   2   29.44    1.16
   4   5   2   31.76    1.34
   5  -9   2   29.74    1.31
   4   5   2   31.40    1.32
   4   5   2   30.08    1.19
  -9   4   2   31.59    1.28
   5  -9   2   28.76    1.19
  -9   4   2   33.00    1.41
   5  -9   2   31.72    1.20
   5  -9   2   30.55    1.28
   4   5   2   30.17    1.26
   4   5   2   31.90    1.19
  -9   4   2   30.71    1.32
  -9   4   2   30.33    1.21
   5  -9   2   29.56    1.32
  -9   4   2   30.85    1.38
   5  -9   2   30.27    1.28
  10  -6  -2    1.55    0.17
  -4  10  -2    1.14    0.26
  10  -6  -2    1.35    0.29
  -6  -4  -2    1.75    0.30
  -6  -4  -2    1.65    0.25
  10  -6  -2    1.50    0.22
  -4  10  -2    1.02    0.22
  -6  -4  -2    1.76    0.24
  10  -6  -2    1.38    0.17
  -4  10  -2    1.17    0.19
  -4  10  -2    1.17    0.19
  -4  10  -2    1.28    0.21
  10  -6  -2    1.44    0.23
  -4  10  -2    1.16    0.18
  10  -6  -2    1.40    0.26
  10  -6  -2    1.29    0.22
  -4  10  -2    1.17    0.20
  -6  -4  -2    1.30    0.22
  -6  -4  -2    1.17    0.17
 -10   6   2    0.99    0.26
   4 -10   2    1.46    0.24
   6   4   2    1.00    0.18
   6   4   2    1.06    0.20
 -10   6   2    0.86    0.19
   6   4   2    1.03    0.17
   4 -10   2    1.91    0.21
   4 -10   2    1.43    0.26
 -10   6   2    1.21    0.23
   4 -10   2    1.57    0.22
   6   4   2    1.16    0.16
 -10   6   2    1.44    0.29
   6   4   2    1.93    0.26
   4 -10   2    1.12    0.21
   4 -10   2    0.80    0.21
 -10   6   2    1.19    0.21
   6   4   2    1.28    0.23
 -10   6   2    1.04    0.19
 -10   6   2    0.84    0.15
   4 -10   2    1.52    0.22
   6   4   2    1.40    0.27
   7  -6  -2  130.02    4.26
  -6  -1  -2  129.52    4.14
  -1   7  -2  130.67    4.18
   6   1   2  126.08    4.19
  -7   6   2  128.81    4.25
   1  -7   2  124.52    4.10
   4  -6  -2    6.63    0.42
   2   4  -2    6.75    0.38
  -6   2  -2    6.06    0.38
  -6   2  -2    6.30    0.36
   4  -6  -2    6.54    0.36
   4  -6  -2    5.70    0.37
  -6   2  -2    6.15    0.42
   2   4  -2    6.22    0.33
   2   4  -2    6.36    0.35
   2   4  -2    5.56    0.35
   4  -6  -2    5.92    0.41
   2   4  -2    6.31    0.39
   4  -6  -2    6.17    0.35
   2   4  -2    6.84    0.27
   4  -6  -2    6.59    0.35
  -6   2  -2    6.55    0.35
   4  -6  -2    6.14    0.36
  -6   2  -2    6.29    0.41
   2   4  -2    6.56    0.33
   2   4  -2    6.16    0.37
   6  -2   2    6.60    0.44
  -4   6   2    5.63    0.35
   6  -2   2    5.51    0.36
  -2  -4   2    5.99    0.37
  -2  -4   2    6.15    0.37
   6  -2   2    5.83    0.37
   6  -2   2    6.30    0.28
  -2  -4   2    6.03    0.33
  -2  -4   2    5.41    0.37
   6  -2   2    5.94    0.37
  -4   6   2    5.39    0.33
   6  -2   2    6.42    0.42
  -2  -4   2    6.30    0.35
  -2  -4   2    6.80    0.31
  -2  -4   2    5.63    0.35
  -4   6   2    5.72    0.36
  -4   6   2    5.86    0.37
   6  -2   2    6.07    0.35
  -4   6   2    5.97    0.39
  -4   6   2    5.51    0.36
   5   1  -2   54.17    1.91
   1  -6  -2   51.57    1.84
  -6   5  -2   54.07    1.93
   5   1  -2   53.29    1.91
  -5  -1   2   47.07    2.18
   6  -5   2   53.11    1.93
  -1   6   2   54.96    1.90
   8  -2  -2   57.96    2.16
  -2  -6  -2   56.36    2.01
   8  -2  -2   55.76    2.18
   8  -2  -2   55.57    2.02
  -2  -6  -2   57.48    2.06
  -6   8  -2   59.65    2.20
   6  -8   2   56.49    2.02
  -8   2   2   55.30    2.14
   6  -8   2   58.74    2.11
  -8   2   2   56.49    2.10
   6  -8   2   55.60    2.10
   2   6   2   57.58    2.08
  -8   2   2   58.60    2.02
   6  -8   2   55.30    2.03
  -5  -6  -2   65.92    2.39
  -6  11  -2   66.54    2.64
  -6  11  -2   63.04    2.37
  11  -5  -2   62.66    2.60
  -5  -6  -2   66.83    2.58
  11  -5  -2   65.23    2.37
  -6  11  -2   65.51    2.39
  -5  -6  -2   63.39    2.27
  -6  11  -2   67.51    2.32
  11  -5  -2   66.09    2.43
  -5  -6  -2   65.71    2.37
  -6  11  -2   62.69    2.28
  11  -5  -2   63.14    2.39
  11  -5  -2   63.50    2.53
  -6  11  -2   62.97    2.33
 -11   5   2   65.69    2.38
   5   6   2   63.78    2.69
   5   6   2   65.88    2.27
   6 -11   2   59.47    2.44
   6 -11   2   64.64    2.32
   5   6   2   60.98    2.24
 -11   5   2   66.65    2.46
   5   6   2   63.01    2.42
 -11   5   2   65.64    2.30
 -11   5   2   65.17    2.52
   6 -11   2   64.99    2.39
   5   6   2   65.44    2.23
   6 -11   2   66.06    2.46
   6 -11   2   65.16    2.40
   6 -11   2   64.87    2.32
   5   6   2   66.80    2.66
   5   6   2   66.10    2.38
 -11   5   2   66.55    2.56
  -5  12  -2   32.93    1.46
  12  -7  -2   35.88    1.76
  -5  12  -2   35.14    1.43
  12  -7  -2   36.39    1.57
  -7  -5  -2   36.79    2.08
  -5  12  -2   36.86    1.74
  12  -7  -2   33.87    1.50
  -7  -5  -2   35.62    1.41
  -7  -5  -2   37.79    1.75
  -5  12  -2   36.19    1.51
  12  -7  -2   32.61    1.64
  -5  12  -2   35.78    1.53
  12  -7  -2   36.24    1.31
  12  -7  -2   34.70    1.56
  -5  12  -2   33.14    1.43
  -5  12  -2   35.46    1.53
  12  -7  -2   37.10    1.36
   7   5   2   34.62    1.40
   7   5   2   33.66    1.33
   5 -12   2   34.61    1.56
 -12   7   2   37.62    1.61
 -12   7   2   35.15    1.66
   5 -12   2   33.97    1.53
   7   5   2   35.99    1.44
 -12   7   2   37.43    1.48
   7   5   2   36.77    1.59
   5 -12   2   35.30    1.81
 -12   7   2   34.00    1.66
   7   5   2   34.92    1.53
   7   5   2   35.10    1.49
   5 -12   2   32.94    1.62
 -12   7   2   33.04    1.52
 -12   7   2   35.29    1.46
   5 -12   2   35.40    1.40
   5 -12   2   35.15    1.71
   7   5   2   34.38    1.63
 -12   7   2   35.01    1.35
  -7  -2  -2   61.40    2.11
   9  -7  -2   60.63    2.33
   9  -7  -2   59.56    2.17
  -2   9  -2   56.19    2.09
  -7  -2  -2   59.88    2.16
  -2   9  -2   56.65    2.23
   9  -7  -2   57.26    2.24
  -7  -2  -2   56.84    2.09
  -7  -2  -2   57.72    2.27
  -9   7   2   60.31    2.25
   7   2   2   60.47    2.06
   2  -9   2   56.89    2.16
  -9   7   2   59.65    2.16
   2  -9   2   57.16    2.13
   2  -9   2   61.36    2.10
   2  -9   2   57.25    2.09
   7   2   2   59.45    2.25
  -9   7   2   57.36    2.29
   7   2   2   58.18    2.15
   7   2   2   56.18    2.08
   2  -9   2   58.21    2.15
  -9   7   2   58.41    2.13
  -9   7   2   61.71    2.11
   7   2   2   57.43    2.04
  -7   1  -2   77.18    2.62
   6  -7  -2   76.43    2.65
   6  -7  -2   75.10    2.67
   1   6  -2   76.19    2.61
  -6   7   2   73.03    2.70
  -1  -6   2   76.62    2.58
   7  -1   2   76.60    2.68
  -7   4  -2   26.62    1.06
  -7   4  -2   30.18    1.15
  -7   4  -2   28.16    1.19
   4   3  -2   28.40    1.07
  -7   4  -2   28.64    1.11
   4   3  -2   29.37    1.15
   3  -7  -2   29.02    1.17
   3  -7  -2   28.98    1.12
   4   3  -2   28.80    1.12
   4   3  -2   27.39    1.17
   4   3  -2   29.98    1.11
   4   3  -2   28.23    1.10
  -7   4  -2   28.28    1.18
   3  -7  -2   27.71    1.09
   3  -7  -2   28.86    1.17
  -3   7   2   29.80    1.09
  -3   7   2   27.82    1.07
  -4  -3   2   28.62    1.05
   7  -4   2   27.56    1.20
  -4  -3   2   27.42    1.10
  -3   7   2   26.72    1.08
  -3   7   2   27.97    1.12
   7  -4   2   27.78    1.22
  -3   7   2   28.92    1.22
   7  -4   2   29.03    1.10
  -3   7   2   28.27    1.11
  -4  -3   2   27.05    1.21
  -3   7   2   28.47    1.09
  -4  -3   2   27.73    1.09
   7  -4   2   28.35    1.12
  -4  -3   2   29.64    1.24
   7  -4   2   29.67    1.13
   0  -7  -2  175.86    5.55
  -7   7  -2  175.44    5.68
   7   0  -2  177.70    5.68
   0   7   2  177.29    5.61
   7  -7   2  173.82    5.65
  -7   0   2  177.93    5.60
  10  -3  -2    0.67    0.21
  -7  10  -2    0.85    0.19
  -7  10  -2    0.55    0.21
  -3  -7  -2    0.59    0.18
  10  -3  -2    0.84    0.20
  -3  -7  -2    0.72    0.09
  -3  -7  -2    0.50    0.15
  -3  -7  -2    0.64    0.18
  -7  10  -2    0.72    0.17
  -7  10  -2    0.70    0.20
  10  -3  -2    1.11    0.28
  10  -3  -2    0.90    0.23
  -3  -7  -2    0.95    0.23
  -3  -7  -2    0.58    0.16
  10  -3  -2    0.62    0.14
  -7  10  -2    1.08    0.21
  -7  10  -2    0.85    0.19
  -7  10  -2    0.82    0.22
  -7  10  -2    0.66    0.18
  -3  -7  -2    0.97    0.23
  10  -3  -2    0.81    0.16
  10  -3  -2    0.68    0.18
   3   7   2    0.53    0.16
   7 -10   2    0.81    0.17
   7 -10   2    0.58    0.19
   3   7   2    1.02    0.17
   7 -10   2    0.78    0.20
 -10   3   2    0.82    0.22
   3   7   2    0.65    0.20
   3   7   2    0.70    0.20
   3   7   2    0.50    0.16
   3   7   2    0.39    0.12
 -10   3   2    0.69    0.16
 -10   3   2    0.52    0.21
   7 -10   2    0.85    0.16
   3   7   2    0.73    0.15
 -10   3   2    1.02    0.27
   7 -10   2    0.75    0.22
   7 -10   2    0.53    0.16
   7 -10   2    0.58    0.16
 -10   3   2    0.89    0.21
  13  -6  -2   41.05    1.72
  13  -6  -2   41.44    1.77
  13  -6  -2   41.02    1.98
  -7  13  -2   42.31    1.64
  -6  -7  -2   39.71    1.72
  -7  13  -2   40.03    1.94
  -6  -7  -2   42.55    1.74
  13  -6  -2   37.35    1.70
  13  -6  -2   39.77    1.52
  -6  -7  -2   38.71    1.90
  13  -6  -2   40.77    1.49
  -6  -7  -2   39.20    1.60
  -7  13  -2   40.67    1.72
  -7  13  -2   39.36    1.67
  -7  13  -2   39.39    1.71
  -7  13  -2   39.45    1.66
 -13   6   2   40.25    1.86
   6   7   2   41.52    1.79
   7 -13   2   37.77    1.75
 -13   6   2   39.19    1.87
   6   7   2   37.10    1.79
 -13   6   2   38.79    1.60
   7 -13   2   39.30    1.63
 -13   6   2   36.87    1.67
   7 -13   2   41.33    1.67
   7 -13   2   40.70    1.58
   6   7   2   40.25    1.71
   7 -13   2   38.89    1.73
 -13   6   2   37.51    1.62
 -13   6   2   38.90    1.76
   6   7   2   39.02    1.58
   6   7   2   38.74    1.57
  14  -8  -2   19.10    1.32
  -6  14  -2   18.96    1.03
  -6  14  -2   17.21    1.01
  14  -8  -2   18.84    1.10
  14  -8  -2   20.16    0.89
  -8  -6  -2   18.76    1.25
  -8  -6  -2   18.15    0.97
  -6  14  -2   19.88    0.99
  -6  14  -2   19.81    1.09
  -8  -6  -2   20.57    1.14
 -14   8   2   19.61    1.23
 -14   8   2   20.06    1.15
   8   6   2   20.31    1.16
   6 -14   2   18.61    0.95
   6 -14   2   18.92    1.03
   6 -14   2   19.25    1.15
 -14   8   2   17.95    0.99
   8   6   2   17.91    1.20
 -14   8   2   20.24    1.04
 -14   8   2   21.51    1.27
   8   6   2   18.57    1.08
   8   6   2   18.58    1.02
  11  -8  -2    4.54    0.35
  -8  -3  -2    5.46    0.56
  -3  11  -2    4.74    0.41
  -8  -3  -2    4.88    0.34
  -8  -3  -2    5.36    0.48
  -3  11  -2    6.16    0.58
  -3  11  -2    4.60    0.42
  -3  11  -2    5.40    0.45
  -3  11  -2    5.38    0.40
  11  -8  -2    4.76    0.50
  -8  -3  -2    4.51    0.37
  11  -8  -2    4.45    0.45
  -3  11  -2    5.00    0.44
  11  -8  -2    4.65    0.45
  11  -8  -2    5.33    0.45
  -8  -3  -2    4.68    0.42
   8   3   2    5.11    0.41
   3 -11   2    4.97    0.48
 -11   8   2    4.03    0.41
   8   3   2    5.37    0.41
 -11   8   2    4.85    0.41
   3 -11   2    6.00    0.50
   8   3   2    4.70    0.33
 -11   8   2    5.78    0.40
 -11   8   2    5.44    0.55
   8   3   2    4.78    0.45
   8   3   2    5.01    0.52
 -11   8   2    4.96    0.50
   3 -11   2    4.28    0.42
   3 -11   2    4.94    0.38
   8   3   2    5.73    0.51
   3 -11   2    4.74    0.45
   3 -11   2    5.12    0.43
 -11   8   2    4.55    0.41
   8   3   2    4.09    0.40
 -11   8   2    4.67    0.45
  -8   0  -2    0.32    0.14
  -8   0  -2    0.20    0.11
  -8   0  -2    0.40    0.15
   0   8  -2    0.45    0.14
   0   8  -2    0.38    0.13
   8  -8  -2    0.24    0.12
  -8   0  -2    0.30    0.12
   0   8  -2    0.36    0.15
   8  -8  -2    0.37    0.16
   0   8  -2    0.69    0.16
  -8   0  -2    0.55    0.13
   8  -8  -2    0.48    0.15
  -8   0  -2    0.37    0.11
   0   8  -2    0.44    0.13
   8  -8  -2    0.31    0.14
   8  -8  -2    0.32    0.18
   0   8  -2    0.46    0.13
   8  -8  -2    0.33    0.11
   0   8  -2    0.17    0.11
  -8   0  -2    0.45    0.17
  -8   8   2    0.33    0.18
   8   0   2    0.37    0.10
   8   0   2    0.50    0.15
   0  -8   2    0.43    0.16
   0  -8   2    0.55    0.15
   8   0   2    0.37    0.15
   8   0   2    0.49    0.18
   0  -8   2    0.35    0.13
   0  -8   2    0.49    0.15
  -8   8   2    0.55    0.15
  -8   8   2    0.56    0.17
   8   0   2    0.30    0.17
  -8   8   2    0.69    0.18
   0  -8   2    0.71    0.14
  -8   8   2    0.42    0.16
  -8   8   2    0.55    0.15
   0  -8   2    0.52    0.15
   8   0   2    0.44    0.14
  -8   8   2    0.51    0.11
  -8   8   2    0.50    0.14
   3   5  -2    5.94    0.45
   3   5  -2    6.09    0.41
   5  -8  -2    5.76    0.42
   3   5  -2    6.04    0.37
   5  -8  -2    5.71    0.46
   3   5  -2    5.78    0.43
   5  -8  -2    6.22    0.46
   5  -8  -2    6.21    0.38
  -8   3  -2    5.50    0.38
   3   5  -2    5.41    0.25
   3   5  -2    5.89    0.40
  -8   3  -2    5.20    0.43
   5  -8  -2    5.53    0.42
   3   5  -2    5.47    0.38
   3   5  -2    6.49    0.38
   5  -8  -2    5.55    0.37
   5  -8  -2    5.38    0.38
   3   5  -2    5.50    0.35
  -8   3  -2    5.71    0.42
  -8   3  -2    5.31    0.35
  -8   3  -2    5.44    0.45
  -5   8   2    5.78    0.37
  -5   8   2    5.57    0.37
  -3  -5   2    5.72    0.40
  -5   8   2    5.54    0.48
  -5   8   2    6.18    0.43
  -3  -5   2    5.68    0.39
  -3  -5   2    5.65    0.36
  -5   8   2    5.57    0.39
   8  -3   2    5.72    0.40
   8  -3   2    6.22    0.42
  -3  -5   2    5.92    0.41
   8  -3   2    5.79    0.47
   8  -3   2    6.15    0.30
   8  -3   2    5.95    0.40
  -5   8   2    6.45    0.42
  -5   8   2    6.04    0.40
   8  -3   2    5.73    0.40
  -3  -5   2    5.91    0.31
   8  -3   2    6.39    0.48
   2  -8  -2   30.72    1.18
   6   2  -2   29.13    1.13
   6   2  -2   27.57    1.12
   2  -8  -2   28.45    1.21
   2  -8  -2   28.63    1.21
   6   2  -2   28.69    1.19
   6   2  -2   27.49    1.26
   6   2  -2   29.79    1.17
  -8   6  -2   27.28    1.27
   6   2  -2   28.48    1.21
  -8   6  -2   28.07    1.16
   2  -8  -2   28.73    1.13
  -8   6  -2   28.38    1.19
  -8   6  -2   27.98    1.16
  -8   6  -2   29.65    1.05
   2  -8  -2   29.36    1.15
  -8   6  -2   28.48    1.09
  -8   6  -2   30.00    1.26
  -8   6  -2   28.56    1.13
   2  -8  -2   30.04    1.18
  -2   8   2   28.27    1.11
  -6  -2   2   28.29    1.08
  -2   8   2   29.95    1.18
  -2   8   2   29.51    1.13
   8  -6   2   28.09    1.18
   8  -6   2   27.94    1.11
  -2   8   2   29.22    1.14
   8  -6   2   29.14    1.31
   8  -6   2   28.11    1.01
  -6  -2   2   27.27    1.13
  -6  -2   2   29.75    1.21
  -2   8   2   28.28    1.15
  -2   8   2   28.18    1.12
  -2   8   2   29.92    1.30
  -6  -2   2   28.80    1.30
   8  -6   2   27.50    1.16
  -6  -2   2   29.32    1.17
   8  -6   2   28.68    1.15
   8  -6   2   28.82    1.25
  -8   9  -2   35.40    1.39
  -8   9  -2   36.26    1.43
  -8   9  -2   36.49    1.51
  -1  -8  -2   35.72    1.49
   9  -1  -2   33.76    1.58
   9  -1  -2   37.42    1.51
   9  -1  -2   37.34    1.45
   9  -1  -2   35.78    1.44
  -1  -8  -2   35.87    1.46
  -1  -8  -2   38.11    1.40
   9  -1  -2   36.37    1.34
   9  -1  -2   33.69    1.56
  -8   9  -2   36.01    1.46
  -1  -8  -2   37.72    1.45
  -8   9  -2   39.39    1.47
  -1  -8  -2   35.71    1.41
  -8   9  -2   35.99    1.44
  -8   9  -2   36.02    1.61
  -1  -8  -2   34.99    1.48
  -8   9  -2   36.17    1.36
  -9   1   2   35.73    1.53
   1   8   2   38.51    1.47
  -9   1   2   36.87    1.52
  -9   1   2   35.62    1.38
   1   8   2   36.66    1.38
  -9   1   2   35.92    1.60
   8  -9   2   36.64    1.40
   1   8   2   34.89    1.42
   1   8   2   36.86    1.44
   8  -9   2   35.44    1.54
   8  -9   2   37.08    1.44
   1   8   2   35.02    1.36
   1   8   2   36.59    1.36
  -9   1   2   34.47    1.43
   8  -9   2   35.46    1.32
  -9   1   2   34.77    1.35
  -9   1   2   35.55    1.30
   1   8   2   35.25    1.37
   1   8   2   32.98    1.50
   8  -9   2   35.91    1.60
   8  -9   2   34.08    1.46
  -4  -8  -2   15.64    0.83
  -8  12  -2   16.10    0.85
  -8  12  -2   16.04    1.08
  12  -4  -2   15.68    0.74
  12  -4  -2   17.46    0.96
  12  -4  -2   15.82    0.81
  -4  -8  -2   16.55    1.04
  12  -4  -2   15.37    1.00
  -4  -8  -2   15.40    0.57
  -4  -8  -2   14.78    0.87
  -8  12  -2   16.16    0.91
  -8  12  -2   14.54    0.84
  -8  12  -2   15.63    0.86
  -8  12  -2   13.63    0.85
  12  -4  -2   15.54    0.88
  -8  12  -2   15.98    0.82
  12  -4  -2   14.61    1.03
  12  -4  -2   14.13    0.86
  -4  -8  -2   13.93    0.87
   8 -12   2   14.26    0.86
 -12   4   2   16.90    1.04
 -12   4   2   15.53    0.87
   8 -12   2   16.37    0.96
   8 -12   2   16.55    0.82
   8 -12   2   14.60    0.89
 -12   4   2   15.71    0.81
 -12   4   2   16.20    1.01
   4   8   2   16.68    0.96
   4   8   2   16.51    0.97
   4   8   2   13.60    0.76
   4   8   2   16.99    0.70
   4   8   2   15.54    0.88
 -12   4   2   14.17    0.93
   4   8   2   17.19    0.91
   4   8   2   16.05    0.80
   8 -12   2   15.81    0.81
   8 -12   2   15.34    0.96
   4   8   2   14.52    0.77
   4   8   2   14.80    0.85
  -9  -4  -2   58.53    2.21
  -4  13  -2   62.49    2.38
  -4  13  -2   59.34    2.59
  13  -9  -2   60.17    2.35
  -9  -4  -2   63.80    2.45
  -4  13  -2   62.11    2.24
  13  -9  -2   63.32    2.42
  -9  -4  -2   60.23    2.36
  -4  13  -2   59.41    2.31
  13  -9  -2   60.64    2.42
  13  -9  -2   59.61    2.63
  -4  13  -2   59.16    2.36
  -4  13  -2   60.34    2.33
  -9  -4  -2   60.22    2.61
  13  -9  -2   61.70    2.15
   4 -13   2   59.16    2.61
   4 -13   2   61.80    2.23
   9   4   2   57.04    2.21
   9   4   2   57.96    2.54
 -13   9   2   61.99    2.44
   9   4   2   62.28    2.31
   4 -13   2   62.05    2.33
 -13   9   2   61.54    2.32
   4 -13   2   63.28    2.44
   9   4   2   59.45    2.11
 -13   9   2   61.26    2.18
 -13   9   2   61.67    2.59
   9   4   2   63.30    2.44
 -13   9   2   59.71    2.28
   9   4   2   61.61    2.42
 -13   9   2   65.11    2.57
  -9  -1  -2    2.46    0.34
  10  -9  -2    1.92    0.26
  -1  10  -2    2.16    0.37
  -1  10  -2    2.09    0.26
  -1  10  -2    2.47    0.30
  -1  10  -2    2.34    0.29
  10  -9  -2    2.42    0.25
  10  -9  -2    2.37    0.42
  -9  -1  -2    2.19    0.35
  -1  10  -2    2.81    0.33
  -9  -1  -2    2.39    0.25
  -9  -1  -2    2.22    0.23
  10  -9  -2    2.80    0.33
  -1  10  -2    2.38    0.26
  10  -9  -2    2.21    0.35
  -9  -1  -2    2.42    0.30
  10  -9  -2    2.60    0.33
   9   1   2    1.99    0.30
   9   1   2    2.61    0.30
   9   1   2    1.92    0.28
   1 -10   2    2.32    0.25
   9   1   2    2.33    0.37
 -10   9   2    2.48    0.32
   1 -10   2    2.15    0.29
 -10   9   2    2.47    0.30
 -10   9   2    2.09    0.30
   1 -10   2    2.35    0.26
 -10   9   2    2.82    0.29
   9   1   2    2.29    0.31
 -10   9   2    3.01    0.43
   1 -10   2    2.38    0.34
   1 -10   2    2.40    0.29
 -10   9   2    2.36    0.34
 -10   9   2    2.95    0.30
   9   1   2    2.04    0.26
   1 -10   2    2.02    0.29
 -10   9   2    2.40    0.21
  -9   2  -2  118.33    3.95
   7  -9  -2  115.51    4.00
   2   7  -2  114.60    3.93
  -2  -7   2  117.59    3.90
   9  -2   2  119.25    4.06
  -7   9   2  120.08    4.10
  -9   5  -2    1.10    0.19
   5   4  -2    1.31    0.18
  -9   5  -2    0.85    0.21
  -9   5  -2    1.15    0.19
   4  -9  -2    1.32    0.22
  -9   5  -2    1.23    0.22
   4  -9  -2    1.24    0.17
  -9   5  -2    0.96    0.12
   5   4  -2    1.05    0.16
   5   4  -2    1.12    0.21
   4  -9  -2    1.06    0.17
   4  -9  -2    1.20    0.19
  -9   5  -2    1.04    0.22
   5   4  -2    1.60    0.25
   5   4  -2    1.18    0.19
  -9   5  -2    0.83    0.15
   4  -9  -2    1.12    0.24
   4  -9  -2    1.21    0.19
  -5  -4   2    1.17    0.19
  -4   9   2    0.78    0.15
   9  -5   2    1.14    0.27
   9  -5   2    0.85    0.19
   9  -5   2    1.56    0.25
  -5  -4   2    0.95    0.18
  -4   9   2    1.38    0.19
   9  -5   2    0.87    0.19
  -5  -4   2    1.09    0.19
  -5  -4   2    1.44    0.18
   9  -5   2    0.90    0.16
  -4   9   2    0.97    0.17
  -4   9   2    0.97    0.19
  -4   9   2    1.02    0.18
  -5  -4   2    1.00    0.25
   9  -5   2    1.10    0.13
  -4   9   2    1.40    0.26
  -4   9   2    0.83    0.15
   9  -5   2    1.04    0.19
   1  -9  -2   52.06    1.90
   1  -9  -2   52.90    1.96
   8   1  -2   51.81    1.87
  -9   8  -2   49.98    1.80
  -9   8  -2   51.07    1.98
   8   1  -2   50.25    1.86
  -9   8  -2   50.78    1.90
   1  -9  -2   47.90    1.93
  -9   8  -2   49.75    1.86
   1  -9  -2   50.89    1.86
   8   1  -2   50.23    1.93
  -9   8  -2   51.15    1.89
  -9   8  -2   47.56    2.04
   8   1  -2   53.10    2.08
   1  -9  -2   51.22    1.92
  -9   8  -2   51.52    1.92
   9  -8   2   49.59    2.57
  -1   9   2   49.72    1.83
  -1   9   2   48.76    1.87
  -8  -1   2   49.69    1.88
  -8  -1   2   49.01    1.83
   9  -8   2   51.67    1.87
   9  -8   2   51.79    1.93
  -1   9   2   48.11    2.01
  -8  -1   2   51.58    1.98
   9  -8   2   50.15    2.00
   9  -8   2   50.96    1.89
  -8  -1   2   51.06    2.07
  -1   9   2   52.08    1.88
  -1   9   2   51.56    1.84
  -1   9   2   51.77    1.81
  -8  -1   2   53.89    1.98
  -1   9   2   49.70    1.89
  11  -2  -2    2.60    0.33
  -2  -9  -2    3.33    0.25
  -9  11  -2    2.54    0.32
  -2  -9  -2    2.80    0.34
  -9  11  -2    2.92    0.33
  -9  11  -2    2.91    0.33
  -9  11  -2    3.57    0.39
  -2  -9  -2    2.57    0.33
  11  -2  -2    2.19    0.37
  -2  -9  -2    2.30    0.29
  11  -2  -2    2.67    0.33
  11  -2  -2    3.06    0.54
  -2  -9  -2    2.82    0.38
  -9  11  -2    2.34    0.42
  -9  11  -2    2.85    0.34
  -2  -9  -2    2.66    0.32
  -9  11  -2    3.23    0.32
  11  -2  -2    3.07    0.37
  11  -2  -2    2.66    0.31
  -9  11  -2    2.97    0.30
  11  -2  -2    2.88    0.27
   2   9   2    3.05    0.35
 -11   2   2    2.69    0.36
 -11   2   2    3.29    0.44
 -11   2   2    2.35    0.27
   2   9   2    1.96    0.25
   2   9   2    2.88    0.30
 -11   2   2    2.90    0.28
   2   9   2    2.86    0.33
   9 -11   2    3.16    0.30
   2   9   2    2.80    0.29
   2   9   2    2.97    0.39
   2   9   2    2.81    0.27
   9 -11   2    3.01    0.44
 -11   2   2    2.77    0.30
   9 -11   2    3.01    0.33
 -11   2   2    2.55    0.38
   2   9   2    2.47    0.32
   9 -11   2    2.36    0.29
  -9  14  -2   14.78    0.93
  -9  14  -2   16.92    0.94
  -5  -9  -2   17.56    1.09
  -9  14  -2   14.94    0.92
  -5  -9  -2   15.71    0.96
  -9  14  -2   15.53    1.20
  14  -5  -2   16.30    1.21
  14  -5  -2   16.55    0.79
  14  -5  -2   17.06    0.88
  -9  14  -2   16.76    1.00
  14  -5  -2   17.57    1.02
  -5  -9  -2   15.38    1.12
  14  -5  -2   17.02    1.04
   9 -14   2   16.90    0.89
   5   9   2   15.53    1.05
 -14   5   2   16.12    1.08
   5   9   2   17.48    0.72
   5   9   2   15.85    0.97
   9 -14   2   17.31    0.92
   9 -14   2   17.30    1.09
 -14   5   2   15.53    0.96
   5   9   2   18.04    1.14
 -14   5   2   18.79    1.19
   9 -14   2   15.94    0.93
 -14   5   2   16.98    1.06
   5   9   2   17.36    0.90
  -2  12  -2   18.22    0.98
 -10  -2  -2   18.46    1.16
  12 -10  -2   18.41    0.97
  12 -10  -2   17.29    1.02
 -10  -2  -2   17.09    0.81
  12 -10  -2   19.08    1.03
  12 -10  -2   17.59    1.16
  -2  12  -2   15.82    0.94
  -2  12  -2   18.39    1.16
  -2  12  -2   18.49    0.90
  -2  12  -2   18.64    0.99
 -10  -2  -2   17.06    0.96
  -2  12  -2   18.24    0.95
 -10  -2  -2   17.26    0.87
  12 -10  -2   18.16    0.85
 -10  -2  -2   17.59    1.04
 -12  10   2   19.79    1.22
  10   2   2   17.81    0.95
  10   2   2   17.05    0.90
 -12  10   2   18.45    0.90
 -12  10   2   19.04    0.95
   2 -12   2   17.93    1.02
 -12  10   2   18.51    0.97
 -12  10   2   18.75    1.03
 -12  10   2   18.83    1.11
   2 -12   2   17.83    0.90
   2 -12   2   18.07    0.99
 -12  10   2   17.22    1.00
  10   2   2   17.51    0.78
   2 -12   2   19.12    0.99
  10   2   2   18.86    1.04
   2 -12   2   19.50    0.91
  10   2   2   17.69    1.02
  10   2   2   18.77    1.17
   9 -10  -2  189.57    6.32
 -10   1  -2  197.60    6.26
   1   9  -2  187.19    6.24
  10  -1   2  193.00    6.36
  -1  -9   2  194.97    6.23
  -9  10   2  190.80    6.39
   6 -10  -2    9.11    0.66
   4   6  -2   10.55    0.67
   4   6  -2    9.74    0.55
   4   6  -2   10.21    0.39
   6 -10  -2   10.35    0.57
   6 -10  -2   10.48    0.70
   6 -10  -2    9.22    0.58
   4   6  -2    9.70    0.55
 -10   4  -2   11.10    0.73
   4   6  -2    9.30    0.58
   6 -10  -2   10.40    0.57
   6 -10  -2    9.58    0.63
 -10   4  -2    9.66    0.60
   6 -10  -2   10.68    0.62
   4   6  -2    9.90    0.61
   4   6  -2   11.16    0.64
 -10   4  -2   10.09    0.65
   4   6  -2   10.44    0.56
 -10   4  -2    9.81    0.68
   4   6  -2   10.30    0.68
 -10   4  -2   10.13    0.56
  -4  -6   2    9.69    0.60
  -4  -6   2   10.27    0.62
  10  -4   2    9.79    0.60
  10  -4   2   10.50    0.61
  -6  10   2    8.92    0.56
  -6  10   2   10.15    0.64
  10  -4   2   10.70    0.47
  -4  -6   2   10.09    0.62
  10  -4   2    9.68    0.63
  10  -4   2   10.48    0.63
  -6  10   2   10.74    0.77
  -6  10   2    9.34    0.61
  -6  10   2    9.94    0.59
  -4  -6   2   10.05    0.56
  -4  -6   2   10.55    0.47
  -4  -6   2   10.51    0.73
  10  -4   2    9.95    0.70
  -6  10   2   10.37    0.61
  -6  10   2   10.02    0.58
 -10   7  -2  197.76    6.38
   7   3  -2  199.00    6.27
   7   3  -2  192.32    6.36
   3 -10  -2  193.76    6.25
  10  -7   2  199.07    6.43
  -3  10   2  193.76    6.39
  10   0  -2    0.76    0.24
   0 -10  -2    1.05    0.24
   0 -10  -2    0.91    0.20
   0 -10  -2    0.76    0.15
  10   0  -2    1.06    0.31
 -10  10  -2    0.68    0.21
   0 -10  -2    0.77    0.22
 -10  10  -2    1.03    0.20
   0 -10  -2    1.11    0.24
  10   0  -2    0.56    0.18
  10   0  -2    1.18    0.25
  10   0  -2    0.87    0.16
 -10  10  -2    0.74    0.17
 -10  10  -2    0.67    0.16
  10   0  -2    0.57    0.20
  10   0  -2    0.80    0.12
 -10  10  -2    0.60    0.27
 -10  10  -2    0.85    0.22
 -10  10  -2    0.80    0.22
   0 -10  -2    0.80    0.23
   0 -10  -2    0.79    0.37
 -10   0   2    0.62    0.22
 -10   0   2    0.66    0.18
  10 -10   2    0.67    0.26
  10 -10   2    0.77    0.20
 -10   0   2    1.66    0.32
  10 -10   2    0.77    0.20
  10 -10   2    0.48    0.18
   0  10   2    0.64    0.20
 -10   0   2    0.78    0.24
 -10   0   2    0.92    0.14
 -10   0   2    1.45    0.27
   0  10   2    0.66    0.17
   0  10   2    0.88    0.20
   0  10   2    0.59    0.21
  10 -10   2    0.81    0.16
   0  10   2    0.82    0.25
   0  10   2    1.06    0.24
   0  10   2    0.71    0.20
 -10   0   2    0.67    0.16
 -10  13  -2   85.24    3.05
 -10  13  -2   85.01    3.13
  -3 -10  -2   84.11    3.02
  13  -3  -2   83.32    2.83
  13  -3  -2   78.69    3.36
  13  -3  -2   86.45    3.17
 -10  13  -2   86.26    3.05
  13  -3  -2   82.39    3.05
 -10  13  -2   82.62    3.09
  13  -3  -2   78.73    3.25
  13  -3  -2   85.32    3.00
 -10  13  -2   87.27    3.04
   3  10   2   79.45    2.93
 -13   3   2   90.08    3.22
 -13   3   2   81.52    3.18
   3  10   2   83.22    2.77
  10 -13   2   85.98    2.93
  10 -13   2   83.30    3.21
   3  10   2   86.00    3.07
   3  10   2   83.86    2.94
  10 -13   2   85.35    3.04
   3  10   2   84.07    3.05
 -13   3   2   82.79    2.92
   3  10   2   83.17    3.22
 -13   3   2   84.01    3.32
  10 -13   2   83.92    2.96
  -3  14  -2    8.20    0.67
  -3  14  -2    8.90    0.61
  14 -11  -2    8.70    0.67
  14 -11  -2    9.37    0.96
 -11  -3  -2    9.87    0.79
 -11  -3  -2    8.90    0.52
 -11  -3  -2    8.86    0.85
  -3  14  -2    9.84    0.70
  -3  14  -2    8.48    1.02
  14 -11  -2    8.83    0.56
  -3  14  -2    8.44    0.68
 -11  -3  -2    9.25    0.62
  14 -11  -2    9.12    0.72
  11   3   2    7.83    0.50
  11   3   2    8.52    0.77
  11   3   2    8.84    0.78
   3 -14   2    9.70    0.81
   3 -14   2    9.34    0.69
 -14  11   2    9.35    0.83
 -14  11   2    8.38    0.63
   3 -14   2    8.36    0.62
 -14  11   2    8.13    0.66
  11   3   2    9.32    0.75
 -14  11   2    8.39    0.63
  11   3   2    8.02    0.78
   3 -14   2    8.42    0.60
 -14  11   2    8.54    0.71
 -11   0  -2   20.63    1.07
 -11   0  -2   23.26    1.31
   0  11  -2   23.96    1.14
  11 -11  -2   20.49    1.17
   0  11  -2   21.38    1.23
   0  11  -2   22.91    1.00
 -11   0  -2   22.74    1.19
  11 -11  -2   22.30    0.99
   0  11  -2   23.94    1.04
  11 -11  -2   23.74    1.11
  11 -11  -2   23.54    1.15
 -11   0  -2   22.47    1.01
   0  11  -2   21.54    1.05
  11 -11  -2   21.66    1.28
 -11   0  -2   21.25    0.96
   0  11  -2   22.69    1.11
   0  11  -2   21.58    1.11
  11   0   2   22.48    1.18
  11   0   2   21.34    0.91
  11   0   2   22.03    1.10
 -11  11   2   18.78    1.09
 -11  11   2   22.26    1.05
   0 -11   2   23.28    0.98
   0 -11   2   21.49    1.04
   0 -11   2   21.64    1.10
 -11  11   2   23.30    1.15
 -11  11   2   22.92    1.06
 -11  11   2   22.72    1.21
  11   0   2   22.10    0.74
  11   0   2   20.88    1.13
  11   0   2   23.41    1.31
 -11  11   2   22.10    1.33
   0 -11   2   22.10    1.16
   0 -11   2   21.56    1.10
 -11  11   2   20.05    0.87
 -11  11   2   20.00    1.07
   8 -11  -2   48.19    2.02
   3   8  -2   47.60    1.77
   8 -11  -2   48.75    1.85
 -11   3  -2   50.27    2.53
 -11   3  -2   46.25    1.75
   3   8  -2   45.57    1.85
   3   8  -2   46.51    1.95
 -11   3  -2   44.44    1.94
   8 -11  -2   48.98    1.81
   3   8  -2   46.06    1.80
   8 -11  -2   47.25    2.01
   3   8  -2   48.89    1.87
   8 -11  -2   47.60    1.93
   3   8  -2   49.56    1.77
 -11   3  -2   47.38    1.84
   3   8  -2   48.44    1.86
   8 -11  -2   49.23    1.79
 -11   3  -2   50.81    2.07
  -3  -8   2   46.04    1.79
  11  -3   2   45.09    1.99
  -8  11   2   48.49    1.86
  -3  -8   2   47.35    1.90
  11  -3   2   48.76    1.92
  11  -3   2   46.70    1.85
  -8  11   2   50.54    1.82
  -8  11   2   44.60    1.74
  11  -3   2   47.44    1.86
  -8  11   2   48.13    2.12
  11  -3   2   48.77    1.62
  -8  11   2   50.47    1.95
  -8  11   2   46.23    1.85
  11  -3   2   49.88    1.89
  -8  11   2   48.20    1.91
  -8  11   2   49.07    2.14
  11  -3   2   47.44    2.09
   6   5  -2   25.46    1.13
   6   5  -2   26.59    1.12
   6   5  -2   27.19    1.39
   5 -11  -2   27.47    1.25
   5 -11  -2   25.68    1.30
   5 -11  -2   26.89    1.16
   6   5  -2   29.82    1.18
   6   5  -2   27.61    1.22
   5 -11  -2   27.83    1.14
 -11   6  -2   27.98    1.23
   6   5  -2   27.26    1.33
 -11   6  -2   26.05    1.15
   5 -11  -2   27.55    1.20
 -11   6  -2   27.98    1.36
   5 -11  -2   25.58    1.27
   6   5  -2   28.66    1.29
 -11   6  -2   27.54    1.27
 -11   6  -2   25.63    1.34
 -11   6  -2   28.36    1.23
   5 -11  -2   28.05    1.23
  -6  -5   2   28.10    1.40
  -6  -5   2   26.76    1.22
  -5  11   2   25.27    1.16
  11  -6   2   26.93    1.17
  11  -6   2   27.66    1.41
  11  -6   2   26.28    1.20
  11  -6   2   28.67    1.01
  -5  11   2   27.48    1.20
  -5  11   2   29.07    1.39
  11  -6   2   26.53    1.23
  11  -6   2   28.02    1.26
  -5  11   2   27.29    1.17
  -6  -5   2   27.92    1.26
  -5  11   2   28.90    1.19
  -5  11   2   27.37    1.41
  -5  11   2   26.25    1.23
  -6  -5   2   27.48    1.14
 -11   9  -2   52.80    2.22
   2 -11  -2   50.32    2.10
   2 -11  -2   52.25    2.03
   9   2  -2   50.59    2.20
 -11   9  -2   50.90    1.84
   9   2  -2   50.57    1.94
 -11   9  -2   49.05    1.86
 -11   9  -2   51.57    1.97
   9   2  -2   51.50    2.06
 -11   9  -2   55.81    2.08
   9   2  -2   51.83    1.98
 -11   9  -2   51.39    2.00
   2 -11  -2   51.65    1.99
   9   2  -2   52.74    2.08
   2 -11  -2   51.06    2.07
   2 -11  -2   48.99    2.00
   2 -11  -2   56.16    1.93
 -11   9  -2   51.91    2.13
   9   2  -2   51.56    2.00
 -11   9  -2   48.56    2.00
  11  -9   2   52.76    1.99
  11  -9   2   51.31    2.20
  -9  -2   2   51.83    1.97
  -2  11   2   48.23    1.98
  -2  11   2   54.81    1.93
  11  -9   2   53.50    2.03
  -9  -2   2   50.10    2.07
  -9  -2   2   57.79    2.29
  -2  11   2   52.40    2.21
  -2  11   2   53.09    1.98
  -9  -2   2   54.39    1.73
  -2  11   2   53.57    2.03
  11  -9   2   52.09    1.80
  -9  -2   2   52.87    2.01
  -9  -2   2   51.24    1.89
  -2  11   2   51.49    1.98
 -11  12  -2   21.17    1.01
  12  -1  -2   20.43    1.10
  -1 -11  -2   22.50    0.91
  -1 -11  -2   21.27    1.10
 -11  12  -2   21.34    1.09
 -11  12  -2   20.26    0.99
  12  -1  -2   20.37    0.95
 -11  12  -2   21.97    1.18
  -1 -11  -2   22.20    1.06
  12  -1  -2   21.58    1.12
 -11  12  -2   20.20    1.12
 -11  12  -2   21.15    1.09
  -1 -11  -2   21.03    1.17
  12  -1  -2   18.28    1.27
 -11  12  -2   23.80    1.15
  12  -1  -2   20.52    0.88
  12  -1  -2   22.84    1.21
  12  -1  -2   20.91    1.08
  -1 -11  -2   20.06    1.08
  11 -12   2   21.58    0.98
 -12   1   2   20.75    1.18
 -12   1   2   19.30    0.90
  11 -12   2   22.02    1.07
 -12   1   2   21.25    1.00
  11 -12   2   21.51    1.28
   1  11   2   23.03    1.14
 -12   1   2   24.50    1.36
   1  11   2   22.35    1.15
 -12   1   2   20.73    1.18
   1  11   2   21.57    0.99
   1  11   2   20.04    1.03
   1  11   2   21.80    1.26
   1  11   2   21.78    1.11
  11 -12   2   21.90    1.11
  -1  13  -2   49.94    2.33
  13 -12  -2   54.56    2.15
 -12  -1  -2   53.79    2.02
  -1  13  -2   51.91    2.11
  13 -12  -2   55.03    2.21
  13 -12  -2   53.41    1.99
  -1  13  -2   54.55    2.04
 -12  -1  -2   57.51    2.32
  13 -12  -2   54.46    2.45
  -1  13  -2   55.44    2.04
 -12  -1  -2   51.94    1.93
   1 -13   2   51.24    2.09
 -13  12   2   51.92    2.07
  12   1   2   54.46    2.31
  12   1   2   53.48    1.91
 -13  12   2   52.50    2.20
 -13  12   2   55.18    2.37
  12   1   2   50.50    2.22
  12   1   2   51.14    1.84
  12   1   2   52.91    2.16
   1 -13   2   53.78    2.26
  12   1   2   51.29    2.49
   1 -13   2   54.08    2.20
  12   1   2   52.77    2.24
   1 -13   2   52.02    2.15
  10 -12  -2    0.98    0.20
 -12   2  -2    1.15    0.33
  10 -12  -2    0.51    0.25
   2  10  -2    0.56    0.19
   2  10  -2    0.82    0.21
   2  10  -2    0.60    0.20
   2  10  -2    0.59    0.12
   2  10  -2    0.91    0.29
 -12   2  -2    0.61    0.18
   2  10  -2    0.77    0.22
 -12   2  -2    1.11    0.31
 -12   2  -2    0.78    0.24
  10 -12  -2    0.46    0.19
   2  10  -2    0.47    0.15
  10 -12  -2    0.72    0.20
  10 -12  -2    0.58    0.20
 -12   2  -2    0.63    0.20
 -10  12   2    0.45    0.19
  12  -2   2    0.46    0.18
  12  -2   2    0.59    0.12
 -10  12   2    0.66    0.22
  -2 -10   2    0.69    0.28
 -10  12   2    0.04    0.24
  12  -2   2    0.90    0.26
  -2 -10   2    0.34    0.15
 -10  12   2    1.33    0.27
 -10  12   2    0.88    0.22
  12  -2   2    0.68    0.23
  -2 -10   2    0.57    0.14
 -10  12   2    0.48    0.20
  12  -2   2    0.91    0.34
  -2 -10   2    0.36    0.19
 -10  12   2    0.58    0.20
  -2 -10   2    0.74    0.21
  12  -2   2    0.84    0.23
 -10  12   2    0.59    0.16
 -12   5  -2  103.60    3.56
 -12   5  -2  105.63    3.98
   7 -12  -2  102.15    3.68
   5   7  -2  103.28    3.67
   5   7  -2  105.76    3.46
   5   7  -2   95.26    3.53
 -12   5  -2   99.16    3.68
 -12   5  -2  107.15    3.67
   7 -12  -2  106.89    4.12
 -12   5  -2  105.14    3.77
   5   7  -2  101.79    3.70
   7 -12  -2  101.84    3.73
   7 -12  -2  104.54    3.65
   5   7  -2   98.54    3.53
  -7  12   2  100.40    3.58
  -5  -7   2  105.03    3.82
  -7  12   2  102.30    3.55
  12  -5   2  110.28    3.66
  12  -5   2  105.22    3.57
  -7  12   2  107.09    3.88
  -5  -7   2  107.16    3.60
  -7  12   2  103.14    3.52
  -7  12   2  105.12    3.62
  12  -5   2  106.05    3.60
  -5  -7   2  102.28    3.59
  12  -5   2  102.49    3.84
   8   4  -2   24.36    1.18
   4 -12  -2   23.10    1.11
   4 -12  -2   22.72    1.21
 -12   8  -2   23.28    1.17
   4 -12  -2   23.71    1.03
   4 -12  -2   21.78    1.12
   8   4  -2   25.45    1.22
   4 -12  -2   22.14    1.08
 -12   8  -2   23.44    1.28
   8   4  -2   22.17    1.11
 -12   8  -2   21.65    1.10
   8   4  -2   21.72    1.38
   8   4  -2   22.14    1.07
   4 -12  -2   22.75    1.16
 -12   8  -2   22.50    1.23
 -12   8  -2   23.33    0.94
   8   4  -2   22.59    1.00
   8   4  -2   22.96    1.05
 -12   8  -2   21.15    1.09
   4 -12  -2   22.94    1.22
  12  -8   2   21.63    1.14
  12  -8   2   23.70    1.33
  -4  12   2   24.01    1.34
  12  -8   2   24.23    1.06
  12  -8   2   22.47    1.10
  -8  -4   2   21.11    1.10
  -4  12   2   23.56    1.11
  12  -8   2   24.53    1.16
  -4  12   2   21.17    1.02
  -4  12   2   22.74    1.09
  12  -8   2   23.52    0.91
  -8  -4   2   22.32    1.29
  -8  -4   2   23.19    1.18
  -4  12   2   24.11    1.16
  -8  -4   2   24.02    1.04
  -4  12   2   22.09    1.12
  11   1  -2   53.21    2.20
  11   1  -2   50.92    1.71
 -12  11  -2   54.81    2.13
   1 -12  -2   55.10    1.95
   1 -12  -2   52.76    2.19
   1 -12  -2   50.91    2.31
 -12  11  -2   54.22    1.99
 -12  11  -2   52.69    2.09
 -12  11  -2   50.19    1.94
  11   1  -2   55.58    2.23
 -12  11  -2   55.75    2.18
 -12  11  -2   50.21    2.13
   1 -12  -2   56.92    2.15
  11   1  -2   52.44    2.38
  11   1  -2   53.02    1.97
   1 -12  -2   53.29    2.03
  11   1  -2   53.58    2.08
 -12  11  -2   56.50    2.28
 -11  -1   2   52.16    1.83
  -1  12   2   52.56    2.00
  -1  12   2   56.35    2.38
  -1  12   2   55.35    2.09
  -1  12   2   53.33    2.61
  -1  12   2   54.22    2.13
 -11  -1   2   53.23    1.99
  12 -11   2   54.66    2.36
 -11  -1   2   56.56    2.27
  -1  12   2   53.85    2.11
  12 -11   2   52.76    2.13
  12 -11   2   53.80    2.24
 -11  -1   2   54.36    2.40
  12 -11   2   56.44    2.11
  12 -13  -2   27.63    1.31
   1  12  -2   28.21    1.47
   1  12  -2   27.59    1.24
   1  12  -2   29.10    1.13
 -13   1  -2   26.03    1.44
  12 -13  -2   27.87    1.36
 -13   1  -2   25.90    1.21
  12 -13  -2   27.65    1.56
  12 -13  -2   28.97    1.25
 -13   1  -2   28.28    1.46
   1  12  -2   27.02    1.38
 -12  13   2   27.96    1.37
  13  -1   2   28.85    1.45
  -1 -12   2   26.93    1.30
  13  -1   2   25.34    0.93
  13  -1   2   27.75    1.09
 -12  13   2   25.43    1.25
  13  -1   2   26.95    1.35
  -1 -12   2   26.77    1.45
 -12  13   2   26.25    1.43
 -12  13   2   26.80    1.10
  -1 -12   2   27.78    1.16
  13  -1   2   29.70    1.44
  -1 -12   2   29.75    1.40
   4   9  -2   14.06    0.93
   9 -13  -2   12.60    0.77
   9 -13  -2   11.44    0.70
 -13   4  -2   11.63    0.82
   4   9  -2   13.36    0.80
   4   9  -2   10.77    0.68
 -13   4  -2   11.85    0.77
   9 -13  -2   11.14    0.86
   9 -13  -2   12.86    0.85
 -13   4  -2   11.41    0.68
   4   9  -2   11.98    0.78
   9 -13  -2   11.62    0.71
 -13   4  -2   10.82    0.86
   4   9  -2   11.78    0.69
   9 -13  -2   12.58    0.78
  13  -4   2   13.20    1.00
  -9  13   2   11.66    0.72
  -9  13   2   12.38    0.76
  -4  -9   2   11.39    0.75
  -4  -9   2   11.66    0.72
  13  -4   2   12.09    0.78
  -9  13   2   11.95    0.78
  -9  13   2   10.86    0.92
  -9  13   2   11.06    0.68
  13  -4   2   11.88    0.82
  -4  -9   2   12.45    0.93
  13  -4   2   13.84    0.81
  -9  13   2   12.15    0.82
  13  -4   2   11.80    0.55
 -13   7  -2   35.32    1.59
 -13   7  -2   37.57    1.75
   7   6  -2   33.66    1.45
 -13   7  -2   36.33    1.59
   6 -13  -2   35.81    1.77
 -13   7  -2   33.85    1.69
   6 -13  -2   35.31    1.46
   6 -13  -2   33.91    1.50
   6 -13  -2   32.13    1.65
   7   6  -2   35.54    1.73
   6 -13  -2   35.19    1.53
   6 -13  -2   36.23    1.66
   7   6  -2   32.44    1.76
 -13   7  -2   38.28    1.67
   7   6  -2   36.08    1.50
   7   6  -2   38.55    1.64
 -13   7  -2   36.28    1.50
  -6  13   2   37.39    1.84
  13  -7   2   36.40    1.62
  -6  13   2   36.78    1.61
  -7  -6   2   36.67    1.63
  13  -7   2   37.76    1.59
  -6  13   2   35.10    1.55
  -6  13   2   37.64    1.54
  -7  -6   2   35.90    1.51
  13  -7   2   38.02    1.51
  13  -7   2   37.94    1.85
  13  -7   2   35.43    1.28
  -7  -6   2   34.72    1.78
  -6  13   2   37.86    1.52
   3 -13  -2    9.91    0.71
   3 -13  -2   11.05    0.80
  10   3  -2   10.08    0.87
 -13  10  -2   10.83    0.61
 -13  10  -2   10.70    0.73
  10   3  -2   11.20    0.73
 -13  10  -2   11.04    0.71
 -13  10  -2   10.98    0.83
 -13  10  -2   10.43    0.76
   3 -13  -2   11.37    0.78
  10   3  -2   11.54    0.74
 -13  10  -2    9.35    0.71
  10   3  -2   10.49    0.77
   3 -13  -2   10.77    0.66
  10   3  -2   10.19    0.67
  10   3  -2   10.82    0.89
 -10  -3   2   10.24    0.87
  13 -10   2   10.26    0.56
  -3  13   2   11.09    0.67
  13 -10   2   10.96    0.92
  -3  13   2   10.81    0.75
  13 -10   2   10.72    0.72
  -3  13   2   10.93    0.72
  13 -10   2   11.71    0.77
  -3  13   2   10.96    0.94
 -10  -3   2   12.56    0.85
 -14   3  -2   12.16    0.89
 -14   3  -2   10.82    0.70
  11 -14  -2   12.30    0.77
   3  11  -2   11.14    0.80
  11 -14  -2   12.96    0.77
  11 -14  -2   12.42    0.83
 -14   3  -2   13.57    1.02
 -14   3  -2   12.20    0.94
   3  11  -2   12.70    0.93
   3  11  -2   12.33    0.51
  11 -14  -2   12.39    0.99
   3  11  -2   12.85    0.76
   3  11  -2   11.41    0.75
 -11  14   2   11.74    0.67
  14  -3   2   11.29    0.81
  -3 -11   2   12.54    0.63
 -11  14   2   13.37    0.86
  -3 -11   2   12.91    1.00
  14  -3   2   11.78    0.57
  14  -3   2   14.18    1.15
 -11  14   2   13.08    0.79
 -11  14   2   14.17    1.10
  -3 -11   2   11.98    0.81
  14  -3   2   11.82    0.87
 -11  14   2   11.34    0.79
  14  -3   2   12.74    0.85
   6   8  -2    4.41    0.42
   8 -14  -2    3.88    0.39
 -14   6  -2    5.30    0.54
   6   8  -2    5.51    0.59
 -14   6  -2    5.00    0.60
   8 -14  -2    4.88    0.46
   8 -14  -2    4.32    0.45
 -14   6  -2    4.91    0.50
 -14   6  -2    3.64    0.38
 -14   6  -2    4.86    0.57
   6   8  -2    5.00    0.57
   6   8  -2    3.70    0.38
   8 -14  -2    4.69    0.58
   6   8  -2    5.47    0.52
  -8  14   2    5.40    0.70
  14  -6   2    4.91    0.51
  -8  14   2    3.57    0.41
  14  -6   2    3.79    0.68
  14  -6   2    4.50    0.47
  -8  14   2    4.78    0.51
  14  -6   2    4.27    0.42
  -6  -8   2    4.55    0.48
  -6  -8   2    4.60    0.59
  -8  14   2    4.32    0.43
  14  -6   2    4.55    0.30
  -6  -8   2    4.53    0.43
 -14   9  -2    7.04    0.76
   9   5  -2    7.09    0.65
 -14   9  -2    6.67    0.66
 -14   9  -2    6.70    0.43
   9   5  -2    6.69    0.53
   9   5  -2    7.25    0.58
 -14   9  -2    6.06    0.60
   9   5  -2    7.87    0.66
   5 -14  -2    6.80    0.66
   5 -14  -2    6.45    0.56
   5 -14  -2    6.79    0.52
 -14   9  -2    6.13    0.56
   5 -14  -2    7.09    0.58
 -14   9  -2    7.00    0.56
   9   5  -2    7.24    0.77
  -5  14   2    6.60    0.78
  14  -9   2    7.58    0.43
  -5  14   2    6.40    0.55
  -5  14   2    6.41    0.58
  14  -9   2    6.30    0.56
  -5  14   2    6.52    0.57
  -9  -5   2    8.80    0.81
  14  -9   2    7.73    0.64
  -9  -5   2    6.51    0.52
  -9  -5   2    8.07    0.68
  -5  14   2    6.55    0.52
  -1   2  -3  117.21    4.22
   2  -1  -3  111.15    4.49
  -1  -1  -3  113.65    4.18
  -2   1   3  112.69    4.54
   1   1   3  111.15    4.19
  -2   1  -3   24.04    0.77
   1  -2  -3   23.29    0.79
   2  -1   3   21.33    0.77
   4  -2  -3  550.65   18.83
  -2   4  -3  567.80   18.38
   2  -4   3  563.03   18.55
  -4   2   3  558.42   18.93
   3  -3  -3  230.72    8.93
   0   3  -3  236.17    8.37
  -3   0  -3  233.00    8.46
  -3   3   3  238.54    9.05
   0  -3   3  229.68    8.38
   0  -3  -3   11.26    0.50
  -3   3  -3   13.09    0.53
   3   0  -3   12.81    0.55
  -3   3  -3   11.83    0.51
  -3   3  -3   12.31    0.49
  -3   3  -3   13.93    0.53
  -3   3  -3   12.49    0.49
   3   0  -3   11.87    0.55
  -3   3  -3   11.66    0.53
   0  -3  -3   12.88    0.51
   3   0  -3   12.01    0.50
   3   0  -3   12.74    0.51
  -3   0   3   11.71    0.51
   3  -3   3   13.05    0.52
  -3   0   3   12.44    0.50
   3  -3   3   12.05    0.53
  -3   0   3   12.90    0.56
   0   3   3   11.89    0.48
   3  -3   3   12.94    0.49
  -3   0   3   12.40    0.47
   3  -3   3   11.63    0.49
   0   3   3   12.37    0.52
   3  -3   3   12.54    0.52
   3  -3   3   12.87    0.52
  -3   0   3   12.37    0.53
   0   3   3   12.92    0.50
  -3  -3  -3    5.76    0.35
   6  -3  -3    5.14    0.36
   6  -3  -3    5.46    0.42
   6  -3  -3    4.77    0.38
  -3  -3  -3    6.07    0.32
   6  -3  -3    5.18    0.35
  -3   6  -3    5.91    0.32
  -3   6  -3    4.88    0.32
   6  -3  -3    5.91    0.28
  -3   6  -3    5.30    0.32
   6  -3  -3    5.34    0.35
  -3   6  -3    5.35    0.34
  -3  -3  -3    5.10    0.33
   6  -3  -3    6.29    0.42
  -3  -3  -3    6.10    0.35
  -3   6  -3    5.57    0.35
  -3   6  -3    5.90    0.33
  -3   6  -3    4.78    0.37
   3   3   3    6.48    0.33
  -6   3   3    5.39    0.36
   3  -6   3    5.66    0.32
   3  -6   3    5.14    0.35
   3  -6   3    5.48    0.34
   3  -6   3    5.59    0.31
   3   3   3    6.00    0.38
  -6   3   3    6.01    0.37
  -6   3   3    4.83    0.38
   3  -6   3    5.60    0.33
   3   3   3    5.64    0.29
   3   3   3    5.45    0.36
  -6   3   3    5.20    0.32
   3  -6   3    5.69    0.37
  -6   3   3    5.00    0.39
   3   3   3    5.78    0.31
   3   3   3    5.43    0.33
   3   3   3    6.19    0.32
   3  -6   3    5.58    0.37
  -6   3   3    5.84    0.32
  -4  -1  -3   27.03    0.98
  -1   5  -3   26.81    1.03
  -1   5  -3   26.61    0.99
   5  -4  -3   25.59    1.05
   5  -4  -3   25.05    1.08
  -4  -1  -3   25.69    1.06
  -1   5  -3   26.06    0.98
   5  -4  -3   25.58    1.01
  -5   4   3   28.06    1.03
   1  -5   3   25.28    0.99
   1  -5   3   27.29    1.01
   4   1   3   26.41    1.04
   4   1   3   27.60    0.99
   1  -5   3   27.22    1.00
  -5   4   3   26.05    1.08
  -4   2  -3  379.04   13.65
   2  -4  -3  422.40   14.10
  -2  -2   3  393.63   13.46
  -2  -2   3  391.43   13.46
  -2   4   3  387.40   13.64
  -4   5  -3  196.44    5.92
   4  -5   3  187.36    5.88
   1   4   3  193.16    5.86
  -5   1   3  187.39    5.89
   8  -4  -3  445.08   13.54
  -4   8  -3  442.79   13.48
  -2   7  -3    0.07    0.06
  -5  -2  -3    0.01    0.05
  -5  -2  -3    0.46    0.13
  -5  -2  -3    0.15    0.08
  -2   7  -3    0.00    0.06
  -2   7  -3    0.10    0.07
  -5  -2  -3    0.06    0.06
   7  -5  -3    0.06    0.07
   7  -5  -3    0.04    0.07
  -5  -2  -3    0.63    0.18
   7  -5  -3    0.05    0.05
   7  -5  -3    0.07    0.07
   7  -5  -3    0.10    0.10
   7  -5  -3    0.15    0.09
  -5  -2  -3    0.18    0.07
  -2   7  -3    0.12    0.09
   5   2   3    0.12    0.05
  -7   5   3    0.12    0.06
  -7   5   3    0.04    0.06
   2  -7   3    0.37    0.10
   5   2   3    0.11    0.08
   5   2   3    0.17    0.07
   2  -7   3    0.13    0.09
   2  -7   3    0.10    0.07
   5   2   3    0.07    0.06
   5   2   3    0.09    0.07
   5   2   3    0.28    0.10
   2  -7   3    0.17    0.09
   2  -7   3    0.17    0.08
  -7   5   3    0.00    0.06
   5   2   3    0.13    0.07
   2  -7   3    0.02    0.07
  -7   5   3    0.34    0.15
  -7   5   3    0.09    0.07
  -7   5   3    0.03    0.05
  -7   5   3    0.11    0.09
   4  -5  -3   47.75    1.81
   1   4  -3   47.41    1.61
  -5   1  -3   45.36    1.61
   5  -1   3   46.77    1.65
  -1  -4   3   44.60    1.58
  -4   5   3   44.58    1.68
   1  -5  -3   11.25    0.49
  -5   4  -3   13.07    0.55
  -5   4  -3   12.52    0.55
   1  -5  -3   12.27    0.54
   1  -5  -3   12.48    0.58
  -5   4  -3   12.16    0.56
   4   1  -3   11.35    0.59
   1  -5  -3   11.94    0.53
   4   1  -3   12.48    0.56
   4   1  -3   12.07    0.52
  -5   4  -3   11.58    0.60
  -5   4  -3   11.91    0.46
   1  -5  -3   11.22    0.56
  -5   4  -3   11.83    0.52
   1  -5  -3   11.42    0.53
  -5   4  -3   11.84    0.55
   4   1  -3   12.06    0.48
   1  -5  -3   11.29    0.51
  -5   4  -3   10.93    0.56
   5  -4   3   11.92    0.55
  -1   5   3   11.78    0.51
  -1   5   3   11.37    0.54
  -1   5   3   11.85    0.53
  -4  -1   3   12.61    0.57
  -4  -1   3   12.16    0.58
  -4  -1   3   12.72    0.55
   5  -4   3   12.59    0.53
   5  -4   3   12.29    0.54
  -4  -1   3   12.76    0.53
   5  -4   3   12.33    0.59
  -4  -1   3   13.24    0.51
  -1   5   3   12.12    0.52
   5  -4   3   12.18    0.45
   5  -4   3   11.83    0.61
   5  -4   3   13.10    0.57
  -1   5   3   12.67    0.53
  -1   5   3   11.34    0.59
  -4  -1   3   11.90    0.62
  -5   7  -3   20.99    0.82
  -5   7  -3   20.59    0.89
   7  -2  -3   20.60    0.82
  -2  -5  -3   20.46    0.88
  -2  -5  -3   21.30    0.90
  -5   7  -3   20.58    0.90
  -2  -5  -3   21.34    0.85
  -5   7  -3   20.16    0.87
   7  -2  -3   19.83    0.99
   7  -2  -3   21.47    0.91
   7  -2  -3   20.80    0.88
  -2  -5  -3   20.20    0.84
  -2  -5  -3   19.91    0.90
   7  -2  -3   21.25    0.91
  -5   7  -3   20.48    0.86
  -5   7  -3   21.31    0.86
   7  -2  -3   20.38    0.98
  -5   7  -3   21.97    0.90
  -2  -5  -3   19.93    0.87
  -5   7  -3   21.93    1.00
   5  -7   3   20.67    0.96
   5  -7   3   21.38    0.87
  -7   2   3   20.96    0.99
   5  -7   3   20.27    0.93
   2   5   3   21.29    0.89
   2   5   3   20.00    0.81
   2   5   3   20.38    0.81
  -7   2   3   21.03    0.84
   2   5   3   20.06    0.86
   5  -7   3   20.99    0.83
   5  -7   3   21.08    0.98
   2   5   3   21.51    0.83
   5  -7   3   21.50    0.82
  -7   2   3   19.79    0.97
  -7   2   3   20.75    0.92
   2   5   3   20.87    0.88
  -7   2   3   21.32    0.97
   2   5   3   21.84    0.83
   2   5   3   21.27    0.93
   5  -7   3   19.47    0.93
  -5  -5  -3    8.49    0.55
  -5  10  -3    8.26    0.54
  -5  10  -3    7.50    0.53
  -5  -5  -3    7.59    0.47
  -5  10  -3    9.37    0.57
  -5  -5  -3    7.78    0.53
  10  -5  -3    7.69    0.53
  -5  10  -3    7.78    0.51
  10  -5  -3    7.63    0.65
  10  -5  -3    7.53    0.45
  -5  -5  -3    7.06    0.51
  10  -5  -3    7.76    0.55
  -5  10  -3    6.99    0.47
  -5  10  -3    7.80    0.48
  -5  -5  -3    8.19    0.64
  -5  10  -3    7.56    0.62
  10  -5  -3    8.58    0.58
  10  -5  -3    7.75    0.43
  10  -5  -3    6.68    0.58
   5   5   3    8.90    0.50
   5 -10   3    7.11    0.55
   5   5   3    8.22    0.53
   5   5   3    7.56    0.47
 -10   5   3    8.52    0.63
   5 -10   3    7.96    0.47
   5 -10   3    8.89    0.69
   5 -10   3    9.04    0.57
   5   5   3    9.09    0.45
 -10   5   3    7.74    0.53
   5 -10   3    7.83    0.55
   5   5   3    8.12    0.45
 -10   5   3    7.94    0.50
   5   5   3    8.78    0.59
   5   5   3    7.84    0.53
   5 -10   3    8.43    0.52
 -10   5   3    8.44    0.58
 -10   5   3    8.59    0.64
   5   5   3    7.85    0.59
   5 -10   3    8.65    0.52
  -3   9  -3    8.90    0.53
  -3   9  -3    9.63    0.57
   9  -6  -3    9.37    0.59
  -6  -3  -3   10.33    0.51
   9  -6  -3   10.30    0.52
  -3   9  -3    9.40    0.56
  -3   9  -3    8.93    0.52
   9  -6  -3    9.44    0.69
  -3   9  -3    9.34    0.65
  -6  -3  -3   10.30    0.58
  -3   9  -3   10.06    0.54
   9  -6  -3   10.05    0.45
   9  -6  -3    9.40    0.60
  -6  -3  -3    9.86    0.57
  -3   9  -3    9.81    0.58
   9  -6  -3    9.06    0.56
  -6  -3  -3   10.09    0.69
  -6  -3  -3    8.56    0.49
  -6  -3  -3    9.83    0.59
   9  -6  -3    9.96    0.67
  -9   6   3    9.99    0.62
  -9   6   3    8.10    0.55
  -9   6   3   10.39    0.70
   6   3   3   10.54    0.55
   3  -9   3   10.16    0.57
  -9   6   3    9.64    0.53
   6   3   3    9.04    0.52
   6   3   3   10.28    0.60
   6   3   3    9.91    0.57
   3  -9   3    8.71    0.59
   6   3   3    9.56    0.47
   3  -9   3    9.54    0.57
   3  -9   3    9.55    0.60
  -9   6   3   10.25    0.67
  -9   6   3    9.57    0.57
   3  -9   3    9.67    0.51
  -9   6   3    9.61    0.52
   3  -9   3    9.67    0.60
   6   3   3    9.59    0.64
   6   3   3   10.96    0.65
  -6   0  -3   71.84    2.48
   0   6  -3   76.82    2.52
   6  -6  -3   73.24    2.57
   6   0   3   72.27    2.53
  -6   6   3   75.06    2.60
   6   0   3   71.89    2.55
   0  -6   3   71.04    2.45
   3  -6  -3   11.75    0.60
   3   3  -3   12.12    0.54
  -6   3  -3   12.22    0.45
   3  -6  -3   11.96    0.56
   3   3  -3   11.80    0.56
   3  -6  -3   11.11    0.53
   3  -6  -3   12.12    0.55
  -6   3  -3   12.62    0.57
   3   3  -3   11.49    0.56
   3  -6  -3   11.93    0.62
   3   3  -3   12.00    0.56
  -6   3  -3   12.89    0.63
   3  -6  -3   11.57    0.53
   3   3  -3   11.81    0.62
  -6   3  -3   11.51    0.61
   3   3  -3   11.54    0.47
   3   3  -3   11.82    0.52
  -6   3  -3   11.63    0.58
   3  -6  -3   12.13    0.58
   3   3  -3   12.52    0.60
  -6   3  -3   11.67    0.53
   6  -3   3   13.20    0.59
  -3   6   3   12.04    0.57
  -3   6   3   13.47    0.57
   6  -3   3   12.47    0.58
  -3   6   3   13.07    0.57
  -3   6   3   12.56    0.59
  -3  -3   3   12.07    0.56
   6  -3   3   12.92    0.56
  -3   6   3   11.03    0.63
  -3  -3   3   12.37    0.57
  -3  -3   3   11.84    0.64
  -3  -3   3   12.90    0.51
  -3   6   3   11.05    0.54
  -3  -3   3   12.60    0.53
   6  -3   3   12.77    0.45
   6  -3   3   13.29    0.59
  -3  -3   3   12.26    0.57
   6  -3   3   12.26    0.62
   6  -3   3   11.14    0.62
  -3   6   3   13.17    0.61
   0  -6  -3  101.01    3.30
   6   0  -3  102.11    3.40
  -6   6  -3   98.46    3.38
   6  -6   3  101.31    3.38
  -6   0   3  102.73    3.38
   0   6   3  103.22    3.35
   9  -3  -3   67.87    2.51
   9  -3  -3   66.37    2.35
  -6   9  -3   64.25    2.35
   9  -3  -3   68.83    2.57
  -3  -6  -3   65.74    2.40
   9  -3  -3   68.63    2.42
  -6   9  -3   69.15    2.33
  -6   9  -3   67.70    2.53
   6  -9   3   64.17    2.43
   6  -9   3   67.53    2.38
   6  -9   3   68.91    2.39
   3   6   3   68.14    2.35
  -9   3   3   68.42    2.43
   3   6   3   66.33    2.41
  -9   3   3   69.26    2.53
   6  -9   3   64.36    2.43
  -9   3   3   66.71    2.47
  -6  12  -3   58.60    2.14
  -6  12  -3   59.08    2.47
  -6  -6  -3   59.24    2.13
  12  -6  -3   59.06    2.42
  -6  12  -3   59.81    2.25
  12  -6  -3   60.11    2.03
  -6  -6  -3   59.95    2.46
  12  -6  -3   55.98    2.26
  -6  12  -3   59.38    2.25
  12  -6  -3   61.34    2.31
  12  -6  -3   57.62    2.49
  -6  12  -3   58.38    2.15
  12  -6  -3   57.92    2.24
  -6  -6  -3   58.96    2.24
  -6  12  -3   58.87    2.22
  -6  -6  -3   57.91    2.25
 -12   6   3   58.71    2.24
 -12   6   3   65.03    2.49
   6   6   3   58.79    2.30
 -12   6   3   57.49    2.15
   6 -12   3   56.94    2.28
   6   6   3   59.24    2.13
   6 -12   3   57.28    2.09
   6 -12   3   57.25    2.26
   6   6   3   60.17    2.06
   6 -12   3   59.63    2.19
   6   6   3   54.22    2.08
   6   6   3   56.72    2.18
   6   6   3   61.16    2.26
   6   6   3   57.86    2.34
 -12   6   3   60.93    2.33
   6 -12   3   56.33    2.24
 -12   6   3   56.81    2.38
 -12   6   3   57.25    2.14
  -7  -4  -3   40.20    1.69
  11  -7  -3   44.89    1.95
  11  -7  -3   40.05    2.02
  11  -7  -3   42.51    1.54
  -4  11  -3   40.29    1.66
  -7  -4  -3   41.90    1.86
  11  -7  -3   39.99    1.85
  -4  11  -3   39.20    1.61
  -7  -4  -3   41.33    1.67
  -4  11  -3   41.08    1.87
  -4  11  -3   41.17    1.66
  -4  11  -3   40.52    1.57
  11  -7  -3   40.13    1.71
  -4  11  -3   40.64    1.59
  -4  11  -3   41.38    1.67
  11  -7  -3   41.12    1.66
 -11   7   3   43.31    1.75
   4 -11   3   43.05    1.73
 -11   7   3   43.82    1.62
   7   4   3   40.16    1.48
   4 -11   3   41.43    1.55
 -11   7   3   39.97    1.61
 -11   7   3   43.02    1.83
 -11   7   3   40.41    1.67
   4 -11   3   42.77    1.64
   7   4   3   42.47    1.60
 -11   7   3   40.58    1.83
   7   4   3   40.24    1.56
   7   4   3   44.58    1.71
   4 -11   3   41.04    1.70
   7   4   3   40.56    1.64
   7   4   3   39.80    1.69
   4 -11   3   39.32    1.66
   7   4   3   41.89    1.80
 -11   7   3   41.52    1.54
  -7  -1  -3   51.24    1.99
  -7  -1  -3   51.05    1.88
  -1   8  -3   51.84    1.84
   8  -7  -3   50.00    1.88
  -1   8  -3   48.15    1.81
   8  -7  -3   49.91    2.01
   8  -7  -3   50.85    1.97
  -1   8  -3   50.07    1.78
   8  -7  -3   51.49    1.86
  -7  -1  -3   51.25    1.82
  -7  -1  -3   51.98    1.74
  -1   8  -3   48.80    1.76
  -1   8  -3   49.83    1.93
   7   1   3   48.99    1.95
  -8   7   3   49.04    1.86
  -8   7   3   50.82    2.02
  -8   7   3   51.03    1.77
   1  -8   3   50.21    1.87
  -8   7   3   50.64    1.83
   1  -8   3   49.71    1.86
   1  -8   3   49.52    1.86
  -8   7   3   51.59    1.95
  -8   7   3   50.14    1.86
   5  -7  -3   66.00    2.37
   2   5  -3   67.77    2.31
  -7   2  -3   67.19    2.33
   5  -7  -3   67.92    2.36
  -5   7   3   66.50    2.41
  -2  -5   3   65.01    2.29
   7  -2   3   66.16    2.38
  -7   5  -3   38.07    1.39
  -7   5  -3   35.67    1.46
  -7   5  -3   37.20    1.33
   5   2  -3   36.01    1.40
   2  -7  -3   37.27    1.41
  -7   5  -3   35.50    1.42
   2  -7  -3   35.37    1.40
   5   2  -3   37.34    1.36
  -7   5  -3   35.71    1.33
   5   2  -3   37.70    1.34
   5   2  -3   35.88    1.45
   7  -5   3   35.50    1.42
  -2   7   3   36.25    1.47
  -2   7   3   37.27    1.38
  -2   7   3   37.60    1.50
   7  -5   3   39.62    1.75
  -2   7   3   36.63    1.33
  -5  -2   3   34.21    1.46
   7  -5   3   34.24    1.46
  -5  -2   3   35.68    1.36
   7  -5   3   37.19    1.34
  -7   8  -3   30.60    1.25
   8  -1  -3   31.61    1.26
  -7   8  -3   32.89    1.19
  -1  -7  -3   30.43    1.29
  -1  -7  -3   32.81    1.22
   8  -1  -3   32.00    1.28
   8  -1  -3   30.52    1.38
  -7   8  -3   32.49    1.26
   8  -1  -3   32.87    1.20
  -7   8  -3   32.08    1.42
   8  -1  -3   31.57    1.31
  -7   8  -3   31.49    1.24
  -1  -7  -3   31.28    1.26
  -1  -7  -3   32.22    1.24
   8  -1  -3   29.75    1.39
  -7   8  -3   29.99    1.26
  -1  -7  -3   31.13    1.30
  -7   8  -3   31.64    1.28
  -7   8  -3   32.80    1.33
   1   7   3   32.90    1.20
   7  -8   3   31.49    1.22
  -8   1   3   30.77    1.40
   1   7   3   32.51    1.27
   1   7   3   32.09    1.36
   1   7   3   30.58    1.20
   7  -8   3   32.61    1.37
   7  -8   3   32.15    1.25
   7  -8   3   29.12    1.26
  -8   1   3   31.52    1.32
  -8   1   3   32.16    1.21
   1   7   3   32.03    1.20
   7  -8   3   30.78    1.27
   1   7   3   31.59    1.26
  -8   1   3   29.98    1.33
   1   7   3   32.48    1.23
   7  -8   3   32.31    1.38
  -8   1   3   32.27    1.20
   1   7   3   32.05    1.26
  -8   1   3   30.72    1.26
  -7  11  -3   40.15    1.51
  -7  11  -3   41.43    1.91
  11  -4  -3   39.19    1.47
  -7  11  -3   39.04    1.78
  -7  11  -3   36.75    1.61
  11  -4  -3   36.56    1.77
  -4  -7  -3   37.95    1.60
  -4  -7  -3   38.18    1.52
  -4  -7  -3   37.31    1.73
  -7  11  -3   36.30    1.56
  11  -4  -3   35.55    1.74
  11  -4  -3   38.63    1.61
  -7  11  -3   39.19    1.58
  -7  11  -3   39.67    1.57
  -4  -7  -3   39.99    1.57
  11  -4  -3   38.46    1.59
  11  -4  -3   39.53    1.45
  -7  11  -3   38.15    1.60
   7 -11   3   38.83    1.67
   7 -11   3   37.96    1.60
   4   7   3   36.42    1.44
   7 -11   3   37.94    1.55
   4   7   3   38.67    1.39
   4   7   3   36.46    1.54
   4   7   3   38.42    1.48
   4   7   3   38.16    1.48
   7 -11   3   40.72    1.51
   4   7   3   41.61    1.61
   7 -11   3   41.68    1.57
 -11   4   3   40.93    1.77
   4   7   3   37.01    1.63
   4   7   3   37.19    1.64
 -11   4   3   37.30    1.64
   7 -11   3   39.85    1.74
 -11   4   3   39.89    1.60
 -11   4   3   37.39    1.69
 -11   4   3   38.36    1.50
  -7  -7  -3   24.18    1.16
  14  -7  -3   26.26    1.04
  -7  14  -3   24.96    1.17
  -7  14  -3   25.79    1.25
  -7  14  -3   24.40    1.24
  -7  14  -3   25.40    1.27
  14  -7  -3   25.88    1.56
  -7  14  -3   23.48    1.69
  14  -7  -3   23.25    1.18
  14  -7  -3   24.41    1.30
  14  -7  -3   24.50    1.27
  -7  -7  -3   24.65    1.29
  -7  -7  -3   23.24    1.42
   7   7   3   25.12    1.27
   7 -14   3   25.25    1.23
   7   7   3   26.79    1.20
   7 -14   3   23.97    1.31
 -14   7   3   24.78    1.33
 -14   7   3   25.67    1.44
   7 -14   3   24.14    1.13
   7   7   3   24.99    1.41
 -14   7   3   25.10    1.21
 -14   7   3   23.88    1.39
   7   7   3   24.76    1.33
  -5  13  -3    4.01    0.37
  -8  -5  -3    3.95    0.52
  13  -8  -3    2.86    0.39
  -8  -5  -3    4.58    0.47
  13  -8  -3    4.15    0.45
  13  -8  -3    4.09    0.43
  -8  -5  -3    3.51    0.40
  -5  13  -3    3.00    0.36
  -5  13  -3    3.98    0.54
  -5  13  -3    3.43    0.39
  -5  13  -3    3.26    0.39
  -8  -5  -3    3.65    0.36
  -5  13  -3    3.59    0.41
  13  -8  -3    4.29    0.59
  13  -8  -3    4.33    0.35
   8   5   3    3.85    0.39
   8   5   3    3.24    0.30
   5 -13   3    3.75    0.36
   5 -13   3    4.21    0.48
   8   5   3    3.95    0.47
 -13   8   3    3.07    0.35
 -13   8   3    3.84    0.39
   8   5   3    3.75    0.51
 -13   8   3    3.59    0.43
   8   5   3    3.78    0.42
 -13   8   3    3.52    0.33
 -13   8   3    3.84    0.49
   8   5   3    3.22    0.34
 -13   8   3    3.63    0.52
   5 -13   3    3.42    0.38
  10  -8  -3   66.33    2.63
  -2  10  -3   70.82    2.65
  10  -8  -3   67.66    2.71
  10  -8  -3   68.25    2.54
  -2  10  -3   73.00    2.56
  -2  10  -3   65.55    2.40
  -8  -2  -3   67.59    2.36
  -8  -2  -3   68.35    2.70
  -8  -2  -3   71.18    2.48
  -8  -2  -3   68.24    2.46
  -2  10  -3   69.88    2.51
  -2  10  -3   68.15    2.47
  10  -8  -3   71.70    2.49
  -8  -2  -3   69.99    2.34
  -8  -2  -3   72.69    2.56
   2 -10   3   69.82    2.53
 -10   8   3   70.02    2.63
 -10   8   3   71.40    2.48
   8   2   3   69.14    2.65
   8   2   3   69.83    2.41
 -10   8   3   69.83    2.71
   2 -10   3   69.50    2.48
   8   2   3   71.59    2.52
   2 -10   3   68.19    2.52
   8   2   3   68.24    2.46
   2 -10   3   69.59    2.56
 -10   8   3   69.04    2.40
   8   2   3   70.22    2.54
 -10   8   3   71.90    2.56
 -10   8   3   67.13    2.50
   8   2   3   70.30    2.44
   1   7  -3    6.59    0.43
  -8   1  -3    7.53    0.52
  -8   1  -3    7.25    0.43
   1   7  -3    7.22    0.47
   7  -8  -3    7.31    0.55
   7  -8  -3    6.96    0.45
   7  -8  -3    7.23    0.44
   7  -8  -3    7.46    0.56
   7  -8  -3    6.45    0.48
  -8   1  -3    7.36    0.50
   1   7  -3    8.20    0.44
  -8   1  -3    6.26    0.52
   1   7  -3    8.73    0.46
  -8   1  -3    7.13    0.46
   1   7  -3    7.39    0.47
   1   7  -3    7.07    0.47
   7  -8  -3    7.48    0.48
   1   7  -3    7.74    0.53
   7  -8  -3    8.06    0.44
  -8   1  -3    7.87    0.43
   8  -1   3    7.40    0.35
  -7   8   3    7.01    0.43
   8  -1   3    6.64    0.47
  -1  -7   3    7.07    0.44
   8  -1   3    7.00    0.53
  -7   8   3    6.86    0.46
  -1  -7   3    6.85    0.43
  -1  -7   3    6.18    0.46
  -7   8   3    7.07    0.48
  -7   8   3    7.10    0.51
  -7   8   3    8.72    0.48
   8  -1   3    7.30    0.46
  -7   8   3    7.09    0.43
  -1  -7   3    7.93    0.43
  -7   8   3    7.05    0.48
  -1  -7   3    7.78    0.48
  -7   8   3    6.84    0.56
   8  -1   3    7.06    0.50
   8  -1   3    6.67    0.45
   8  -1   3    7.35    0.55
  -1  -7   3    7.44    0.49
  -1  -7   3    7.51    0.50
   4   4  -3   91.85    3.09
   4   4  -3   93.53    3.14
   4  -8  -3   91.94    3.14
  -8   4  -3   93.97    3.16
  -4   8   3   94.46    3.23
   8  -4   3   88.78    3.18
   7   1  -3    4.09    0.41
   1  -8  -3    5.02    0.36
   7   1  -3    3.91    0.33
  -8   7  -3    3.61    0.31
  -8   7  -3    3.91    0.34
   7   1  -3    3.33    0.37
   1  -8  -3    4.35    0.33
   1  -8  -3    4.15    0.30
  -8   7  -3    3.98    0.27
   7   1  -3    4.01    0.35
  -8   7  -3    3.73    0.34
   7   1  -3    4.05    0.25
   1  -8  -3    4.05    0.36
   1  -8  -3    3.92    0.34
  -8   7  -3    4.27    0.35
  -8   7  -3    4.12    0.41
   1  -8  -3    3.24    0.33
   1  -8  -3    3.82    0.33
   7   1  -3    3.48    0.31
  -8   7  -3    3.56    0.35
  -7  -1   3    4.17    0.42
  -1   8   3    3.93    0.30
  -7  -1   3    3.97    0.36
   8  -7   3    4.32    0.33
   8  -7   3    3.47    0.33
   8  -7   3    4.00    0.41
   8  -7   3    3.73    0.25
  -7  -1   3    3.91    0.33
  -1   8   3    4.54    0.35
   8  -7   3    3.32    0.35
  -1   8   3    4.04    0.34
   8  -7   3    3.80    0.33
  -1   8   3    4.49    0.41
  -1   8   3    3.66    0.32
  -7  -1   3    3.70    0.35
  -1   8   3    3.67    0.30
  -1   8   3    3.51    0.30
  -7  -1   3    4.10    0.32
  -7  -1   3    3.97    0.23
  -2  -8  -3   44.70    1.78
  -2  -8  -3   46.49    1.83
  -8  10  -3   45.76    1.75
  10  -2  -3   45.30    1.93
  -2  -8  -3   46.69    1.92
  10  -2  -3   47.33    1.74
  10  -2  -3   45.39    1.78
  -2  -8  -3   45.53    1.73
  10  -2  -3   46.92    1.79
  -8  10  -3   44.38    1.75
  -8  10  -3   45.06    1.67
  -8  10  -3   47.45    1.77
  10  -2  -3   47.41    1.84
  -2  -8  -3   46.09    1.72
  10  -2  -3   45.29    1.66
  -2  -8  -3   42.97    1.80
  -8  10  -3   45.70    1.82
  10  -2  -3   45.99    2.00
  -8  10  -3   44.92    1.78
  -8  10  -3   48.44    1.80
   2   8   3   44.10    1.67
   2   8   3   43.62    1.74
   2   8   3   46.94    1.78
   8 -10   3   43.99    1.77
 -10   2   3   45.25    1.68
 -10   2   3   45.90    1.69
   2   8   3   48.34    1.90
   2   8   3   47.12    1.68
   8 -10   3   47.69    1.76
   8 -10   3   42.91    1.78
   8 -10   3   46.81    1.71
 -10   2   3   47.36    1.97
   2   8   3   45.03    1.69
 -10   2   3   45.58    1.77
   2   8   3   43.09    1.89
 -10   2   3   44.66    1.84
   8 -10   3   44.86    1.88
   2   8   3   45.72    1.65
 -10   2   3   47.64    1.90
  13  -5  -3    6.56    0.56
  -8  13  -3    6.79    0.55
  -5  -8  -3    6.32    0.50
  -8  13  -3    6.49    0.56
  -5  -8  -3    5.79    0.54
  13  -5  -3    7.40    0.76
  -8  13  -3    5.94    0.51
  -8  13  -3    5.52    0.48
  -5  -8  -3    5.46    0.52
  -8  13  -3    6.18    0.54
  13  -5  -3    7.74    0.63
  13  -5  -3    6.73    0.45
  -5  -8  -3    6.48    0.66
  13  -5  -3    6.13    0.45
  13  -5  -3    5.13    0.51
 -13   5   3    6.67    0.50
   5   8   3    5.89    0.46
 -13   5   3    6.83    0.61
 -13   5   3    6.48    0.64
   8 -13   3    7.17    0.54
   8 -13   3    5.87    0.48
   8 -13   3    6.98    0.63
   5   8   3    6.37    0.62
   8 -13   3    6.92    0.49
   5   8   3    6.57    0.39
   5   8   3    6.25    0.48
 -13   5   3    5.85    0.62
   5   8   3    5.83    0.53
   5   8   3    5.98    0.61
  -9  -3  -3    1.86    0.31
  12  -9  -3    1.72    0.39
  -3  12  -3    1.96    0.30
  -3  12  -3    2.02    0.26
  -9  -3  -3    2.04    0.38
  -3  12  -3    2.65    0.32
  12  -9  -3    2.60    0.33
  -9  -3  -3    2.06    0.24
  12  -9  -3    2.09    0.32
  -3  12  -3    2.13    0.31
  12  -9  -3    2.13    0.33
  12  -9  -3    1.94    0.24
  -3  12  -3    1.45    0.37
  -9  -3  -3    2.07    0.26
   3 -12   3    2.44    0.38
 -12   9   3    2.19    0.32
   3 -12   3    2.01    0.29
   3 -12   3    2.98    0.36
 -12   9   3    2.43    0.77
 -12   9   3    1.71    0.40
   9   3   3    1.90    0.31
   9   3   3    1.95    0.28
   9   3   3    1.95    0.21
 -12   9   3    1.73    0.24
 -12   9   3    2.18    0.28
   9   3   3    1.47    0.23
   9   3   3    2.10    0.43
   9   3   3    1.71    0.36
 -12   9   3    2.10    0.29
   3 -12   3    2.16    0.28
   3 -12   3    2.10    0.26
 -12   9   3    2.38    0.38
  -9   0  -3   25.23    1.11
   0   9  -3   25.80    1.25
   9  -9  -3   27.38    1.29
  -9   0  -3   26.92    1.21
  -9   0  -3   25.31    1.12
   0   9  -3   25.17    1.09
  -9   0  -3   25.19    1.04
  -9   0  -3   25.16    1.19
   0   9  -3   24.78    1.12
   0   9  -3   26.26    1.17
   9  -9  -3   25.08    1.14
  -9   0  -3   25.05    1.04
   0   9  -3   25.41    1.05
   0   9  -3   25.06    1.08
   9  -9  -3   26.14    1.20
   9  -9  -3   27.56    1.33
   9  -9  -3   26.87    1.07
   9  -9  -3   25.89    1.13
   9   0   3   27.46    1.20
  -9   9   3   26.03    1.18
   0  -9   3   24.68    1.11
   0  -9   3   24.89    1.03
  -9   9   3   23.63    1.14
   0  -9   3   25.86    1.13
   0  -9   3   24.80    1.18
   9   0   3   25.02    1.25
   0  -9   3   25.93    1.08
  -9   9   3   24.54    1.07
   9   0   3   24.51    1.09
  -9   9   3   24.93    0.94
   0  -9   3   25.39    1.21
  -9   9   3   25.70    1.23
  -9   9   3   25.15    1.09
   9   0   3   27.71    1.14
  -9   9   3   25.12    1.13
   9   0   3   24.88    0.95
  -9   9   3   24.86    1.30
   9   0   3   26.47    1.30
   3   6  -3   14.33    0.72
   3   6  -3   14.72    0.69
   6  -9  -3   13.94    0.81
   6  -9  -3   14.39    0.70
  -9   3  -3   15.65    0.82
   3   6  -3   14.89    0.80
   6  -9  -3   14.06    0.68
  -9   3  -3   14.20    0.73
   3   6  -3   13.65    0.72
   6  -9  -3   12.18    0.84
   6  -9  -3   14.37    0.82
   3   6  -3   14.62    0.74
   3   6  -3   14.14    0.66
  -9   3  -3   14.45    0.83
   6  -9  -3   14.18    0.72
   3   6  -3   14.45    0.50
   3   6  -3   13.44    0.76
  -9   3  -3   13.88    0.76
  -9   3  -3   13.99    0.66
   6  -9  -3   14.41    0.69
   3   6  -3   13.39    0.66
  -6   9   3   14.34    0.82
   9  -3   3   12.24    0.77
  -3  -6   3   14.11    0.74
  -6   9   3   14.17    0.70
  -3  -6   3   13.16    0.70
  -6   9   3   14.29    0.77
   9  -3   3   13.80    0.84
   9  -3   3   14.11    0.73
  -6   9   3   13.95    0.86
   9  -3   3   15.14    0.73
  -3  -6   3   12.88    0.72
  -3  -6   3   13.53    0.60
  -6   9   3   14.54    0.73
   9  -3   3   14.87    0.76
  -6   9   3   14.42    0.74
   9  -3   3   12.88    0.72
   9  -3   3   14.02    0.55
  -6   9   3   13.77    0.68
  -3  -6   3   14.05    0.68
   3  -9  -3   30.92    1.34
   6   3  -3   32.15    1.34
  -9   6  -3   31.72    1.40
  -9   6  -3   30.77    1.12
   6   3  -3   32.57    1.24
   3  -9  -3   33.52    1.32
  -9   6  -3   32.20    1.24
  -9   6  -3   33.62    1.34
   3  -9  -3   30.44    1.34
   6   3  -3   32.21    1.41
   3  -9  -3   31.60    1.28
  -9   6  -3   33.48    1.40
   6   3  -3   29.74    1.26
   6   3  -3   31.22    1.24
   3  -9  -3   31.57    1.24
   3  -9  -3   31.61    1.26
  -9   6  -3   31.16    1.30
   6   3  -3   31.42    1.30
  -9   6  -3   31.88    1.23
   3  -9  -3   31.59    1.20
  -3   9   3   32.05    1.30
  -3   9   3   32.18    1.44
  -3   9   3   31.08    1.24
   9  -6   3   30.29    1.42
   9  -6   3   31.58    1.38
  -6  -3   3   33.98    1.35
   9  -6   3   30.39    1.28
  -3   9   3   32.18    1.25
  -6  -3   3   29.33    1.18
  -3   9   3   30.55    1.24
  -3   9   3   29.49    1.26
   9  -6   3   31.31    1.26
  -3   9   3   32.49    1.23
   9  -6   3   30.44    1.29
  -6  -3   3   34.05    1.47
   9  -6   3   30.29    1.25
  -6  -3   3   31.32    1.28
  -9   9  -3    7.15    0.44
   0  -9  -3    6.52    0.49
   0  -9  -3    7.22    0.52
  -9   9  -3    6.97    0.49
   9   0  -3    6.63    0.49
   0  -9  -3    7.26    0.50
   0  -9  -3    7.26    0.46
  -9   9  -3    6.97    0.51
   9   0  -3    7.31    0.62
   0  -9  -3    7.41    0.54
   9   0  -3    7.23    0.40
   9   0  -3    7.76    0.52
  -9   9  -3    8.04    0.74
   9   0  -3    6.49    0.58
  -9   9  -3    6.77    0.46
  -9   9  -3    6.58    0.50
   9   0  -3    7.85    0.56
   9   0  -3    7.88    0.47
   0  -9  -3    7.13    0.55
  -9   9  -3    7.40    0.52
   9  -9   3    7.84    0.52
   0   9   3    6.80    0.50
  -9   0   3    7.14    0.45
  -9   0   3    6.23    0.48
   9  -9   3    7.34    0.48
  -9   0   3    7.37    0.39
   0   9   3    6.39    0.45
   9  -9   3    7.36    0.60
   0   9   3    7.11    0.45
   0   9   3    6.91    0.49
   0   9   3    7.21    0.59
   0   9   3    7.05    0.50
   9  -9   3    7.39    0.54
   0   9   3    7.70    0.53
  -9   0   3    7.72    0.59
   9  -9   3    7.50    0.43
   0   9   3    6.56    0.46
  -9   0   3    7.41    0.48
  -9   0   3    7.26    0.56
  -9   0   3    7.94    0.64
  -9  12  -3    1.49    0.23
  -9  12  -3    2.29    0.44
  -9  12  -3    1.72    0.29
  12  -3  -3    2.28    0.25
  -9  12  -3    1.89    0.30
  -9  12  -3    1.79    0.27
  -3  -9  -3    1.59    0.29
  12  -3  -3    1.86    0.32
  -3  -9  -3    2.07    0.17
  12  -3  -3    1.90    0.30
  12  -3  -3    2.71    0.34
  -3  -9  -3    1.79    0.27
  12  -3  -3    2.00    0.44
  -9  12  -3    1.85    0.30
  12  -3  -3    2.29    0.29
   3   9   3    2.47    0.33
   9 -12   3    2.22    0.31
 -12   3   3    1.62    0.39
   9 -12   3    1.93    0.26
   9 -12   3    2.07    0.37
   3   9   3    1.91    0.29
   9 -12   3    1.87    0.30
   9 -12   3    1.89    0.29
   9 -12   3    1.93    0.26
 -12   3   3    2.96    0.45
 -12   3   3    1.91    0.33
   3   9   3    1.79    0.25
 -12   3   3    1.55    0.27
   3   9   3    2.17    0.37
 -12   3   3    1.72    0.25
   3   9   3    2.32    0.24
  -4  14  -3  144.43    4.81
  14 -10  -3  142.89    4.83
  14 -10  -3  142.04    5.22
  14 -10  -3  151.18    4.95
  -4  14  -3  142.69    5.53
  -4  14  -3  145.41    5.20
 -10  -4  -3  134.37    4.64
 -10  -4  -3  144.93    4.96
 -14  10   3  137.92    4.70
 -14  10   3  147.34    5.08
   4 -14   3  142.63    4.67
  10   4   3  139.75    4.91
  10   4   3  145.30    4.78
  10   4   3  138.18    5.16
 -14  10   3  136.90    4.77
  10   4   3  145.13    4.92
 -14  10   3  150.89    4.97
  10   4   3  136.44    4.50
 -14  10   3  137.59    4.63
  11 -10  -3    1.60    0.31
  -1  11  -3    1.04    0.20
  11 -10  -3    1.55    0.38
 -10  -1  -3    1.18    0.23
  -1  11  -3    2.06    0.30
  11 -10  -3    1.78    0.30
  11 -10  -3    1.27    0.20
  -1  11  -3    1.58    0.22
 -10  -1  -3    1.19    0.19
  -1  11  -3    1.88    0.39
  11 -10  -3    1.26    0.24
 -10  -1  -3    2.01    0.36
  -1  11  -3    1.14    0.26
  -1  11  -3    1.15    0.26
 -10  -1  -3    1.34    0.31
  11 -10  -3    1.25    0.23
 -10  -1  -3    1.35    0.19
   1 -11   3    1.92    0.34
  10   1   3    1.13    0.22
  10   1   3    1.07    0.32
   1 -11   3    1.21    0.23
 -11  10   3    1.17    0.28
 -11  10   3    1.16    0.29
 -11  10   3    0.86    0.24
 -11  10   3    1.13    0.20
 -11  10   3    1.25    0.24
  10   1   3    1.13    0.20
   1 -11   3    1.05    0.19
   1 -11   3    1.01    0.24
  10   1   3    1.37    0.28
 -11  10   3    1.01    0.33
   1 -11   3    1.36    0.22
  10   1   3    1.27    0.24
 -11  10   3    1.11    0.21
  10   1   3    1.60    0.19
   8 -10  -3  238.51    7.76
   2   8  -3  234.92    7.67
 -10   2  -3  265.18    7.95
  10  -2   3  240.78    7.81
  -2  -8   3  240.70    7.65
  -8  10   3  237.80    7.85
   5   5  -3   25.66    1.12
   5 -10  -3   24.93    1.15
   5 -10  -3   23.36    1.08
 -10   5  -3   24.27    1.04
 -10   5  -3   28.37    1.27
   5 -10  -3   26.96    1.12
   5 -10  -3   26.79    1.09
   5 -10  -3   26.54    1.06
   5   5  -3   22.85    1.03
   5   5  -3   24.12    1.10
   5   5  -3   24.80    1.21
   5   5  -3   25.89    1.06
   5   5  -3   25.14    1.13
 -10   5  -3   26.28    1.23
   5 -10  -3   24.42    1.18
   5   5  -3   26.45    1.18
   5 -10  -3   25.46    1.22
 -10   5  -3   25.55    1.11
 -10   5  -3   21.66    1.11
  -5  -5   3   24.10    1.25
  -5  10   3   26.32    1.09
  -5  -5   3   25.64    1.12
  10  -5   3   24.95    1.13
  -5  10   3   26.23    1.10
  -5  10   3   25.78    1.16
  10  -5   3   24.67    1.10
  -5  -5   3   25.96    1.14
  10  -5   3   25.94    1.15
  -5  -5   3   26.48    1.15
  -5  10   3   27.44    1.09
  10  -5   3   24.79    1.27
  -5  -5   3   24.40    1.03
  -5  10   3   25.56    1.14
  10  -5   3   23.48    1.19
  -5  10   3   24.76    1.27
  -5  10   3   24.66    1.10
  10  -5   3   24.58    1.12
 -10   8  -3  259.65    8.41
   8   2  -3  257.75    8.23
   2 -10  -3  262.30    8.22
   8   2  -3  259.20    8.37
  -2  10   3  267.93    8.38
  10  -8   3  268.28    8.40
 -10  11  -3   23.16    1.13
  11  -1  -3   23.36    1.13
  -1 -10  -3   21.95    1.18
  11  -1  -3   23.23    1.56
 -10  11  -3   24.03    1.04
 -10  11  -3   22.27    1.10
  11  -1  -3   22.11    1.18
  11  -1  -3   20.94    1.24
  -1 -10  -3   22.73    1.19
  -1 -10  -3   24.04    1.09
  -1 -10  -3   23.13    1.13
  -1 -10  -3   25.48    0.94
 -10  11  -3   22.71    1.19
  -1 -10  -3   23.23    1.12
 -10  11  -3   23.63    1.16
 -10  11  -3   23.94    1.13
 -10  11  -3   23.83    1.34
  11  -1  -3   22.97    1.13
 -10  11  -3   21.88    1.05
  11  -1  -3   23.52    1.03
   1  10   3   21.87    1.06
 -11   1   3   23.47    1.22
   1  10   3   22.58    1.12
 -11   1   3   23.73    1.23
  10 -11   3   23.45    1.00
   1  10   3   25.15    1.06
  10 -11   3   24.66    1.30
 -11   1   3   24.66    1.33
   1  10   3   25.23    1.15
   1  10   3   21.55    1.10
 -11   1   3   23.18    0.95
 -11   1   3   22.59    1.12
   1  10   3   22.74    1.03
 -11   1   3   22.89    1.03
  10 -11   3   24.16    1.09
 -11   1   3   21.28    1.14
  10 -11   3   22.94    1.17
  10 -11   3   24.09    1.13
   1  10   3   24.43    1.29
  14  -4  -3  130.03    4.94
  14  -4  -3  129.57    4.58
 -10  14  -3  128.15    4.83
  -4 -10  -3  137.21    4.87
  14  -4  -3  134.90    4.68
 -10  14  -3  134.20    4.50
 -10  14  -3  128.47    4.89
  -4 -10  -3  134.11    4.54
 -10  14  -3  132.58    4.55
  -4 -10  -3  131.35    4.51
 -10  14  -3  137.26    4.56
   4  10   3  137.24    4.79
   4  10   3  135.93    4.40
 -14   4   3  127.30    4.39
 -14   4   3  128.95    4.70
 -14   4   3  141.65    4.90
  10 -14   3  128.44    4.68
   4  10   3  132.85    4.56
 -14   4   3  134.58    4.72
   4  10   3  128.00    4.67
  10 -14   3  140.92    4.46
  -2  13  -3    5.92    0.53
  -2  13  -3    5.37    0.52
 -11  -2  -3    4.67    0.42
  13 -11  -3    5.65    0.44
 -11  -2  -3    5.73    0.64
  13 -11  -3    6.13    0.53
 -11  -2  -3    5.35    0.41
  13 -11  -3    5.35    0.53
 -11  -2  -3    5.60    0.58
  -2  13  -3    5.27    0.45
  -2  13  -3    5.26    0.49
  13 -11  -3    5.96    0.75
 -13  11   3    4.82    0.51
 -13  11   3    5.57    0.68
  11   2   3    5.60    0.40
  11   2   3    5.41    0.55
   2 -13   3    5.99    0.53
 -13  11   3    4.34    0.53
  11   2   3    6.40    0.73
   2 -13   3    5.34    0.45
  11   2   3    5.84    0.52
  11   2   3    5.38    0.36
 -13  11   3    4.99    0.56
 -13  11   3    5.29    0.47
  11   2   3    5.99    0.59
   2 -13   3    5.69    0.47
 -13  11   3    5.84    0.48
   2 -13   3    6.39    0.61
   1  10  -3   28.33    1.26
 -11   1  -3   29.78    1.23
 -11   1  -3   29.27    1.40
 -11   1  -3   30.35    1.52
  10 -11  -3   29.25    1.49
  10 -11  -3   29.04    1.40
   1  10  -3   27.66    1.31
 -11   1  -3   28.34    1.30
   1  10  -3   29.51    1.33
  10 -11  -3   28.30    1.47
 -11   1  -3   30.66    1.42
   1  10  -3   30.85    1.15
   1  10  -3   30.32    1.46
  10 -11  -3   27.96    1.21
   1  10  -3   30.06    1.23
  10 -11  -3   28.90    1.30
  10 -11  -3   29.53    1.33
 -10  11   3   29.28    1.28
  11  -1   3   29.29    1.09
  -1 -10   3   30.49    1.28
 -10  11   3   30.46    1.44
  -1 -10   3   29.53    1.40
 -10  11   3   28.93    1.37
  11  -1   3   27.31    1.28
  11  -1   3   29.39    1.53
  11  -1   3   31.58    1.41
 -10  11   3   29.67    1.26
  11  -1   3   29.70    1.40
 -10  11   3   28.71    1.11
 -10  11   3   29.89    1.34
 -10  11   3   28.97    1.55
  -1 -10   3   31.12    1.19
  11  -1   3   30.99    1.33
  -1 -10   3   30.79    1.34
 -10  11   3   28.94    1.34
   4   7  -3    1.09    0.30
 -11   4  -3    1.19    0.21
   4   7  -3    1.64    0.25
   7 -11  -3    1.46    0.22
   4   7  -3    1.19    0.19
 -11   4  -3    1.15    0.28
   7 -11  -3    1.43    0.22
   7 -11  -3    1.37    0.24
   7 -11  -3    1.17    0.21
 -11   4  -3    0.92    0.28
   4   7  -3    1.56    0.26
   4   7  -3    0.98    0.18
   4   7  -3    1.59    0.29
 -11   4  -3    1.23    0.20
   4   7  -3    1.07    0.24
   7 -11  -3    1.44    0.30
   4   7  -3    1.12    0.19
   7 -11  -3    1.26    0.29
  -7  11   3    1.09    0.23
  -7  11   3    1.26    0.24
  -4  -7   3    1.33    0.32
  -4  -7   3    1.45    0.33
  -7  11   3    1.35    0.23
  -4  -7   3    1.66    0.25
  -7  11   3    1.40    0.24
  -4  -7   3    1.22    0.16
  -7  11   3    1.46    0.38
  11  -4   3    1.21    0.23
  -7  11   3    1.05    0.20
  -4  -7   3    1.48    0.25
  11  -4   3    1.12    0.19
  -4  -7   3    1.10    0.20
  11  -4   3    1.35    0.23
  11  -4   3    1.21    0.22
  -7  11   3    1.70    0.25
  11  -4   3    1.58    0.26
   7   4  -3   71.76    2.55
   4 -11  -3   71.99    2.48
   4 -11  -3   65.38    2.51
   7   4  -3   67.83    2.47
 -11   7  -3   68.17    2.64
   7   4  -3   68.94    2.41
   7   4  -3   70.09    2.44
   4 -11  -3   67.78    2.60
   4 -11  -3   68.19    2.56
 -11   7  -3   68.01    2.48
 -11   7  -3   67.07    2.63
 -11   7  -3   65.87    2.61
 -11   7  -3   69.06    2.43
   7   4  -3   69.36    2.55
   7   4  -3   67.38    2.64
 -11   7  -3   70.81    3.14
   4 -11  -3   67.01    2.48
  11  -7   3   71.92    2.53
  -4  11   3   68.85    2.41
  11  -7   3   71.69    2.74
  -4  11   3   68.25    2.70
  -4  11   3   67.98    2.50
  -4  11   3   61.24    2.67
  -4  11   3   69.27    2.46
  11  -7   3   70.04    2.47
  -7  -4   3   67.82    2.75
  11  -7   3   67.29    2.51
  -4  11   3   71.75    2.45
  -7  -4   3   71.93    2.56
  -7  -4   3   68.54    2.38
   1 -11  -3    1.65    0.31
  10   1  -3    1.68    0.29
   1 -11  -3    1.49    0.27
   1 -11  -3    1.58    0.24
  10   1  -3    1.55    0.24
 -11  10  -3    1.64    0.23
 -11  10  -3    1.74    0.28
  10   1  -3    1.61    0.23
 -11  10  -3    1.72    0.30
 -11  10  -3    1.47    0.31
 -11  10  -3    2.25    0.42
 -11  10  -3    1.91    0.27
  10   1  -3    1.32    0.38
   1 -11  -3    1.40    0.28
   1 -11  -3    1.74    0.27
  10   1  -3    1.58    0.16
   1 -11  -3    1.66    0.28
 -11  10  -3    1.26    0.19
 -11  10  -3    1.54    0.26
  10   1  -3    1.78    0.27
  11 -10   3    1.89    0.28
  11 -10   3    1.60    0.28
  -1  11   3    1.95    0.27
  -1  11   3    1.65    0.27
  11 -10   3    1.84    0.26
 -10  -1   3    0.98    0.24
  -1  11   3    2.20    0.44
 -10  -1   3    1.71    0.23
  -1  11   3    1.64    0.27
  -1  11   3    1.47    0.26
 -10  -1   3    1.50    0.37
  -1  11   3    2.00    0.29
 -10  -1   3    2.25    0.34
  11 -10   3    2.45    0.43
  11 -10   3    1.71    0.21
  -1  11   3    1.47    0.23
 -10  -1   3    1.65    0.17
 -11  13  -3   28.79    1.39
  13  -2  -3   28.02    1.24
  13  -2  -3   28.10    1.67
 -11  13  -3   28.28    1.43
  13  -2  -3   30.48    1.39
 -11  13  -3   30.57    1.40
 -11  13  -3   30.23    1.48
  -2 -11  -3   31.57    1.40
  -2 -11  -3   30.73    1.44
  13  -2  -3   28.88    1.41
 -11  13  -3   28.39    1.63
  -2 -11  -3   29.84    1.51
  13  -2  -3   30.05    1.50
  -2 -11  -3   30.42    1.12
 -11  13  -3   31.59    1.43
  13  -2  -3   29.21    1.43
   2  11   3   30.22    1.43
 -13   2   3   29.61    1.30
  11 -13   3   30.50    1.35
   2  11   3   31.62    1.61
  11 -13   3   30.77    1.41
 -13   2   3   30.97    1.56
   2  11   3   29.12    1.23
   2  11   3   28.43    1.28
 -13   2   3   30.54    1.53
   2  11   3   31.97    1.44
 -13   2   3   31.40    1.66
  11 -13   3   30.11    1.29
  12 -12  -3   23.77    1.18
 -12   0  -3   22.87    1.08
   0  12  -3   24.05    1.22
 -12   0  -3   23.30    1.33
  12 -12  -3   23.42    1.09
   0  12  -3   23.30    1.15
 -12   0  -3   24.56    1.42
  12 -12  -3   23.11    1.21
 -12   0  -3   22.82    1.27
  12 -12  -3   23.28    1.31
   0  12  -3   24.25    1.11
  12 -12  -3   24.79    1.45
   0  12  -3   23.69    1.09
   0  12  -3   25.76    1.24
  12   0   3   23.94    0.93
 -12  12   3   23.85    1.13
   0 -12   3   25.56    1.09
  12   0   3   23.63    0.96
  12   0   3   22.63    1.28
 -12  12   3   23.90    1.21
 -12  12   3   22.93    1.30
   0 -12   3   23.87    1.29
  12   0   3   25.25    1.48
 -12  12   3   23.23    1.42
  12   0   3   23.79    1.27
   0 -12   3   24.39    1.22
  12   0   3   24.24    1.21
 -12  12   3   24.79    1.26
   0 -12   3   23.89    1.15
  12   0   3   25.80    1.30
   3   9  -3    1.20    0.29
   9 -12  -3    0.84    0.22
   9 -12  -3    0.80    0.22
   9 -12  -3    1.50    0.37
   3   9  -3    1.42    0.24
   3   9  -3    0.60    0.19
 -12   3  -3    1.50    0.36
 -12   3  -3    1.03    0.19
   3   9  -3    0.85    0.23
 -12   3  -3    0.87    0.28
   9 -12  -3    0.75    0.24
   3   9  -3    0.88    0.20
   9 -12  -3    1.12    0.25
 -12   3  -3    0.92    0.26
   3   9  -3    0.70    0.25
   3   9  -3    1.11    0.20
   3   9  -3    1.08    0.11
   9 -12  -3    0.72    0.20
 -12   3  -3    0.71    0.21
  -9  12   3    1.62    0.49
  12  -3   3    1.49    0.25
  -9  12   3    1.12    0.27
  -9  12   3    1.01    0.36
  -3  -9   3    0.95    0.24
  -3  -9   3    1.04    0.16
  12  -3   3    1.10    0.13
  -9  12   3    0.77    0.22
  12  -3   3    1.22    0.25
  -9  12   3    1.10    0.28
  12  -3   3    1.53    0.39
  -3  -9   3    0.88    0.25
  -9  12   3    1.07    0.21
  -9  12   3    1.08    0.26
  -9  12   3    0.98    0.17
  12  -3   3    0.94    0.24
   6   6  -3   30.66    1.27
   6 -12  -3   29.36    1.38
   6 -12  -3   26.95    1.42
   6   6  -3   29.96    1.41
   6 -12  -3   26.91    1.42
   6 -12  -3   31.72    1.27
   6   6  -3   29.55    1.36
   6   6  -3   29.53    1.25
 -12   6  -3   29.52    1.26
 -12   6  -3   29.83    1.46
   6   6  -3   29.54    1.25
 -12   6  -3   32.55    1.39
 -12   6  -3   32.66    1.43
   6   6  -3   28.10    1.44
 -12   6  -3   31.24    1.34
   6 -12  -3   29.40    1.28
 -12   6  -3   30.24    1.48
   6   6  -3   28.89    1.31
   6 -12  -3   31.28    1.34
  -6  12   3   29.41    1.36
  12  -6   3   29.09    1.36
  -6  12   3   29.51    1.37
  -6  12   3   29.22    1.32
  -6  -6   3   30.02    1.37
  -6  -6   3   28.92    1.25
  12  -6   3   30.26    1.06
  12  -6   3   30.09    1.34
  -6  12   3   28.97    1.36
  12  -6   3   30.52    1.36
  -6  -6   3   30.01    1.53
  -6  12   3   30.96    1.29
  12  -6   3   32.00    1.32
  -6  12   3   29.73    1.29
  -6  12   3   29.52    1.55
  -6  -6   3   28.80    1.34
  12  -6   3   27.97    1.52
   9   3  -3    1.16    0.26
   3 -12  -3    1.69    0.36
   3 -12  -3    0.93    0.25
 -12   9  -3    1.08    0.26
 -12   9  -3    1.16    0.17
   3 -12  -3    0.99    0.23
   9   3  -3    0.93    0.37
 -12   9  -3    1.35    0.37
 -12   9  -3    1.81    0.28
   9   3  -3    1.46    0.23
   9   3  -3    1.01    0.28
   3 -12  -3    1.06    0.28
 -12   9  -3    1.42    0.33
 -12   9  -3    1.41    0.24
 -12   9  -3    1.11    0.28
   3 -12  -3    0.82    0.23
   9   3  -3    1.38    0.31
  -9  -3   3    1.29    0.34
  12  -9   3    1.43    0.26
  12  -9   3    1.54    0.18
  12  -9   3    1.40    0.24
  12  -9   3    1.05    0.25
  12  -9   3    1.63    0.40
  -3  12   3    1.08    0.30
  -3  12   3    2.31    0.32
  -9  -3   3    1.50    0.29
  -3  12   3    1.60    0.25
  -3  12   3    1.18    0.26
  -9  -3   3    1.22    0.24
  -9  -3   3    1.30    0.21
  -3  12   3    1.28    0.25
 -12  12  -3   34.56    1.53
 -12  12  -3   30.25    1.43
 -12  12  -3   32.33    1.47
 -12  12  -3   31.79    1.70
  12   0  -3   29.09    1.71
  12   0  -3   32.27    1.52
  12   0  -3   32.73    1.19
   0 -12  -3   33.32    1.58
   0 -12  -3   33.41    1.27
   0 -12  -3   33.25    1.43
  12   0  -3   34.38    1.60
 -12  12  -3   30.64    1.33
 -12  12  -3   30.36    1.49
  12   0  -3   33.80    1.52
   0 -12  -3   32.72    1.49
 -12  12  -3   33.77    1.60
   0 -12  -3   32.25    1.68
 -12   0   3   30.02    1.34
  12 -12   3   32.66    1.31
   0  12   3   31.86    1.37
   0  12   3   32.41    1.48
   0  12   3   35.46    1.75
  12 -12   3   31.13    1.42
   0  12   3   31.09    1.38
   0  12   3   31.12    1.43
   0  12   3   33.99    1.51
  12 -12   3   33.27    1.49
 -12   0   3   31.83    1.59
 -12   0   3   30.33    1.20
 -12   0   3   33.08    1.72
  11 -13  -3   35.84    1.78
 -13   2  -3   34.08    1.65
   2  11  -3   34.85    1.50
   2  11  -3   31.14    1.66
   2  11  -3   34.60    1.22
  11 -13  -3   30.19    2.17
  11 -13  -3   35.44    1.57
   2  11  -3   34.26    1.56
  11 -13  -3   35.53    1.46
 -13   2  -3   37.57    1.82
 -13   2  -3   32.20    1.40
   2  11  -3   33.46    1.56
 -13   2  -3   31.78    1.69
  11 -13  -3   34.77    1.50
 -13   2  -3   36.46    1.68
   2  11  -3   35.67    1.45
 -11  13   3   33.18    1.30
  -2 -11   3   34.58    1.35
  13  -2   3   36.66    1.66
 -11  13   3   34.57    1.65
 -11  13   3   35.35    1.57
 -11  13   3   33.74    1.46
 -11  13   3   33.26    1.81
  13  -2   3   33.81    1.23
  13  -2   3   33.20    1.55
  13  -2   3   32.19    1.82
  13  -2   3   33.16    1.59
  -2 -11   3   35.28    1.52
   8 -13  -3    6.81    0.62
 -13   5  -3    6.41    0.64
 -13   5  -3    6.92    0.62
   8 -13  -3    7.02    0.56
   5   8  -3    7.03    0.65
   8 -13  -3    7.45    0.55
   5   8  -3    7.06    0.57
   8 -13  -3    8.37    0.61
 -13   5  -3    6.08    0.48
   5   8  -3    7.12    0.64
   5   8  -3    7.38    0.53
   5   8  -3    7.12    0.59
   8 -13  -3    7.06    0.53
   8 -13  -3    7.19    0.68
   5   8  -3    6.64    0.50
 -13   5  -3    9.23    0.75
  -8  13   3    7.76    0.55
  13  -5   3    8.07    0.38
  -5  -8   3    7.90    0.61
  -8  13   3    8.64    0.83
  13  -5   3    7.93    0.60
  -8  13   3    7.19    0.61
  -8  13   3    7.72    0.57
  13  -5   3    8.10    0.80
  -8  13   3    8.03    0.60
  13  -5   3    7.99    0.59
  -5  -8   3    7.51    0.55
  13  -5   3    8.43    0.65
  -5  -8   3    8.45    0.75
  -8  13   3    7.00    0.52
   8   5  -3    9.00    0.78
 -13   8  -3    9.52    0.70
 -13   8  -3    8.48    0.72
   8   5  -3    8.95    0.70
   5 -13  -3    8.37    0.69
   8   5  -3    8.84    0.61
 -13   8  -3    8.96    0.61
   8   5  -3    8.58    0.67
   5 -13  -3    9.41    0.66
   5 -13  -3    8.14    0.60
   5 -13  -3    9.07    0.64
   5 -13  -3    9.57    0.75
   8   5  -3    8.75    0.58
 -13   8  -3    9.28    0.67
  -5  13   3    8.43    0.63
  -5  13   3    8.74    0.59
  -5  13   3    9.11    0.86
  -8  -5   3    8.58    0.68
  13  -8   3    9.30    0.60
  -5  13   3    8.60    0.65
  -8  -5   3    9.22    0.80
  13  -8   3   10.40    0.85
  -5  13   3    9.02    0.62
  13  -8   3    8.56    0.45
  13  -8   3    8.38    0.64
  13  -8   3    8.35    0.62
  -8  -5   3    7.91    0.57
   2 -13  -3   53.12    2.03
 -13  11  -3   50.22    1.92
   2 -13  -3   52.90    2.19
 -13  11  -3   56.67    2.30
   2 -13  -3   53.51    2.22
  11   2  -3   52.95    2.00
  11   2  -3   54.25    2.14
  11   2  -3   52.15    2.22
 -13  11  -3   52.77    2.38
  11   2  -3   48.75    2.36
 -13  11  -3   52.08    2.08
  11   2  -3   51.90    2.06
 -13  11  -3   51.83    2.13
  11   2  -3   54.10    2.24
 -13  11  -3   54.07    2.18
   2 -13  -3   51.35    2.11
  13 -11   3   50.55    2.39
  13 -11   3   54.66    2.16
 -11  -2   3   56.29    2.46
 -11  -2   3   53.99    2.27
  -2  13   3   52.98    2.15
  -2  13   3   53.59    2.02
  -2  13   3   53.08    2.11
 -11  -2   3   52.20    2.00
  13 -11   3   52.38    2.09
  -2  13   3   53.86    2.14
  -2  13   3   51.81    2.11
  -2  13   3   50.85    2.36
  13 -11   3   54.19    1.89
  10 -14  -3   39.98    1.67
 -14   4  -3   34.65    1.77
  10 -14  -3   36.23    1.56
   4  10  -3   37.89    1.67
   4  10  -3   36.85    1.54
 -14   4  -3   38.25    1.77
  10 -14  -3   35.87    1.80
 -14   4  -3   38.75    2.55
 -14   4  -3   35.90    1.51
   4  10  -3   37.69    1.78
  10 -14  -3   36.08    1.55
   4  10  -3   35.40    1.74
   4  10  -3   33.77    1.74
  -4 -10   3   36.84    1.65
 -10  14   3   36.43    1.71
 -10  14   3   35.85    1.55
  14  -4   3   35.02    1.25
 -10  14   3   33.73    1.88
  14  -4   3   35.04    1.63
  14  -4   3   39.93    1.75
  -4 -10   3   37.27    1.89
 -10  14   3   34.83    1.64
 -10  14   3   33.00    1.44
 -10  14   3   38.07    1.63
  -4 -10   3   36.96    1.36
  14  -4   3   38.84    1.96
  14  -4   3   37.14    1.66
   7   7  -3    0.35    0.16
   7 -14  -3    0.67    0.24
 -14   7  -3    1.55    0.41
 -14   7  -3    0.79    0.23
   7 -14  -3    0.68    0.20
   7   7  -3    0.69    0.20
   7   7  -3    1.28    0.33
   7   7  -3    0.85    0.26
   7 -14  -3    0.91    0.29
 -14   7  -3    0.87    0.22
   7 -14  -3    0.86    0.25
   7 -14  -3    1.20    0.28
 -14   7  -3    1.48    0.34
 -14   7  -3    1.01    0.28
 -14   7  -3    0.98    0.31
   7   7  -3    1.47    0.38
  14  -7   3    1.02    0.45
  -7  14   3    0.94    0.25
  -7  -7   3    0.77    0.24
  14  -7   3    0.88    0.13
  14  -7   3    1.44    0.27
  14  -7   3    0.76    0.21
  -7  14   3    0.56    0.19
  -7  14   3    0.76    0.24
  14  -7   3    0.89    0.26
  -7  -7   3    0.79    0.25
  -7  14   3    1.20    0.45
  -7  -7   3    0.42    0.25
  -7  14   3    0.49    0.19
 -14  10  -3   53.27    2.19
 -14  10  -3   53.53    2.15
  10   4  -3   50.62    2.38
   4 -14  -3   52.03    2.21
   4 -14  -3   52.64    2.01
  10   4  -3   52.95    2.19
  10   4  -3   48.63    2.00
  10   4  -3   51.78    2.21
 -14  10  -3   50.40    1.84
   4 -14  -3   56.43    2.14
  10   4  -3   49.01    2.06
   4 -14  -3   45.78    2.16
 -14  10  -3   49.12    2.03
 -14  10  -3   52.48    2.51
  -4  14   3   52.77    2.08
  14 -10   3   52.56    2.16
  14 -10   3   50.50    2.37
  -4  14   3   50.81    2.40
  -4  14   3   50.79    2.10
  14 -10   3   51.24    1.80
  14 -10   3   51.47    2.09
  -4  14   3   51.82    2.13
 -10  -4   3   50.84    2.37
  -4  14   3   52.18    2.01
 -10  -4   3   53.47    2.24
   1  -1  -4   15.74    0.57
   0   1  -4   16.77    0.53
  -1   1   4   16.81    0.58
   1   0   4   16.16    0.52
   0  -1   4   16.14    0.53
   1   0   4   16.95    0.53
  -2  -1  -4  192.21    6.78
  -1   3  -4  192.62    6.76
   3  -2  -4  186.87    7.28
  -2  -1  -4  181.22    6.70
  -3   2   4  172.49    7.15
   1  -3   4  180.24    6.80
   2   0  -4    0.13    0.05
   2   0  -4    0.19    0.06
  -2   2  -4    0.12    0.05
   0  -2  -4    0.08    0.03
  -2   2  -4    0.11    0.05
  -2   2  -4    0.09    0.04
  -2   2  -4    0.06    0.04
   0  -2  -4    0.18    0.05
  -2   2  -4    0.06    0.03
  -2   2  -4    0.05    0.03
   0  -2  -4    0.20    0.04
   0  -2  -4    0.16    0.04
  -2   2  -4    0.08    0.03
   2   0  -4    0.25    0.07
   2   0  -4    0.06    0.04
   0  -2  -4    0.15    0.05
  -2   2  -4    0.11    0.04
  -2   0   4    0.20    0.05
   0   2   4    0.06    0.05
   0   2   4    0.07    0.03
   2  -2   4    0.07    0.03
  -2   0   4    0.09    0.03
  -2   0   4    0.13    0.06
   0   2   4    0.29    0.06
   2  -2   4    0.09    0.05
  -2   0   4    0.20    0.04
   2  -2   4    0.28    0.06
  -2   0   4    0.18    0.05
   2  -2   4    0.05    0.04
   2  -2   4    0.14    0.04
   2  -2   4    0.04    0.04
   0   2   4    0.06    0.03
   2  -2   4    0.06    0.03
  -3  -2  -4  336.25   12.21
  -3  -2  -4  336.99   12.24
   5  -3  -4  347.74   12.99
  -2   5  -4  356.05   12.34
  -5   3   4  331.86   12.99
   2  -5   4  335.14   12.49
   2  -3  -4  313.07   11.12
  -3   1  -4  326.84   10.80
   1   2  -4  309.00   10.69
   3  -1   4  301.58   10.51
  -2   3   4  317.95   11.06
   4  -1  -4  163.39    5.05
  -3   4  -4  167.46    5.02
   3  -4   4  162.28    4.99
  -4   1   4  159.58    5.02
   7  -4  -4  147.76    4.60
  -3   7  -4  139.52    4.50
  -7   4   4  139.63    4.52
   4   3   4  141.99    4.42
   3  -7   4  133.43    4.41
   4   3   4  135.50    4.44
   0   4  -4    3.18    0.21
   0   4  -4    2.88    0.19
   0   4  -4    2.73    0.21
   4  -4  -4    2.82    0.18
   4  -4  -4    3.13    0.23
   0   4  -4    2.87    0.21
  -4   0  -4    3.25    0.26
   0   4  -4    3.35    0.24
  -4   0  -4    3.08    0.22
  -4   0  -4    2.66    0.20
   0   4  -4    2.77    0.24
  -4   0  -4    3.07    0.23
   4  -4  -4    2.75    0.22
   4  -4  -4    2.85    0.21
   4  -4  -4    2.79    0.24
  -4   0  -4    3.15    0.19
   4  -4  -4    3.32    0.27
   4  -4  -4    2.88    0.26
  -4   4   4    2.70    0.22
   4   0   4    3.12    0.22
   0  -4   4    3.06    0.19
   0  -4   4    3.12    0.20
  -4   4   4    2.87    0.22
  -4   4   4    2.66    0.17
   0  -4   4    2.95    0.22
   4   0   4    3.13    0.16
   4   0   4    2.57    0.23
  -4   4   4    3.04    0.25
   4   0   4    2.59    0.20
   0  -4   4    2.73    0.20
  -4   4   4    3.04    0.27
   4   0   4    2.75    0.19
   4   0   4    2.76    0.23
   0  -4   4    2.98    0.22
   0  -4   4    3.05    0.23
   0  -4   4    3.29    0.21
  -4   4   4    3.16    0.22
  -4   4   4    2.91    0.21
  -4   4   4    2.94    0.13
   4   0   4    3.34    0.15
   3   1  -4  292.40   10.53
   1  -4  -4  290.13   10.74
  -4   3  -4  292.20   10.70
  -3  -1   4  291.71   10.76
  -1   4   4  291.43   10.59
   6  -2  -4    1.72    0.19
  -4   6  -4    1.84    0.21
  -4   6  -4    2.13    0.20
  -4   6  -4    2.58    0.26
  -4   6  -4    1.97    0.18
  -4   6  -4    1.62    0.19
  -4   6  -4    1.79    0.16
  -4   6  -4    1.93    0.21
  -2  -4  -4    1.48    0.18
   6  -2  -4    1.81    0.20
   6  -2  -4    2.27    0.27
  -4   6  -4    1.96    0.19
  -2  -4  -4    2.15    0.19
   6  -2  -4    1.71    0.20
  -2  -4  -4    2.03    0.20
  -2  -4  -4    2.14    0.21
  -2  -4  -4    2.58    0.20
  -2  -4  -4    2.13    0.18
   6  -2  -4    1.65    0.22
   4  -6   4    2.18    0.22
   4  -6   4    2.18    0.20
  -6   2   4    1.84    0.19
  -6   2   4    1.87    0.23
  -6   2   4    2.18    0.25
  -6   2   4    1.89    0.18
   4  -6   4    2.00    0.21
   4  -6   4    2.04    0.18
   4  -6   4    2.18    0.19
   2   4   4    1.88    0.17
   2   4   4    2.20    0.17
   2   4   4    1.94    0.20
  -6   2   4    1.96    0.22
   4  -6   4    1.67    0.20
   2   4   4    2.04    0.19
   2   4   4    2.24    0.18
   4  -6   4    2.00    0.17
   2   4   4    2.19    0.19
   9  -5  -4   73.36    2.78
  -4   9  -4   74.90    2.57
   9  -5  -4   75.12    2.72
  -4   9  -4   74.48    2.72
   5   4   4   74.38    2.66
   5   4   4   76.86    2.62
   5   4   4   73.19    2.54
   5   4   4   76.43    2.58
  -9   5   4   71.85    2.70
   4  -9   4   74.66    2.61
   4  -9   4   74.14    2.63
  -1   6  -4   16.48    0.70
   6  -5  -4   16.29    0.75
  -5  -1  -4   17.09    0.69
  -5  -1  -4   15.47    0.78
   6  -5  -4   15.95    0.82
  -5  -1  -4   16.43    0.65
  -1   6  -4   16.72    0.69
   6  -5  -4   16.54    0.80
   6  -5  -4   16.08    0.73
  -1   6  -4   15.06    0.69
  -1   6  -4   15.90    0.72
  -5  -1  -4   16.52    0.70
   6  -5  -4   16.34    0.72
  -5  -1  -4   16.26    0.72
   6  -5  -4   16.98    0.69
  -1   6  -4   17.48    0.78
  -1   6  -4   16.45    0.67
  -1   6  -4   16.66    0.66
  -6   5   4   16.68    0.70
   1  -6   4   17.00    0.77
   1  -6   4   15.74    0.65
  -6   5   4   15.68    0.73
   5   1   4   16.60    0.68
   1  -6   4   16.56    0.74
   1  -6   4   15.82    0.72
   1  -6   4   15.81    0.72
  -6   5   4   15.60    0.81
   1  -6   4   16.47    0.69
  -6   5   4   16.39    0.79
  -6   5   4   16.55    0.75
  -6   5   4   16.49    0.66
   5   1   4   14.61    0.74
   5   1   4   16.32    0.72
  -6   5   4   15.66    0.70
   2   3  -4   58.16    1.92
  -5   2  -4   55.86    1.91
   2   3  -4   56.59    1.89
   3  -5  -4   56.88    1.95
  -3   5   4   55.70    1.96
   5  -2   4   54.87    1.93
  -5   5  -4    1.73    0.20
   0  -5  -4    1.64    0.17
   5   0  -4    1.69    0.18
  -5   5  -4    1.65    0.16
   5   0  -4    2.17    0.25
   5   0  -4    1.87    0.19
  -5   5  -4    1.54    0.17
  -5   5  -4    1.83    0.19
   5   0  -4    1.54    0.16
   0  -5  -4    1.97    0.19
  -5   5  -4    2.15    0.23
   0  -5  -4    1.60    0.15
  -5   5  -4    1.52    0.16
   5   0  -4    1.49    0.20
   0  -5  -4    1.77    0.17
   0  -5  -4    1.63    0.19
   0  -5  -4    1.69    0.18
  -5   5  -4    1.75    0.14
   0  -5  -4    1.79    0.17
  -5   5  -4    1.80    0.20
   0   5   4    1.56    0.15
  -5   0   4    1.55    0.16
   0   5   4    1.72    0.17
  -5   0   4    1.74    0.18
  -5   0   4    1.57    0.15
  -5   0   4    1.32    0.17
   0   5   4    1.80    0.16
   0   5   4    1.29    0.16
   0   5   4    1.46    0.15
   5  -5   4    1.73    0.17
   5  -5   4    1.68    0.16
  -5   0   4    1.51    0.21
   0   5   4    1.47    0.19
   5  -5   4    1.66    0.18
   5  -5   4    1.45    0.13
  -5   0   4    1.56    0.20
   0   5   4    2.01    0.23
   5  -5   4    1.23    0.19
   5  -5   4    1.58    0.19
   8  -3  -4  300.03    9.40
  -3  -5  -4  306.05    9.24
  -5   8  -4  309.31    9.36
   5  -8   4  300.47    9.25
   3   5   4  301.90    9.24
  -8   3   4  293.86    9.31
  -6  -5  -4    8.29    0.52
  -5  11  -4    8.12    0.57
  -6  -5  -4    8.65    0.70
  11  -6  -4    7.97    0.71
  -5  11  -4    8.35    0.58
  11  -6  -4    8.34    0.50
  -5  11  -4    8.67    0.56
  11  -6  -4    8.53    0.61
  -5  11  -4    7.40    0.65
  -6  -5  -4    8.49    0.58
  11  -6  -4    8.23    0.58
  11  -6  -4    7.95    0.66
  11  -6  -4    8.67    0.43
  -5  11  -4    8.23    0.58
  11  -6  -4    9.66    0.76
  -6  -5  -4    9.94    0.63
   6   5   4    7.76    0.55
 -11   6   4    9.19    0.52
   6   5   4    8.09    0.50
 -11   6   4    8.10    0.61
   5 -11   4    9.02    0.63
   5 -11   4    7.74    0.49
   6   5   4    8.61    0.62
   6   5   4    8.26    0.47
   6   5   4    7.94    0.63
 -11   6   4    7.16    0.50
   5 -11   4    7.97    0.57
 -11   6   4    9.21    0.70
   5 -11   4    8.21    0.61
   6   5   4    8.71    0.53
   6   5   4    8.19    0.58
 -11   6   4    8.77    0.55
 -11   6   4    8.59    0.59
   5 -11   4    7.88    0.54
 -11   6   4    8.61    0.80
   8  -6  -4    4.08    0.39
  -2   8  -4    4.51    0.36
  -2   8  -4    4.59    0.32
  -6  -2  -4    4.54    0.35
  -6  -2  -4    4.27    0.41
  -6  -2  -4    4.06    0.29
  -6  -2  -4    4.04    0.30
  -2   8  -4    3.88    0.33
  -2   8  -4    5.36    0.44
   8  -6  -4    4.65    0.32
  -6  -2  -4    3.72    0.32
  -2   8  -4    3.80    0.30
  -2   8  -4    5.20    0.36
  -2   8  -4    4.96    0.34
   8  -6  -4    3.84    0.35
   8  -6  -4    4.11    0.34
   8  -6  -4    4.69    0.45
  -6  -2  -4    4.44    0.36
   8  -6  -4    5.09    0.39
   6   2   4    4.37    0.34
   2  -8   4    4.54    0.36
   2  -8   4    4.23    0.33
   6   2   4    4.85    0.37
   6   2   4    4.14    0.31
  -8   6   4    4.75    0.46
   2  -8   4    4.69    0.33
   6   2   4    4.56    0.37
   6   2   4    4.00    0.31
   2  -8   4    4.70    0.35
  -8   6   4    4.83    0.32
   6   2   4    4.45    0.26
   2  -8   4    4.21    0.36
  -8   6   4    4.75    0.34
  -8   6   4    4.42    0.36
  -8   6   4    3.79    0.32
  -8   6   4    5.01    0.43
   6   2   4    4.69    0.41
  -8   6   4    3.99    0.36
   2  -8   4    4.90    0.32
   2  -8   4    4.76    0.38
   5  -6  -4    7.76    0.51
   1   5  -4    8.07    0.40
  -6   1  -4    8.49    0.50
   5  -6  -4    7.18    0.43
   5  -6  -4    7.67    0.39
   5  -6  -4    8.35    0.42
   1   5  -4    7.71    0.46
   5  -6  -4    7.30    0.41
  -6   1  -4    8.93    0.49
   1   5  -4    8.57    0.45
   1   5  -4    7.21    0.38
   5  -6  -4    7.01    0.44
   1   5  -4    8.26    0.43
   1   5  -4    7.64    0.42
  -6   1  -4    8.06    0.45
  -6   1  -4    6.78    0.40
  -6   1  -4    7.59    0.42
  -6   1  -4    7.27    0.38
   1   5  -4    7.13    0.41
   5  -6  -4    7.50    0.48
  -1  -5   4    6.68    0.38
  -5   6   4    7.95    0.43
  -5   6   4    8.48    0.43
  -1  -5   4    7.55    0.40
   6  -1   4    8.12    0.43
  -5   6   4    7.83    0.39
  -1  -5   4    8.20    0.39
  -1  -5   4    7.07    0.42
  -1  -5   4    6.78    0.43
  -5   6   4    7.89    0.53
  -5   6   4    7.42    0.44
  -1  -5   4    7.68    0.44
  -5   6   4    7.80    0.45
   6  -1   4    7.56    0.46
   6  -1   4    7.60    0.43
  -1  -5   4    7.51    0.42
   6  -1   4    7.43    0.47
  -5   6   4    7.82    0.48
   6  -1   4    7.73    0.41
   6  -1   4    7.16    0.47
   6  -1   4    7.46    0.30
   4   2  -4    1.06    0.15
   4   2  -4    1.09    0.16
  -6   4  -4    1.15    0.15
  -6   4  -4    0.84    0.15
  -6   4  -4    1.40    0.11
   2  -6  -4    1.42    0.17
   4   2  -4    1.14    0.16
   2  -6  -4    0.89    0.15
   2  -6  -4    1.16    0.15
   4   2  -4    0.77    0.15
  -6   4  -4    1.19    0.19
  -6   4  -4    1.04    0.17
   2  -6  -4    0.87    0.18
   4   2  -4    0.91    0.11
  -6   4  -4    1.37    0.15
   2  -6  -4    1.03    0.14
   2  -6  -4    1.23    0.14
   4   2  -4    1.02    0.14
   4   2  -4    1.33    0.16
  -6   4  -4    1.19    0.16
   4   2  -4    1.53    0.16
   2  -6  -4    1.15    0.15
  -6   4  -4    1.05    0.15
   6  -4   4    1.47    0.17
   6  -4   4    1.70    0.18
  -2   6   4    1.08    0.15
  -2   6   4    0.78    0.12
   6  -4   4    0.96    0.18
   6  -4   4    1.27    0.17
  -2   6   4    1.09    0.14
  -2   6   4    1.11    0.14
  -4  -2   4    1.13    0.16
  -4  -2   4    1.08    0.19
   6  -4   4    1.30    0.10
  -2   6   4    1.05    0.14
  -2   6   4    0.89    0.13
   6  -4   4    1.27    0.15
   6  -4   4    1.71    0.20
  -4  -2   4    1.03    0.15
  -4  -2   4    1.02    0.12
  -4  -2   4    1.00    0.14
  -2   6   4    1.23    0.19
   7  -1  -4    0.65    0.20
  -6   7  -4    0.55    0.13
  -1  -6  -4    0.65    0.16
  -1  -6  -4    0.60    0.15
  -6   7  -4    0.40    0.11
  -1  -6  -4    0.44    0.13
  -6   7  -4    0.54    0.15
   7  -1  -4    0.50    0.14
  -1  -6  -4    0.79    0.14
  -6   7  -4    0.47    0.17
  -1  -6  -4    0.54    0.14
  -1  -6  -4    0.47    0.11
  -6   7  -4    0.58    0.14
  -6   7  -4    0.70    0.11
   7  -1  -4    0.82    0.18
   7  -1  -4    0.54    0.20
  -6   7  -4    0.48    0.14
  -1  -6  -4    0.60    0.14
  -6   7  -4    0.41    0.13
   7  -1  -4    0.74    0.14
  -7   1   4    0.64    0.12
   6  -7   4    0.67    0.17
   6  -7   4    0.67    0.15
  -7   1   4    0.50    0.12
   6  -7   4    0.51    0.13
   6  -7   4    0.56    0.12
   1   6   4    0.50    0.12
  -7   1   4    0.33    0.12
  -7   1   4    0.37    0.15
   1   6   4    0.85    0.13
  -7   1   4    0.42    0.16
   1   6   4    0.52    0.13
   1   6   4    1.07    0.17
   6  -7   4    0.35    0.13
   1   6   4    0.57    0.15
   1   6   4    0.55    0.13
  -7   1   4    0.51    0.13
   6  -7   4    0.50    0.12
   6  -7   4    0.52    0.15
   1   6   4    0.57    0.16
  -4  -6  -4    0.13    0.09
  -4  -6  -4    0.39    0.16
  -6  10  -4    0.15    0.11
  -4  -6  -4    0.05    0.09
  -6  10  -4    0.09    0.09
  10  -4  -4    0.13    0.14
  -6  10  -4    0.21    0.10
  10  -4  -4    0.10    0.11
  -6  10  -4    0.16    0.13
  10  -4  -4    0.12    0.11
  -6  10  -4    0.18    0.10
  -4  -6  -4    0.12    0.10
  10  -4  -4   -0.04    0.12
  10  -4  -4    0.38    0.15
  -6  10  -4    0.09    0.08
  -4  -6  -4    0.13    0.13
  -6  10  -4   -0.02    0.14
  10  -4  -4    0.33    0.10
  -6  10  -4    0.04    0.08
   6 -10   4    0.06    0.08
   4   6   4    0.15    0.08
   4   6   4    0.36    0.15
   6 -10   4    0.47    0.15
 -10   4   4    0.17    0.16
   4   6   4    0.07    0.08
 -10   4   4    0.16    0.13
   6 -10   4    0.18    0.11
   4   6   4    0.10    0.09
 -10   4   4    0.12    0.09
   4   6   4    0.04    0.07
   4   6   4    0.09    0.08
   6 -10   4    0.05    0.12
 -10   4   4    0.15    0.11
 -10   4   4    0.11    0.12
   4   6   4    0.35    0.11
   4   6   4    0.26    0.13
   6 -10   4    0.01    0.06
   6 -10   4    0.18    0.11
  -7  -6  -4    1.64    0.39
  -7  -6  -4    1.93    0.32
  -6  13  -4    1.38    0.26
  13  -7  -4    2.17    0.25
  -6  13  -4    1.78    0.26
  -7  -6  -4    1.79    0.26
  -6  13  -4    1.47    0.27
  13  -7  -4    2.06    0.20
  13  -7  -4    1.83    0.32
  -7  -6  -4    2.13    0.32
  13  -7  -4    1.74    0.47
  -6  13  -4    1.98    0.31
  13  -7  -4    2.04    0.32
   6 -13   4    2.04    0.26
 -13   7   4    1.89    0.32
 -13   7   4    1.52    0.26
 -13   7   4    2.02    0.45
 -13   7   4    1.92    0.36
   6 -13   4    2.22    0.40
   7   6   4    1.65    0.26
   7   6   4    1.75    0.24
   7   6   4    1.82    0.38
   7   6   4    1.94    0.24
   7   6   4    2.54    0.40
   6 -13   4    2.11    0.29
   7   6   4    2.14    0.32
  10  -7  -4   79.36    3.04
  10  -7  -4   77.15    2.84
  10  -7  -4   78.27    2.95
  -3  10  -4   83.31    2.98
  -7  -3  -4   84.57    2.85
  -7  -3  -4   81.43    2.79
  -3  10  -4   76.88    2.76
  -7  -3  -4   80.55    2.78
  -3  10  -4   87.21    3.12
   3 -10   4   80.09    2.79
   3 -10   4   81.89    2.85
   7   3   4   82.05    2.94
 -10   7   4   80.03    2.85
 -10   7   4   81.89    2.77
   3 -10   4   76.67    2.83
 -10   7   4   79.81    2.99
 -10   7   4   78.62    2.94
 -10   7   4   82.28    2.71
 -10   7   4   78.65    2.81
   3 -10   4   74.38    2.83
   7  -7  -4    8.27    0.45
   0   7  -4    7.23    0.44
   7  -7  -4    7.71    0.49
  -7   0  -4    8.36    0.51
   0   7  -4    7.70    0.42
   7  -7  -4    7.51    0.54
  -7   0  -4    7.49    0.43
   0   7  -4    8.26    0.50
  -7   0  -4    8.07    0.47
  -7   0  -4    8.17    0.52
  -7   0  -4    7.81    0.55
  -7   0  -4    7.95    0.42
   0   7  -4    8.02    0.48
   0   7  -4    7.70    0.46
   0   7  -4    7.98    0.54
   0   7  -4    8.75    0.45
   7  -7  -4    7.89    0.51
   7  -7  -4    7.17    0.56
   7  -7  -4    8.11    0.48
   0  -7   4    7.66    0.46
   7   0   4    7.54    0.48
  -7   7   4    7.50    0.53
   7   0   4    8.02    0.46
   7   0   4    8.08    0.46
  -7   7   4    7.43    0.45
   0  -7   4    7.87    0.50
   0  -7   4    9.06    0.46
  -7   7   4    8.13    0.50
  -7   7   4    8.01    0.50
  -7   7   4    8.15    0.49
   0  -7   4    7.22    0.44
   0  -7   4    8.06    0.50
  -7   7   4    7.61    0.43
   0  -7   4    7.43    0.42
  -7   7   4    8.74    0.61
  -7   7   4    7.44    0.34
   0  -7   4    7.24    0.48
   7   0   4    7.39    0.53
   4  -7  -4  150.41    4.73
  -7   3  -4  148.88    4.70
   3   4  -4  151.41    4.73
   3   4  -4  145.76    4.66
   7  -3   4  143.01    4.74
  -4   7   4  145.15    4.78
   6   1  -4   11.95    0.53
   1  -7  -4   11.73    0.65
  -7   6  -4   11.95    0.61
   1  -7  -4   11.79    0.64
  -7   6  -4   12.45    0.70
  -7   6  -4   12.37    0.66
   1  -7  -4   11.73    0.60
   6   1  -4   12.42    0.61
   6   1  -4   11.60    0.69
   1  -7  -4   11.30    0.55
   1  -7  -4   12.51    0.65
  -7   6  -4   12.01    0.63
  -7   6  -4   12.06    0.52
  -7   6  -4   11.46    0.59
  -7   6  -4   11.12    0.60
   6   1  -4   11.53    0.58
  -7   6  -4   12.84    0.60
   1  -7  -4   11.66    0.57
   6   1  -4   11.29    0.68
   6   1  -4   11.40    0.62
   1  -7  -4   13.27    0.62
   7  -6   4   12.38    0.63
  -6  -1   4   14.18    0.82
  -6  -1   4   12.76    0.62
  -1   7   4   11.90    0.57
  -6  -1   4   11.61    0.57
  -1   7   4   12.91    0.60
  -1   7   4   10.73    0.56
  -6  -1   4   11.75    0.55
  -1   7   4   12.59    0.61
  -1   7   4   12.64    0.70
   7  -6   4   10.67    0.63
   7  -6   4   12.31    0.62
  -6  -1   4   12.21    0.46
  -6  -1   4   11.81    0.71
  -1   7   4   10.85    0.60
   7  -6   4   11.06    0.59
  -6  -1   4   11.72    0.66
  -1   7   4   12.51    0.65
   7  -6   4   11.87    0.58
   7  -6   4   12.32    0.70
  -2  -7  -4   74.62    2.66
  -7   9  -4   76.02    2.80
  -2  -7  -4   72.98    2.64
   9  -2  -4   72.84    2.81
  -7   9  -4   76.03    2.62
   9  -2  -4   74.87    2.78
  -7   9  -4   78.22    2.59
   2   7   4   72.50    2.58
   2   7   4   81.11    2.63
   2   7   4   74.25    2.69
   7  -9   4   76.81    2.65
  -9   2   4   73.61    2.72
   7  -9   4   73.51    2.70
  -9   2   4   79.93    2.82
  -9   2   4   72.79    2.60
   7  -9   4   77.90    2.65
   7  -9   4   74.03    2.70
  -5  -7  -4    9.66    0.79
  -7  12  -4    9.80    0.67
  -7  12  -4   10.33    0.68
  12  -5  -4   10.50    0.56
  12  -5  -4   10.30    0.72
  12  -5  -4   10.00    0.58
  -7  12  -4   10.43    0.63
  12  -5  -4   10.53    0.69
  -7  12  -4   10.82    0.69
  -5  -7  -4    9.84    0.68
  -7  12  -4    9.86    0.83
  -5  -7  -4    9.81    0.66
  -7  12  -4   10.27    0.62
  12  -5  -4   10.58    0.81
  -7  12  -4   10.02    0.65
  12  -5  -4   10.03    0.69
  -5  -7  -4   10.57    0.63
   7 -12   4    9.34    0.67
   5   7   4    9.92    0.57
   7 -12   4   11.12    0.62
 -12   5   4   10.25    0.79
   5   7   4    9.31    0.85
   5   7   4   10.02    0.67
   5   7   4    9.03    0.71
 -12   5   4    9.91    0.61
   5   7   4   10.67    0.54
   5   7   4   10.51    0.96
   5   7   4   10.12    0.60
 -12   5   4   10.33    0.78
   7 -12   4   10.83    0.66
   7 -12   4    9.55    0.72
 -12   5   4    8.49    0.64
 -12   5   4   10.53    0.74
   5   7   4   11.19    0.76
  -4  12  -4    5.52    0.50
  12  -8  -4    6.81    0.46
  -8  -4  -4    6.11    0.44
  -4  12  -4    7.44    0.57
  12  -8  -4    7.96    0.74
  12  -8  -4    6.84    0.54
  -8  -4  -4    7.56    0.59
  -8  -4  -4    7.44    0.68
  -8  -4  -4    7.42    0.49
  -4  12  -4    8.03    0.70
  12  -8  -4    6.39    0.56
  -8  -4  -4    6.09    0.52
  12  -8  -4    6.74    0.63
  12  -8  -4    7.14    0.57
  -4  12  -4    6.86    0.60
  -4  12  -4    7.40    0.50
  -4  12  -4    6.67    0.53
   8   4   4    7.09    0.58
   8   4   4    7.31    0.51
   8   4   4    6.88    0.63
   4 -12   4    7.42    0.54
   8   4   4    6.45    0.64
   4 -12   4    6.32    0.53
 -12   8   4    6.89    0.49
 -12   8   4    6.17    0.53
 -12   8   4    7.26    0.59
 -12   8   4    7.18    0.67
   4 -12   4    6.57    0.47
 -12   8   4    7.34    0.53
   4 -12   4    7.61    0.57
   8   4   4    6.92    0.42
   4 -12   4    6.57    0.57
   8   4   4    7.17    0.49
 -12   8   4    6.15    0.60
 -12   8   4    6.94    0.48
  -8  -1  -4   35.57    1.32
  -8  -1  -4   34.18    1.39
   9  -8  -4   34.93    1.55
  -8  -1  -4   34.63    1.32
  -8  -1  -4   33.39    1.39
  -1   9  -4   36.13    1.34
  -1   9  -4   36.08    1.37
   9  -8  -4   35.25    1.44
  -8  -1  -4   34.85    1.57
  -8  -1  -4   35.35    1.47
   9  -8  -4   34.04    1.58
  -1   9  -4   33.40    1.39
  -1   9  -4   34.77    1.37
   9  -8  -4   34.37    1.33
   9  -8  -4   35.13    1.48
  -1   9  -4   32.70    1.50
  -1   9  -4   35.78    1.42
   9  -8  -4   36.53    1.42
  -1   9  -4   35.77    1.43
  -9   8   4   37.07    1.39
   1  -9   4   34.43    1.46
   1  -9   4   35.64    1.34
   1  -9   4   35.86    1.47
  -9   8   4   36.51    1.55
   1  -9   4   34.25    1.39
   8   1   4   35.11    1.38
   1  -9   4   36.02    1.81
  -9   8   4   35.26    1.61
  -9   8   4   34.49    1.41
  -9   8   4   36.01    1.35
   1  -9   4   36.99    1.42
   8   1   4   34.03    1.54
  -9   8   4   34.96    1.46
   1  -9   4   37.35    1.35
   8   1   4   35.27    1.45
   8   1   4   33.58    1.35
   8   1   4   34.86    1.21
  -9   8   4   33.67    1.44
   8   1   4   33.62    1.42
   2   6  -4    5.55    0.40
   2   6  -4    5.51    0.42
  -8   2  -4    4.91    0.33
   6  -8  -4    5.15    0.38
  -8   2  -4    5.31    0.41
   2   6  -4    5.11    0.24
   6  -8  -4    4.50    0.38
   6  -8  -4    4.94    0.34
  -8   2  -4    5.41    0.37
   6  -8  -4    4.83    0.43
   2   6  -4    5.48    0.39
  -8   2  -4    5.28    0.42
   6  -8  -4    4.90    0.35
   2   6  -4    6.21    0.36
   2   6  -4    5.22    0.34
  -8   2  -4    5.44    0.38
  -8   2  -4    4.61    0.41
   6  -8  -4    5.47    0.47
   6  -8  -4    4.96    0.34
   2   6  -4    5.20    0.36
  -2  -6   4    5.08    0.41
  -6   8   4    4.91    0.41
  -6   8   4    3.95    0.35
  -2  -6   4    5.56    0.36
   8  -2   4    5.01    0.36
   8  -2   4    4.39    0.35
  -2  -6   4    4.41    0.36
   8  -2   4    4.35    0.40
  -2  -6   4    5.05    0.32
  -6   8   4    5.21    0.38
   8  -2   4    5.50    0.40
  -6   8   4    5.27    0.35
   8  -2   4    5.52    0.48
  -6   8   4    5.27    0.37
  -6   8   4    5.66    0.40
  -2  -6   4    5.25    0.38
   8  -2   4    5.26    0.25
  -2  -6   4    4.47    0.38
  -6   8   4    4.90    0.47
   8  -2   4    5.32    0.41
  -2  -6   4    4.56    0.37
   3  -8  -4   69.86    2.45
   3  -8  -4   66.14    2.34
   3  -8  -4   71.07    2.45
   5   3  -4   71.00    2.43
   5   3  -4   67.76    2.47
   3  -8  -4   69.76    2.38
  -8   5  -4   71.26    2.47
  -5  -3   4   66.79    2.51
   8  -5   4   69.38    2.51
   8  -5   4   69.66    2.46
  -3   8   4   67.31    2.50
   8  -5   4   68.53    2.37
   0  -8  -4   12.95    0.64
  -8   8  -4   12.60    0.69
   8   0  -4   12.29    0.63
  -8   8  -4   13.72    0.63
  -8   8  -4   12.11    0.68
   8   0  -4   12.37    0.67
   8   0  -4   13.66    0.73
   0  -8  -4   12.87    0.65
   0  -8  -4   12.23    0.70
   8   0  -4   12.71    0.59
  -8   8  -4   12.99    0.67
   0  -8  -4   12.64    0.69
   0  -8  -4   12.90    0.68
  -8   8  -4   12.01    0.71
   0  -8  -4   12.56    0.72
  -8   8  -4   13.16    0.80
  -8   8  -4   12.41    0.66
   0  -8  -4   13.04    0.68
  -8   8  -4   12.24    0.68
   8   0  -4   14.46    0.85
   8   0  -4   13.19    0.80
   8   0  -4   12.95    0.69
   0   8   4   12.54    0.68
   8  -8   4   12.77    0.58
   8  -8   4   12.28    0.69
  -8   0   4   12.94    0.54
   0   8   4   12.69    0.76
  -8   0   4   11.43    0.66
  -8   0   4   12.46    0.62
  -8   0   4   12.87    0.74
  -8   0   4   13.78    0.76
   0   8   4   12.15    0.66
  -8   0   4   13.35    0.82
   8  -8   4   11.91    0.63
   0   8   4   12.89    0.69
   0   8   4   12.06    0.66
  -8   0   4   13.35    0.65
   0   8   4   13.54    0.65
   8  -8   4   12.83    0.75
   0   8   4   12.86    0.63
   8  -8   4   12.67    0.67
   0   8   4   11.89    0.63
  -8  11  -4   65.08    2.34
  -3  -8  -4   60.15    2.34
  -8  11  -4   63.79    2.37
  -3  -8  -4   65.85    2.32
  11  -3  -4   68.30    2.26
  -3  -8  -4   64.38    2.31
  11  -3  -4   66.43    2.44
  -8  11  -4   67.41    2.39
  -8  11  -4   64.65    2.60
  11  -3  -4   62.79    2.37
  -3  -8  -4   63.42    2.40
  -8  11  -4   63.26    2.31
  -3  -8  -4   64.99    2.44
  11  -3  -4   62.19    2.61
  -8  11  -4   65.19    2.25
  -8  11  -4   60.65    2.37
  11  -3  -4   62.76    2.24
  11  -3  -4   62.52    2.36
   8 -11   4   60.39    2.43
 -11   3   4   62.38    2.25
   3   8   4   67.42    2.37
   3   8   4   60.90    2.32
 -11   3   4   65.19    2.57
   3   8   4   64.80    2.24
 -11   3   4   62.67    2.23
 -11   3   4   63.07    2.48
   3   8   4   63.63    2.26
   8 -11   4   67.61    2.34
 -11   3   4   66.47    2.47
   8 -11   4   65.88    2.27
   8 -11   4   61.66    2.37
   3   8   4   61.93    2.23
   8 -11   4   61.09    2.53
   3   8   4   69.23    2.39
 -11   3   4   58.81    2.53
   3   8   4   61.91    2.45
  -8  14  -4    2.86    0.37
  -6  -8  -4    2.95    0.36
  -6  -8  -4    3.22    0.50
  14  -6  -4    3.61    0.33
  14  -6  -4    3.34    0.30
  -8  14  -4    2.56    0.37
  14  -6  -4    3.43    0.45
  14  -6  -4    3.72    0.62
  14  -6  -4    3.60    0.43
  -8  14  -4    3.36    0.57
  -8  14  -4    3.58    0.43
  -6  -8  -4    3.30    0.42
  14  -6  -4    3.61    0.44
  -8  14  -4    2.61    0.37
  -8  14  -4    2.96    0.35
   8 -14   4    3.04    0.38
 -14   6   4    3.53    0.45
 -14   6   4    3.61    0.58
   6   8   4    3.12    0.52
 -14   6   4    2.57    0.33
   6   8   4    3.46    0.37
   6   8   4    2.90    0.39
   8 -14   4    3.79    0.37
   6   8   4    3.72    0.51
 -14   6   4    2.77    0.35
 -14   6   4    3.74    0.52
   8 -14   4    3.43    0.47
  -5  14  -4  112.01    4.29
  -5  14  -4  119.71    4.01
  -5  14  -4  112.78    3.82
  -5  14  -4  115.17    3.96
  -9  -5  -4  106.42    3.82
  14  -9  -4  111.12    4.34
  14  -9  -4  114.71    4.05
  -9  -5  -4  111.89    4.05
  -5  14  -4  106.16    4.16
  -9  -5  -4  119.56    4.33
  14  -9  -4  119.65    4.02
  14  -9  -4  113.21    3.75
 -14   9   4  113.79    4.25
 -14   9   4  120.88    4.26
 -14   9   4  108.89    3.77
   9   5   4  108.41    4.23
   9   5   4  110.09    3.68
 -14   9   4  109.82    3.90
 -14   9   4  117.13    4.10
   9   5   4  112.58    3.88
   5 -14   4  112.97    4.33
   5 -14   4  117.21    3.94
   9   5   4  114.86    4.07
   5 -14   4  115.89    3.82
   9   5   4  116.88    4.04
 -14   9   4  115.76    3.87
  -2  11  -4  121.32    4.30
  11  -9  -4  118.38    4.16
  -9  -2  -4  125.46    4.35
  11  -9  -4  121.45    4.31
  -9  -2  -4  123.35    4.09
  -2  11  -4  119.33    4.09
  -9  -2  -4  126.01    4.19
  11  -9  -4  118.86    4.35
   2 -11   4  124.28    4.15
   9   2   4  122.25    4.31
   9   2   4  122.83    4.16
   2 -11   4  127.29    4.76
   2 -11   4  119.85    4.18
 -11   9   4  122.67    4.37
 -11   9   4  119.54    4.13
  -9   1  -4  205.78    6.66
   1   8  -4  209.12    6.70
   8  -9  -4  210.15    6.79
   9  -1   4  218.92    6.79
  -1  -8   4  206.22    6.63
  -8   9   4  211.53    6.85
  -9   4  -4  216.60    6.86
   4   5  -4  215.80    6.81
   4   5  -4  223.46    6.86
   5  -9  -4  218.26    6.87
  -5   9   4  211.21    6.96
   9  -4   4  216.65    6.93
  -9   7  -4   77.84    2.73
   2  -9  -4   75.00    2.71
   7   2  -4   76.84    2.64
   2  -9  -4   78.27    2.70
   2  -9  -4   71.85    2.60
   7   2  -4   78.14    2.71
  -9   7  -4   77.25    2.66
   7   2  -4   79.01    2.82
   2  -9  -4   74.29    2.63
  -9   7  -4   73.29    2.77
   9  -7   4   80.15    2.77
   9  -7   4   73.94    2.78
  -2   9   4   75.69    2.79
  -2   9   4   76.20    2.63
   9  -7   4   74.43    2.65
  -9  10  -4  136.13    4.45
  -9  10  -4  135.36    4.66
  -1  -9  -4  135.72    4.50
  10  -1  -4  136.14    4.65
  10  -1  -4  132.97    4.69
  -9  10  -4  127.66    4.36
   1   9   4  134.77    4.58
 -10   1   4  136.47    4.96
   9 -10   4  137.23    4.60
 -10   1   4  132.85    4.54
  13  -4  -4   18.00    0.88
  13  -4  -4   15.69    0.96
  13  -4  -4   17.82    0.86
  -4  -9  -4   17.93    0.97
  13  -4  -4   17.65    1.04
  -9  13  -4   16.69    0.96
  13  -4  -4   16.18    1.16
  -9  13  -4   19.46    1.05
  -9  13  -4   17.44    1.01
  13  -4  -4   17.40    1.00
  -4  -9  -4   17.63    0.95
  -9  13  -4   19.77    0.97
  -9  13  -4   17.92    0.99
  -4  -9  -4   17.71    1.14
 -13   4   4   15.97    1.02
 -13   4   4   16.47    1.00
   4   9   4   16.86    0.87
 -13   4   4   17.43    1.14
   4   9   4   16.40    1.06
   9 -13   4   18.23    0.96
   9 -13   4   18.55    0.91
   4   9   4   17.33    1.07
   4   9   4   16.87    0.89
   4   9   4   18.89    1.01
   9 -13   4   18.45    1.07
   4   9   4   15.56    0.93
 -13   4   4   18.34    1.11
   9 -13   4   17.14    0.90
 -10  -3  -4    6.38    0.46
  13 -10  -4    5.10    0.54
  13 -10  -4    5.36    0.69
 -10  -3  -4    6.89    0.57
 -10  -3  -4    5.86    0.47
  13 -10  -4    7.07    0.61
  -3  13  -4    6.89    0.59
  -3  13  -4    6.92    0.51
  13 -10  -4    6.82    0.48
  -3  13  -4    6.24    0.53
 -10  -3  -4    6.80    0.69
  -3  13  -4    7.90    0.61
  -3  13  -4    6.56    0.57
  13 -10  -4    6.61    0.56
 -10  -3  -4    7.21    0.63
  10   3   4    7.41    0.62
 -13  10   4    8.42    0.77
   3 -13   4    6.98    0.57
 -13  10   4    6.84    0.51
  10   3   4    8.51    0.79
  10   3   4    6.86    0.55
 -13  10   4    7.00    0.52
 -13  10   4    6.87    0.61
  10   3   4    6.29    0.40
   3 -13   4    6.99    0.66
  10   3   4    7.31    0.62
   3 -13   4    7.11    0.52
 -13  10   4    7.67    0.69
   3 -13   4    7.36    0.53
   0  10  -4   22.44    0.99
 -10   0  -4   22.16    1.14
  10 -10  -4   19.77    1.18
  10 -10  -4   22.91    1.09
 -10   0  -4   20.83    0.95
 -10   0  -4   21.21    0.95
   0  10  -4   21.49    1.05
 -10   0  -4   22.26    1.05
   0  10  -4   20.99    1.04
   0  10  -4   22.12    1.18
  10 -10  -4   21.83    1.13
  10 -10  -4   22.00    1.20
  10 -10  -4   22.38    1.05
 -10   0  -4   22.01    1.22
   0  10  -4   21.96    1.07
  10 -10  -4   22.65    1.01
   0  10  -4   22.80    1.02
 -10   0  -4   21.46    1.11
 -10  10   4   21.28    1.08
 -10  10   4   20.09    1.12
   0 -10   4   21.58    1.11
   0 -10   4   22.75    1.01
  10   0   4   21.90    1.10
   0 -10   4   22.81    1.07
 -10  10   4   21.33    1.11
  10   0   4   21.51    1.13
   0 -10   4   21.54    1.04
 -10  10   4   22.31    0.99
  10   0   4   22.15    1.22
   0 -10   4   19.83    1.07
  10   0   4   21.67    0.70
   0 -10   4   21.08    0.95
  10   0   4   22.40    0.69
 -10  10   4   21.09    1.24
  10   0   4   21.81    0.81
 -10  10   4   21.23    0.81
 -10  10   4   21.98    1.02
  10   0   4   21.29    1.03
  10   0   4   21.47    0.84
 -10  10   4   21.53    1.06
   7 -10  -4   91.00    3.23
 -10   3  -4   91.57    3.05
   3   7  -4   89.48    3.05
   7 -10  -4   89.51    3.13
   7 -10  -4   89.98    3.22
   3   7  -4   88.70    3.14
   3   7  -4   92.54    3.21
   3   7  -4   89.63    3.16
 -10   3  -4   86.03    3.11
   7 -10  -4   86.47    2.99
  10  -3   4   91.69    3.28
  -7  10   4   89.38    3.32
  10  -3   4   87.55    3.05
  10  -3   4   90.88    3.10
  -3  -7   4   89.07    3.09
  -3  -7   4   88.87    3.08
  -7  10   4   87.86    3.09
   6   4  -4    1.59    0.15
 -10   6  -4    1.78    0.27
 -10   6  -4    1.69    0.24
 -10   6  -4    1.87    0.17
   6   4  -4    2.01    0.26
   4 -10  -4    1.89    0.28
   6   4  -4    1.94    0.24
   4 -10  -4    1.74    0.28
   4 -10  -4    2.56    0.27
   4 -10  -4    1.70    0.24
   4 -10  -4    1.80    0.22
   6   4  -4    1.80    0.26
 -10   6  -4    1.57    0.27
   4 -10  -4    1.55    0.23
   6   4  -4    2.23    0.33
   6   4  -4    1.49    0.24
 -10   6  -4    1.66    0.22
   6   4  -4    1.73    0.27
   4 -10  -4    1.35    0.23
 -10   6  -4    1.80    0.27
  -4  10   4    1.79    0.24
  10  -6   4    1.93    0.29
  -4  10   4    1.82    0.24
  -4  10   4    2.09    0.25
  10  -6   4    1.83    0.16
  -6  -4   4    2.20    0.27
  10  -6   4    2.26    0.28
  10  -6   4    2.08    0.36
  -6  -4   4    2.00    0.23
  10  -6   4    2.00    0.25
  -4  10   4    1.85    0.33
  -4  10   4    1.26    0.23
  -6  -4   4    1.54    0.29
  10  -6   4    1.49    0.24
  -4  10   4    1.83    0.23
  -4  10   4    1.79    0.26
  -6  -4   4    2.33    0.27
  -6  -4   4    2.24    0.29
  10  -6   4    1.53    0.22
 -10   9  -4   73.67    2.54
   1 -10  -4   70.87    2.63
   9   1  -4   75.40    2.67
 -10   9  -4   75.09    2.61
   1 -10  -4   72.15    2.59
 -10   9  -4   74.14    2.79
   9   1  -4   71.56    2.80
   1 -10  -4   74.93    2.69
   1 -10  -4   68.14    2.51
 -10   9  -4   66.55    2.49
   9   1  -4   72.54    2.49
 -10   9  -4   70.09    2.57
   9   1  -4   73.11    2.57
   1 -10  -4   69.73    2.59
 -10   9  -4   66.24    2.63
  10  -9   4   71.22    2.74
  -9  -1   4   68.33    2.66
  -9  -1   4   75.42    2.83
  -1  10   4   72.12    2.52
  -9  -1   4   71.43    2.45
  -1  10   4   73.14    2.76
  -1  10   4   69.51    2.61
  10  -9   4   71.99    2.61
  10  -9   4   70.20    2.51
  -9  -1   4   72.39    2.52
  -1  10   4   75.62    2.60
  -1  10   4   74.08    2.53
  10  -9   4   72.17    2.57
  -9  -1   4   71.64    2.66
  12  -2  -4    6.43    0.47
  12  -2  -4    6.70    0.72
  12  -2  -4    6.96    0.53
  -2 -10  -4    6.30    0.54
 -10  12  -4    7.47    0.56
  12  -2  -4    7.64    0.63
 -10  12  -4    6.98    0.56
  -2 -10  -4    6.22    0.53
 -10  12  -4    7.43    0.60
  -2 -10  -4    6.60    0.52
 -10  12  -4    5.90    0.46
  12  -2  -4    6.02    0.53
 -10  12  -4    7.18    0.55
  -2 -10  -4    6.97    0.60
  -2 -10  -4    6.58    0.61
 -10  12  -4    6.59    0.56
  10 -12   4    7.24    0.52
 -12   2   4    7.45    0.96
   2  10   4    7.53    0.67
 -12   2   4    6.98    0.68
 -12   2   4    6.19    0.43
   2  10   4    6.95    0.49
   2  10   4    7.10    0.56
 -12   2   4    6.38    0.48
 -12   2   4    7.81    0.67
  10 -12   4    7.83    0.70
  10 -12   4    7.01    0.48
   2  10   4    6.43    0.54
   2  10   4    7.63    0.49
   2  10   4    6.64    0.51
  12 -11  -4   10.57    0.83
  -1  12  -4   12.01    0.78
  12 -11  -4   13.19    0.98
  -1  12  -4   12.75    0.71
 -11  -1  -4   11.70    0.68
  -1  12  -4   12.40    0.79
  -1  12  -4   11.73    0.74
 -11  -1  -4   12.56    0.86
  -1  12  -4   13.65    0.83
 -11  -1  -4   11.76    0.77
  12 -11  -4   13.71    0.84
  12 -11  -4   11.79    0.69
 -11  -1  -4   11.54    0.91
 -12  11   4   10.93    0.78
   1 -12   4   12.98    0.87
 -12  11   4   13.77    0.82
 -12  11   4   12.81    1.00
  11   1   4   11.76    0.59
   1 -12   4   13.21    0.80
  11   1   4   12.86    0.57
 -12  11   4   12.42    0.79
   1 -12   4   13.03    0.74
  11   1   4   12.25    0.82
  11   1   4   12.55    0.85
 -12  11   4   10.20    0.81
  11   1   4   12.58    0.78
   1 -12   4   12.96    0.71
  11   1   4   13.60    0.91
 -12  11   4   12.54    0.74
  11   1   4   11.73    0.96
 -11   2  -4  121.47    4.15
 -11   2  -4  124.72    4.15
   2   9  -4  125.93    4.21
   9 -11  -4  112.53    4.21
 -11   2  -4  117.24    4.24
   2   9  -4  111.85    4.01
   9 -11  -4  121.64    4.14
   9 -11  -4  117.94    4.23
  -2  -9   4  121.83    4.11
  11  -2   4  121.35    4.32
  -9  11   4  120.61    4.05
  -9  11   4  120.76    4.35
  -2  -9   4  120.03    3.99
  -9  11   4  126.45    4.17
  11  -2   4  122.94    4.03
  -2  -9   4  119.19    4.11
  -9  11   4  120.19    4.10
   5   6  -4   13.78    0.71
 -11   5  -4   12.94    0.69
   6 -11  -4   13.66    0.80
   5   6  -4   13.14    0.69
   6 -11  -4   14.84    0.74
 -11   5  -4   13.06    0.85
   6 -11  -4   13.59    0.70
   5   6  -4   14.00    0.83
   6 -11  -4   12.65    0.72
 -11   5  -4   13.29    0.84
   5   6  -4   14.23    0.77
   5   6  -4   13.50    0.85
   5   6  -4   12.92    0.76
   5   6  -4   12.24    0.73
   6 -11  -4   12.85    0.82
 -11   5  -4   13.42    0.75
   6 -11  -4   14.06    0.87
   6 -11  -4   13.71    0.76
 -11   5  -4   13.35    0.80
   5   6  -4   13.31    0.70
  -6  11   4   13.48    0.92
  -6  11   4   13.26    0.75
  -5  -6   4   13.83    0.78
  -5  -6   4   13.11    0.83
  11  -5   4   12.68    0.73
  11  -5   4   15.43    0.82
  -5  -6   4   12.71    0.88
  11  -5   4   13.37    0.77
  -6  11   4   11.69    0.70
  11  -5   4   12.78    0.52
  -6  11   4   13.20    0.71
  -6  11   4   13.34    0.78
  -5  -6   4   13.68    0.70
  -6  11   4   13.44    0.74
  -5  -6   4   12.16    0.76
  11  -5   4   14.26    0.93
  11  -5   4   14.91    0.79
   3 -11  -4  213.27    6.83
   8   3  -4  215.70    6.84
 -11   8  -4  211.09    6.93
   8   3  -4  212.08    6.98
  -3  11   4  213.12    7.01
  11  -8   4  213.05    6.99
  11   0  -4    0.73    0.19
  11   0  -4    0.50    0.29
   0 -11  -4    0.85    0.24
   0 -11  -4    1.01    0.25
   0 -11  -4    0.70    0.19
 -11  11  -4    1.28    0.23
 -11  11  -4    1.04    0.18
   0 -11  -4    0.66    0.22
  11   0  -4    1.15    0.29
 -11  11  -4    0.61    0.22
 -11  11  -4    0.85    0.24
 -11  11  -4    1.15    0.29
  11   0  -4    0.66    0.13
 -11  11  -4    0.08    0.24
 -11  11  -4    1.21    0.27
  11   0  -4    0.69    0.21
   0 -11  -4    0.84    0.26
 -11   0   4    0.79    0.25
  11 -11   4    0.82    0.16
 -11   0   4    0.75    0.13
   0  11   4    0.81    0.23
  11 -11   4    0.97    0.25
   0  11   4    0.69    0.22
   0  11   4    0.71    0.20
 -11   0   4    0.69    0.18
 -11   0   4    0.82    0.27
   0  11   4    0.54    0.17
  11 -11   4    0.86    0.33
  11 -11   4    0.63    0.19
 -11   0   4    1.00    0.32
   0  11   4    0.66    0.18
   0  11   4    0.48    0.24
  14  -3  -4  131.28    5.04
 -11  14  -4  138.84    4.61
 -11  14  -4  133.95    4.58
 -11  14  -4  136.56    4.67
  14  -3  -4  133.89    4.64
  14  -3  -4  131.91    4.36
  -3 -11  -4  122.48    4.53
 -11  14  -4  137.55    4.55
  14  -3  -4  138.94    4.76
 -11  14  -4  135.91    4.96
 -14   3   4  119.49    5.87
   3  11   4  134.54    4.42
 -14   3   4  138.97    4.78
   3  11   4  133.41    4.81
  11 -14   4  132.67    4.45
   3  11   4  137.47    4.61
  11 -14   4  123.69    4.71
 -14   3   4  130.06    4.74
  11 -14   4  136.90    4.56
   3  11   4  132.84    4.73
  11 -14   4  136.41    4.44
   1  11  -4   11.27    0.87
   1  11  -4    9.94    0.71
   1  11  -4   11.96    0.68
  11 -12  -4   12.86    0.80
 -12   1  -4   11.69    0.89
  11 -12  -4   12.26    0.69
   1  11  -4   12.13    0.78
  11 -12  -4   10.93    0.91
   1  11  -4   11.09    0.70
   1  11  -4   11.52    0.56
  11 -12  -4   11.30    0.81
  11 -12  -4   11.17    0.73
   1  11  -4   11.02    0.74
 -12   1  -4   11.18    0.81
 -12   1  -4   11.30    0.66
 -12   1  -4   11.94    0.75
  12  -1   4   10.69    0.78
 -11  12   4   10.44    0.52
  12  -1   4   12.48    0.84
  12  -1   4   11.21    0.44
  -1 -11   4   11.98    0.83
 -11  12   4   11.78    0.78
  -1 -11   4   11.31    0.64
  12  -1   4   12.31    0.54
  12  -1   4   10.85    0.49
  -1 -11   4   12.13    0.77
  12  -1   4   11.22    0.45
 -11  12   4   10.83    0.74
  -1 -11   4   12.39    0.74
 -11  12   4   10.87    0.81
 -11  12   4   10.81    0.67
  12  -1   4   13.19    0.99
 -11  12   4   12.02    0.97
  12  -1   4   12.70    0.78
   8 -12  -4    2.40    0.31
 -12   4  -4    3.10    0.45
   8 -12  -4    3.38    0.34
 -12   4  -4    3.36    0.36
   4   8  -4    3.39    0.45
 -12   4  -4    2.94    0.30
   4   8  -4    3.13    0.42
   8 -12  -4    3.03    0.41
   8 -12  -4    2.58    0.32
   8 -12  -4    2.73    0.71
   4   8  -4    2.86    0.35
   4   8  -4    3.02    0.32
   4   8  -4    3.25    0.32
   4   8  -4    3.05    0.35
 -12   4  -4    3.27    0.44
 -12   4  -4    3.26    0.39
   4   8  -4    2.57    0.33
   8 -12  -4    3.00    0.33
   8 -12  -4    2.73    0.36
  -4  -8   4    3.30    0.45
  12  -4   4    3.24    0.38
  12  -4   4    2.82    0.19
  -4  -8   4    3.00    0.35
  -8  12   4    2.91    0.37
  -8  12   4    2.68    0.28
  -4  -8   4    3.40    0.52
  -4  -8   4    3.13    0.27
  -8  12   4    2.76    0.36
  -8  12   4    3.01    0.34
  12  -4   4    4.41    0.53
  -8  12   4    3.19    0.36
  -8  12   4    3.01    0.37
  -8  12   4    2.94    0.41
  12  -4   4    2.17    0.32
  12  -4   4    3.36    0.37
  12  -4   4    2.54    0.33
  -8  12   4    3.68    0.54
   7   5  -4    0.34    0.14
   5 -12  -4    0.18    0.15
 -12   7  -4    0.14    0.19
   5 -12  -4    0.48    0.17
   7   5  -4    0.80    0.33
   5 -12  -4    0.44    0.20
   7   5  -4    0.46    0.18
 -12   7  -4    0.35    0.14
 -12   7  -4    0.25    0.17
 -12   7  -4    0.05    0.11
   5 -12  -4    0.13    0.11
   7   5  -4    0.19    0.20
 -12   7  -4    0.28    0.14
   5 -12  -4    0.17    0.10
   5 -12  -4    0.17    0.14
   7   5  -4    0.02    0.10
 -12   7  -4    0.63    0.20
   5 -12  -4    0.24    0.15
   7   5  -4    0.12    0.20
  -5  12   4    0.41    0.17
  -7  -5   4    1.03    0.30
  -5  12   4    0.08    0.11
  -7  -5   4    0.07    0.09
  12  -7   4    0.46    0.16
  12  -7   4    0.05    0.08
  -5  12   4    0.45    0.15
  -5  12   4    0.31    0.23
  12  -7   4    0.35    0.16
  12  -7   4    0.17    0.13
  12  -7   4    0.24    0.22
  -7  -5   4    0.20    0.13
  -5  12   4    0.61    0.19
  12  -7   4    0.28    0.08
  -7  -5   4    0.56    0.21
  -5  12   4    0.51    0.18
 -12  10  -4    3.59    0.44
  10   2  -4    3.62    0.62
 -12  10  -4    3.66    0.32
   2 -12  -4    3.97    0.41
 -12  10  -4    3.56    0.41
  10   2  -4    3.25    0.38
   2 -12  -4    4.10    0.38
 -12  10  -4    3.37    0.40
 -12  10  -4    2.86    0.34
  10   2  -4    3.45    0.35
   2 -12  -4    3.88    0.49
  10   2  -4    3.67    0.37
 -12  10  -4    3.34    0.34
  10   2  -4    3.54    0.23
   2 -12  -4    3.82    0.42
  10   2  -4    3.39    0.42
  10   2  -4    3.90    0.55
 -12  10  -4    3.69    0.40
  12 -10   4    3.13    0.53
  12 -10   4    3.80    0.39
  -2  12   4    3.39    0.34
 -10  -2   4    3.47    0.21
 -10  -2   4    3.61    0.50
 -10  -2   4    3.53    0.44
  12 -10   4    4.76    0.47
  -2  12   4    3.29    0.50
  -2  12   4    3.18    0.42
  -2  12   4    3.27    0.37
  -2  12   4    3.24    0.38
  12 -10   4    4.03    0.31
  13  -1  -4    0.52    0.14
  -1 -12  -4    0.41    0.26
  13  -1  -4    0.61    0.41
 -12  13  -4    0.16    0.17
  13  -1  -4    0.28    0.16
  -1 -12  -4    0.63    0.15
 -12  13  -4    0.25    0.16
 -12  13  -4    0.35    0.18
  13  -1  -4    0.54    0.16
  -1 -12  -4    0.27    0.17
  13  -1  -4    0.37    0.21
 -12  13  -4    0.20    0.14
  -1 -12  -4    0.36    0.17
  -1 -12  -4    0.55    0.25
 -12  13  -4    0.17    0.14
  13  -1  -4    0.26    0.27
  13  -1  -4    0.31    0.17
 -12  13  -4    0.00    0.29
 -13   1   4    0.28    0.19
 -13   1   4    0.48    0.14
   1  12   4    0.51    0.17
 -13   1   4    0.35    0.18
   1  12   4    0.79    0.27
  12 -13   4    0.52    0.31
 -13   1   4    0.37    0.29
  12 -13   4    0.33    0.17
   1  12   4    0.34    0.15
  12 -13   4    0.47    0.18
   1  12   4    0.50    0.35
 -13   1   4    0.77    0.30
  12 -13   4    0.29    0.14
 -13   3  -4   72.87    2.78
 -13   3  -4   72.25    2.90
   3  10  -4   73.68    2.55
 -13   3  -4   69.66    2.51
   3  10  -4   72.26    2.84
   3  10  -4   73.69    2.70
  10 -13  -4   69.16    2.55
 -13   3  -4   68.65    2.77
   3  10  -4   72.18    2.78
  10 -13  -4   71.36    2.87
 -13   3  -4   67.94    2.63
  10 -13  -4   63.96    2.71
   3  10  -4   73.60    2.69
  10 -13  -4   71.24    2.59
   3  10  -4   67.02    2.54
  10 -13  -4   72.23    2.67
  -3 -10   4   68.66    2.41
 -10  13   4   71.81    3.00
  -3 -10   4   74.75    2.94
  13  -3   4   72.56    2.73
  -3 -10   4   67.66    2.62
 -10  13   4   61.36    2.78
  13  -3   4   74.22    2.76
  13  -3   4   71.55    2.67
 -10  13   4   77.06    2.81
 -10  13   4   72.59    2.56
 -10  13   4   70.75    2.42
 -10  13   4   73.36    2.67
  13  -3   4   67.06    2.98
   6   7  -4    9.80    0.77
   7 -13  -4    9.82    0.67
 -13   6  -4   11.11    0.74
   6   7  -4    8.44    0.58
   6   7  -4    9.13    0.66
 -13   6  -4    9.37    0.76
   6   7  -4    9.31    0.61
 -13   6  -4    8.80    0.68
   6   7  -4    9.56    0.74
   7 -13  -4    9.46    0.61
 -13   6  -4   10.02    0.68
   7 -13  -4    9.23    0.76
   7 -13  -4    8.63    0.61
 -13   6  -4    8.93    0.64
   7 -13  -4    8.14    0.67
   7 -13  -4    8.86    0.63
   6   7  -4    8.74    0.66
  -6  -7   4    7.89    0.57
  -7  13   4    9.77    0.70
  13  -6   4   10.73    0.74
  13  -6   4    9.09    0.65
  -7  13   4    8.80    0.64
  -7  13   4    8.77    0.59
  13  -6   4   10.06    0.85
  13  -6   4    9.72    0.66
  13  -6   4    9.50    0.42
  -6  -7   4   11.03    0.85
  -7  13   4    9.60    0.87
  -6  -7   4    9.23    0.68
  -7  13   4    8.09    0.71
   9   4  -4   54.06    2.34
 -13   9  -4   50.44    2.30
   4 -13  -4   54.45    2.00
 -13   9  -4   52.01    2.13
   9   4  -4   52.21    2.15
   9   4  -4   48.39    1.98
   4 -13  -4   52.21    2.08
   4 -13  -4   54.25    2.20
   9   4  -4   55.70    2.09
   9   4  -4   52.76    2.18
   4 -13  -4   49.90    2.03
 -13   9  -4   54.34    2.14
 -13   9  -4   53.75    2.26
   4 -13  -4   50.98    2.15
 -13   9  -4   53.35    1.83
 -13   9  -4   49.26    2.50
  -9  -4   4   52.28    2.35
  13  -9   4   53.30    1.79
  -4  13   4   51.00    2.35
  -4  13   4   53.42    2.13
  13  -9   4   56.86    2.16
  13  -9   4   53.27    2.07
  -9  -4   4   50.44    1.96
  13  -9   4   54.39    2.37
  -4  13   4   49.84    2.06
  -4  13   4   54.28    2.06
  -4  13   4   47.76    2.13
  -9  -4   4   52.21    2.21
   1 -13  -4    3.20    0.32
 -13  12  -4    3.48    0.46
 -13  12  -4    3.00    0.60
  12   1  -4    3.40    0.45
 -13  12  -4    2.50    0.38
 -13  12  -4    2.98    0.44
   1 -13  -4    3.25    0.42
  12   1  -4    3.08    0.35
  12   1  -4    3.17    0.41
 -13  12  -4    2.96    0.40
 -13  12  -4    3.20    0.39
  12   1  -4    3.15    0.49
  12   1  -4    2.77    0.21
   1 -13  -4    2.56    0.33
  12   1  -4    2.97    0.59
   1 -13  -4    3.24    0.41
  12   1  -4    3.17    0.38
 -13  12  -4    2.92    0.32
   1 -13  -4    2.34    0.43
  13 -12   4    2.84    0.38
 -12  -1   4    3.04    0.23
  -1  13   4    3.23    0.40
  13 -12   4    3.26    0.38
  -1  13   4    3.21    0.66
  13 -12   4    3.06    0.58
  -1  13   4    3.81    0.44
 -12  -1   4    2.97    0.43
  -1  13   4    2.92    0.38
  -1  13   4    2.78    0.33
  13 -12   4    3.15    0.31
 -12  -1   4    3.39    0.53
 -14   5  -4   11.90    0.86
   9 -14  -4   11.71    0.89
   5   9  -4   13.79    0.93
   9 -14  -4   10.59    0.85
   9 -14  -4   12.63    0.81
 -14   5  -4   11.21    0.70
   5   9  -4   12.77    0.84
 -14   5  -4   11.74    1.26
   9 -14  -4   12.77    0.76
   5   9  -4   10.87    0.71
   5   9  -4   12.59    0.75
 -14   5  -4   11.32    0.78
 -14   5  -4   13.97    1.34
   5   9  -4   13.99    0.97
   9 -14  -4   12.82    0.77
  -5  -9   4   13.35    1.00
  -9  14   4   12.93    0.77
  -9  14   4   13.23    0.88
  14  -5   4   12.04    0.81
  -9  14   4   12.10    0.82
  14  -5   4   12.11    0.85
  14  -5   4   12.61    1.02
  14  -5   4   12.94    0.83
  -5  -9   4   10.99    0.93
  -9  14   4   13.24    0.81
  -9  14   4   13.05    1.07
   8   6  -4   14.19    0.91
 -14   8  -4   14.55    0.92
   6 -14  -4   13.21    0.77
   6 -14  -4   13.27    0.94
 -14   8  -4   13.29    0.88
   8   6  -4   14.22    0.94
   6 -14  -4   14.84    0.87
 -14   8  -4   12.63    0.94
   6 -14  -4   12.88    0.81
   6 -14  -4   12.63    0.88
 -14   8  -4   12.33    0.83
   8   6  -4   12.91    1.01
   8   6  -4   14.06    0.82
 -14   8  -4   13.13    1.01
 -14   8  -4   12.89    0.77
  14  -8   4   12.98    0.57
  14  -8   4   14.89    0.83
  14  -8   4   14.35    0.87
  -6  14   4   12.38    0.83
  -6  14   4   14.13    0.81
  -6  14   4   13.93    1.09
  -6  14   4   12.74    0.79
  -8  -6   4   13.15    1.01
  14  -8   4   13.77    1.08
  -8  -6   4   13.78    0.91
  14  -8   4   12.21    0.84
  -6  14   4   13.62    0.88
  11   3  -4   23.49    1.21
   3 -14  -4   23.48    1.30
   3 -14  -4   24.59    1.15
 -14  11  -4   24.19    1.42
  11   3  -4   23.90    1.49
  11   3  -4   22.83    1.31
 -14  11  -4   22.98    1.01
   3 -14  -4   20.65    1.36
 -14  11  -4   24.19    1.35
 -14  11  -4   21.23    1.14
 -14  11  -4   23.79    1.23
  11   3  -4   22.35    1.11
 -14  11  -4   21.70    1.35
  14 -11   4   21.78    0.95
 -11  -3   4   24.38    1.48
  -3  14   4   22.07    1.21
  14 -11   4   23.82    1.19
  14 -11   4   25.18    1.26
  -3  14   4   21.71    1.17
 -11  -3   4   22.23    1.29
  -3  14   4   22.21    1.10
  14 -11   4   21.05    1.55
  -3  14   4   23.54    1.46
  -1   1  -5   11.54    0.50
  -1   1  -5   13.45    0.42
   1   0  -5   12.42    0.46
   0   1   5   12.26    0.45
   1  -1   5   13.19    0.52
  -1   0   5   13.52    0.46
  -2   0  -5    9.75    0.41
   2  -2  -5    9.47    0.41
   2  -2  -5    8.89    0.36
   2  -2  -5    9.04    0.39
  -2   0  -5    9.63    0.35
   0   2  -5    8.90    0.38
   0   2  -5    8.81    0.35
  -2   0  -5    8.76    0.36
   2  -2  -5    9.47    0.42
   0   2  -5    9.21    0.37
   2  -2  -5    9.02    0.37
   2  -2  -5    9.73    0.39
  -2   0  -5    8.81    0.38
   0  -2   5    9.43    0.36
  -2   2   5    9.29    0.38
   2   0   5    8.78    0.40
  -2   2   5    9.71    0.38
   2   0   5   10.13    0.38
   2   0   5    9.24    0.35
   0  -2   5    8.93    0.39
   2   0   5    9.01    0.37
  -2   2   5    9.65    0.40
   0  -2   5    8.46    0.36
   2   0   5    8.81    0.33
   0  -2   5    9.24    0.39
  -2   2   5    9.40    0.37
   3  -1  -5  414.65   15.01
  -2   3  -5  395.61   13.58
  -1  -2  -5  411.25   13.70
   1   2   5  433.51   13.74
   2  -3   5  443.30   13.89
  -3   1   5  415.49   14.25
   4  -3  -5  178.70    5.29
  -1   4  -5  169.25    5.18
   1  -4   5  174.26    5.16
  -4   3   5  160.98    5.25
   3   1   5  166.97    5.18
   3  -2   5  160.42    4.85
  -3   5  -5  722.82   22.96
  -2  -3  -5  691.30   22.86
   5  -2  -5  710.78   23.56
  -5   2   5  689.36   23.67
   2   3   5  680.39   22.81
  -2   6  -5   27.93    1.14
   6  -4  -5   28.81    1.11
  -2   6  -5   27.26    1.07
  -4  -2  -5   30.98    1.10
   6  -4  -5   29.96    1.08
  -4  -2  -5   30.01    1.09
  -2   6  -5   27.98    1.10
   6  -4  -5   28.47    1.18
   6  -4  -5   29.15    1.13
  -4  -2  -5   30.25    1.19
   6  -4  -5   28.47    1.35
   4   2   5   29.88    1.15
   2  -6   5   29.30    1.07
  -6   4   5   29.48    1.08
   4   2   5   29.29    1.04
   4   2   5   29.10    1.09
   2  -6   5   26.87    1.09
  -6   4   5   26.90    1.16
  -6   4   5   27.81    1.10
   2  -6   5   28.94    1.13
  -6   4   5   29.04    1.21
   4   2   5   27.18    1.09
   4   2   5   27.56    1.06
  -6   4   5   28.76    1.13
   2  -6   5   30.14    1.11
   1   3  -5  322.39   11.10
  -4   1  -5  317.43   11.17
   3  -4  -5  296.60   11.46
  -3   4   5  310.38   11.56
   4  -1   5  322.04   10.98
  -1  -3   5  284.25   11.62
   4   0  -5   55.37    1.88
  -4   4  -5   55.08    1.85
   0  -4  -5   54.19    1.81
   4  -4   5   52.53    1.83
  -4   0   5   53.26    1.84
   0   4   5   55.04    1.84
  -4   7  -5   94.91    3.15
   7  -3  -5   97.48    3.24
   3   4   5   93.53    3.07
   4  -7   5   89.11    3.06
  -7   3   5   91.78    3.15
  -5  -3  -5   76.04    2.68
  -3   8  -5   81.34    2.82
   8  -5  -5   79.74    2.90
   5   3   5   80.63    2.78
   3  -8   5   83.87    2.74
  -8   5   5   80.80    2.85
   5   3   5   79.17    2.72
   0   5  -5   64.89    2.15
  -5   0  -5   63.17    2.13
   5  -5  -5   65.62    2.25
  -5   5   5   64.51    2.25
   0  -5   5   61.58    2.11
   5   0   5   60.87    2.16
   2  -5  -5   47.09    1.67
  -5   3  -5   46.66    1.66
   3   2  -5   49.48    1.68
   3   2  -5   49.01    1.65
  -2   5   5   47.73    1.70
   5  -3   5   46.54    1.67
  -5   6  -5    0.66    0.11
  -5   6  -5    0.25    0.07
  -1  -5  -5    0.33    0.09
  -1  -5  -5    0.26    0.08
  -5   6  -5    0.28    0.10
  -1  -5  -5    0.25    0.10
  -5   6  -5    0.31    0.10
  -1  -5  -5    0.37    0.10
  -1  -5  -5    0.45    0.13
  -1  -5  -5    0.28    0.09
   6  -1  -5    0.31    0.10
   6  -1  -5    0.38    0.12
  -5   6  -5    0.21    0.08
  -5   6  -5    0.26    0.09
  -1  -5  -5    0.35    0.11
  -5   6  -5    0.30    0.13
   6  -1  -5    0.32    0.10
   6  -1  -5    0.24    0.12
   6  -1  -5    0.37    0.11
  -5   6  -5    0.28    0.10
   5  -6   5    0.23    0.10
   5  -6   5    0.33    0.09
  -6   1   5    0.22    0.09
   1   5   5    0.41    0.10
   1   5   5    0.18    0.08
  -6   1   5    0.34    0.13
  -6   1   5    0.32    0.11
   1   5   5    0.51    0.09
  -6   1   5    0.33    0.09
   1   5   5    0.35    0.09
   5  -6   5    0.52    0.13
   5  -6   5    0.31    0.08
   1   5   5    0.26    0.10
   5  -6   5    0.24    0.10
  -6   1   5    0.47    0.11
   1   5   5    0.58    0.13
   1   5   5    0.51    0.13
  -6   1   5    0.47    0.13
   5  -6   5    0.39    0.10
   5  -6   5    0.44    0.11
  -4  -5  -5   64.24    2.28
  -4  -5  -5   63.98    2.42
  -5   9  -5   65.59    2.43
  -5   9  -5   65.08    2.36
  -4  -5  -5   67.85    2.31
   9  -4  -5   64.31    2.32
  -5   9  -5   64.19    2.28
   9  -4  -5   65.52    2.50
   9  -4  -5   62.85    2.42
   5  -9   5   64.22    2.32
  -9   4   5   64.85    2.43
   5  -9   5   64.76    2.28
   4   5   5   64.56    2.33
   4   5   5   64.81    2.35
  -9   4   5   66.31    2.45
  -9   4   5   64.43    2.29
  -9   4   5   65.73    2.36
   5  -9   5   62.75    2.34
  -6  -4  -5   23.58    1.07
  -6  -4  -5   22.55    1.21
  -4  10  -5   22.71    1.04
  10  -6  -5   21.53    1.15
  -4  10  -5   23.31    1.18
  10  -6  -5   22.79    1.05
  -6  -4  -5   22.04    0.96
  -4  10  -5   22.72    0.97
  10  -6  -5   23.22    0.98
  -4  10  -5   23.84    1.08
  10  -6  -5   23.79    1.10
  10  -6  -5   23.41    1.25
  -4  10  -5   21.48    0.97
  -6  -4  -5   21.72    0.97
  -6  -4  -5   23.17    1.05
  10  -6  -5   22.36    1.08
  -4  10  -5   23.47    1.01
 -10   6   5   23.66    1.11
   6   4   5   21.99    1.01
   4 -10   5   22.89    1.05
 -10   6   5   23.14    0.98
   6   4   5   22.04    0.88
 -10   6   5   20.98    1.04
   6   4   5   23.54    0.95
   4 -10   5   22.80    1.01
   4 -10   5   21.91    1.07
 -10   6   5   22.14    1.15
 -10   6   5   21.76    1.17
   4 -10   5   21.36    1.05
   6   4   5   23.28    1.14
   6   4   5   22.59    0.97
 -10   6   5   22.06    1.01
   6   4   5   22.03    1.06
   6   4   5   23.57    1.07
   6   4   5   22.32    0.97
 -10   6   5   24.18    0.98
   4 -10   5   24.42    0.99
  -6  -1  -5    9.31    0.53
  -6  -1  -5    9.22    0.51
  -1   7  -5    9.36    0.57
  -1   7  -5    9.96    0.54
   7  -6  -5    9.44    0.54
  -6  -1  -5    8.53    0.47
   7  -6  -5    8.98    0.48
  -1   7  -5    8.53    0.49
  -1   7  -5    9.20    0.47
   7  -6  -5    9.60    0.52
  -1   7  -5    8.44    0.49
  -1   7  -5    9.13    0.46
  -6  -1  -5    9.13    0.50
   7  -6  -5    8.77    0.54
   7  -6  -5    9.88    0.64
  -1   7  -5    8.91    0.48
  -6  -1  -5    8.81    0.44
  -6  -1  -5    9.07    0.59
  -7   6   5    9.13    0.48
   1  -7   5    9.26    0.48
   6   1   5    9.23    0.47
  -7   6   5    9.65    0.55
  -7   6   5    9.47    0.58
   6   1   5    8.73    0.49
  -7   6   5    8.92    0.51
   6   1   5    9.02    0.51
   6   1   5    8.45    0.37
   6   1   5    9.80    0.58
   1  -7   5    8.24    0.52
   1  -7   5    8.45    0.51
   6   1   5    8.33    0.46
   1  -7   5    8.52    0.49
  -7   6   5    8.72    0.52
   1  -7   5    8.82    0.48
   1  -7   5    8.94    0.52
   6   1   5    8.75    0.52
   1  -7   5    8.78    0.45
  -7   6   5    8.85    0.60
  -7   6   5    8.97    0.49
  -6   2  -5    0.51    0.10
  -6   2  -5    0.31    0.10
  -6   2  -5    0.45    0.11
   4  -6  -5    0.30    0.10
   2   4  -5    0.44    0.09
  -6   2  -5    0.16    0.09
   4  -6  -5    0.25    0.09
   4  -6  -5    0.32    0.08
   4  -6  -5    0.31    0.12
   4  -6  -5    0.30    0.11
   4  -6  -5    0.42    0.10
   2   4  -5    0.40    0.11
  -6   2  -5    0.28    0.11
   2   4  -5    0.39    0.10
   2   4  -5    0.68    0.12
   2   4  -5    0.16    0.08
   4  -6  -5    0.21    0.08
   2   4  -5    0.36    0.09
  -6   2  -5    0.56    0.12
   6  -2   5    0.18    0.07
  -4   6   5    0.52    0.16
  -2  -4   5    0.42    0.11
  -4   6   5    0.61    0.12
   6  -2   5    0.32    0.09
  -4   6   5    0.31    0.09
   6  -2   5    0.48    0.04
   6  -2   5    0.35    0.11
   6  -2   5    0.34    0.12
  -2  -4   5    0.64    0.10
  -4   6   5    0.42    0.11
  -2  -4   5    0.24    0.10
   6  -2   5    0.21    0.08
  -4   6   5    0.22    0.09
  -4   6   5    0.21    0.08
   6  -2   5    0.45    0.13
  -6   5  -5   15.47    0.67
   5   1  -5   14.67    0.66
   5   1  -5   14.60    0.74
  -6   5  -5   15.05    0.56
   5   1  -5   14.37    0.68
   1  -6  -5   14.84    0.66
   5   1  -5   15.56    0.76
  -6   5  -5   14.38    0.67
   1  -6  -5   15.05    0.70
  -6   5  -5   15.23    0.66
  -6   5  -5   15.25    0.65
   1  -6  -5   14.14    0.64
  -6   5  -5   13.96    0.68
  -6   5  -5   13.43    0.68
   5   1  -5   14.88    0.62
   1  -6  -5   14.98    0.64
   5   1  -5   14.55    0.64
   1  -6  -5   14.82    0.70
   1  -6  -5   13.74    0.60
  -6   5  -5   14.77    0.74
  -1   6   5   14.19    0.62
   6  -5   5   14.74    0.55
   6  -5   5   14.88    0.71
  -1   6   5   14.73    0.64
  -1   6   5   14.81    0.63
  -5  -1   5   13.92    0.68
  -1   6   5   13.19    0.71
  -5  -1   5   14.35    0.75
  -1   6   5   14.48    0.66
   6  -5   5   14.50    0.63
  -5  -1   5   14.04    0.62
   6  -5   5   14.35    0.66
  -5  -1   5   14.51    0.61
   6  -5   5   13.81    0.68
   6  -5   5   15.32    0.66
  -1   6   5   14.41    0.64
  -1   6   5   15.25    0.68
  -5  -1   5   14.40    0.66
  -5  -1   5   14.23    0.70
   6  -5   5   13.81    0.71
   8  -2  -5   60.62    2.25
  -6   8  -5   58.57    2.13
   8  -2  -5   59.93    2.12
  -2  -6  -5   59.21    2.09
   8  -2  -5   59.43    2.14
   8  -2  -5   58.11    2.09
   8  -2  -5   58.17    2.27
  -6   8  -5   58.66    2.23
  -2  -6  -5   59.47    2.13
   6  -8   5   59.03    2.16
   6  -8   5   61.44    2.15
  -8   2   5   60.07    2.20
  -8   2   5   59.68    2.16
  -8   2   5   58.73    2.24
   2   6   5   60.09    2.16
   6  -8   5   57.49    2.15
   6  -8   5   60.88    2.11
  -5  -6  -5    2.66    0.32
  -6  11  -5    2.65    0.32
  11  -5  -5    2.80    0.28
  -6  11  -5    2.89    0.33
  11  -5  -5    2.63    0.22
  -6  11  -5    2.54    0.29
  -6  11  -5    3.26    0.45
  -5  -6  -5    2.42    0.37
  11  -5  -5    2.56    0.32
  11  -5  -5    2.27    0.41
  11  -5  -5    2.77    0.35
  11  -5  -5    2.25    0.35
  11  -5  -5    2.42    0.32
  -6  11  -5    2.59    0.28
  -6  11  -5    2.63    0.32
  -6  11  -5    2.47    0.28
  -5  -6  -5    2.46    0.31
  -5  -6  -5    2.75    0.29
   5   6   5    2.75    0.26
 -11   5   5    2.65    0.29
   6 -11   5    2.39    0.29
   5   6   5    2.86    0.26
   6 -11   5    2.95    0.38
   5   6   5    3.07    0.33
   5   6   5    2.42    0.29
   6 -11   5    2.27    0.36
   5   6   5    2.50    0.27
   6 -11   5    2.60    0.27
 -11   5   5    2.70    0.35
   5   6   5    2.79    0.28
   5   6   5    2.53    0.34
   6 -11   5    2.78    0.34
 -11   5   5    2.10    0.51
 -11   5   5    3.20    0.44
  -5  12  -5    3.00    0.32
  -5  12  -5    3.49    0.38
  12  -7  -5    3.56    0.33
  -7  -5  -5    3.84    0.35
  12  -7  -5    3.54    0.39
  -7  -5  -5    4.27    0.51
  12  -7  -5    3.18    0.40
  -5  12  -5    3.71    0.39
  -5  12  -5    3.70    0.49
  12  -7  -5    4.68    0.57
  12  -7  -5    3.70    0.41
  12  -7  -5    3.04    0.43
  -7  -5  -5    3.24    0.37
  -5  12  -5    3.21    0.38
  -5  12  -5    3.46    0.36
  -7  -5  -5    4.10    0.42
  -5  12  -5    3.77    0.36
 -12   7   5    3.21    0.33
   5 -12   5    3.74    0.37
   5 -12   5    3.51    0.33
   7   5   5    4.79    0.46
 -12   7   5    4.55    0.50
   7   5   5    2.84    0.27
   7   5   5    3.17    0.32
   5 -12   5    3.07    0.39
 -12   7   5    3.81    0.34
 -12   7   5    3.43    0.48
 -12   7   5    3.55    0.37
   5 -12   5    3.25    0.37
   7   5   5    4.44    0.51
   7   5   5    4.37    0.44
 -12   7   5    3.42    0.42
   7   5   5    3.07    0.32
 -12   7   5    2.85    0.36
   9  -7  -5  144.89    4.88
   9  -7  -5  146.31    4.82
  -2   9  -5  137.15    4.74
   7   2   5  142.48    4.66
   2  -9   5  145.70    4.71
  -9   7   5  146.03    4.87
   7   2   5  146.27    4.78
   1   6  -5    4.79    0.34
   6  -7  -5    5.39    0.36
   1   6  -5    4.93    0.37
   6  -7  -5    4.53    0.37
   1   6  -5    4.87    0.35
   6  -7  -5    5.69    0.39
   1   6  -5    5.72    0.34
   6  -7  -5    5.76    0.64
   6  -7  -5    4.96    0.43
   6  -7  -5    5.33    0.33
  -7   1  -5    4.92    0.37
  -7   1  -5    5.82    0.44
  -7   1  -5    4.82    0.34
  -7   1  -5    4.63    0.38
   1   6  -5    5.40    0.37
  -7   1  -5    5.36    0.36
   1   6  -5    4.92    0.32
   1   6  -5    5.50    0.41
   6  -7  -5    4.90    0.34
  -7   1  -5    5.09    0.31
  -6   7   5    5.53    0.32
  -6   7   5    4.87    0.35
  -1  -6   5    5.68    0.39
   7  -1   5    5.20    0.35
  -1  -6   5    5.14    0.33
   7  -1   5    5.07    0.40
   7  -1   5    5.06    0.34
  -6   7   5    6.09    0.48
   7  -1   5    5.35    0.42
  -6   7   5    5.44    0.27
  -6   7   5    4.57    0.35
   7  -1   5    5.38    0.38
   7  -1   5    4.96    0.42
  -6   7   5    4.56    0.36
  -6   7   5    5.45    0.42
  -1  -6   5    5.00    0.36
  -1  -6   5    5.01    0.33
  -1  -6   5    4.65    0.36
  -6   7   5    5.44    0.39
   7  -1   5    5.52    0.23
  -1  -6   5    5.03    0.38
   4   3  -5  122.35    3.83
  -7   4  -5  115.65    3.78
   3  -7  -5  117.24    3.77
   4   3  -5  114.02    3.73
   7  -4   5  108.13    3.78
  -3   7   5  117.12    3.85
   7   0  -5    5.82    0.48
  -7   7  -5    6.35    0.45
   0  -7  -5    6.82    0.41
   7   0  -5    6.59    0.52
  -7   7  -5    6.07    0.42
  -7   7  -5    7.88    0.54
   0  -7  -5    5.96    0.51
  -7   7  -5    6.33    0.40
   0  -7  -5    7.00    0.43
   7   0  -5    6.58    0.46
   7   0  -5    6.75    0.43
   0  -7  -5    6.17    0.42
  -7   7  -5    6.90    0.46
   7   0  -5    6.69    0.41
   0  -7  -5    5.93    0.44
   0  -7  -5    6.60    0.38
   0  -7  -5    6.08    0.41
  -7   7  -5    5.84    0.41
  -7   7  -5    6.60    0.43
  -7   7  -5    6.37    0.35
   7   0  -5    6.23    0.42
  -7   0   5    6.27    0.45
   7  -7   5    6.48    0.48
   0   7   5    6.69    0.45
   0   7   5    6.64    0.43
  -7   0   5    6.22    0.47
   7  -7   5    6.63    0.47
  -7   0   5    6.38    0.38
   0   7   5    6.79    0.42
   0   7   5    5.55    0.37
   7  -7   5    5.66    0.39
   0   7   5    5.54    0.37
  -7   0   5    6.25    0.51
   0   7   5    6.75    0.49
   7  -7   5    6.46    0.35
   0   7   5    6.03    0.38
   7  -7   5    6.65    0.40
   0   7   5    6.78    0.42
   7  -7   5    5.42    0.40
  -7   0   5    5.81    0.41
  -7  10  -5   13.77    0.78
  -7  10  -5   14.34    0.90
  -3  -7  -5   14.21    0.72
  -3  -7  -5   13.95    0.73
  -7  10  -5   14.24    0.78
  -7  10  -5   13.00    0.67
  -3  -7  -5   12.84    0.74
  -3  -7  -5   13.65    0.78
  10  -3  -5   12.85    0.76
  -7  10  -5   14.04    0.72
  -7  10  -5   14.49    0.77
  -7  10  -5   14.01    0.73
  -7  10  -5   13.37    0.78
  -3  -7  -5   14.19    0.50
  10  -3  -5   12.78    0.65
  10  -3  -5   13.64    0.87
  10  -3  -5   14.33    0.70
  10  -3  -5   14.24    0.92
  10  -3  -5   14.03    0.77
  10  -3  -5   13.78    0.80
  -3  -7  -5   12.15    0.77
 -10   3   5   13.38    0.69
 -10   3   5   13.52    0.84
 -10   3   5   13.91    0.76
   3   7   5   15.09    0.70
   7 -10   5   14.01    0.81
 -10   3   5   13.44    0.87
   7 -10   5   13.35    0.76
   3   7   5   13.22    0.73
 -10   3   5   13.13    0.66
   3   7   5   14.06    0.82
   3   7   5   13.98    0.68
   7 -10   5   14.62    0.70
   7 -10   5   13.42    0.78
 -10   3   5   14.21    0.82
   7 -10   5   13.69    0.73
   3   7   5   14.87    0.77
   3   7   5   13.18    0.67
   3   7   5   14.28    0.69
   7 -10   5   14.85    0.71
  13  -6  -5    1.80    0.30
  -6  -7  -5    1.67    0.25
  -7  13  -5    1.19    0.30
  -7  13  -5    1.43    0.24
  -7  13  -5    1.03    0.27
  -6  -7  -5    1.19    0.28
  13  -6  -5    1.66    0.42
  -6  -7  -5    1.31    0.30
  -7  13  -5    1.56    0.28
  13  -6  -5    1.41    0.32
  13  -6  -5    1.37    0.17
  -7  13  -5    0.92    0.28
  13  -6  -5    1.57    0.30
  -6  -7  -5    1.35    0.36
  13  -6  -5    1.44    0.43
 -13   6   5    1.51    0.40
   6   7   5    1.37    0.27
   6   7   5    1.07    0.30
   7 -13   5    1.54    0.26
   7 -13   5    1.58    0.35
   7 -13   5    1.26    0.21
 -13   6   5    1.40    0.37
   6   7   5    1.12    0.31
 -13   6   5    1.85    0.33
   6   7   5    1.34    0.23
 -13   6   5    1.55    0.38
   6   7   5    1.57    0.38
   6   7   5    1.31    0.19
  -6  14  -5   19.72    1.09
  -8  -6  -5   19.55    1.13
  14  -8  -5   19.55    0.95
  -6  14  -5   19.10    0.98
  14  -8  -5   20.70    1.11
  -8  -6  -5   17.77    1.23
  14  -8  -5   20.47    1.38
  -6  14  -5   20.92    1.34
  -6  14  -5   18.40    1.08
  14  -8  -5   19.18    1.12
  14  -8  -5   19.54    1.14
  -6  14  -5   19.73    1.07
  -6  14  -5   21.22    1.23
  -8  -6  -5   19.67    1.00
   6 -14   5   20.90    1.07
   6 -14   5   20.19    0.98
   8   6   5   21.51    1.14
 -14   8   5   19.77    1.24
 -14   8   5   19.67    1.04
   8   6   5   19.85    1.16
   6 -14   5   19.95    1.05
   6 -14   5   19.84    1.14
 -14   8   5   18.99    1.25
 -14   8   5   20.41    1.17
 -14   8   5   19.34    0.99
   8   6   5   19.33    1.01
   8   6   5   18.89    1.70
   8   6   5   20.15    0.93
  -8  -3  -5  128.57    4.57
  11  -8  -5  131.96    4.43
  -3  11  -5  134.22    4.56
  11  -8  -5  129.11    4.63
  11  -8  -5  134.47    5.39
  -3  11  -5  130.78    4.34
   8   3   5  132.16    4.53
 -11   8   5  132.85    4.60
   3 -11   5  132.30    4.40
   8   3   5  137.46    4.42
   3 -11   5  117.24    4.50
 -11   8   5  132.50    4.39
  -8   0  -5   14.86    0.67
   8  -8  -5   14.54    0.85
   0   8  -5   14.28    0.73
  -8   0  -5   13.44    0.76
   0   8  -5   15.00    0.70
   0   8  -5   13.96    0.67
   8  -8  -5   14.95    0.74
   8  -8  -5   14.61    0.80
  -8   0  -5   14.08    0.69
   0   8  -5   13.92    0.71
  -8   0  -5   14.86    0.86
  -8   0  -5   12.35    0.97
   0   8  -5   15.08    0.76
   8  -8  -5   14.81    0.71
   0   8  -5   14.58    0.82
  -8   0  -5   14.71    0.78
   8  -8  -5   15.22    0.77
   0   8  -5   15.35    0.75
   8  -8  -5   14.42    0.87
  -8   8   5   15.01    0.78
   0  -8   5   13.64    0.75
   8   0   5   14.81    0.55
   0  -8   5   15.41    0.70
   8   0   5   14.91    0.50
  -8   8   5   14.82    0.90
   8   0   5   14.28    0.86
   8   0   5   15.88    0.78
   8   0   5   13.88    0.81
  -8   8   5   14.80    0.83
  -8   8   5   14.04    0.74
   0  -8   5   14.06    0.71
  -8   8   5   13.74    0.76
  -8   8   5   14.97    0.68
   0  -8   5   12.76    0.74
  -8   8   5   14.64    0.53
   8   0   5   13.16    0.79
   0  -8   5   15.25    0.71
  -8   8   5   14.68    0.73
   0  -8   5   14.10    0.76
   8   0   5   14.76    0.72
   8   0   5   14.44    0.56
   8   0   5   15.90    0.74
   0  -8   5   14.54    0.73
   3   5  -5  219.52    6.75
   3   5  -5  214.37    6.73
   5  -8  -5  212.63    6.81
  -8   3  -5  218.20    6.75
  -5   8   5  223.21    6.90
   8  -3   5  207.75    6.81
  -8   6  -5    3.84    0.36
   6   2  -5    3.79    0.40
   2  -8  -5    4.28    0.37
  -8   6  -5    3.42    0.29
   2  -8  -5    3.46    0.31
  -8   6  -5    3.64    0.31
  -8   6  -5    3.72    0.23
   6   2  -5    3.84    0.31
   2  -8  -5    3.35    0.33
   2  -8  -5    3.40    0.27
   6   2  -5    3.16    0.32
   6   2  -5    3.91    0.34
   2  -8  -5    3.61    0.31
  -8   6  -5    3.61    0.31
   6   2  -5    3.95    0.31
  -8   6  -5    3.78    0.34
  -8   6  -5    3.37    0.37
   6   2  -5    3.47    0.24
   2  -8  -5    4.22    0.33
   6   2  -5    3.50    0.31
   2  -8  -5    3.72    0.30
  -8   6  -5    3.60    0.32
  -2   8   5    3.96    0.47
  -2   8   5    3.30    0.29
  -6  -2   5    3.78    0.32
  -6  -2   5    3.33    0.37
   8  -6   5    3.68    0.31
  -2   8   5    3.88    0.31
  -6  -2   5    4.07    0.31
   8  -6   5    4.02    0.39
   8  -6   5    3.71    0.33
   8  -6   5    3.62    0.30
  -2   8   5    3.75    0.29
  -2   8   5    3.54    0.30
  -2   8   5    3.37    0.30
  -6  -2   5    3.26    0.26
  -6  -2   5    3.58    0.33
   8  -6   5    3.52    0.35
   8  -6   5    4.00    0.23
  -2   8   5    4.01    0.34
   8  -6   5    3.07    0.30
   9  -1  -5  104.33    3.74
  -1  -8  -5  106.23    3.52
  -8   9  -5  101.38    3.50
   9  -1  -5  107.74    3.72
  -1  -8  -5  106.32    3.57
  -1  -8  -5  106.25    3.57
  -8   9  -5  101.93    3.93
   8  -9   5  108.18    3.63
   1   8   5  101.95    3.61
   8  -9   5  108.01    3.65
  -9   1   5  107.38    3.72
  -9   1   5  102.16    3.61
  -8  12  -5    0.09    0.10
  -4  -8  -5    0.22    0.13
  -4  -8  -5    0.29    0.14
  12  -4  -5    0.23    0.25
  -8  12  -5    0.13    0.13
  12  -4  -5    0.06    0.10
  -8  12  -5    0.30    0.16
  -8  12  -5    0.29    0.14
  12  -4  -5    0.27    0.11
  -8  12  -5    0.22    0.12
  -4  -8  -5    0.34    0.21
  12  -4  -5    0.05    0.11
  12  -4  -5    0.33    0.17
  -8  12  -5    0.33    0.25
  12  -4  -5    0.35    0.13
  12  -4  -5    0.07    0.11
  -8  12  -5    0.25    0.12
   4   8   5    0.34    0.17
   8 -12   5    0.21    0.13
   4   8   5    0.21    0.11
 -12   4   5    0.25    0.14
   4   8   5    0.49    0.22
 -12   4   5    0.23    0.20
   4   8   5    0.30    0.12
 -12   4   5    0.23    0.17
 -12   4   5    0.15    0.13
 -12   4   5    0.13    0.09
   8 -12   5    0.15    0.19
   4   8   5    0.11    0.17
   4   8   5    0.29    0.13
 -12   4   5    0.56    0.19
   4   8   5    0.16    0.12
   8 -12   5    0.18    0.11
   8 -12   5    0.17    0.13
  -9  -4  -5    4.63    0.57
  13  -9  -5    5.02    0.69
  -4  13  -5    4.81    0.42
  13  -9  -5    5.85    0.53
  -9  -4  -5    4.93    0.51
  13  -9  -5    6.08    0.55
  -9  -4  -5    5.54    0.44
  13  -9  -5    5.76    0.55
  -4  13  -5    5.13    0.49
  -4  13  -5    5.37    0.48
  -4  13  -5    5.03    0.50
  -9  -4  -5    5.36    0.50
  -4  13  -5    5.10    0.49
  13  -9  -5    5.57    0.43
   9   4   5    4.65    0.48
   9   4   5    4.63    0.62
 -13   9   5    5.18    0.57
 -13   9   5    5.85    0.46
 -13   9   5    5.63    0.67
   4 -13   5    4.93    0.42
   9   4   5    5.38    0.55
   4 -13   5    5.87    0.57
   4 -13   5    5.33    0.48
 -13   9   5    5.65    0.56
   4 -13   5    5.36    0.47
   9   4   5    5.72    0.48
 -13   9   5    4.39    0.40
   9   4   5    4.38    0.34
 -13   9   5    4.44    0.50
  -1  10  -5   33.41    1.37
  10  -9  -5   32.45    1.40
  -9  -1  -5   33.47    1.26
  -1  10  -5   31.00    1.36
  -1  10  -5   33.22    1.52
  -9  -1  -5   31.10    1.27
  10  -9  -5   31.33    1.35
  -9  -1  -5   30.82    1.41
  -1  10  -5   33.01    1.31
  10  -9  -5   31.15    1.42
  -1  10  -5   29.98    1.33
  10  -9  -5   32.37    1.57
  -9  -1  -5   32.60    1.54
  10  -9  -5   29.62    1.48
  -9  -1  -5   33.05    1.36
  10  -9  -5   31.95    1.28
 -10   9   5   29.89    1.30
   9   1   5   31.64    1.52
   1 -10   5   31.72    1.28
 -10   9   5   28.96    1.32
   1 -10   5   31.62    1.27
   1 -10   5   31.86    1.40
   9   1   5   31.74    1.39
 -10   9   5   31.27    1.55
   1 -10   5   31.81    1.35
 -10   9   5   31.45    1.54
   9   1   5   30.54    1.31
   9   1   5   32.16    1.11
   9   1   5   31.73    1.30
   1 -10   5   32.91    1.35
 -10   9   5   30.84    1.39
   9   1   5   32.20    1.40
 -10   9   5   31.74    1.26
  -9   2  -5   13.81    0.64
   7  -9  -5   13.22    0.66
   7  -9  -5   12.77    0.76
   2   7  -5   14.26    0.66
  -9   2  -5   14.18    0.76
  -9   2  -5   13.75    0.81
   2   7  -5   13.21    0.70
   2   7  -5   13.81    0.50
   7  -9  -5   14.17    0.73
   2   7  -5   12.54    0.70
   7  -9  -5   13.23    0.68
   7  -9  -5   14.63    0.85
   2   7  -5   12.10    0.66
  -9   2  -5   12.20    0.66
   2   7  -5   12.66    0.64
   7  -9  -5   12.99    0.80
   2   7  -5   14.36    0.78
   2   7  -5   12.39    0.68
   7  -9  -5   13.94    0.68
  -9   2  -5   12.55    0.75
   9  -2   5   15.23    0.87
   9  -2   5   11.78    0.75
  -7   9   5   13.30    0.85
   9  -2   5   13.01    0.69
  -7   9   5   12.75    0.71
  -2  -7   5   12.66    0.66
   9  -2   5   14.36    0.75
  -7   9   5   13.22    0.69
  -7   9   5   13.47    0.72
  -2  -7   5   13.12    0.68
   9  -2   5   13.25    0.69
  -2  -7   5   12.27    0.73
  -7   9   5   12.90    0.58
   9  -2   5   13.15    0.49
  -7   9   5   14.18    0.65
  -2  -7   5   13.17    0.73
  -2  -7   5   13.92    0.72
  -2  -7   5   12.57    0.62
   9  -2   5   13.63    0.77
  -7   9   5   12.06    0.71
  -2  -7   5   12.96    0.72
  -7   9   5   13.30    0.77
   5   4  -5  201.11    6.50
   4  -9  -5  205.66    6.47
   5   4  -5  202.33    6.42
  -9   5  -5  201.16    6.48
  -4   9   5  207.56    6.59
   9  -5   5  206.69    6.56
  -9   8  -5   33.90    1.33
  -9   8  -5   35.16    1.42
   8   1  -5   34.29    1.36
  -9   8  -5   33.27    1.21
  -9   8  -5   33.98    1.54
  -9   8  -5   34.05    1.44
   1  -9  -5   31.51    1.35
   8   1  -5   31.26    1.50
   1  -9  -5   34.04    1.36
   8   1  -5   33.13    1.21
  -9   8  -5   32.12    1.49
   1  -9  -5   32.20    1.42
   8   1  -5   32.97    1.34
   1  -9  -5   34.22    1.38
  -9   8  -5   34.10    1.39
   8   1  -5   33.32    1.32
  -9   8  -5   34.42    1.38
   1  -9  -5   33.19    1.28
   1  -9  -5   32.17    1.32
   1  -9  -5   32.40    1.41
   8   1  -5   33.16    1.41
   9  -8   5   32.71    1.45
  -8  -1   5   31.29    1.34
   9  -8   5   33.93    1.33
  -1   9   5   35.47    1.36
   9  -8   5   33.22    1.19
  -1   9   5   32.90    1.36
   9  -8   5   32.48    1.38
  -8  -1   5   32.61    1.27
  -1   9   5   32.37    1.31
  -8  -1   5   34.05    1.32
   9  -8   5   32.95    1.48
  -1   9   5   31.75    1.34
  -8  -1   5   35.23    1.57
  -8  -1   5   33.86    1.45
  -1   9   5   32.28    1.48
  -1   9   5   34.11    1.33
   9  -8   5   34.09    1.36
  -1   9   5   31.39    1.27
  -8  -1   5   33.69    1.43
  -9  11  -5  129.93    4.60
  11  -2  -5  131.25    4.37
  11  -2  -5  130.98    4.59
  11  -2  -5  129.05    4.68
  -2  -9  -5  131.05    4.44
  -9  11  -5  137.07    4.40
  -2  -9  -5  121.51    4.34
  -2  -9  -5  132.41    4.44
  -9  11  -5  132.42    4.38
 -11   2   5  135.39    4.49
   9 -11   5  133.82    4.52
 -11   2   5  129.28    4.49
   2   9   5  130.86    4.51
   9 -11   5  125.23    4.37
 -11   2   5  137.04    4.65
 -11   2   5  128.31    4.35
  -9  14  -5   16.67    1.40
  -9  14  -5   15.47    0.94
  -9  14  -5   16.83    0.91
  14  -5  -5   15.67    0.79
  -5  -9  -5   16.08    0.97
  -5  -9  -5   15.40    0.91
  -5  -9  -5   18.39    1.23
  -9  14  -5   16.69    0.98
  -9  14  -5   15.22    0.96
  14  -5  -5   15.32    1.18
  14  -5  -5   16.09    0.98
  14  -5  -5   17.06    1.05
  14  -5  -5   16.13    0.84
  14  -5  -5   13.68    0.93
   9 -14   5   15.62    0.92
   5   9   5   16.92    0.78
   9 -14   5   17.28    0.88
   5   9   5   16.92    0.89
 -14   5   5   16.17    0.89
 -14   5   5   16.29    1.09
 -14   5   5   17.17    1.07
 -14   5   5   17.17    1.16
   5   9   5   17.44    1.11
   5   9   5   15.24    1.07
   5   9   5   16.08    0.97
   9 -14   5   16.83    1.08
  12 -10  -5    5.22    0.55
 -10  -2  -5    4.87    0.57
  -2  12  -5    4.62    0.45
 -10  -2  -5    4.63    0.49
  12 -10  -5    4.81    0.40
 -10  -2  -5    5.51    0.69
  -2  12  -5    5.08    0.45
  12 -10  -5    5.05    0.51
  -2  12  -5    5.35    0.58
  12 -10  -5    4.98    0.62
 -10  -2  -5    5.48    0.42
  12 -10  -5    4.98    0.50
  -2  12  -5    5.28    0.41
  -2  12  -5    5.33    0.50
   2 -12   5    6.58    0.58
  10   2   5    4.62    0.57
 -12  10   5    4.39    0.44
  10   2   5    4.58    0.31
  10   2   5    4.71    0.44
  10   2   5    5.12    0.52
   2 -12   5    4.80    0.45
  10   2   5    6.04    0.53
 -12  10   5    4.61    0.42
   2 -12   5    6.32    0.47
 -12  10   5    4.59    0.63
 -12  10   5    4.41    0.39
 -12  10   5    4.64    0.53
   2 -12   5    5.37    0.43
   9 -10  -5  110.18    3.97
   1   9  -5  109.90    3.89
   9 -10  -5  115.48    3.98
 -10   1  -5  111.83    3.96
 -10   1  -5  107.73    3.78
   1   9  -5  113.59    3.77
 -10   1  -5  111.62    3.84
   9 -10  -5  111.83    3.86
   1   9  -5  110.52    3.77
  -9  10   5  114.08    3.78
  10  -1   5  112.46    3.99
  -9  10   5  114.50    4.36
  -1  -9   5  114.55    3.84
  -9  10   5  114.00    4.05
   6 -10  -5   52.15    2.04
   4   6  -5   51.37    1.93
   6 -10  -5   49.40    1.85
   6 -10  -5   53.18    1.87
 -10   4  -5   51.83    1.90
   4   6  -5   48.40    1.88
 -10   4  -5   53.32    1.98
 -10   4  -5   50.21    1.99
   6 -10  -5   51.83    1.91
   4   6  -5   51.12    1.86
   4   6  -5   46.70    1.97
   4   6  -5   51.44    1.91
   6 -10  -5   48.74    2.03
   4   6  -5   50.40    1.98
 -10   4  -5   50.41    1.81
   4   6  -5   51.24    1.83
 -10   4  -5   50.38    2.21
   6 -10  -5   54.46    2.00
  -6  10   5   50.20    1.88
  -6  10   5   50.97    1.91
  10  -4   5   55.22    1.96
  -6  10   5   52.09    2.14
  -4  -6   5   48.80    1.92
  -4  -6   5   53.56    1.93
  10  -4   5   49.03    1.89
  10  -4   5   48.90    2.01
  -6  10   5   51.86    1.90
  -6  10   5   49.90    1.96
  -4  -6   5   50.37    1.83
  10  -4   5   49.90    1.94
  -4  -6   5   52.60    1.94
  -6  10   5   52.22    1.83
  -6  10   5   49.00    1.93
  10  -4   5   51.65    1.90
  10  -4   5   51.49    2.09
  -4  -6   5   53.55    2.11
   7   3  -5  133.81    4.40
 -10   7  -5  123.96    4.43
   7   3  -5  136.47    4.52
   3 -10  -5  134.02    4.40
   3 -10  -5  130.56    4.43
  -3  10   5  130.40    4.53
  10  -7   5  134.16    4.52
  10   0  -5   15.50    0.84
   0 -10  -5   17.00    0.83
  10   0  -5   16.96    0.93
  10   0  -5   15.72    0.79
  10   0  -5   15.69    0.85
 -10  10  -5   14.89    0.86
   0 -10  -5   15.00    0.85
 -10  10  -5   14.36    0.80
   0 -10  -5   15.18    0.84
 -10  10  -5   14.95    0.81
 -10  10  -5   15.02    0.73
  10   0  -5   16.00    0.72
  10   0  -5   15.43    1.02
   0 -10  -5   14.70    0.90
   0 -10  -5   14.64    0.83
 -10  10  -5   15.10    0.89
 -10  10  -5   14.89    0.85
   0 -10  -5   15.45    0.89
 -10  10  -5   14.62    0.83
 -10  10  -5   14.64    0.98
 -10   0   5   14.55    0.98
  10 -10   5   16.01    0.81
  10 -10   5   16.31    0.85
 -10   0   5   14.98    0.64
   0  10   5   14.15    0.81
  10 -10   5   16.04    0.98
  10 -10   5   15.27    0.71
   0  10   5   14.45    0.83
 -10   0   5   15.13    0.76
 -10   0   5   16.78    0.93
  10 -10   5   13.54    0.83
   0  10   5   17.39    1.02
   0  10   5   15.94    0.77
   0  10   5   15.85    0.84
 -10   0   5   15.64    0.79
 -10   0   5   15.14    0.92
   0  10   5   15.13    0.80
 -10   0   5   14.25    0.82
 -10  13  -5   18.54    1.08
  -3 -10  -5   19.78    0.73
  13  -3  -5   19.39    1.31
  13  -3  -5   21.83    1.19
  13  -3  -5   19.13    0.98
  13  -3  -5   18.58    1.06
 -10  13  -5   19.15    1.07
 -10  13  -5   21.70    1.14
  13  -3  -5   20.47    1.11
  13  -3  -5   19.04    0.95
 -10  13  -5   19.87    1.28
 -10  13  -5   19.56    1.02
  -3 -10  -5   18.76    1.03
 -13   3   5   20.28    1.17
  10 -13   5   20.61    1.06
  10 -13   5   20.54    0.98
  10 -13   5   21.33    1.22
   3  10   5   20.21    1.22
 -13   3   5   20.39    1.24
 -13   3   5   20.78    1.28
 -13   3   5   19.52    0.98
  10 -13   5   20.57    1.00
   3  10   5   20.93    0.94
   3  10   5   19.64    1.07
   3  10   5   20.61    0.98
  14 -11  -5   24.17    1.56
  -3  14  -5   25.94    1.19
  -3  14  -5   25.65    1.31
  14 -11  -5   25.70    1.49
  -3  14  -5   25.85    1.30
  -3  14  -5   26.30    1.29
 -11  -3  -5   25.26    1.38
 -11  -3  -5   25.21    1.52
  14 -11  -5   26.35    1.17
 -11  -3  -5   23.70    1.16
  14 -11  -5   24.94    1.29
  -3  14  -5   26.56    1.55
  11   3   5   25.50    1.06
  11   3   5   25.57    1.37
   3 -14   5   27.77    1.25
  11   3   5   24.50    1.25
   3 -14   5   24.60    1.27
  11   3   5   25.74    1.53
   3 -14   5   24.26    1.35
 -14  11   5   25.48    1.36
   3 -14   5   25.26    1.20
 -14  11   5   25.60    1.19
  11   3   5   25.74    1.36
  11   3   5   25.22    1.01
 -14  11   5   26.03    1.53
  11 -11  -5   25.91    1.23
 -11   0  -5   24.30    1.36
 -11   0  -5   23.91    1.24
   0  11  -5   24.88    1.09
   0  11  -5   24.84    1.35
  11 -11  -5   23.92    1.37
  11 -11  -5   23.15    1.24
 -11   0  -5   24.91    1.18
   0  11  -5   23.64    1.20
 -11   0  -5   24.43    1.10
   0  11  -5   25.63    1.22
   0  11  -5   24.47    1.14
   0  11  -5   23.13    1.16
  11 -11  -5   24.03    1.09
   0 -11   5   24.41    1.18
  11   0   5   23.71    0.88
 -11  11   5   23.15    1.13
 -11  11   5   24.28    1.25
  11   0   5   27.44    1.34
   0 -11   5   26.08    1.28
  11   0   5   24.69    1.37
 -11  11   5   23.83    1.42
  11   0   5   24.50    1.17
   0 -11   5   22.15    1.14
  11   0   5   24.87    0.92
  11   0   5   24.45    1.24
 -11  11   5   24.71    1.20
 -11  11   5   24.27    1.08
   0 -11   5   25.30    1.09
   0 -11   5   24.79    1.13
 -11  11   5   24.13    1.29
   3   8  -5   58.78    2.21
   3   8  -5   60.01    2.33
   3   8  -5   60.49    2.23
 -11   3  -5   63.75    2.36
 -11   3  -5   55.87    2.36
   8 -11  -5   58.71    2.40
   8 -11  -5   62.33    2.19
 -11   3  -5   58.77    2.20
   8 -11  -5   58.93    2.31
   3   8  -5   59.47    2.14
   8 -11  -5   60.40    2.16
   8 -11  -5   57.36    2.15
 -11   3  -5   58.59    2.10
   3   8  -5   61.72    2.35
   3   8  -5   62.61    2.26
 -11   3  -5   61.69    2.31
   8 -11  -5   62.93    2.25
  11  -3   5   59.58    2.21
  -8  11   5   60.81    2.22
  11  -3   5   64.73    2.30
  -8  11   5   59.34    2.24
  11  -3   5   58.28    2.29
  -8  11   5   56.30    2.25
  -3  -8   5   58.42    2.26
  -3  -8   5   57.59    2.16
  -8  11   5   61.04    2.51
  -3  -8   5   62.57    2.23
  -8  11   5   59.53    2.31
  -8  11   5   59.25    2.05
  11  -3   5   58.27    2.20
  11  -3   5   59.35    2.44
  -8  11   5   58.75    2.22
  -8  11   5   59.70    2.12
   6   5  -5    4.34    0.48
   6   5  -5    4.19    0.36
   6   5  -5    3.96    0.35
   5 -11  -5    3.61    0.39
   5 -11  -5    3.94    0.34
 -11   6  -5    3.58    0.33
   6   5  -5    3.24    0.39
 -11   6  -5    3.39    0.38
 -11   6  -5    3.32    0.34
   5 -11  -5    4.29    0.44
 -11   6  -5    3.66    0.39
   5 -11  -5    3.72    0.42
   5 -11  -5    3.86    0.36
   6   5  -5    3.35    0.37
 -11   6  -5    3.51    0.42
 -11   6  -5    3.44    0.41
   6   5  -5    3.73    0.37
   5 -11  -5    3.61    0.36
   5 -11  -5    4.14    0.37
  -6  -5   5    3.96    0.47
  -5  11   5    3.68    0.34
  11  -6   5    3.76    0.38
  -5  11   5    3.62    0.34
  -5  11   5    3.18    0.34
  -5  11   5    4.21    0.49
  11  -6   5    3.67    0.37
  -6  -5   5    3.85    0.39
  11  -6   5    3.71    0.22
  11  -6   5    3.78    0.38
  -5  11   5    3.60    0.38
  -5  11   5    3.13    0.43
  -6  -5   5    3.75    0.33
  11  -6   5    4.17    0.49
  -6  -5   5    3.22    0.35
 -11   9  -5   37.43    1.38
   9   2  -5   39.49    1.65
 -11   9  -5   35.17    1.64
 -11   9  -5   39.13    1.76
 -11   9  -5   38.59    1.60
   9   2  -5   36.70    1.34
   2 -11  -5   36.92    1.57
   9   2  -5   38.72    1.66
 -11   9  -5   35.00    1.49
 -11   9  -5   37.52    1.61
   9   2  -5   38.20    1.56
   2 -11  -5   39.03    1.66
   9   2  -5   34.18    1.73
   9   2  -5   36.88    1.52
   2 -11  -5   38.76    1.61
   2 -11  -5   34.51    1.50
   2 -11  -5   38.88    1.50
 -11   9  -5   37.40    1.52
   2 -11  -5   41.20    1.59
 -11   9  -5   36.56    1.57
  -2  11   5   36.87    1.52
  -9  -2   5   35.30    1.55
  11  -9   5   38.05    1.35
  -9  -2   5   38.95    1.67
  -2  11   5   38.34    1.49
  -2  11   5   36.54    1.75
  -2  11   5   37.35    1.54
  -2  11   5   37.27    1.58
  11  -9   5   35.23    1.57
  -2  11   5   40.16    1.61
  -9  -2   5   41.57    1.84
  -9  -2   5   40.86    1.19
  11  -9   5   38.09    1.53
  11  -9   5   39.56    1.59
  -9  -2   5   36.23    1.45
  11  -9   5   35.82    1.72
  12  -1  -5    5.77    0.69
  -1 -11  -5    5.99    0.37
  -1 -11  -5    6.77    0.56
  12  -1  -5    4.66    0.47
  12  -1  -5    5.75    0.57
  12  -1  -5    5.65    0.46
 -11  12  -5    6.30    0.57
 -11  12  -5    6.51    0.71
  -1 -11  -5    4.91    0.48
  -1 -11  -5    5.71    0.48
 -11  12  -5    4.77    0.47
  -1 -11  -5    6.81    0.61
 -11  12  -5    6.05    0.52
  12  -1  -5    5.22    0.51
 -11  12  -5    4.98    0.50
 -11  12  -5    6.31    0.55
  12  -1  -5    5.48    0.40
  11 -12   5    6.08    0.48
 -12   1   5    6.60    0.67
 -12   1   5    6.11    0.38
   1  11   5    6.60    0.69
   1  11   5    5.27    0.50
   1  11   5    6.84    0.50
 -12   1   5    6.05    0.60
   1  11   5    6.44    0.54
  11 -12   5    5.84    0.51
 -12   1   5    5.02    0.43
   1  11   5    5.69    0.49
   1  11   5    6.59    0.48
  11 -12   5    5.29    0.42
 -12   1   5    5.75    0.59
  13 -12  -5    5.12    0.53
  13 -12  -5    6.35    0.75
  -1  13  -5    5.52    0.50
 -12  -1  -5    5.57    0.65
  -1  13  -5    5.22    0.68
  13 -12  -5    5.95    0.54
 -12  -1  -5    5.31    0.57
  13 -12  -5    5.96    0.48
 -12  -1  -5    4.55    0.43
  -1  13  -5    6.15    0.48
  -1  13  -5    4.75    0.49
  -1  13  -5    5.48    0.55
  12   1   5    5.86    0.61
  12   1   5    5.78    0.36
 -13  12   5    5.39    0.80
   1 -13   5    6.25    0.57
   1 -13   5    6.08    0.51
 -13  12   5    5.71    0.47
  12   1   5    6.00    0.58
  12   1   5    4.62    0.49
   1 -13   5    5.81    0.63
 -13  12   5    6.60    0.59
  12   1   5    5.26    0.60
   1 -13   5    6.13    0.49
 -13  12   5    5.90    0.62
  12   1   5    6.51    0.81
 -12   2  -5   11.89    0.81
  10 -12  -5   12.26    0.73
   2  10  -5   12.34    0.68
  10 -12  -5   11.91    0.76
  10 -12  -5   12.19    0.90
   2  10  -5   11.99    0.48
  10 -12  -5   10.62    0.78
 -12   2  -5   11.79    0.66
   2  10  -5   11.39    0.74
   2  10  -5   11.54    0.75
   2  10  -5   11.18    0.74
  10 -12  -5   11.73    0.69
 -12   2  -5   12.04    0.89
   2  10  -5   12.31    0.86
 -12   2  -5   12.17    0.74
   2  10  -5   11.99    0.70
  12  -2   5   12.22    0.82
 -10  12   5   11.34    0.55
 -10  12   5   11.60    0.68
 -10  12   5   10.24    0.72
  12  -2   5   12.22    0.94
  12  -2   5   11.70    0.48
  12  -2   5   11.81    0.46
 -10  12   5   12.85    0.85
 -10  12   5   11.83    0.97
  -2 -10   5   11.92    0.64
  12  -2   5   11.20    0.73
  -2 -10   5   10.60    0.70
   5   7  -5    4.32    0.43
   7 -12  -5    3.52    0.41
 -12   5  -5    3.98    0.39
   7 -12  -5    4.09    0.38
 -12   5  -5    3.59    0.34
   5   7  -5    3.98    0.36
 -12   5  -5    3.67    0.41
 -12   5  -5    3.48    0.44
   7 -12  -5    4.08    0.37
   7 -12  -5    4.16    0.48
   7 -12  -5    3.81    0.39
   7 -12  -5    3.55    0.37
   5   7  -5    4.27    0.41
 -12   5  -5    3.38    0.46
   5   7  -5    5.00    0.49
   5   7  -5    3.84    0.57
   5   7  -5    4.20    0.49
   5   7  -5    3.58    0.35
   7 -12  -5    4.04    0.48
  12  -5   5    3.08    0.36
  12  -5   5    4.85    0.56
  -5  -7   5    3.51    0.47
  -7  12   5    3.34    0.39
  -5  -7   5    3.05    0.37
  -5  -7   5    4.44    0.44
  12  -5   5    3.97    0.21
  12  -5   5    4.84    0.45
  -7  12   5    4.10    0.39
  12  -5   5    3.41    0.37
  -7  12   5    3.76    0.39
  -7  12   5    3.60    0.53
  12  -5   5    4.57    0.44
  -7  12   5    4.21    0.44
  -7  12   5    3.30    0.34
   4 -12  -5    9.55    0.64
   8   4  -5    9.05    0.63
   4 -12  -5    9.22    0.66
 -12   8  -5    9.05    0.64
   8   4  -5    8.51    0.57
   4 -12  -5   10.46    0.76
   4 -12  -5    7.75    0.58
   4 -12  -5    9.97    0.72
 -12   8  -5    9.03    0.66
 -12   8  -5    8.75    0.46
   8   4  -5   10.32    0.64
   8   4  -5   10.11    0.70
 -12   8  -5    9.69    0.61
   4 -12  -5    9.21    0.64
   8   4  -5   10.93    0.82
   4 -12  -5   10.15    0.70
   8   4  -5    9.95    0.71
 -12   8  -5    8.80    0.65
 -12   8  -5    9.62    0.73
  12  -8   5    9.78    0.66
  12  -8   5    9.44    0.63
  -8  -4   5    8.45    0.75
  12  -8   5   10.88    0.86
  -8  -4   5    9.68    0.70
  -4  12   5    8.80    0.65
  -4  12   5    9.11    0.79
  -4  12   5   10.03    0.65
  12  -8   5    8.70    0.71
  -4  12   5   10.70    0.62
  12  -8   5    9.59    0.63
  12  -8   5    9.18    0.45
  -4  12   5   10.72    0.64
   1 -12  -5    1.15    0.33
  11   1  -5    1.14    0.30
 -12  11  -5    1.48    0.27
 -12  11  -5    1.22    0.29
   1 -12  -5    1.18    0.22
  11   1  -5    1.13    0.27
  11   1  -5    1.55    0.40
  11   1  -5    1.05    0.21
 -12  11  -5    0.98    0.25
  11   1  -5    1.09    0.25
 -12  11  -5    0.98    0.35
 -12  11  -5    1.08    0.27
 -12  11  -5    1.24    0.20
 -12  11  -5    0.97    0.27
   1 -12  -5    1.62    0.28
  11   1  -5    1.14    0.15
   1 -12  -5    1.03    0.27
  11   1  -5    1.07    0.32
  -1  12   5    0.90    0.24
  12 -11   5    1.27    0.36
  12 -11   5    1.17    0.19
  12 -11   5    0.87    0.23
 -11  -1   5    1.02    0.15
  -1  12   5    0.79    0.22
 -11  -1   5    1.29    0.51
  -1  12   5    1.06    0.26
  -1  12   5    1.24    0.28
  -1  12   5    1.15    0.36
 -11  -1   5    0.87    0.30
 -11  -1   5    1.06    0.20
  -1  12   5    1.13    0.20
   1  12  -5    2.40    0.30
 -13   1  -5    2.11    0.29
   1  12  -5    2.82    0.39
   1  12  -5    2.91    0.36
 -13   1  -5    2.79    0.43
  12 -13  -5    2.20    0.36
   1  12  -5    2.41    0.22
 -13   1  -5    2.40    0.44
   1  12  -5    2.39    0.37
   1  12  -5    2.62    0.55
  12 -13  -5    2.49    0.34
  12 -13  -5    2.56    0.33
  12 -13  -5    2.59    0.56
 -12  13   5    3.16    0.66
 -12  13   5    2.45    0.36
 -12  13   5    2.12    0.39
 -12  13   5    1.70    0.51
  13  -1   5    2.32    0.36
 -12  13   5    2.75    0.33
  -1 -12   5    2.39    0.45
  13  -1   5    2.70    0.18
  13  -1   5    3.04    0.42
  13  -1   5    2.45    0.40
  -1 -12   5    2.75    0.39
  -1 -12   5    2.32    0.33
  13  -1   5    2.19    0.57
  -1 -12   5    2.66    0.31
   4   9  -5   42.14    1.80
   4   9  -5   41.39    1.69
   4   9  -5   44.52    1.94
 -13   4  -5   41.98    1.69
   9 -13  -5   40.61    1.93
 -13   4  -5   39.59    1.90
   9 -13  -5   44.14    1.74
 -13   4  -5   43.09    1.98
   4   9  -5   36.89    1.74
   4   9  -5   44.72    1.71
   9 -13  -5   40.74    1.72
   9 -13  -5   44.04    1.73
 -13   4  -5   44.03    1.91
   9 -13  -5   41.42    1.78
 -13   4  -5   45.20    1.91
   4   9  -5   42.41    1.93
   4   9  -5   42.10    1.81
  -9  13   5   45.68    1.80
  -4  -9   5   42.99    2.02
  -4  -9   5   42.07    1.58
  13  -4   5   43.07    1.36
  -9  13   5   43.81    2.16
  -9  13   5   45.87    1.91
  -9  13   5   42.05    1.81
  13  -4   5   46.27    2.32
  13  -4   5   42.15    1.79
  -9  13   5   44.12    1.71
  13  -4   5   44.18    1.86
  13  -4   5   43.82    1.86
  -4  -9   5   44.97    1.83
  -9  13   5   42.59    1.62
   6 -13  -5    7.83    0.77
   7   6  -5    6.55    0.49
 -13   7  -5    7.27    0.61
   6 -13  -5    5.97    0.56
   7   6  -5    6.92    0.69
 -13   7  -5    6.07    0.60
 -13   7  -5    6.45    0.57
 -13   7  -5    7.08    0.51
   6 -13  -5    6.77    0.55
   6 -13  -5    6.54    0.52
   6 -13  -5    6.20    0.53
   6 -13  -5    6.74    0.49
   7   6  -5    6.62    0.56
   7   6  -5    6.58    0.52
 -13   7  -5    6.05    0.74
 -13   7  -5    6.78    0.54
   7   6  -5    6.51    0.61
   7   6  -5    7.66    0.60
  -7  -6   5    6.47    0.58
  13  -7   5    8.04    0.59
  -6  13   5    7.28    0.60
  13  -7   5    6.95    0.34
  -6  13   5    6.23    0.73
  -6  13   5    5.93    0.49
  13  -7   5    7.09    0.56
  -7  -6   5    6.64    0.68
  13  -7   5    6.25    0.55
  -6  13   5    6.76    0.52
  13  -7   5    6.62    0.70
  -7  -6   5    6.40    0.49
  -6  13   5    6.39    0.54
 -13  10  -5   43.54    1.84
  10   3  -5   41.69    1.73
 -13  10  -5   44.59    1.95
 -13  10  -5   43.79    1.99
  10   3  -5   43.87    1.91
   3 -13  -5   44.96    1.71
  10   3  -5   43.31    1.89
   3 -13  -5   42.03    1.88
  10   3  -5   39.00    1.41
   3 -13  -5   41.33    1.84
   3 -13  -5   45.26    1.83
 -13  10  -5   40.78    1.82
   3 -13  -5   43.94    1.79
 -13  10  -5   43.96    1.76
  10   3  -5   41.50    1.78
 -13  10  -5   43.06    1.56
  10   3  -5   41.82    2.03
 -10  -3   5   44.34    2.60
 -10  -3   5   41.69    2.04
  13 -10   5   42.69    2.03
  13 -10   5   42.87    1.52
  -3  13   5   41.37    1.78
  -3  13   5   40.44    1.73
  -3  13   5   44.80    1.84
 -10  -3   5   39.87    1.66
  13 -10   5   43.41    1.77
  -3  13   5   38.92    2.00
  13 -10   5   43.30    1.82
 -14   3  -5  101.74    3.93
   3  11  -5  112.79    3.72
 -14   3  -5  106.87    3.68
   3  11  -5  114.41    3.91
   3  11  -5  113.45    3.90
   3  11  -5  104.38    3.74
   3  11  -5  107.87    4.06
  11 -14  -5  111.41    4.45
  11 -14  -5  108.74    4.11
 -14   3  -5  105.86    4.79
 -14   3  -5  108.80    4.13
   3  11  -5   96.00    4.18
  11 -14  -5  109.92    3.78
  -3 -11   5  110.58    3.61
 -11  14   5  108.83    3.71
  14  -3   5  107.81    3.86
 -11  14   5  110.80    3.87
  14  -3   5  111.99    3.97
  14  -3   5  112.06    3.97
 -11  14   5  115.21    4.32
  -3 -11   5  110.30    4.15
  -3 -11   5  110.79    4.66
   8 -14  -5   13.89    0.84
   6   8  -5   13.85    0.80
 -14   6  -5   14.02    0.93
   6   8  -5   15.41    0.94
   8 -14  -5   15.06    1.02
   6   8  -5   17.87    1.24
 -14   6  -5   13.09    0.78
   8 -14  -5   15.81    0.85
   8 -14  -5   11.99    0.90
 -14   6  -5   14.67    1.20
 -14   6  -5   12.72    0.84
   8 -14  -5   16.18    0.93
 -14   6  -5   14.45    1.14
   6   8  -5   15.12    0.84
 -14   6  -5   15.89    0.98
  -6  -8   5   15.45    1.09
  -8  14   5   15.00    1.14
  14  -6   5   14.63    0.90
  -8  14   5   14.16    0.89
  14  -6   5   15.81    1.15
  -8  14   5   14.16    0.82
  14  -6   5   14.84    0.54
  14  -6   5   14.71    0.90
  14  -6   5   15.22    0.94
  -6  -8   5   14.67    0.93
  -8  14   5   15.65    0.88
  -8  14   5   14.92    0.95
 -14   9  -5   97.19    3.58
   9   5  -5   99.82    4.12
   5 -14  -5   99.46    3.65
   5 -14  -5   97.53    3.94
 -14   9  -5   98.09    3.74
 -14   9  -5  104.50    3.65
   5 -14  -5  101.10    3.43
   9   5  -5  100.07    3.52
   9   5  -5   99.38    3.84
   5 -14  -5  104.30    3.56
   5 -14  -5   97.70    3.66
 -14   9  -5   95.19    3.43
   9   5  -5  105.27    3.66
 -14   9  -5   98.12    3.54
  14  -9   5   95.44    3.82
  -9  -5   5  102.92    3.68
  -5  14   5  100.25    3.48
  -5  14   5   89.43    3.87
  14  -9   5  102.40    3.60
  14  -9   5  101.40    3.54
  -5  14   5   99.74    3.44
  -9  -5   5  101.93    3.89
  -5  14   5  102.19    3.61
   0   0  -6  342.75   10.34
  -1  -1  -6   18.99    0.67
  -1   2  -6   20.71    0.73
   2  -1  -6   20.18    0.74
  -1   2  -6   21.96    0.69
  -1   2  -6   20.85    0.78
  -2   1   6   19.75    0.73
   1   1   6   19.24    0.67
   1  -2   6   19.14    0.66
  -2   1  -6   90.88    2.68
   1   1  -6   90.67    2.73
   1  -2  -6   86.51    2.74
  -1   2   6   86.32    2.75
   2  -1   6   90.32    2.69
   4  -2  -6  785.68   25.23
  -2   4  -6  798.19   24.38
  -2  -2  -6  769.26   24.39
   2   2   6  743.77   24.40
  -4   2   6  750.60   25.22
   2  -4   6  763.82   24.55
   0   3  -6    0.53    0.07
   3  -3  -6    0.54    0.08
   3  -3  -6    0.49    0.09
   0   3  -6    0.65    0.09
  -3   0  -6    0.72    0.05
  -3   0  -6    0.80    0.11
   0   3  -6    0.48    0.09
   3  -3  -6    0.65    0.11
   0   3  -6    0.68    0.08
   0   3  -6    0.70    0.09
  -3   0  -6    0.47    0.09
   3  -3  -6    0.60    0.09
  -3   0  -6    0.64    0.09
   3  -3  -6    0.63    0.10
  -3   0  -6    0.72    0.07
   3  -3  -6    0.68    0.13
   3  -3  -6    0.82    0.06
  -3   0  -6    0.75    0.10
   0   3  -6    0.58    0.08
   0   3  -6    0.63    0.09
   3   0   6    0.63    0.05
   0  -3   6    0.59    0.10
   0  -3   6    0.50    0.08
   3   0   6    0.68    0.07
   0  -3   6    0.55    0.10
  -3   3   6    0.44    0.10
  -3   3   6    0.57    0.05
  -3   3   6    0.54    0.09
  -3   3   6    0.69    0.15
   3   0   6    0.62    0.08
   0  -3   6    0.59    0.08
  -3   3   6    0.60    0.09
   3   0   6    0.73    0.11
  -3   3   6    0.68    0.10
  -3   3   6    0.60    0.11
   3   0   6    0.55    0.10
   3   0   6    0.51    0.09
   3   0   6    0.69    0.09
   0  -3   6    0.41    0.07
   0  -3   6    0.71    0.08
   3   0   6    0.49    0.12
  -3   3   6    0.60    0.05
  -3   3  -6    8.91    0.35
  -3   3  -6    8.41    0.35
  -3   3  -6    7.61    0.42
   0  -3  -6    7.84    0.36
   0  -3  -6    7.93    0.36
   0  -3  -6    8.27    0.39
  -3   3  -6    8.77    0.36
   3   0  -6    7.80    0.42
   3   0  -6    8.10    0.36
   3   0  -6    7.75    0.37
  -3   3  -6    8.75    0.42
   3   0  -6    8.18    0.38
   0  -3  -6    8.51    0.39
  -3   3  -6    8.51    0.37
  -3   3  -6    8.63    0.40
   3   0  -6    8.69    0.43
   0  -3  -6    8.22    0.36
   0  -3  -6    8.65    0.34
  -3   3  -6    8.35    0.32
   0  -3  -6    8.34    0.36
   3   0  -6    8.20    0.33
   3  -3   6    8.56    0.36
   0   3   6    7.64    0.35
   3  -3   6    8.41    0.38
   0   3   6    7.85    0.34
  -3   0   6    8.11    0.35
  -3   0   6    8.35    0.38
  -3   0   6    8.26    0.42
   3  -3   6    8.08    0.39
   3  -3   6    7.59    0.33
   0   3   6    8.00    0.36
   3  -3   6    7.45    0.42
   0   3   6    7.97    0.37
   3  -3   6    7.63    0.37
   0   3   6    7.58    0.34
  -3   0   6    8.58    0.34
  -3   0   6    7.67    0.38
   0   3   6    8.58    0.44
   3  -3   6    7.95    0.34
   0   3   6    8.04    0.36
  -3  -3  -6   29.11    1.05
   6  -3  -6   27.16    1.07
  -3  -3  -6   26.97    1.06
  -3   6  -6   27.14    1.02
  -3   6  -6   28.31    1.11
   6  -3  -6   25.58    1.15
  -3  -3  -6   26.93    1.04
  -3   6  -6   28.20    1.02
   6  -3  -6   28.18    1.15
   6  -3  -6   25.62    1.06
  -3   6  -6   27.07    1.07
   6  -3  -6   27.15    1.04
   3   3   6   26.71    1.06
  -6   3   6   26.97    1.13
  -6   3   6   26.56    1.02
  -6   3   6   27.30    1.05
   3  -6   6   26.08    1.04
  -6   3   6   27.05    1.08
   3   3   6   27.20    1.06
   3   3   6   26.49    1.01
   3  -6   6   27.41    1.08
   3  -6   6   27.11    1.06
   3  -6   6   26.96    1.02
  -6   3   6   26.37    1.12
  -6   3   6   26.91    1.02
   5  -4  -6   34.89    1.39
  -4  -1  -6   37.28    1.36
  -1   5  -6   35.96    1.31
   5  -4  -6   35.47    1.31
   4   1   6   35.68    1.32
  -5   4   6   36.00    1.40
   1  -5   6   36.35    1.28
   2   2  -6    9.63    0.44
  -4   2  -6    9.96    0.41
  -4   2  -6    9.54    0.50
   2   2  -6   10.45    0.47
   2   2  -6   10.71    0.52
   2  -4  -6   10.91    0.47
   2  -4  -6    9.82    0.40
  -4   2  -6    9.85    0.46
   2   2  -6    9.71    0.44
   2   2  -6    9.97    0.48
   2   2  -6    9.42    0.42
  -4   2  -6   10.23    0.49
   2  -4  -6    9.47    0.49
   2   2  -6    9.72    0.46
  -4   2  -6    9.52    0.44
   2  -4  -6   10.02    0.49
   2   2  -6    9.96    0.44
   2  -4  -6   10.67    0.48
  -4   2  -6    9.41    0.46
  -4   2  -6   10.24    0.47
  -2   4   6   10.83    0.47
   4  -2   6   10.71    0.52
   4  -2   6   10.95    0.44
   4  -2   6   11.23    0.45
  -2   4   6   10.70    0.46
  -2  -2   6   10.14    0.45
  -2  -2   6   10.69    0.51
  -2   4   6   11.34    0.49
   4  -2   6    9.57    0.47
  -2   4   6   10.61    0.52
  -2  -2   6   10.30    0.42
  -2   4   6   10.85    0.41
  -2   4   6   10.45    0.45
  -2  -2   6   10.66    0.45
  -2  -2   6   10.69    0.46
   4  -2   6   10.79    0.44
   4  -2   6   10.30    0.47
  -2  -2   6   10.67    0.48
  -1  -4  -6   61.15    2.04
  -4   5  -6   62.17    2.10
   5  -1  -6   62.14    2.14
   4  -5   6   57.95    2.04
   1   4   6   62.39    2.07
  -5   1   6   61.21    2.10
   8  -4  -6   70.55    2.56
   8  -4  -6   69.59    2.50
  -4   8  -6   69.62    2.47
   8  -4  -6   69.49    2.40
   4   4   6   68.00    2.40
  -8   4   6   67.47    2.48
   4  -8   6   65.57    2.36
   4   4   6   67.82    2.37
  -8   4   6   70.56    2.38
  -8   4   6   65.38    2.39
   4  -8   6   67.15    2.39
  -5  -2  -6   61.88    2.17
   7  -5  -6   63.49    2.36
  -2   7  -6   66.46    2.27
   5   2   6   66.19    2.26
   2  -7   6   61.46    2.18
   5   2   6   62.95    2.19
  -7   5   6   64.17    2.34
  -5   1  -6   10.87    0.56
   4  -5  -6   10.53    0.54
   4  -5  -6   10.76    0.53
   4  -5  -6   10.41    0.51
  -5   1  -6   11.58    0.47
   1   4  -6   10.42    0.50
   4  -5  -6   10.96    0.46
   1   4  -6   10.81    0.51
   1   4  -6   10.39    0.47
  -5   1  -6   11.33    0.51
  -5   1  -6   11.67    0.54
   4  -5  -6   10.36    0.57
   4  -5  -6   10.32    0.51
  -5   1  -6   11.97    0.56
   1   4  -6   11.96    0.51
   1   4  -6   10.91    0.53
   4  -5  -6   10.51    0.59
  -5   1  -6   10.80    0.52
   1   4  -6   10.30    0.53
   1   4  -6   11.20    0.48
  -1  -4   6   11.54    0.52
  -1  -4   6   11.07    0.54
   5  -1   6   11.87    0.50
  -1  -4   6   11.48    0.52
   5  -1   6   11.83    0.57
  -1  -4   6   11.63    0.49
  -4   5   6   12.38    0.55
  -4   5   6   12.07    0.46
  -1  -4   6   11.87    0.50
  -4   5   6   11.54    0.63
   5  -1   6   12.16    0.61
   5  -1   6   11.71    0.52
  -1  -4   6   11.95    0.53
  -1  -4   6   12.58    0.56
   5  -1   6   11.43    0.56
  -4   5   6   12.04    0.54
   5  -1   6   12.27    0.52
  -4   5   6   11.43    0.54
   5  -1   6   12.53    0.45
  -4   5   6   11.98    0.54
  -4   5   6   11.08    0.57
   1  -5  -6   82.07    2.63
  -5   4  -6   77.86    2.64
   4   1  -6   81.10    2.68
  -4  -1   6   80.66    2.63
   5  -4   6   81.18    2.65
  -1   5   6   79.23    2.66
   7  -2  -6   37.62    1.42
  -5   7  -6   35.82    1.44
  -5   7  -6   38.45    1.37
  -2  -5  -6   36.99    1.42
  -5   7  -6   36.88    1.42
  -5   7  -6   36.90    1.49
   7  -2  -6   37.69    1.56
  -2  -5  -6   38.52    1.41
  -5   7  -6   38.53    1.35
  -2  -5  -6   35.18    1.37
   7  -2  -6   37.85    1.52
  -5   7  -6   35.01    1.37
   5  -7   6   36.84    1.38
  -7   2   6   38.18    1.41
   5  -7   6   36.58    1.43
  -7   2   6   37.06    1.51
   2   5   6   37.55    1.38
   5  -7   6   34.60    1.41
  -7   2   6   37.85    1.49
   5  -7   6   38.93    1.35
   5  -7   6   37.93    1.43
  -7   2   6   36.38    1.43
   2   5   6   37.18    1.43
  -5  10  -6    8.67    0.66
  -5  10  -6    9.08    0.53
  10  -5  -6    8.74    0.58
  -5  10  -6    8.36    0.55
  -5  -5  -6    8.99    0.58
  10  -5  -6    8.33    0.59
  -5  -5  -6    9.12    0.59
  10  -5  -6    8.52    0.70
  10  -5  -6    8.60    0.60
  -5  -5  -6    8.97    0.52
  -5  10  -6    8.75    0.67
  10  -5  -6    9.00    0.41
  -5  10  -6    9.27    0.56
  10  -5  -6    9.03    0.53
  10  -5  -6    9.56    0.69
  -5  10  -6    9.90    0.55
  -5  -5  -6    8.76    0.58
  -5  -5  -6    8.75    0.99
   5 -10   6    9.23    0.51
 -10   5   6    9.57    0.68
   5   5   6    8.92    0.61
   5   5   6    9.64    0.53
   5   5   6   10.26    0.53
 -10   5   6    8.15    0.56
   5   5   6    8.94    0.63
   5   5   6    8.51    0.50
   5 -10   6    9.81    0.57
 -10   5   6    8.97    0.67
   5 -10   6    9.22    0.58
   5   5   6    9.19    0.59
 -10   5   6    9.92    0.65
   5 -10   6    8.29    0.60
 -10   5   6   10.51    0.58
   5 -10   6    9.68    0.62
   5   5   6    9.15    0.48
   9  -6  -6   16.36    0.93
  -3   9  -6   16.65    0.75
  -6  -3  -6   16.45    0.83
  -3   9  -6   17.30    0.78
  -3   9  -6   18.49    0.87
   9  -6  -6   17.21    0.84
  -6  -3  -6   20.06    1.20
  -3   9  -6   15.90    0.80
   9  -6  -6   17.91    0.88
  -6  -3  -6   16.87    0.79
   9  -6  -6   17.79    0.80
  -3   9  -6   17.08    0.79
  -3   9  -6   16.80    0.81
  -3   9  -6   19.02    0.97
  -6  -3  -6   18.65    0.98
  -6  -3  -6   16.73    0.75
   9  -6  -6   16.62    0.99
  -6  -3  -6   16.43    0.82
   9  -6  -6   15.80    0.85
   6   3   6   17.36    0.84
  -9   6   6   16.92    0.93
  -9   6   6   16.77    0.73
   6   3   6   16.76    0.76
   6   3   6   17.52    0.78
  -9   6   6   16.10    0.80
   3  -9   6   16.45    0.74
   6   3   6   17.30    0.85
  -9   6   6   17.18    0.96
   3  -9   6   15.82    0.85
   6   3   6   16.49    0.76
  -9   6   6   16.11    0.84
   6   3   6   17.52    0.81
  -9   6   6   18.12    0.90
   3  -9   6   16.33    0.81
   6   3   6   16.93    0.67
   3  -9   6   17.51    0.81
   3  -9   6   15.62    0.79
  -9   6   6   16.57    0.79
   6   3   6   16.75    0.90
   3  -9   6   16.10    0.85
   3  -9   6   16.89    0.85
  -6   0  -6  150.19    4.71
   0   6  -6  152.85    4.74
   6  -6  -6  149.84    4.84
  -6   6   6  150.21    4.86
   0  -6   6  149.43    4.69
   6   0   6  144.08    4.75
   3  -6  -6   19.86    0.77
   3   3  -6   19.08    0.82
  -6   3  -6   20.19    0.86
   3   3  -6   19.46    0.84
   3  -6  -6   20.45    0.82
   3  -6  -6   20.77    0.85
   3   3  -6   19.66    0.88
   3   3  -6   20.60    0.79
   3  -6  -6   18.83    0.79
   3  -6  -6   20.39    0.89
   3  -6  -6   21.77    0.91
  -6   3  -6   20.94    0.78
   3   3  -6   20.73    0.82
   3  -6  -6   20.13    0.79
  -6   3  -6   20.16    0.83
  -6   3  -6   19.90    0.86
   3   3  -6   19.72    0.78
  -6   3  -6   19.14    0.85
  -6   3  -6   18.83    0.79
   3   3  -6   19.85    0.76
   3   3  -6   18.55    0.80
  -3  -3   6   20.90    0.83
  -3   6   6   20.49    0.94
  -3  -3   6   19.81    0.91
   6  -3   6   19.97    0.86
   6  -3   6   21.10    0.82
   6  -3   6   20.25    0.81
  -3   6   6   19.38    0.82
  -3   6   6   19.94    0.81
   6  -3   6   20.51    0.79
   6  -3   6   20.61    0.89
  -3  -3   6   19.36    0.81
  -3   6   6   19.79    0.83
  -3   6   6   20.79    0.86
  -3   6   6   20.12    0.81
   6  -3   6   20.03    0.89
  -3   6   6   20.52    0.76
  -3  -3   6   20.87    0.82
   6   0  -6  191.74    6.49
   0  -6  -6  176.78    5.68
  -6   6  -6  191.51    5.78
   0   6   6  184.72    5.75
   6  -6   6  177.34    5.72
  -6   0   6  175.92    5.72
   9  -3  -6    3.70    0.36
  -3  -6  -6    4.84    0.40
  -6   9  -6    4.11    0.37
  -6   9  -6    5.52    0.50
  -3  -6  -6    4.40    0.37
  -3  -6  -6    4.65    0.35
  -6   9  -6    4.43    0.35
   9  -3  -6    4.55    0.39
  -6   9  -6    4.15    0.36
  -6   9  -6    4.54    0.35
   9  -3  -6    4.43    0.44
   9  -3  -6    4.95    0.32
   9  -3  -6    4.86    0.36
   9  -3  -6    4.82    0.49
  -3  -6  -6    4.74    0.37
  -3  -6  -6    5.24    0.41
   9  -3  -6    4.96    0.42
  -6   9  -6    5.13    0.42
  -3  -6  -6    4.68    0.41
  -6   9  -6    4.90    0.42
  -3  -6  -6    4.79    0.21
  -6   9  -6    5.03    0.34
   3   6   6    4.51    0.36
  -9   3   6    4.74    0.46
  -9   3   6    4.71    0.32
   6  -9   6    5.51    0.39
   3   6   6    4.49    0.33
   3   6   6    4.90    0.42
   6  -9   6    5.71    0.42
   6  -9   6    4.69    0.41
   6  -9   6    5.13    0.44
  -9   3   6    4.66    0.39
  -9   3   6    5.31    0.46
   6  -9   6    5.22    0.35
   3   6   6    4.79    0.35
   3   6   6    5.21    0.39
  -9   3   6    4.84    0.42
   3   6   6    4.68    0.33
   6  -9   6    4.28    0.40
  -9   3   6    4.50    0.34
  -6  -6  -6   65.71    2.66
  12  -6  -6   63.92    2.49
  12  -6  -6   65.76    2.33
  -6  12  -6   62.52    2.42
  12  -6  -6   63.04    2.72
  -6  12  -6   64.61    2.33
  -6  12  -6   65.73    2.41
  -6  12  -6   69.71    2.49
  12  -6  -6   64.46    2.64
  -6  -6  -6   63.53    2.45
  -6  12  -6   64.09    2.65
  -6  12  -6   66.88    2.46
  -6  12  -6   63.14    2.34
  12  -6  -6   63.93    2.49
  12  -6  -6   70.33    2.55
  -6  -6  -6   66.29    2.46
 -12   6   6   65.12    2.46
   6 -12   6   68.03    2.40
 -12   6   6   69.40    2.69
   6   6   6   65.36    2.56
 -12   6   6   69.56    2.67
   6   6   6   66.29    2.25
   6 -12   6   67.05    2.31
   6   6   6   68.14    2.35
 -12   6   6   66.22    2.33
 -12   6   6   69.12    2.56
   6   6   6   62.97    2.50
   6   6   6   66.46    2.33
   6 -12   6   64.11    2.49
   6   6   6   66.46    2.46
   6 -12   6   63.37    2.45
 -12   6   6   63.00    2.36
  -4  11  -6   41.03    1.81
  -4  11  -6   39.15    1.62
  -4  11  -6   39.22    1.59
  11  -7  -6   41.70    1.70
  -7  -4  -6   39.47    1.54
  -7  -4  -6   41.89    1.69
  11  -7  -6   40.99    1.71
  11  -7  -6   41.85    1.67
  11  -7  -6   41.74    1.57
  -4  11  -6   40.92    1.67
  11  -7  -6   41.19    1.90
  -7  -4  -6   39.18    1.81
  -4  11  -6   39.98    1.63
  -4  11  -6   40.70    1.58
  -7  -4  -6   37.71    1.66
  -7  -4  -6   38.58    1.63
  11  -7  -6   42.29    1.84
  -4  11  -6   42.43    1.56
 -11   7   6   39.04    1.66
   7   4   6   39.80    1.65
   7   4   6   42.44    1.79
   4 -11   6   44.63    1.63
   4 -11   6   40.56    1.65
 -11   7   6   40.44    1.61
 -11   7   6   40.51    1.72
   7   4   6   41.32    1.58
 -11   7   6   41.81    1.86
   7   4   6   41.34    1.69
   4 -11   6   42.31    1.64
 -11   7   6   39.09    1.81
 -11   7   6   41.18    1.57
 -11   7   6   38.96    1.51
   4 -11   6   38.55    1.66
   4 -11   6   41.41    1.53
   7   4   6   39.74    1.43
  -1   8  -6    2.52    0.23
   8  -7  -6    2.29    0.30
   8  -7  -6    2.14    0.33
  -7  -1  -6    2.23    0.27
  -1   8  -6    2.53    0.32
  -7  -1  -6    2.02    0.23
  -1   8  -6    2.31    0.25
   8  -7  -6    3.47    0.33
  -1   8  -6    2.42    0.28
  -7  -1  -6    2.52    0.22
  -7  -1  -6    2.23    0.25
  -7  -1  -6    2.27    0.25
   8  -7  -6    2.24    0.24
   8  -7  -6    2.31    0.26
  -1   8  -6    2.25    0.23
   8  -7  -6    2.39    0.29
  -1   8  -6    2.29    0.25
  -1   8  -6    2.06    0.24
  -7  -1  -6    2.13    0.30
   7   1   6    2.29    0.26
   7   1   6    2.45    0.25
   1  -8   6    3.03    0.30
   7   1   6    2.63    0.17
  -8   7   6    2.45    0.27
   1  -8   6    2.64    0.29
   1  -8   6    2.48    0.25
  -8   7   6    2.41    0.22
  -8   7   6    2.92    0.33
   7   1   6    2.92    0.30
   7   1   6    2.48    0.25
   1  -8   6    2.49    0.26
   1  -8   6    2.35    0.27
  -8   7   6    2.32    0.27
  -8   7   6    2.80    0.37
   7   1   6    1.97    0.22
   1  -8   6    2.92    0.27
  -8   7   6    2.20    0.25
   1  -8   6    2.40    0.23
  -8   7   6    1.97    0.26
   5  -7  -6   68.71    2.41
  -7   2  -6   66.54    2.31
   2   5  -6   65.83    2.30
   7  -2   6   64.74    2.36
  -5   7   6   67.63    2.44
   5   2  -6    0.10    0.09
  -7   5  -6    0.12    0.08
   2  -7  -6    0.27    0.13
   5   2  -6    0.18    0.09
  -7   5  -6    0.39    0.12
  -7   5  -6    0.37    0.14
  -7   5  -6    0.10    0.09
   2  -7  -6    0.36    0.13
   5   2  -6    0.14    0.08
   5   2  -6    0.15    0.09
  -7   5  -6    0.26    0.09
   5   2  -6    0.24    0.12
   2  -7  -6    0.14    0.08
   5   2  -6    0.03    0.06
   2  -7  -6    0.15    0.08
   2  -7  -6    0.08    0.06
   2  -7  -6    0.13    0.08
   5   2  -6    0.22    0.08
   5   2  -6    0.21    0.09
   2  -7  -6    0.12    0.06
  -7   5  -6    0.30    0.06
  -7   5  -6    0.14    0.09
  -7   5  -6    0.15    0.08
  -2   7   6    0.28    0.13
  -5  -2   6    0.22    0.11
   7  -5   6    0.14    0.08
   7  -5   6    0.19    0.09
  -5  -2   6    0.12    0.08
   7  -5   6    0.08    0.07
  -5  -2   6    0.42    0.10
  -2   7   6    0.13    0.07
   7  -5   6    0.55    0.17
   7  -5   6    0.20    0.09
   7  -5   6    0.14    0.05
  -5  -2   6    0.25    0.09
  -2   7   6    0.22    0.09
   7  -5   6    0.13    0.07
  -2   7   6    0.26    0.11
  -2   7   6    0.12    0.07
  -2   7   6    0.24    0.10
  -2   7   6    0.18    0.08
  -5  -2   6    0.10    0.10
  -1  -7  -6   26.29    1.12
   8  -1  -6   24.29    1.03
   8  -1  -6   25.76    1.12
  -7   8  -6   25.52    1.13
  -7   8  -6   25.18    1.05
  -7   8  -6   26.37    1.20
   8  -1  -6   23.83    1.21
  -1  -7  -6   25.11    1.02
   8  -1  -6   23.62    1.18
  -1  -7  -6   25.09    1.06
  -7   8  -6   25.41    1.11
   8  -1  -6   24.20    1.07
  -7   8  -6   24.98    1.06
  -1  -7  -6   24.92    1.04
  -7   8  -6   25.24    0.96
  -7   8  -6   24.62    1.09
  -1  -7  -6   24.49    1.09
  -1  -7  -6   24.50    1.06
  -7   8  -6   26.24    1.05
   8  -1  -6   25.05    1.07
  -1  -7  -6   25.83    1.02
  -8   1   6   24.39    1.14
  -8   1   6   23.05    1.17
   1   7   6   24.45    1.08
   7  -8   6   25.72    1.11
   1   7   6   25.97    1.07
   7  -8   6   24.69    1.14
  -8   1   6   24.19    1.12
   1   7   6   26.09    1.08
   1   7   6   24.80    1.05
   1   7   6   23.81    0.99
   1   7   6   24.66    1.00
   1   7   6   26.54    1.17
  -8   1   6   24.48    1.00
   7  -8   6   26.12    1.02
  -8   1   6   24.12    1.06
   7  -8   6   24.61    1.13
   7  -8   6   24.89    1.07
   7  -8   6   25.35    1.04
   7  -8   6   25.21    0.96
   1   7   6   23.15    1.03
  -7  11  -6    0.88    0.21
  -7  11  -6    0.74    0.19
  11  -4  -6    1.00    0.24
  11  -4  -6    1.16    0.26
  11  -4  -6    0.83    0.24
  -7  11  -6    0.93    0.17
  -7  11  -6    0.77    0.20
  11  -4  -6    0.65    0.27
  -4  -7  -6    0.36    0.15
  -4  -7  -6    0.79    0.18
  11  -4  -6    0.56    0.15
  -4  -7  -6    0.65    0.19
  -7  11  -6    0.88    0.23
  -4  -7  -6    0.70    0.25
  -7  11  -6    0.93    0.26
  -4  -7  -6    0.47    0.17
  11  -4  -6    1.11    0.16
  11  -4  -6    0.87    0.27
  -7  11  -6    0.74    0.19
   4   7   6    1.00    0.26
   4   7   6    0.69    0.20
   4   7   6    0.73    0.17
   4   7   6    0.81    0.24
 -11   4   6    0.74    0.18
   7 -11   6    0.91    0.23
   7 -11   6    0.45    0.16
   7 -11   6    1.07    0.26
 -11   4   6    0.75    0.20
   4   7   6    0.58    0.15
 -11   4   6    1.15    0.29
   4   7   6    0.71    0.17
   7 -11   6    0.83    0.16
 -11   4   6    0.45    0.18
 -11   4   6    0.63    0.18
   4   7   6    0.74    0.16
   7 -11   6    0.70    0.21
  14  -7  -6    7.31    0.64
  -7  14  -6    9.08    1.05
  14  -7  -6    6.60    0.59
  14  -7  -6    7.54    0.84
  -7  14  -6    7.24    0.59
  -7  14  -6    6.06    0.57
  14  -7  -6    7.50    0.66
  14  -7  -6    6.85    0.51
  -7  14  -6    6.97    0.53
  -7  -7  -6    7.83    0.65
  -7  -7  -6    6.61    0.53
  -7  14  -6    6.69    0.59
  -7  -7  -6    8.47    0.90
   7   7   6    7.20    0.71
 -14   7   6    7.00    0.77
   7 -14   6    7.90    0.60
 -14   7   6    7.39    0.72
 -14   7   6    7.06    0.65
   7 -14   6    6.96    0.58
   7 -14   6    7.14    0.66
   7   7   6    7.14    0.72
 -14   7   6    7.49    0.55
   7 -14   6    7.12    0.52
   7   7   6    8.93    0.67
   7   7   6    7.01    0.54
 -14   7   6    6.61    0.61
  -5  13  -6   12.87    0.85
  13  -8  -6   13.75    1.07
  -8  -5  -6   13.32    0.84
  13  -8  -6   14.69    0.88
  -5  13  -6   14.42    0.88
  -8  -5  -6   13.55    0.76
  13  -8  -6   13.24    0.74
  -5  13  -6   13.82    0.84
  -8  -5  -6   14.16    0.89
  -8  -5  -6   14.16    1.01
  13  -8  -6   13.56    0.88
  13  -8  -6   13.85    0.90
  -5  13  -6   14.79    0.78
  -5  13  -6   14.74    1.24
  -5  13  -6   13.62    0.95
   8   5   6   13.80    0.67
 -13   8   6   14.14    1.01
   5 -13   6   14.24    0.76
   5 -13   6   15.27    0.93
   8   5   6   14.37    0.91
 -13   8   6   14.09    0.94
   8   5   6   14.46    0.80
 -13   8   6   14.96    1.01
   8   5   6   14.51    0.99
 -13   8   6   14.18    0.77
   8   5   6   14.74    0.88
 -13   8   6   13.54    0.81
   5 -13   6   16.12    0.87
 -13   8   6   13.47    0.75
  10  -8  -6  217.92    7.19
  10  -8  -6  220.50    7.12
  -2  10  -6  218.36    7.07
   8   2   6  216.94    7.08
   8   2   6  221.17    6.95
   2 -10   6  222.10    6.95
 -10   8   6  221.17    7.18
   1   7  -6   44.52    1.61
   7  -8  -6   43.73    1.81
  -8   1  -6   47.69    1.74
  -8   1  -6   46.91    1.76
  -8   1  -6   46.05    1.59
   1   7  -6   46.07    1.77
   7  -8  -6   47.33    1.86
   1   7  -6   45.83    1.70
   1   7  -6   45.85    1.69
   7  -8  -6   44.94    1.67
  -8   1  -6   46.37    1.82
   7  -8  -6   45.41    1.59
   1   7  -6   44.32    1.68
   7  -8  -6   43.86    1.74
  -8   1  -6   45.67    1.67
   1   7  -6   43.27    1.65
  -1  -7   6   48.19    1.75
   8  -1   6   47.14    1.71
  -1  -7   6   44.71    1.64
   8  -1   6   43.46    1.76
   8  -1   6   44.86    1.65
   8  -1   6   46.45    1.85
  -7   8   6   45.90    1.78
  -1  -7   6   44.09    1.72
   8  -1   6   45.26    1.66
  -7   8   6   47.06    1.70
  -7   8   6   44.23    1.87
  -7   8   6   45.20    1.72
   8  -1   6   44.17    1.78
  -1  -7   6   46.67    1.72
  -7   8   6   43.63    1.68
  -7   8   6   45.66    1.71
  -1  -7   6   48.34    1.65
   4  -8  -6  254.92    7.93
   4   4  -6  255.48    7.87
   4   4  -6  250.92    8.18
  -8   4  -6  258.44    7.90
  -4   8   6  258.22    8.02
   8  -4   6  253.58    7.96
   7   1  -6   54.71    2.09
  -8   7  -6   51.41    2.05
  -8   7  -6   53.24    1.94
  -8   7  -6   53.93    1.99
   7   1  -6   54.02    2.10
  -8   7  -6   52.22    1.91
   1  -8  -6   55.06    1.95
   1  -8  -6   53.74    1.91
  -8   7  -6   54.20    1.99
   1  -8  -6   54.56    2.01
   7   1  -6   52.28    1.91
   1  -8  -6   53.71    1.98
   1  -8  -6   52.91    1.91
   7   1  -6   55.44    1.99
  -8   7  -6   55.63    1.90
  -7  -1   6   53.85    1.88
   8  -7   6   52.06    1.93
  -1   8   6   53.63    1.93
  -1   8   6   54.64    1.95
  -7  -1   6   53.68    2.00
  -1   8   6   54.88    1.89
   8  -7   6   51.93    2.00
  -1   8   6   52.02    2.05
   8  -7   6   49.23    2.02
  -7  -1   6   53.37    2.00
  -7  -1   6   54.03    1.94
   8  -7   6   53.79    1.91
  -7  -1   6   56.66    2.13
  -2  -8  -6  214.14    6.92
  -8  10  -6  213.28    7.07
  10  -2  -6  220.10    7.18
   2   8   6  215.63    6.98
   8 -10   6  229.87    7.02
 -10   2   6  215.59    7.00
  -5  -8  -6   56.58    2.14
  13  -5  -6   57.78    2.31
  -5  -8  -6   54.94    2.42
  -8  13  -6   55.32    2.21
  13  -5  -6   56.43    2.24
  -5  -8  -6   58.56    2.22
  -5  -8  -6   54.79    2.24
  13  -5  -6   56.43    1.95
  -8  13  -6   56.71    2.47
  13  -5  -6   53.46    2.49
  13  -5  -6   57.52    2.08
  -8  13  -6   56.29    2.22
  -8  13  -6   58.08    2.13
  -8  13  -6   54.62    2.16
  -8  13  -6   54.37    2.20
  13  -5  -6   54.76    2.24
   5   8   6   56.07    2.08
   5   8   6   56.61    2.21
   5   8   6   56.78    2.32
 -13   5   6   54.36    2.02
   8 -13   6   58.49    2.08
   5   8   6   54.21    1.99
 -13   5   6   54.56    2.35
   8 -13   6   55.26    2.95
 -13   5   6   58.19    2.46
 -13   5   6   53.64    2.09
   5   8   6   58.70    2.34
  12  -9  -6   93.31    3.25
  12  -9  -6   88.57    3.83
  -9  -3  -6   93.87    3.11
  -9  -3  -6   86.28    3.10
  12  -9  -6   87.40    3.64
  12  -9  -6   91.53    3.11
  -9  -3  -6   90.97    3.23
  12  -9  -6   97.78    3.34
  -9  -3  -6   94.15    3.33
  -3  12  -6   93.39    3.20
  -3  12  -6   92.64    3.23
  -9  -3  -6   88.81    3.47
  -3  12  -6   89.22    3.22
  12  -9  -6   90.29    3.32
  -3  12  -6   97.06    3.29
 -12   9   6   90.95    3.16
   9   3   6   90.39    3.28
   3 -12   6   95.54    3.22
   9   3   6   88.75    3.42
 -12   9   6   92.70    3.33
 -12   9   6   88.27    3.20
   9   3   6   92.16    3.43
   3 -12   6   96.29    3.22
 -12   9   6   88.52    3.47
 -12   9   6   93.44    3.45
   3 -12   6   92.64    3.11
   9   3   6   94.38    3.19
 -12   9   6   90.70    3.08
   3 -12   6   91.39    3.29
  -9   0  -6    0.69    0.19
   9  -9  -6    0.38    0.20
  -9   0  -6    0.47    0.14
   0   9  -6    0.61    0.19
   0   9  -6    0.40    0.15
   9  -9  -6    0.63    0.19
   0   9  -6    0.25    0.11
  -9   0  -6    0.56    0.21
   9  -9  -6    0.55    0.20
   0   9  -6    0.67    0.18
   9  -9  -6    0.48    0.15
   0   9  -6    0.42    0.19
   0   9  -6    0.32    0.11
  -9   0  -6    0.60    0.23
   9  -9  -6    0.59    0.17
  -9   0  -6    0.55    0.16
  -9   0  -6    0.48    0.19
   9   0   6    0.65    0.22
  -9   9   6    0.52    0.17
   9   0   6    0.81    0.25
   0  -9   6    0.76    0.21
  -9   9   6    0.33    0.14
   0  -9   6    0.56    0.16
  -9   9   6    0.59    0.15
   9   0   6    0.50    0.08
   9   0   6    0.63    0.08
   9   0   6    0.54    0.05
  -9   9   6    0.73    0.19
   0  -9   6    0.43    0.14
  -9   9   6    0.59    0.21
   0  -9   6    0.55    0.15
   0  -9   6    0.40    0.14
  -9   9   6    0.88    0.28
   9   0   6    0.39    0.14
   9   0   6    0.41    0.16
  -9   9   6    0.34    0.14
  -9   3  -6   39.55    1.63
   3   6  -6   39.84    1.63
   3   6  -6   42.77    1.58
   3   6  -6   39.23    1.49
   6  -9  -6   42.11    1.54
   3   6  -6   41.52    1.58
  -9   3  -6   41.21    1.68
   3   6  -6   40.79    1.64
  -9   3  -6   41.78    1.62
   6  -9  -6   37.87    1.60
  -9   3  -6   38.73    1.55
  -9   3  -6   41.68    1.55
   3   6  -6   39.06    1.53
   6  -9  -6   42.82    1.59
   3   6  -6   41.63    1.59
   6  -9  -6   40.13    1.70
   6  -9  -6   40.55    1.70
  -6   9   6   41.50    1.58
   9  -3   6   41.10    1.65
   9  -3   6   39.84    1.66
  -6   9   6   43.17    1.49
  -6   9   6   41.61    1.58
  -3  -6   6   43.77    1.74
  -3  -6   6   40.15    1.50
   9  -3   6   42.73    1.60
  -6   9   6   41.44    1.61
  -3  -6   6   40.84    1.59
  -3  -6   6   39.87    1.58
  -6   9   6   37.93    1.75
  -6   9   6   41.23    1.57
  -6   9   6   40.62    1.63
   9  -3   6   42.06    1.73
  -3  -6   6   44.00    1.75
   9  -3   6   44.04    1.57
   9  -3   6   41.56    1.57
   6   3  -6    1.31    0.21
   6   3  -6    1.29    0.19
   3  -9  -6    1.45    0.24
   3  -9  -6    1.68    0.22
   6   3  -6    1.26    0.22
  -9   6  -6    1.31    0.24
   6   3  -6    1.40    0.15
  -9   6  -6    1.49    0.24
  -9   6  -6    1.54    0.28
   3  -9  -6    1.58    0.23
   6   3  -6    1.71    0.25
   3  -9  -6    1.19    0.19
   3  -9  -6    1.57    0.25
  -9   6  -6    1.53    0.21
   6   3  -6    1.16    0.18
   6   3  -6    1.86    0.28
  -9   6  -6    1.42    0.19
   3  -9  -6    1.64    0.20
   3  -9  -6    1.54    0.21
  -9   6  -6    1.25    0.20
  -9   6  -6    1.38    0.13
  -9   6  -6    1.17    0.23
   9  -6   6    1.64    0.21
   9  -6   6    1.33    0.21
  -3   9   6    1.12    0.19
  -3   9   6    1.12    0.20
   9  -6   6    1.69    0.24
  -3   9   6    1.52    0.21
   9  -6   6    1.50    0.28
  -6  -3   6    1.32    0.22
  -3   9   6    1.24    0.18
  -3   9   6    1.83    0.22
  -3   9   6    1.12    0.21
  -6  -3   6    1.25    0.17
   9  -6   6    1.33    0.23
  -6  -3   6    1.53    0.27
  -6  -3   6    1.62    0.22
   9  -6   6    1.49    0.13
   9  -6   6    1.55    0.21
  -6  -3   6    1.35    0.21
  -3   9   6    1.72    0.28
   9   0  -6   74.59    2.62
   0  -9  -6   72.44    2.69
   9   0  -6   75.85    2.83
   9   0  -6   75.29    2.73
  -9   9  -6   68.96    2.60
  -9   9  -6   73.40    2.79
   0  -9  -6   73.10    2.67
  -9   9  -6   70.81    2.65
   0  -9  -6   76.79    2.63
  -9   9  -6   75.38    2.63
   9   0  -6   71.48    2.83
   9  -9   6   72.99    2.64
   0   9   6   75.39    2.57
  -9   0   6   77.79    2.73
   0   9   6   73.21    2.58
  -9   0   6   74.00    2.53
  -9   0   6   72.73    2.71
   9  -9   6   77.14    2.57
   0   9   6   74.25    2.78
   9  -9   6   71.66    2.74
  -9   0   6   73.97    2.61
   0   9   6   73.53    2.64
   0   9   6   75.92    2.52
   0   9   6   74.54    2.56
  -9   0   6   78.66    2.87
  -9   0   6   76.07    2.52
  -9  12  -6   23.02    1.09
  -9  12  -6   20.03    1.11
  -3  -9  -6   22.17    0.78
  12  -3  -6   23.73    1.17
  -3  -9  -6   24.64    1.12
  12  -3  -6   22.67    1.40
  -3  -9  -6   22.18    1.18
  -3  -9  -6   24.25    1.12
  12  -3  -6   23.33    1.10
  -9  12  -6   21.74    1.12
  -9  12  -6   22.58    1.02
  12  -3  -6   22.49    1.02
  12  -3  -6   22.70    1.15
  -9  12  -6   22.58    1.11
  12  -3  -6   21.31    1.27
  12  -3  -6   24.95    1.24
  -9  12  -6   22.18    1.14
 -12   3   6   22.81    1.02
 -12   3   6   23.83    1.27
   3   9   6   21.80    1.23
   3   9   6   22.33    1.12
   3   9   6   23.69    1.03
   9 -12   6   23.61    1.05
   3   9   6   23.06    1.05
   3   9   6   23.13    1.03
 -12   3   6   22.05    1.20
   9 -12   6   23.95    1.24
   9 -12   6   23.11    1.10
 -12   3   6   21.64    1.29
  -4  14  -6   22.01    1.17
  14 -10  -6   23.68    1.27
  14 -10  -6   22.61    1.19
  14 -10  -6   21.86    1.05
  14 -10  -6   23.38    1.47
 -10  -4  -6   21.20    1.35
  -4  14  -6   21.76    1.15
 -10  -4  -6   20.51    1.05
  14 -10  -6   17.56    1.65
  -4  14  -6   20.86    1.16
  -4  14  -6   22.81    1.41
  -4  14  -6   22.92    1.07
 -10  -4  -6   21.74    1.24
   4 -14   6   21.42    1.15
 -14  10   6   20.25    1.34
  10   4   6   23.14    1.26
  10   4   6   25.73    1.47
  10   4   6   20.19    0.90
  10   4   6   21.92    1.13
 -14  10   6   21.50    1.32
 -14  10   6   23.07    1.07
  10   4   6   22.25    1.22
   4 -14   6   23.37    1.09
   4 -14   6   20.43    1.20
 -14  10   6   21.98    1.24
   4 -14   6   23.24    1.14
  -1  11  -6    1.46    0.21
  11 -10  -6    1.42    0.23
 -10  -1  -6    1.36    0.24
 -10  -1  -6    1.25    0.29
  -1  11  -6    1.54    0.26
 -10  -1  -6    2.04    0.24
  11 -10  -6    1.14    0.31
  11 -10  -6    1.11    0.35
  -1  11  -6    1.03    0.20
  -1  11  -6    0.76    0.20
 -10  -1  -6    1.29    0.33
  11 -10  -6    1.45    0.33
  -1  11  -6    1.04    0.25
  11 -10  -6    1.18    0.27
  -1  11  -6    1.34    0.34
 -11  10   6    1.78    0.29
 -11  10   6    1.15    0.31
  10   1   6    1.35    0.15
 -11  10   6    1.19    0.20
  10   1   6    1.24    0.30
   1 -11   6    1.02    0.24
  10   1   6    1.19    0.27
   1 -11   6    1.28    0.30
  10   1   6    1.24    0.13
  10   1   6    1.11    0.21
  10   1   6    0.71    0.19
   1 -11   6    1.55    0.23
 -11  10   6    1.59    0.39
 -11  10   6    1.18    0.22
   1 -11   6    1.36    0.23
  10   1   6    1.33    0.25
 -11  10   6    1.18    0.27
  10   1   6    1.46    0.40
 -11  10   6    1.48    0.34
   1 -11   6    0.98    0.23
 -10   2  -6   75.97    2.66
   2   8  -6   74.85    2.59
   2   8  -6   72.54    2.57
 -10   2  -6   72.85    2.46
   2   8  -6   74.88    2.48
   8 -10  -6   74.13    2.67
   8 -10  -6   72.96    2.59
   8 -10  -6   72.94    2.77
 -10   2  -6   75.10    2.67
   2   8  -6   73.71    2.50
 -10   2  -6   69.40    2.72
   8 -10  -6   73.92    2.78
   8 -10  -6   70.83    2.47
   2   8  -6   72.82    2.56
   2   8  -6   71.81    2.59
 -10   2  -6   72.52    2.55
   2   8  -6   69.57    2.66
  10  -2   6   75.47    2.63
  -2  -8   6   71.87    2.52
  -8  10   6   74.50    2.61
  10  -2   6   73.43    2.56
  -8  10   6   72.63    2.57
  -8  10   6   70.39    2.62
  10  -2   6   70.35    2.76
  -8  10   6   75.64    2.70
  10  -2   6   72.57    2.55
  -8  10   6   72.06    2.59
  -8  10   6   68.85    2.81
   5   5  -6   69.65    2.50
   5   5  -6   71.32    2.64
   5 -10  -6   67.91    2.38
 -10   5  -6   70.96    2.56
   5   5  -6   67.69    2.42
   5 -10  -6   69.23    2.58
 -10   5  -6   68.68    2.47
   5   5  -6   68.19    2.43
   5 -10  -6   67.45    2.64
   5 -10  -6   69.81    2.55
 -10   5  -6   67.81    2.34
   5   5  -6   70.86    2.37
   5   5  -6   67.00    2.55
  10  -5   6   70.81    2.51
  -5  10   6   70.22    2.40
  -5  10   6   67.60    2.42
  -5  10   6   68.34    2.34
  -5  -5   6   67.65    2.43
  -5  10   6   68.80    2.48
  10  -5   6   67.96    2.40
  -5  -5   6   68.69    2.46
  -5  -5   6   68.46    2.63
  -5  10   6   66.47    2.46
  10  -5   6   68.39    2.43
  10  -5   6   68.15    2.55
  10  -5   6   65.24    2.59
  -5  10   6   67.92    2.66
  -5  -5   6   68.07    2.44
   2 -10  -6   45.40    1.77
   2 -10  -6   46.13    1.81
   8   2  -6   45.15    2.01
 -10   8  -6   49.50    1.86
   8   2  -6   47.22    1.64
 -10   8  -6   48.48    1.78
 -10   8  -6   49.40    1.64
 -10   8  -6   41.94    1.78
   2 -10  -6   46.42    1.93
   2 -10  -6   48.51    1.83
 -10   8  -6   47.48    1.83
 -10   8  -6   45.30    1.90
 -10   8  -6   48.37    1.89
   8   2  -6   51.79    1.85
 -10   8  -6   49.35    2.01
   8   2  -6   46.15    1.83
   2 -10  -6   48.59    1.91
   2 -10  -6   49.03    1.75
   8   2  -6   49.92    1.83
   8   2  -6   49.23    1.90
   8   2  -6   48.59    1.92
  -2  10   6   49.00    1.79
  -8  -2   6   48.24    1.73
  -8  -2   6   53.51    2.42
  10  -8   6   42.55    1.93
  -8  -2   6   49.72    2.06
  -2  10   6   47.45    1.75
  10  -8   6   49.75    2.00
  -2  10   6   48.59    1.81
  -2  10   6   46.93    2.00
  10  -8   6   48.01    1.83
  -8  -2   6   46.04    1.89
  10  -8   6   44.02    2.43
  -2  10   6   49.03    1.86
  -8  -2   6   49.07    1.79
  10  -8   6   48.31    1.79
  11  -1  -6   59.60    2.48
  11  -1  -6   54.79    2.14
  11  -1  -6   55.90    2.16
  -1 -10  -6   56.10    2.07
 -10  11  -6   47.73    2.12
 -10  11  -6   60.07    2.21
  -1 -10  -6   56.17    2.15
  -1 -10  -6   50.60    2.41
 -10  11  -6   53.38    2.13
 -10  11  -6   56.07    2.11
  11  -1  -6   55.16    2.35
  11  -1  -6   53.15    1.98
  11  -1  -6   55.51    2.23
  -1 -10  -6   53.93    2.12
 -10  11  -6   57.45    2.13
 -10  11  -6   55.71    1.99
  -1 -10  -6   58.20    2.23
  11  -1  -6   56.84    2.07
   1  10   6   57.10    2.03
  10 -11   6   57.03    2.07
   1  10   6   54.50    2.29
 -11   1   6   55.99    2.37
   1  10   6   56.90    2.15
 -11   1   6   58.26    2.27
   1  10   6   53.92    2.11
 -11   1   6   55.35    2.26
  10 -11   6   58.07    2.12
 -11   1   6   55.37    2.04
 -11   1   6   52.91    1.87
  10 -11   6   56.36    1.98
 -11   1   6   54.84    2.05
   1  10   6   55.34    2.07
  10 -11   6   54.01    2.26
   1  10   6   56.01    2.09
  14  -4  -6   28.68    1.22
 -10  14  -6   27.37    1.60
  14  -4  -6   28.93    1.64
  14  -4  -6   27.09    1.39
  14  -4  -6   26.76    1.23
  14  -4  -6   27.57    1.66
 -10  14  -6   27.49    1.38
  14  -4  -6   26.15    1.37
  -4 -10  -6   29.81    1.61
 -10  14  -6   30.21    1.69
 -10  14  -6   26.95    1.38
  -4 -10  -6   27.55    1.35
 -10  14  -6   28.15    1.36
  -4 -10  -6   28.50    1.37
 -14   4   6   28.73    1.53
   4  10   6   28.62    1.19
   4  10   6   26.92    1.24
   4  10   6   29.16    1.54
  10 -14   6   29.74    1.28
  10 -14   6   27.67    1.33
 -14   4   6   28.62    1.50
   4  10   6   26.48    1.47
 -14   4   6   27.52    1.58
   4  10   6   27.53    1.37
 -11  -2  -6    2.62    0.39
 -11  -2  -6    2.77    0.31
  13 -11  -6    2.55    0.39
  13 -11  -6    2.70    0.56
  13 -11  -6    2.94    0.33
  -2  13  -6    3.26    0.43
  -2  13  -6    3.27    0.62
  13 -11  -6    2.27    0.34
  -2  13  -6    2.72    0.52
 -11  -2  -6    2.19    0.34
  -2  13  -6    3.05    0.54
  -2  13  -6    2.48    0.33
  -2  13  -6    3.10    0.33
 -11  -2  -6    3.14    0.87
  13 -11  -6    2.83    0.39
   2 -13   6    2.41    0.43
  11   2   6    2.77    0.50
  11   2   6    2.73    0.42
 -13  11   6    3.11    0.37
  11   2   6    2.73    0.35
 -13  11   6    2.26    0.39
   2 -13   6    2.71    0.37
  11   2   6    2.16    0.35
  11   2   6    2.70    0.22
 -13  11   6    2.20    0.33
  11   2   6    2.79    0.43
 -13  11   6    3.00    0.41
  11   2   6    2.66    0.24
   2 -13   6    2.93    0.35
   2 -13   6    3.38    0.36
 -13  11   6    2.90    0.55
 -11   1  -6   16.84    1.05
   1  10  -6   15.54    0.88
 -11   1  -6   17.01    0.90
 -11   1  -6   18.40    1.00
  10 -11  -6   16.58    0.85
   1  10  -6   17.98    0.84
  10 -11  -6   18.30    0.95
   1  10  -6   18.60    0.94
  10 -11  -6   15.73    1.02
   1  10  -6   16.33    0.87
   1  10  -6   16.73    1.02
  10 -11  -6   16.14    1.04
  10 -11  -6   15.66    0.96
 -11   1  -6   15.69    0.79
   1  10  -6   17.99    0.71
   1  10  -6   15.34    0.90
  -1 -10   6   16.92    0.97
  11  -1   6   16.39    0.61
  11  -1   6   15.89    1.11
 -10  11   6   14.99    0.86
 -10  11   6   14.95    0.88
  11  -1   6   16.88    1.09
  11  -1   6   17.14    0.89
 -10  11   6   16.85    1.00
 -10  11   6   17.11    0.62
  -1 -10   6   17.32    0.87
  11  -1   6   17.79    1.03
  -1 -10   6   17.09    0.82
  -1 -10   6   16.53    1.02
 -10  11   6   16.88    0.94
  11  -1   6   15.51    0.92
  11  -1   6   17.04    0.60
  11  -1   6   15.92    0.59
 -10  11   6   16.89    0.81
 -10  11   6   14.98    1.06
  -1 -10   6   15.41    0.87
 -11   4  -6   12.86    0.79
   7 -11  -6   13.08    0.71
   4   7  -6   12.87    0.69
   4   7  -6   12.59    0.74
 -11   4  -6   13.73    0.83
   7 -11  -6   12.99    0.81
 -11   4  -6   13.01    0.73
   4   7  -6   13.52    0.85
   7 -11  -6   13.42    0.86
 -11   4  -6   12.77    0.84
   4   7  -6   13.18    0.82
 -11   4  -6   13.55    0.69
   7 -11  -6   13.92    0.89
   7 -11  -6   14.98    0.79
   4   7  -6   14.05    0.79
   7 -11  -6   14.63    0.75
   7 -11  -6   14.02    0.73
   4   7  -6   13.83    0.78
  -4  -7   6   13.43    0.71
  -4  -7   6   11.44    0.74
  11  -4   6   12.40    0.74
  -7  11   6   13.31    0.75
  11  -4   6   13.16    0.90
  -4  -7   6   13.29    0.76
  -7  11   6   13.13    0.76
  -7  11   6   11.90    0.76
  -7  11   6   13.25    0.76
  11  -4   6   14.40    0.80
  11  -4   6   13.27    0.75
  -7  11   6   14.95    0.97
  11  -4   6   13.08    0.45
  -4  -7   6   14.64    0.68
  -4  -7   6   14.73    0.93
  11  -4   6   13.99    0.82
  -7  11   6   12.63    0.68
   4 -11  -6   28.80    1.31
   7   4  -6   32.58    1.38
 -11   7  -6   31.91    1.49
   4 -11  -6   32.04    1.36
   7   4  -6   30.21    1.30
   4 -11  -6   32.81    1.37
   7   4  -6   32.85    1.56
   7   4  -6   33.39    1.35
 -11   7  -6   29.32    1.44
   4 -11  -6   35.36    1.33
 -11   7  -6   32.34    1.38
   4 -11  -6   33.17    1.47
 -11   7  -6   32.37    1.12
 -11   7  -6   32.04    1.31
 -11   7  -6   33.58    1.42
 -11   7  -6   32.70    1.44
   7   4  -6   31.67    1.42
   4 -11  -6   32.14    1.43
   4 -11  -6   31.70    1.49
  -7  -4   6   28.91    1.41
  -4  11   6   31.11    1.56
  -7  -4   6   32.93    1.39
  11  -7   6   32.75    1.36
  11  -7   6   34.34    1.41
  -7  -4   6   31.81    1.29
  11  -7   6   33.21    1.57
  -7  -4   6   32.14    1.43
  -7  -4   6   34.27    1.61
  -4  11   6   31.41    1.39
  11  -7   6   33.17    1.41
  -4  11   6   31.47    1.31
  11  -7   6   32.99    1.30
  -4  11   6   33.59    1.34
  -4  11   6   31.12    1.35
  11  -7   6   31.67    1.39
  -4  11   6   34.08    1.44
  10   1  -6   41.03    1.72
  10   1  -6   38.54    1.85
 -11  10  -6   39.27    1.63
  10   1  -6   38.34    1.62
 -11  10  -6   37.51    1.65
 -11  10  -6   38.81    1.44
   1 -11  -6   37.80    1.57
   1 -11  -6   41.27    1.64
   1 -11  -6   40.19    1.55
   1 -11  -6   36.80    1.70
   1 -11  -6   35.40    1.60
 -11  10  -6   36.94    1.61
   1 -11  -6   38.43    1.64
  10   1  -6   35.73    1.53
  10   1  -6   38.65    1.40
   1 -11  -6   37.76    1.67
 -11  10  -6   40.12    1.59
 -11  10  -6   35.22    1.65
  -1  11   6   37.32    1.57
  11 -10   6   39.50    1.57
 -10  -1   6   37.68    1.54
  -1  11   6   37.48    1.79
  11 -10   6   38.37    1.60
  -1  11   6   37.82    1.57
 -10  -1   6   38.56    1.27
  11 -10   6   39.94    1.42
 -10  -1   6   39.15    1.85
  11 -10   6   39.43    1.78
  -1  11   6   37.00    1.50
  -1  11   6   41.09    1.65
  -1  11   6   39.67    1.66
 -10  -1   6   40.54    1.74
 -11  13  -6    6.54    0.76
  -2 -11  -6    6.38    0.54
 -11  13  -6    6.68    0.89
  -2 -11  -6    7.59    0.62
  13  -2  -6    7.08    0.52
 -11  13  -6    5.81    0.55
  -2 -11  -6    7.32    0.69
 -11  13  -6    6.42    0.55
  13  -2  -6    5.52    0.55
  13  -2  -6    6.45    0.52
  13  -2  -6    5.69    0.53
 -11  13  -6    6.37    0.49
  13  -2  -6    6.10    0.56
  13  -2  -6    7.49    0.80
 -11  13  -6    6.93    0.56
  13  -2  -6    7.24    0.65
 -11  13  -6    6.30    0.58
  -2 -11  -6    6.55    0.57
  11 -13   6    6.07    0.50
 -13   2   6    6.39    0.43
   2  11   6    6.69    0.50
   2  11   6    5.91    0.55
   2  11   6    6.98    0.74
 -13   2   6    5.64    0.76
 -13   2   6    7.67    0.74
   2  11   6    7.11    0.51
   2  11   6    6.55    0.57
  11 -13   6    5.96    0.64
 -13   2   6    7.56    0.67
  11 -13   6    6.40    0.54
 -12   0  -6   31.69    1.38
   0  12  -6   33.89    1.94
   0  12  -6   33.99    1.42
   0  12  -6   35.28    1.33
 -12   0  -6   32.72    1.72
   0  12  -6   34.86    1.59
   0  12  -6   34.30    1.55
   0  12  -6   35.82    1.77
 -12   0  -6   34.70    1.65
  12 -12  -6   37.08    1.61
 -12   0  -6   32.42    1.51
  12 -12  -6   35.07    1.66
  12 -12  -6   36.60    1.56
   0  12  -6   31.64    1.46
  12 -12  -6   35.89    1.82
  12 -12  -6   33.37    1.44
   0 -12   6   33.80    1.43
 -12  12   6   33.36    1.40
   0 -12   6   36.12    1.51
 -12  12   6   32.76    1.66
  12   0   6   36.96    1.86
   0 -12   6   35.86    1.57
  12   0   6   34.72    1.61
 -12  12   6   33.30    1.54
 -12  12   6   32.52    1.79
  12   0   6   32.43    1.51
  12   0   6   33.90    1.15
  12   0   6   33.92    1.59
  12   0   6   36.85    1.71
 -12  12   6   34.14    1.59
   9 -12  -6    2.51    0.44
   3   9  -6    2.59    0.34
   3   9  -6    3.12    0.32
 -12   3  -6    2.56    0.40
   9 -12  -6    3.20    0.34
   9 -12  -6    3.11    0.43
   3   9  -6    3.08    0.42
   9 -12  -6    3.04    0.34
   9 -12  -6    2.38    0.29
 -12   3  -6    3.08    0.35
   3   9  -6    3.03    0.32
   9 -12  -6    3.44    0.38
   3   9  -6    2.78    0.42
 -12   3  -6    2.34    0.35
   9 -12  -6    2.79    0.38
   3   9  -6    2.95    0.36
 -12   3  -6    2.93    0.30
  -9  12   6    2.87    0.25
  -9  12   6    3.55    0.53
  -3  -9   6    2.70    0.43
  -3  -9   6    3.32    0.35
  -3  -9   6    2.89    0.29
  -9  12   6    2.86    0.35
  -9  12   6    2.62    0.30
  -3  -9   6    2.72    0.34
  12  -3   6    3.13    0.38
  -9  12   6    2.75    0.51
  12  -3   6    2.70    0.38
  12  -3   6    3.50    0.37
  -9  12   6    2.33    0.35
  12  -3   6    2.19    0.48
   6 -12  -6   36.52    1.52
   6   6  -6   39.01    1.62
   6   6  -6   36.37    1.65
   6 -12  -6   36.83    1.68
 -12   6  -6   35.80    1.54
 -12   6  -6   36.37    1.47
 -12   6  -6   36.27    1.62
   6   6  -6   37.16    1.72
   6 -12  -6   38.23    1.65
   6   6  -6   36.43    1.64
   6   6  -6   38.73    1.52
 -12   6  -6   32.68    1.64
   6   6  -6   38.17    1.58
   6   6  -6   37.15    1.48
   6 -12  -6   37.05    1.56
   6 -12  -6   37.64    1.52
   6 -12  -6   37.18    1.54
   6 -12  -6   33.05    1.67
 -12   6  -6   37.69    1.62
  -6  -6   6   35.80    1.76
  12  -6   6   38.24    1.20
  12  -6   6   40.92    1.83
  12  -6   6   35.58    1.69
  -6  -6   6   39.49    1.64
  12  -6   6   36.50    1.54
  12  -6   6   38.72    1.62
  -6  12   6   38.90    1.84
  12  -6   6   38.52    1.61
  -6  12   6   34.92    1.55
  -6  12   6   38.30    1.58
  -6  12   6   36.89    1.77
  -6  12   6   39.11    1.55
  -6  12   6   39.88    1.65
  -6  -6   6   37.60    1.49
   3 -12  -6    1.80    0.29
   3 -12  -6    1.29    0.31
 -12   9  -6    1.52    0.27
 -12   9  -6    1.48    0.28
   9   3  -6    1.87    0.37
   3 -12  -6    1.38    0.25
 -12   9  -6    1.66    0.25
   9   3  -6    1.40    0.16
 -12   9  -6    1.53    0.33
   3 -12  -6    0.96    0.24
   3 -12  -6    1.84    0.25
   9   3  -6    1.02    0.24
 -12   9  -6    1.56    0.19
   9   3  -6    1.01    0.26
   9   3  -6    1.76    0.29
   9   3  -6    1.14    0.35
   3 -12  -6    1.55    0.26
 -12   9  -6    0.97    0.24
   3 -12  -6    1.77    0.34
   9   3  -6    1.48    0.23
  -3  12   6    1.11    0.34
  -3  12   6    1.46    0.25
  -9  -3   6    1.56    0.37
  -9  -3   6    1.56    0.29
  -3  12   6    1.41    0.24
  12  -9   6    1.27    0.28
  -3  12   6    1.08    0.21
  -3  12   6    1.58    0.27
  12  -9   6    1.91    0.40
  12  -9   6    1.45    0.25
  12  -9   6    1.47    0.17
  -9  -3   6    1.30    0.21
  12   0  -6   40.79    1.75
 -12  12  -6   38.30    1.78
  12   0  -6   37.69    1.45
 -12  12  -6   39.46    1.67
   0 -12  -6   38.83    1.46
 -12  12  -6   36.98    1.91
  12   0  -6   44.21    2.11
   0 -12  -6   37.31    1.72
   0 -12  -6   41.05    1.74
  12   0  -6   39.18    1.63
   0 -12  -6   40.38    1.65
  12   0  -6   41.17    1.84
   0 -12  -6   38.72    1.80
 -12  12  -6   39.92    1.75
 -12  12  -6   39.02    1.54
 -12  12  -6   38.21    1.69
   0  12   6   39.55    1.60
   0  12   6   39.80    1.67
 -12   0   6   40.20    1.85
 -12   0   6   37.30    1.36
  12 -12   6   39.21    1.64
  12 -12   6   39.06    1.51
   0  12   6   41.68    1.72
   0  12   6   37.82    1.70
 -12   0   6   41.33    1.99
  12 -12   6   39.82    1.69
  12 -12   6   39.78    1.90
   2  11  -6   46.75    1.76
  11 -13  -6   42.82    2.05
   2  11  -6   43.40    1.78
 -13   2  -6   43.17    2.79
 -13   2  -6   46.70    1.98
 -13   2  -6   43.09    1.71
 -13   2  -6   43.26    1.83
   2  11  -6   38.27    2.08
 -13   2  -6   44.91    1.95
  11 -13  -6   44.27    1.81
   2  11  -6   43.23    2.03
  11 -13  -6   45.04    1.88
   2  11  -6   46.86    1.94
  11 -13  -6   45.21    1.78
  11 -13  -6   42.53    1.96
  13  -2   6   44.27    1.98
  13  -2   6   42.83    1.84
 -11  13   6   43.45    2.16
  13  -2   6   43.16    1.43
 -11  13   6   44.48    1.97
  13  -2   6   41.52    2.10
 -11  13   6   44.08    1.88
 -11  13   6   44.31    2.07
  13  -2   6   43.49    1.91
  -2 -11   6   42.79    1.68
 -11  13   6   44.43    1.72
   5   8  -6    4.02    0.43
   8 -13  -6    4.45    0.53
 -13   5  -6    4.48    0.53
   5   8  -6    3.87    0.39
   5   8  -6    3.22    0.48
 -13   5  -6    5.31    0.51
   5   8  -6    4.34    0.50
   8 -13  -6    4.33    0.44
 -13   5  -6    3.86    0.41
 -13   5  -6    4.41    0.54
   5   8  -6    4.36    0.44
 -13   5  -6    4.25    0.38
   8 -13  -6    3.35    0.38
   8 -13  -6    3.21    0.43
   8 -13  -6    4.03    0.39
   8 -13  -6    3.40    0.37
   5   8  -6    4.32    0.45
   5   8  -6    4.19    0.39
  -8  13   6    4.17    0.46
  -8  13   6    4.35    0.43
  -8  13   6    4.22    0.38
  13  -5   6    3.99    0.42
  -5  -8   6    3.46    0.49
  -8  13   6    3.59    0.41
  -8  13   6    4.29    0.60
  -8  13   6    3.97    0.36
  -5  -8   6    3.18    0.41
  13  -5   6    4.03    0.45
  13  -5   6    3.83    0.44
   5 -13  -6   27.09    1.29
 -13   8  -6   29.13    1.37
   5 -13  -6   28.08    1.41
   5 -13  -6   29.26    1.29
   8   5  -6   27.56    1.39
   5 -13  -6   28.78    1.23
   8   5  -6   27.24    1.26
   5 -13  -6   26.11    1.35
   8   5  -6   26.84    1.46
 -13   8  -6   27.53    1.44
 -13   8  -6   28.37    1.31
   5 -13  -6   26.28    1.29
   8   5  -6   25.01    1.20
 -13   8  -6   26.82    1.42
 -13   8  -6   27.15    1.22
   8   5  -6   28.08    1.37
 -13   8  -6   29.03    1.39
  13  -8   6   30.15    1.33
  13  -8   6   26.17    1.54
  -8  -5   6   27.48    1.37
  -5  13   6   28.13    1.57
  -5  13   6   28.28    1.25
  13  -8   6   26.79    0.97
  -5  13   6   27.13    1.33
  13  -8   6   29.59    1.35
  13  -8   6   27.60    1.28
  -8  -5   6   29.51    1.56
  -5  13   6   26.98    1.30
  -8  -5   6   26.16    1.22
  -5  13   6   28.53    1.25
   2 -13  -6    1.56    0.30
  11   2  -6    2.10    0.20
  11   2  -6    2.82    0.58
  11   2  -6    1.86    0.32
  11   2  -6    1.91    0.35
   2 -13  -6    2.43    0.31
   2 -13  -6    2.38    0.35
 -13  11  -6    1.67    0.22
 -13  11  -6    1.94    0.34
  11   2  -6    2.34    0.32
 -13  11  -6    2.03    0.33
 -13  11  -6    2.23    0.61
 -13  11  -6    2.15    0.51
  11   2  -6    2.53    0.48
   2 -13  -6    1.99    0.64
 -13  11  -6    1.88    0.29
 -13  11  -6    1.84    0.31
  13 -11   6    2.18    0.24
  -2  13   6    2.06    0.35
  13 -11   6    2.14    0.32
  -2  13   6    2.65    0.54
  -2  13   6    1.63    0.30
  13 -11   6    1.55    0.46
  13 -11   6    2.04    0.30
 -11  -2   6    2.01    0.46
  -2  13   6    2.32    0.35
 -11  -2   6    2.22    0.37
  -2  13   6    2.00    0.32
   4  10  -6  116.01    4.03
 -14   4  -6  106.20    3.95
  10 -14  -6  117.16    3.93
  10 -14  -6  118.12    4.08
   4  10  -6  116.92    3.89
 -14   4  -6  117.85    4.27
 -14   4  -6  115.50    4.34
   4  10  -6  113.69    3.90
   4  10  -6  124.11    4.09
  10 -14  -6  113.59    4.14
   4  10  -6  115.19    4.19
   4  10  -6  111.54    4.18
  10 -14  -6  114.35    4.24
 -14   4  -6  110.17    3.83
  10 -14  -6  104.23    4.01
 -14   4  -6  114.69    4.14
 -10  14   6  116.19    3.86
  -4 -10   6  116.74    4.32
 -10  14   6  121.92    4.16
  14  -4   6  115.51    4.01
 -10  14   6  114.23    4.42
  -4 -10   6  117.81    4.04
 -10  14   6  107.24    3.68
  14  -4   6  116.75    4.09
  14  -4   6  115.39    4.10
 -10  14   6  113.48    3.98
   7   7  -6    8.74    0.64
 -14   7  -6    8.81    0.66
 -14   7  -6    9.55    0.73
 -14   7  -6   11.24    0.84
 -14   7  -6    8.20    1.04
 -14   7  -6    9.20    0.61
   7   7  -6    9.16    0.71
 -14   7  -6   11.70    0.81
   7   7  -6    8.00    0.59
   7   7  -6    9.96    0.85
   7 -14  -6    8.57    0.71
   7 -14  -6   10.14    0.71
   7 -14  -6    9.20    0.62
   7 -14  -6    9.21    0.75
   7 -14  -6    9.10    0.77
  14  -7   6    9.14    0.37
  -7  14   6    9.04    1.05
  14  -7   6    9.75    0.92
  -7  14   6    8.98    0.71
  -7  14   6    8.90    0.62
  -7  -7   6   10.60    0.88
  -7  -7   6   10.13    0.75
  14  -7   6   10.05    0.70
  -7  14   6   10.12    0.67
  14  -7   6   10.21    0.72
  14  -7   6    9.43    0.72
  10   4  -6   99.52    3.53
   4 -14  -6  101.45    3.75
 -14  10  -6  102.60    3.71
 -14  10  -6  105.64    3.82
   4 -14  -6  101.07    3.59
  10   4  -6   98.85    3.94
 -14  10  -6  101.82    3.86
  10   4  -6  105.17    3.64
 -14  10  -6  100.67    3.27
 -14  10  -6   99.55    3.63
   4 -14  -6   95.23    3.70
  10   4  -6  115.74    4.14
  -4  14   6  103.49    3.68
 -10  -4   6  101.11    3.77
  14 -10   6  101.40    3.59
  -4  14   6   96.92    4.03
  -4  14   6  101.23    3.52
 -10  -4   6  106.53    4.00
  14 -10   6  103.19    3.65
  -4  14   6  103.26    3.57
  -1   0  -7  330.02   10.13
  -1   0  -7  344.29   10.17
   0  -1   7  318.83   10.30
  -1   1   7  337.85   10.81
   0  -1   7  338.07   10.27
   3  -2  -7  177.61    5.35
   2   1   7  170.48    5.24
   1  -3   7  171.51    5.22
  -3   2   7  178.57    5.34
   0  -2  -7    1.33    0.16
   0  -2  -7    1.35    0.11
  -2   2  -7    1.39    0.09
  -2   2  -7    1.33    0.10
  -2   2  -7    1.30    0.09
   2   0  -7    1.42    0.11
  -2   2  -7    1.54    0.10
   2   0  -7    1.36    0.09
   0  -2  -7    1.58    0.12
   2   0  -7    1.46    0.12
  -2   2  -7    1.32    0.14
   0  -2  -7    1.19    0.09
   0  -2  -7    1.42    0.12
   2   0  -7    1.39    0.14
   2   0  -7    1.19    0.11
   0  -2  -7    1.24    0.10
  -2   2  -7    1.20    0.15
  -2   2  -7    1.19    0.09
   2   0  -7    1.45    0.14
   0  -2  -7    1.16    0.10
   0  -2  -7    1.09    0.11
   0   2   7    1.26    0.11
  -2   0   7    1.39    0.11
  -2   0   7    1.34    0.09
  -2   0   7    1.29    0.10
   2  -2   7    1.21    0.15
   2  -2   7    1.32    0.10
   0   2   7    1.32    0.12
   0   2   7    1.45    0.10
   0   2   7    1.23    0.15
  -2   0   7    1.44    0.13
   0   2   7    1.14    0.09
   0   2   7    1.42    0.12
  -2   0   7    1.37    0.12
   0   2   7    1.26    0.10
  -2   0   7    1.45    0.13
   2  -2   7    1.37    0.08
   2  -2   7    1.39    0.09
   2  -2   7    1.20    0.09
   0   2   7    1.16    0.13
  -3  -2  -7  638.21   21.31
  -3  -2  -7  651.05   21.35
   5  -3  -7  683.96   22.44
  -2   5  -7  656.99   21.27
   2  -5   7  658.82   21.62
  -5   3   7  611.57   22.21
   2  -3  -7    2.04    0.17
   1   2  -7    1.74    0.15
  -3   1  -7    1.77    0.12
   1   2  -7    1.90    0.15
   2  -3  -7    2.05    0.18
   1   2  -7    1.90    0.12
  -3   1  -7    1.83    0.14
  -3   1  -7    1.85    0.14
  -3   1  -7    1.71    0.13
  -3   1  -7    1.91    0.18
   2  -3  -7    1.71    0.14
  -3   1  -7    1.81    0.08
   2  -3  -7    1.72    0.13
   1   2  -7    1.90    0.13
   1   2  -7    1.56    0.12
   1   2  -7    1.76    0.16
   1   2  -7    1.99    0.16
  -3   1  -7    2.01    0.12
   1   2  -7    1.85    0.14
  -3   1  -7    1.79    0.18
   3  -1   7    1.63    0.14
   3  -1   7    2.01    0.20
  -1  -2   7    1.81    0.12
  -2   3   7    1.88    0.10
  -2   3   7    2.12    0.16
   3  -1   7    1.98    0.15
   3  -1   7    1.79    0.17
  -2   3   7    2.28    0.16
  -2   3   7    2.06    0.14
   3  -1   7    1.64    0.12
  -1  -2   7    1.90    0.15
  -2   3   7    1.80    0.16
   3  -1   7    1.68    0.13
   3  -1   7    2.08    0.13
  -1  -2   7    2.15    0.18
   3  -1   7    1.97    0.15
  -1  -2   7    1.85    0.17
   4  -1  -7  534.35   18.82
  -3   4  -7  538.89   18.22
  -1  -3  -7  569.95   18.53
   1   3   7  547.05   18.25
   3  -4   7  617.33   18.56
  -4   1   7  546.87   19.07
  -4  -3  -7    2.39    0.23
  -3   7  -7    2.25    0.20
  -4  -3  -7    2.19    0.23
  -3   7  -7    2.50    0.26
  -3   7  -7    2.26    0.22
  -4  -3  -7    2.23    0.20
  -4  -3  -7    2.71    0.30
   7  -4  -7    2.58    0.24
  -4  -3  -7    2.25    0.24
   7  -4  -7    2.37    0.28
   7  -4  -7    2.23    0.24
  -3   7  -7    2.60    0.24
  -3   7  -7    2.20    0.21
  -4  -3  -7    2.36    0.23
   7  -4  -7    2.63    0.26
  -3   7  -7    2.75    0.29
   7  -4  -7    2.66    0.25
  -3   7  -7    2.51    0.22
   7  -4  -7    2.00    0.34
   4   3   7    2.15    0.22
   3  -7   7    2.60    0.20
  -7   4   7    2.35    0.25
   4   3   7    2.33    0.17
  -7   4   7    2.66    0.19
  -7   4   7    2.16    0.22
   3  -7   7    1.88    0.22
  -7   4   7    2.23    0.24
   3  -7   7    2.18    0.25
   3  -7   7    2.40    0.24
  -7   4   7    2.44    0.29
   3  -7   7    2.25    0.21
   3  -7   7    2.19    0.23
   3  -7   7    2.18    0.22
   4   3   7    2.30    0.20
   4   3   7    2.43    0.20
  -7   4   7    2.40    0.26
   4   3   7    2.41    0.26
   4   3   7    2.45    0.25
  -7   4   7    2.09    0.26
   4   3   7    2.65    0.24
   0   4  -7    7.37    0.40
   4  -4  -7    7.25    0.40
   4  -4  -7    7.90    0.47
   0   4  -7    7.25    0.39
  -4   0  -7    7.15    0.41
   4  -4  -7    7.02    0.39
   4  -4  -7    7.12    0.43
   0   4  -7    7.90    0.35
  -4   0  -7    7.78    0.34
  -4   0  -7    8.28    0.38
   0   4  -7    8.42    0.42
   0   4  -7    8.01    0.37
   4  -4  -7    7.74    0.42
  -4   0  -7    7.93    0.40
  -4   0  -7    7.10    0.41
  -4   0  -7    7.83    0.39
   4  -4  -7    7.63    0.39
   0   4  -7    7.47    0.37
   0   4  -7    8.29    0.36
   0  -4   7    7.75    0.38
  -4   4   7    7.89    0.47
   4   0   7    7.12    0.40
   4   0   7    7.66    0.41
   4   0   7    7.62    0.46
   0  -4   7    7.64    0.35
   0  -4   7    7.72    0.41
  -4   4   7    7.66    0.39
  -4   4   7    8.02    0.30
  -4   4   7    7.38    0.43
  -4   4   7    8.32    0.42
   4   0   7    8.10    0.33
   4   0   7    7.96    0.38
  -4   4   7    7.72    0.41
   4   0   7    8.05    0.43
   4   0   7    7.52    0.36
   0  -4   7    7.58    0.40
   4   0   7    7.80    0.26
   0  -4   7    7.95    0.38
   0  -4   7    7.47    0.39
   0  -4   7    6.77    0.34
  -4   4   7    7.63    0.41
  -4   3  -7   28.70    1.08
   1  -4  -7   28.97    1.06
   3   1  -7   28.10    1.07
  -4   3  -7   27.98    1.03
   3   1  -7   27.60    1.08
  -4   3  -7   28.00    1.09
  -3  -1   7   28.35    1.09
   4  -3   7   29.89    1.05
   6  -2  -7   32.50    1.34
  -4   6  -7   32.78    1.29
   6  -2  -7   32.66    1.24
   6  -2  -7   32.40    1.21
  -4   6  -7   32.68    1.25
  -4   6  -7   33.62    1.28
  -2  -4  -7   32.51    1.22
   6  -2  -7   30.01    1.29
  -6   2   7   32.19    1.32
  -6   2   7   31.46    1.29
  -6   2   7   32.01    1.24
   2   4   7   34.20    1.25
   4  -6   7   30.22    1.20
   4  -6   7   33.53    1.23
   4  -6   7   32.57    1.29
  -6   2   7   31.69    1.29
   4  -6   7   31.38    1.32
   9  -5  -7    1.25    0.21
  -5  -4  -7    1.07    0.19
   9  -5  -7    1.47    0.26
   9  -5  -7    1.39    0.30
  -4   9  -7    1.27    0.18
  -5  -4  -7    1.21    0.20
  -5  -4  -7    1.38    0.18
   9  -5  -7    1.07    0.20
  -4   9  -7    1.49    0.28
  -4   9  -7    1.14    0.21
  -4   9  -7    1.23    0.18
  -4   9  -7    1.49    0.21
   9  -5  -7    1.93    0.25
  -5  -4  -7    1.27    0.20
   9  -5  -7    1.25    0.19
  -4   9  -7    1.62    0.19
  -5  -4  -7    1.74    0.24
  -4   9  -7    1.81    0.23
  -5  -4  -7    1.73    0.28
   4  -9   7    1.42    0.22
  -9   5   7    1.04    0.19
   5   4   7    1.29    0.15
   5   4   7    1.32    0.21
   4  -9   7    1.19    0.18
   5   4   7    1.84    0.26
   4  -9   7    1.45    0.23
  -9   5   7    1.21    0.25
   4  -9   7    1.44    0.17
   4  -9   7    1.40    0.20
  -9   5   7    1.50    0.26
  -9   5   7    1.21    0.19
   5   4   7    1.83    0.21
  -9   5   7    1.53    0.20
   5   4   7    1.98    0.21
  -9   5   7    1.64    0.29
   5   4   7    1.48    0.18
   4  -9   7    1.42    0.23
   4  -9   7    1.62    0.23
  -9   5   7    1.69    0.19
   5   4   7    0.93    0.17
   5   4   7    1.35    0.25
   6  -5  -7  274.20    8.61
  -1   6  -7  285.39    8.50
   5   1   7  268.29    8.49
  -6   5   7  286.50    8.63
   1  -6   7  279.45    8.44
   3  -5  -7    0.58    0.14
  -5   2  -7    0.82    0.12
  -5   2  -7    0.57    0.12
  -5   2  -7    0.69    0.13
  -5   2  -7    0.79    0.13
   3  -5  -7    0.57    0.11
  -5   2  -7    0.79    0.13
  -5   2  -7    0.75    0.09
   3  -5  -7    0.99    0.17
   2   3  -7    0.81    0.13
   3  -5  -7    0.70    0.09
  -5   2  -7    0.81    0.11
   2   3  -7    0.70    0.10
   2   3  -7    0.64    0.11
   2   3  -7    0.96    0.13
   2   3  -7    0.73    0.12
   3  -5  -7    0.82    0.11
   3  -5  -7    0.51    0.12
   3  -5  -7    0.82    0.12
   2   3  -7    0.92    0.13
   2   3  -7    0.59    0.09
  -3   5   7    0.79    0.12
  -3   5   7    0.75    0.11
   5  -2   7    0.70    0.11
  -2  -3   7    0.81    0.11
  -3   5   7    1.05    0.17
  -2  -3   7    0.53    0.09
   5  -2   7    0.79    0.14
  -2  -3   7    0.71    0.12
  -2  -3   7    0.88    0.16
  -3   5   7    0.75    0.09
  -3   5   7    0.73    0.13
   5  -2   7    0.75    0.11
  -3   5   7    0.69    0.11
  -2  -3   7    0.69    0.12
  -2  -3   7    0.84    0.12
   5  -2   7    0.73    0.16
   5  -2   7    0.71    0.10
   5  -2   7    0.92    0.13
  -3   5   7    1.10    0.14
  -5   5  -7  120.36    3.93
   5   0  -7  124.13    4.00
   0  -5  -7  121.32    3.89
  -5   0   7  122.99    3.93
   5  -5   7  123.78    3.92
   0   5   7  127.82    3.95
  -5   8  -7    5.32    0.39
  -5   8  -7    6.18    0.45
  -5   8  -7    5.69    0.37
  -5   8  -7    5.54    0.35
  -5   8  -7    6.07    0.49
  -3  -5  -7    6.97    0.41
  -5   8  -7    5.46    0.37
   8  -3  -7    5.88    0.48
  -3  -5  -7    4.81    0.38
  -5   8  -7    5.04    0.37
   8  -3  -7    4.93    0.39
   8  -3  -7    6.59    0.46
   8  -3  -7    5.95    0.52
  -3  -5  -7    5.62    0.42
  -3  -5  -7    4.94    0.39
   8  -3  -7    6.14    0.44
   8  -3  -7    5.82    0.40
  -3  -5  -7    6.12    0.42
  -3  -5  -7    7.16    0.41
  -5   8  -7    5.32    0.44
   5  -8   7    5.51    0.35
   5  -8   7    5.26    0.36
   3   5   7    6.54    0.41
  -8   3   7    6.54    0.47
   3   5   7    6.15    0.35
  -8   3   7    6.29    0.34
  -8   3   7    5.67    0.47
   5  -8   7    5.99    0.44
   5  -8   7    5.91    0.43
   3   5   7    5.45    0.38
   5  -8   7    6.66    0.68
   3   5   7    6.64    0.37
   5  -8   7    5.18    0.38
   3   5   7    6.02    0.44
  -8   3   7    6.11    0.39
  -8   3   7    4.86    0.39
  -8   3   7    5.04    0.45
  -6  -5  -7   10.61    0.67
  -5  11  -7   11.38    0.81
  -6  -5  -7   10.42    0.67
  11  -6  -7    9.52    0.80
  -5  11  -7   10.15    0.59
  -5  11  -7   11.80    0.71
  11  -6  -7   11.31    0.80
  11  -6  -7   10.16    0.61
  -6  -5  -7    9.79    0.76
  11  -6  -7   12.03    0.73
  -6  -5  -7   10.96    0.61
  -5  11  -7    9.48    0.63
  11  -6  -7   10.74    0.68
  -5  11  -7    9.31    0.59
  11  -6  -7   10.12    0.69
  -5  11  -7    9.88    0.64
  -5  11  -7   10.56    0.63
 -11   6   7   10.37    0.58
   6   5   7   11.02    0.76
 -11   6   7   10.89    0.64
   6   5   7   10.82    0.54
   5 -11   7    9.24    0.63
 -11   6   7   11.09    0.73
   6   5   7   10.70    0.60
 -11   6   7   11.14    0.80
   5 -11   7   10.78    0.58
   5 -11   7   10.70    0.66
 -11   6   7   11.47    0.63
   5 -11   7   11.52    0.70
   6   5   7   11.60    0.68
 -11   6   7    8.75    0.83
   5 -11   7   11.46    0.64
 -11   6   7    9.25    0.65
   6   5   7    9.50    0.57
   6   5   7   11.34    0.68
   6   5   7    9.71    0.67
  -2   8  -7    9.32    0.54
  -6  -2  -7   10.02    0.55
   8  -6  -7    9.96    0.55
  -6  -2  -7   10.53    0.59
  -2   8  -7    9.73    0.54
   8  -6  -7   10.12    0.60
  -2   8  -7   10.51    0.53
   8  -6  -7   10.79    0.63
   8  -6  -7   10.06    0.70
  -2   8  -7   10.48    0.64
   8  -6  -7   10.10    0.57
  -2   8  -7    9.84    0.50
  -2   8  -7    9.00    0.56
  -2   8  -7   11.28    0.57
   8  -6  -7   10.50    0.67
  -6  -2  -7   10.44    0.51
  -6  -2  -7   11.17    0.60
  -6  -2  -7   10.54    0.57
  -6  -2  -7    9.36    0.64
   6   2   7    9.39    0.57
   2  -8   7   10.44    0.56
  -8   6   7   10.21    0.61
  -8   6   7    9.46    0.58
   6   2   7    9.56    0.51
   2  -8   7    9.83    0.50
  -8   6   7    9.43    0.51
   6   2   7   10.38    0.53
   2  -8   7    9.99    0.54
   6   2   7    9.76    0.42
   2  -8   7   10.25    0.56
  -8   6   7    9.04    0.54
  -8   6   7   10.06    0.65
  -8   6   7   11.67    0.75
  -8   6   7    9.87    0.56
   6   2   7    8.68    0.52
   6   2   7    9.80    0.56
   2  -8   7    9.58    0.60
   2  -8   7    9.67    0.58
  -6   1  -7   71.65    2.33
   1   5  -7   68.48    2.33
   5  -6  -7   68.38    2.43
  -1  -5   7   66.46    2.31
   6  -1   7   68.78    2.36
  -5   6   7   68.66    2.46
  -6   4  -7    0.59    0.15
  -6   4  -7    0.60    0.12
   4   2  -7    0.76    0.13
   2  -6  -7    0.54    0.12
   4   2  -7    0.74    0.12
   4   2  -7    0.66    0.12
   2  -6  -7    0.71    0.14
  -6   4  -7    0.71    0.14
  -6   4  -7    0.54    0.06
  -6   4  -7    0.60    0.11
   2  -6  -7    0.57    0.11
   4   2  -7    0.83    0.12
  -6   4  -7    0.58    0.10
   4   2  -7    0.83    0.14
   2  -6  -7    0.64    0.12
  -6   4  -7    0.73    0.15
   4   2  -7    0.54    0.12
   2  -6  -7    0.52    0.09
   2  -6  -7    0.45    0.10
   2  -6  -7    0.43    0.12
   4   2  -7    0.75    0.15
   4   2  -7    0.83    0.16
  -6   4  -7    0.54    0.13
  -2   6   7    0.67    0.17
  -2   6   7    0.66    0.11
  -2   6   7    0.79    0.14
   6  -4   7    0.49    0.13
  -4  -2   7    0.55    0.11
   6  -4   7    0.99    0.17
  -2   6   7    0.59    0.12
  -4  -2   7    0.72    0.14
   6  -4   7    0.61    0.16
  -2   6   7    0.80    0.16
  -4  -2   7    0.42    0.14
   6  -4   7    0.87    0.16
   6  -4   7    0.78    0.12
  -4  -2   7    0.34    0.12
   6  -4   7    0.42    0.10
  -2   6   7    0.52    0.13
  -4  -2   7    0.82    0.14
  -2   6   7    0.56    0.11
  -1  -6  -7  143.73    4.52
  -6   7  -7  148.21    4.62
   7  -1  -7  143.65    4.67
   6  -7   7  140.17    4.54
  -7   1   7  138.10    4.58
   1   6   7  135.71    4.54
  10  -4  -7    0.52    0.10
  10  -4  -7    0.27    0.15
  10  -4  -7    0.86    0.29
  -4  -6  -7    0.43    0.15
  -6  10  -7    0.41    0.22
  -6  10  -7    0.63    0.24
  -6  10  -7    0.42    0.14
  10  -4  -7    0.78    0.20
  -4  -6  -7    0.37    0.15
  -6  10  -7    0.49    0.15
  -4  -6  -7    0.30    0.16
  -4  -6  -7    0.61    0.18
  10  -4  -7    0.56    0.15
  -6  10  -7    0.52    0.19
  -4  -6  -7    0.66    0.16
  -6  10  -7    0.39    0.13
   4   6   7    0.41    0.13
 -10   4   7    0.75    0.22
   4   6   7    0.42    0.17
 -10   4   7    0.68    0.23
   6 -10   7    0.62    0.19
   4   6   7    0.73    0.14
   4   6   7    1.00    0.24
 -10   4   7    0.66    0.22
   6 -10   7    0.20    0.12
   4   6   7    0.64    0.15
   6 -10   7    0.39    0.14
   6 -10   7    0.40    0.15
 -10   4   7    0.57    0.16
   6 -10   7    0.47    0.16
   6 -10   7    0.61    0.15
   4   6   7    0.77    0.20
 -10   4   7    0.45    0.15
   4   6   7    0.42    0.14
  -6  13  -7   81.76    3.05
  -7  -6  -7   85.94    3.31
  -6  13  -7   84.73    3.04
  13  -7  -7   79.28    3.09
  13  -7  -7   85.69    2.93
  -7  -6  -7   80.91    3.06
  13  -7  -7   83.68    3.07
  -7  -6  -7   88.26    3.11
  13  -7  -7   89.51    3.17
  -7  -6  -7   83.05    2.94
  -6  13  -7   85.26    3.02
  -6  13  -7   84.17    3.07
  -6  13  -7   84.95    3.32
  -6  13  -7   90.21    2.95
   6 -13   7   86.49    2.90
 -13   7   7   87.47    3.30
   7   6   7   82.98    2.81
   7   6   7   85.62    3.14
 -13   7   7   83.82    2.90
   6 -13   7   84.63    3.04
   6 -13   7   85.08    3.03
 -13   7   7   82.87    3.15
   7   6   7   82.31    3.04
   7   6   7   82.87    2.93
 -13   7   7   78.60    2.95
 -13   7   7   82.44    3.26
  10  -7  -7  103.09    3.60
  -7  -3  -7  104.61    3.52
  -7  -3  -7  100.65    3.48
  10  -7  -7  102.57    3.71
  10  -7  -7  104.42    3.81
  -3  10  -7  102.96    3.68
 -10   7   7  106.25    3.58
   7   3   7  107.19    3.67
 -10   7   7  106.93    3.76
 -10   7   7  110.18    3.63
   7   3   7  104.86    3.56
 -10   7   7  110.21    3.74
   3 -10   7  104.84    3.56
  -7   0  -7  207.34    6.39
   7  -7  -7  204.43    6.57
   0   7  -7  215.51    6.47
  -7   7   7  204.65    6.59
   7   0   7  192.95    6.61
   0  -7   7  206.36    6.39
   3   4  -7  109.01    3.56
   4  -7  -7  112.13    3.61
  -7   3  -7  108.91    3.54
   3   4  -7  108.24    3.53
   7  -3   7  106.03    3.57
  -4   7   7  106.28    3.65
   6   1  -7  299.49    9.93
   1  -7  -7  319.66    9.63
  -7   6  -7  325.25    9.70
  -1   7   7  328.61    9.72
   7  -6   7  315.87    9.67
  -6  -1   7  306.70    9.64
  -7   9  -7   47.99    1.84
  -2  -7  -7   45.84    1.85
   9  -2  -7   47.21    1.99
   9  -2  -7   50.41    1.81
  -7   9  -7   45.41    1.88
  -7   9  -7   51.91    1.81
  -7   9  -7   48.74    1.72
  -2  -7  -7   50.59    1.79
  -7   9  -7   48.59    1.80
   9  -2  -7   49.80    1.87
   9  -2  -7   49.07    2.07
  -2  -7  -7   48.82    1.88
  -7   9  -7   52.15    1.84
   9  -2  -7   53.05    1.88
  -2  -7  -7   48.71    1.80
  -2  -7  -7   49.20    1.84
  -7   9  -7   48.92    2.00
  -7   9  -7   50.41    1.89
   9  -2  -7   50.94    1.91
   2   7   7   50.15    1.94
  -9   2   7   49.82    1.77
   7  -9   7   49.57    1.75
   2   7   7   45.68    1.79
   2   7   7   49.32    1.75
  -9   2   7   47.90    1.83
   7  -9   7   49.91    1.79
  -9   2   7   53.46    1.95
   2   7   7   50.39    1.84
  -9   2   7   49.79    2.02
   7  -9   7   49.87    1.91
   2   7   7   47.77    1.75
  -9   2   7   47.04    1.93
   7  -9   7   48.62    1.84
   7  -9   7   47.61    1.88
   7  -9   7   48.48    1.90
  12  -5  -7   92.41    3.55
  -5  -7  -7   96.57    3.39
  12  -5  -7   96.77    3.37
  -5  -7  -7   98.36    3.35
  -7  12  -7   86.42    3.28
  -5  -7  -7   95.34    3.29
  12  -5  -7   96.75    3.40
  12  -5  -7   90.66    3.63
  12  -5  -7  100.08    3.45
  -7  12  -7   93.81    3.32
  -7  12  -7   92.97    3.28
  -5  -7  -7   98.12    3.58
  -7  12  -7   96.61    3.37
  -7  12  -7   92.62    3.21
   5   7   7   93.92    3.20
 -12   5   7  100.62    3.60
   5   7   7   97.12    3.21
   5   7   7   94.41    3.15
 -12   5   7   94.97    3.42
   5   7   7   91.62    3.40
   5   7   7   96.23    3.45
 -12   5   7   96.78    3.52
 -12   5   7   99.61    3.46
   7 -12   7   96.29    3.40
 -12   5   7   95.23    3.14
   7 -12   7   97.69    3.20
  12  -8  -7   20.60    0.94
  -4  12  -7   19.84    0.91
  -4  12  -7   17.55    0.96
  12  -8  -7   19.63    1.01
  -8  -4  -7   19.68    0.92
  -8  -4  -7   21.58    1.08
  -4  12  -7   18.50    0.99
  12  -8  -7   19.98    1.06
  -4  12  -7   18.35    1.01
  -8  -4  -7   19.96    1.18
  -8  -4  -7   16.90    0.91
  12  -8  -7   19.04    1.22
  -4  12  -7   19.27    0.97
  12  -8  -7   17.87    1.04
  -8  -4  -7   18.18    0.99
  12  -8  -7   20.33    1.18
   4 -12   7   19.45    0.97
   8   4   7   18.35    0.92
   8   4   7   18.65    0.79
   4 -12   7   18.96    1.03
   8   4   7   18.61    1.01
   8   4   7   20.00    1.06
 -12   8   7   18.88    0.88
 -12   8   7   17.43    0.91
   8   4   7   18.28    1.11
 -12   8   7   19.06    1.17
   4 -12   7   18.85    0.89
   4 -12   7   18.98    0.96
 -12   8   7   18.77    1.06
 -12   8   7   20.74    1.17
  -1   9  -7   28.34    1.16
   9  -8  -7   28.66    1.37
  -1   9  -7   28.84    1.13
   9  -8  -7   28.48    1.41
   9  -8  -7   30.59    1.20
  -8  -1  -7   28.98    1.12
   9  -8  -7   30.00    1.27
  -8  -1  -7   25.43    1.16
   9  -8  -7   28.90    1.23
   9  -8  -7   30.42    1.43
  -8  -1  -7   29.49    1.21
  -8  -1  -7   27.29    1.21
  -1   9  -7   28.26    1.32
  -8  -1  -7   28.33    1.26
  -1   9  -7   28.62    1.21
  -1   9  -7   26.66    1.17
   8   1   7   28.69    1.16
   8   1   7   28.39    1.23
   1  -9   7   29.48    1.19
   8   1   7   27.42    1.18
  -9   8   7   30.57    1.25
   8   1   7   30.21    0.97
  -9   8   7   27.93    1.33
  -9   8   7   29.93    1.44
   1  -9   7   30.03    1.22
   8   1   7   27.86    1.33
   8   1   7   27.99    1.24
  -9   8   7   29.28    1.28
   1  -9   7   28.48    1.14
   8   1   7   30.35    1.19
  -9   8   7   25.49    1.22
   1  -9   7   29.20    1.21
  -9   8   7   30.23    1.11
   1  -9   7   28.67    1.28
   8   1   7   29.56    1.36
  -9   8   7   28.99    1.22
   1  -9   7   26.80    1.22
   1  -9   7   28.07    1.25
   6  -8  -7    4.27    0.33
   2   6  -7    4.42    0.34
  -8   2  -7    4.76    0.39
   6  -8  -7    4.32    0.41
  -8   2  -7    4.15    0.35
   2   6  -7    3.50    0.32
   2   6  -7    4.06    0.33
   6  -8  -7    4.11    0.41
  -8   2  -7    4.34    0.39
  -8   2  -7    4.08    0.28
   2   6  -7    4.07    0.29
  -8   2  -7    3.56    0.30
   6  -8  -7    4.11    0.34
   2   6  -7    3.64    0.35
   6  -8  -7    4.54    0.34
  -8   2  -7    3.92    0.33
   6  -8  -7    3.80    0.35
   6  -8  -7    4.20    0.29
   2   6  -7    3.99    0.30
  -2  -6   7    3.41    0.28
  -6   8   7    3.24    0.31
   8  -2   7    3.73    0.33
   8  -2   7    4.63    0.26
  -6   8   7    3.99    0.34
  -6   8   7    3.60    0.33
  -2  -6   7    3.95    0.34
   8  -2   7    3.52    0.36
   8  -2   7    3.64    0.30
  -2  -6   7    3.45    0.29
  -2  -6   7    3.82    0.33
  -6   8   7    3.26    0.34
  -6   8   7    3.92    0.51
   8  -2   7    3.84    0.32
   8  -2   7    3.80    0.38
  -6   8   7    3.31    0.32
   8  -2   7    3.79    0.36
  -6   8   7    3.77    0.27
  -8   5  -7   65.69    2.37
   5   3  -7   60.49    2.95
   3  -8  -7   68.30    2.30
  -8   5  -7   71.35    2.45
   5   3  -7   69.90    2.41
   3  -8  -7   67.81    2.43
  -8   5  -7   72.13    2.44
  -3   8   7   71.49    2.53
   8  -5   7   66.29    2.64
   0  -8  -7    1.78    0.26
  -8   8  -7    1.49    0.20
   8   0  -7    1.37    0.21
   0  -8  -7    1.08    0.19
   0  -8  -7    1.40    0.19
  -8   8  -7    1.57    0.25
  -8   8  -7    1.28    0.15
   0  -8  -7    1.49    0.20
   8   0  -7    1.58    0.22
  -8   8  -7    2.01    0.24
  -8   8  -7    0.96    0.19
   0  -8  -7    1.20    0.19
   8   0  -7    1.17    0.21
  -8   8  -7    1.37    0.26
  -8   8  -7    1.12    0.20
   8   0  -7    1.81    0.32
   8   0  -7    1.43    0.19
  -8   8  -7    1.39    0.20
   8   0  -7    1.35    0.21
   8   0  -7    2.04    0.31
   0  -8  -7    1.56    0.22
   0  -8  -7    1.29    0.23
   0   8   7    1.38    0.21
   0   8   7    1.26    0.18
   8  -8   7    1.81    0.18
   8  -8   7    1.16    0.18
  -8   0   7    1.27    0.18
   0   8   7    1.39    0.26
   8  -8   7    1.56    0.24
   8  -8   7    1.41    0.22
   0   8   7    1.62    0.21
   0   8   7    1.15    0.20
  -8   0   7    1.18    0.22
   8  -8   7    1.54    0.27
   0   8   7    1.32    0.19
  -8   0   7    1.17    0.17
   8  -8   7    1.63    0.22
   0   8   7    1.26    0.22
  -8   0   7    1.49    0.21
  -8   0   7    1.73    0.30
  -8   0   7    1.20    0.26
   0   8   7    1.38    0.21
  -8  11  -7   46.34    1.77
  11  -3  -7   46.51    1.87
  -8  11  -7   47.97    1.88
  -8  11  -7   47.83    1.84
  -3  -8  -7   42.14    1.80
  11  -3  -7   43.71    2.00
  11  -3  -7   47.66    2.13
  -8  11  -7   46.86    1.81
  -3  -8  -7   47.24    1.90
  -3  -8  -7   47.98    1.80
  11  -3  -7   48.08    1.93
  11  -3  -7   47.75    1.70
  11  -3  -7   45.88    1.77
  -3  -8  -7   48.44    1.92
  -8  11  -7   45.83    1.71
  -8  11  -7   41.17    1.80
  -3  -8  -7   46.63    1.80
  11  -3  -7   46.23    1.86
  -8  11  -7   47.02    2.04
   8 -11   7   46.29    1.86
 -11   3   7   41.81    1.80
 -11   3   7   47.58    1.76
   3   8   7   44.30    1.73
   3   8   7   43.99    1.93
   8 -11   7   47.42    1.91
   3   8   7   47.89    1.75
   8 -11   7   47.19    1.79
 -11   3   7   48.39    1.94
   8 -11   7   49.35    1.74
   3   8   7   47.17    1.83
 -11   3   7   45.76    1.97
   8 -11   7   46.69    1.89
 -11   3   7   45.69    1.69
 -11   3   7   47.71    2.05
   3   8   7   47.03    1.73
   3   8   7   47.72    1.73
  14  -6  -7   13.55    0.90
  -6  -8  -7   13.76    0.82
  -8  14  -7   13.82    0.88
  14  -6  -7   13.05    0.89
  -6  -8  -7   15.31    1.28
  -8  14  -7   12.02    0.97
  -8  14  -7   13.05    0.97
  14  -6  -7   12.99    0.59
  -8  14  -7   12.91    0.85
  -8  14  -7   13.77    0.79
  -8  14  -7   13.36    1.05
  14  -6  -7   15.49    0.97
  -6  -8  -7   14.09    0.89
  14  -6  -7   15.09    0.81
  14  -6  -7   14.72    1.15
   8 -14   7   13.78    0.87
 -14   6   7   13.95    0.79
   6   8   7   14.18    0.73
 -14   6   7   13.07    0.79
   6   8   7   13.83    0.88
   8 -14   7   12.28    0.90
   6   8   7   13.97    0.97
   6   8   7   14.80    0.81
   8 -14   7   14.36    0.84
   8 -14   7   15.21    0.79
   6   8   7   14.25    1.00
 -14   6   7   15.30    1.07
 -14   6   7   14.58    1.05
 -14   6   7   14.78    0.97
  14  -9  -7    2.39    0.57
  -9  -5  -7    2.85    0.48
  -9  -5  -7    2.85    0.34
  14  -9  -7    2.54    0.36
  -5  14  -7    2.79    0.40
  -5  14  -7    2.66    0.57
  -5  14  -7    2.97    0.37
  -5  14  -7    3.00    0.33
  -9  -5  -7    2.61    0.39
  14  -9  -7    3.09    0.43
  14  -9  -7    3.15    0.34
  -5  14  -7    2.57    0.37
  -5  14  -7    2.18    0.35
  14  -9  -7    2.79    0.41
 -14   9   7    2.75    0.40
   5 -14   7    2.66    0.31
 -14   9   7    2.88    0.61
   9   5   7    2.72    0.50
 -14   9   7    2.52    0.44
   5 -14   7    3.54    0.41
   9   5   7    3.50    0.56
   9   5   7    2.89    0.35
   5 -14   7    3.47    0.52
 -14   9   7    2.52    0.40
   5 -14   7    2.66    0.36
   9   5   7    3.18    0.28
   9   5   7    2.28    0.36
  -2  11  -7  131.29    4.62
  11  -9  -7  134.77    4.67
  11  -9  -7  132.76    4.52
  -2  11  -7  133.37    4.46
  11  -9  -7  133.94    4.72
  -9  -2  -7  132.96    4.40
   2 -11   7  131.55    4.41
 -11   9   7  139.24    4.75
 -11   9   7  135.63    4.42
   9   2   7  136.23    4.48
 -11   9   7  133.48    4.38
   2 -11   7  129.97    4.45
   9   2   7  128.36    4.60
 -11   9   7  130.11    4.48
  -9   1  -7    0.13    0.09
  -9   1  -7    0.33    0.15
  -9   1  -7    0.18    0.12
   8  -9  -7    0.11    0.09
   8  -9  -7    0.24    0.13
   1   8  -7    0.19    0.10
   1   8  -7    0.26    0.11
  -9   1  -7    0.43    0.13
   8  -9  -7    0.23    0.15
   8  -9  -7    0.18    0.11
   1   8  -7    0.16    0.09
   8  -9  -7    0.01    0.07
   8  -9  -7    0.23    0.16
   1   8  -7    0.09    0.11
   1   8  -7    0.33    0.19
   9  -1   7    0.48    0.14
  -1  -8   7    0.40    0.14
   9  -1   7    0.14    0.09
   9  -1   7    0.58    0.22
   9  -1   7    0.28    0.07
  -8   9   7    0.30    0.14
  -1  -8   7    0.13    0.09
  -8   9   7    0.19    0.11
   9  -1   7    0.41    0.17
  -8   9   7    0.24    0.13
  -8   9   7    0.17    0.11
  -8   9   7    0.33    0.20
  -8   9   7    0.34    0.14
  -8   9   7    0.33    0.11
  -8   9   7    0.32    0.06
  -1  -8   7    0.69    0.15
   9  -1   7    0.15    0.12
  -1  -8   7    0.24    0.12
   9  -1   7    0.21    0.11
  -1  -8   7    0.31    0.12
  -1  -8   7    0.27    0.15
   4   5  -7  457.15   13.30
   5  -9  -7  440.33   13.36
   4   5  -7  447.17   13.35
  -9   4  -7  391.20   13.84
  -5   9   7  450.73   13.49
   9  -4   7  441.62   13.38
  -9   7  -7    5.37    0.37
   7   2  -7    4.58    0.37
   7   2  -7    4.70    0.48
   2  -9  -7    4.47    0.37
   7   2  -7    4.41    0.38
   2  -9  -7    5.06    0.41
   2  -9  -7    4.90    0.37
   7   2  -7    4.14    0.30
   2  -9  -7    4.12    0.36
  -9   7  -7    4.83    0.28
  -9   7  -7    4.44    0.39
  -9   7  -7    5.10    0.43
   2  -9  -7    4.54    0.41
   7   2  -7    5.28    0.39
   2  -9  -7    5.02    0.44
  -9   7  -7    4.43    0.44
   7   2  -7    4.23    0.39
   2  -9  -7    4.61    0.34
  -9   7  -7    3.98    0.39
  -9   7  -7    4.57    0.38
  -9   7  -7    4.63    0.39
   7   2  -7    4.89    0.43
  -2   9   7    4.66    0.55
   9  -7   7    5.31    0.43
   9  -7   7    4.56    0.37
  -2   9   7    4.26    0.37
  -7  -2   7    3.83    0.35
  -2   9   7    4.51    0.36
  -2   9   7    3.86    0.35
   9  -7   7    4.27    0.37
   9  -7   7    4.16    0.40
  -7  -2   7    4.09    0.32
  -2   9   7    4.14    0.33
  -2   9   7    4.30    0.35
  -2   9   7    5.20    0.41
   9  -7   7    4.34    0.35
  -7  -2   7    4.23    0.35
   9  -7   7    4.30    0.44
  -7  -2   7    4.63    0.47
  -7  -2   7    4.60    0.41
   9  -7   7    4.32    0.26
  -9  10  -7  147.62    4.93
  -1  -9  -7  147.52    4.80
  10  -1  -7  143.43    5.02
  10  -1  -7  142.49    4.94
  -9  10  -7  147.35    4.73
   1   9   7  137.97    4.86
 -10   1   7  142.62    4.85
 -10   1   7  145.40    4.83
   9 -10   7  143.97    4.84
  13  -4  -7    4.58    0.37
  13  -4  -7    4.36    0.50
  13  -4  -7    4.65    0.49
  13  -4  -7    5.54    0.45
  -9  13  -7    4.56    0.45
  -9  13  -7    4.59    0.71
  13  -4  -7    4.88    0.63
  -9  13  -7    4.63    0.49
  -4  -9  -7    4.93    0.47
  -4  -9  -7    4.40    0.44
  -9  13  -7    5.14    0.49
  -9  13  -7    4.89    0.49
  13  -4  -7    5.06    0.50
  -4  -9  -7    5.12    0.52
  -4  -9  -7    4.59    0.56
  -9  13  -7    4.74    0.43
 -13   4   7    4.84    0.58
   9 -13   7    3.91    0.38
 -13   4   7    4.71    0.60
 -13   4   7    4.98    0.59
   4   9   7    4.52    0.46
   4   9   7    4.48    0.54
   9 -13   7    5.33    0.56
 -13   4   7    4.36    0.41
   4   9   7    4.58    0.40
   4   9   7    5.12    0.56
   4   9   7    4.72    0.40
   9 -13   7    4.75    0.46
 -13   4   7    5.01    0.45
  13 -10  -7    1.04    0.24
  -3  13  -7    1.09    0.21
  13 -10  -7    0.88    0.27
  13 -10  -7    1.04    0.26
  -3  13  -7    1.30    0.29
  13 -10  -7    0.96    0.28
 -10  -3  -7    0.76    0.23
 -10  -3  -7    1.28    0.22
 -10  -3  -7    1.39    0.34
  13 -10  -7    1.68    0.43
  -3  13  -7    1.48    0.34
 -10  -3  -7    0.93    0.30
  -3  13  -7    1.44    0.27
  -3  13  -7    1.16    0.36
  -3  13  -7    1.40    0.27
  10   3   7    1.69    0.42
  10   3   7    1.42    0.26
  10   3   7    1.44    0.34
  10   3   7    1.00    0.14
  10   3   7    1.20    0.30
 -13  10   7    0.74    0.35
   3 -13   7    1.26    0.33
   3 -13   7    1.21    0.27
 -13  10   7    1.06    0.26
  10   3   7    0.70    0.29
   3 -13   7    1.48    0.24
 -13  10   7    1.12    0.21
   3 -13   7    1.03    0.26
 -13  10   7    0.55    0.22
 -13  10   7    1.14    0.34
   0  10  -7    3.06    0.34
 -10   0  -7    2.42    0.37
  10 -10  -7    2.79    0.44
 -10   0  -7    2.24    0.25
  10 -10  -7    2.18    0.36
   0  10  -7    2.22    0.31
 -10   0  -7    1.98    0.27
  10 -10  -7    2.32    0.31
  10 -10  -7    2.50    0.29
  10 -10  -7    1.92    0.29
   0  10  -7    2.40    0.26
   0  10  -7    2.24    0.30
 -10   0  -7    2.64    0.35
   0  10  -7    2.40    0.28
   0  10  -7    2.21    0.37
  10 -10  -7    2.12    0.33
  10   0   7    2.69    0.44
  10   0   7    2.49    0.31
  10   0   7    2.55    0.33
   0 -10   7    2.05    0.27
   0 -10   7    3.23    0.38
   0 -10   7    2.04    0.29
 -10  10   7    2.28    0.31
 -10  10   7    2.50    0.30
  10   0   7    2.27    0.28
   0 -10   7    2.36    0.27
   0 -10   7    2.20    0.28
  10   0   7    2.31    0.31
 -10  10   7    2.41    0.33
 -10  10   7    2.30    0.34
  10   0   7    2.16    0.14
  10   0   7    2.45    0.16
 -10  10   7    2.12    0.31
 -10  10   7    2.27    0.41
 -10  10   7    2.12    0.25
  10   0   7    2.18    0.34
   3   7  -7    5.90    0.46
   7 -10  -7    6.20    0.44
   7 -10  -7    6.64    0.45
   7 -10  -7    6.16    0.56
   3   7  -7    6.47    0.42
   3   7  -7    4.89    0.47
   3   7  -7    5.16    0.48
   3   7  -7    7.38    0.77
 -10   3  -7    6.16    0.40
   3   7  -7    5.97    0.41
 -10   3  -7    6.34    0.50
 -10   3  -7    6.18    0.46
   7 -10  -7    5.59    0.49
   7 -10  -7    4.74    0.48
   7 -10  -7    5.43    0.44
 -10   3  -7    5.36    0.49
   3   7  -7    5.06    0.44
   3   7  -7    5.42    0.44
   7 -10  -7    5.45    0.40
 -10   3  -7    6.20    0.53
  -3  -7   7    5.57    0.40
  -3  -7   7    6.19    0.46
  -7  10   7    6.13    0.50
  10  -3   7    5.20    0.42
  10  -3   7    5.87    0.46
  -7  10   7    5.73    0.45
  -7  10   7    5.67    0.45
  10  -3   7    6.23    0.52
  -3  -7   7    5.97    0.48
  -7  10   7    5.06    0.45
  -3  -7   7    5.29    0.51
  -7  10   7    5.75    0.39
  -7  10   7    7.46    0.64
  -3  -7   7    5.95    0.42
  10  -3   7    5.21    0.53
  10  -3   7    5.75    0.44
  -7  10   7    5.47    0.46
   6   4  -7    5.36    0.40
   4 -10  -7    4.74    0.45
   6   4  -7    4.62    0.30
   4 -10  -7    5.02    0.47
 -10   6  -7    4.42    0.44
   6   4  -7    4.13    0.35
 -10   6  -7    4.97    0.46
   6   4  -7    4.79    0.47
   4 -10  -7    4.16    0.36
   4 -10  -7    4.65    0.38
   6   4  -7    5.30    0.41
   4 -10  -7    4.91    0.43
   6   4  -7    5.44    0.46
   6   4  -7    5.30    0.44
   6   4  -7    3.94    0.37
 -10   6  -7    5.27    0.38
   4 -10  -7    4.32    0.45
 -10   6  -7    5.05    0.25
   4 -10  -7    4.73    0.36
 -10   6  -7    4.83    0.39
  -6  -4   7    4.63    0.42
  -4  10   7    4.77    0.50
  -6  -4   7    4.93    0.41
  -6  -4   7    4.90    0.50
  -4  10   7    4.78    0.40
  -6  -4   7    4.45    0.38
  -6  -4   7    4.99    0.36
  10  -6   7    4.02    0.38
  -4  10   7    4.55    0.41
  -4  10   7    4.17    0.38
  -4  10   7    4.48    0.36
  10  -6   7    4.92    0.24
  10  -6   7    3.96    0.42
  -4  10   7    4.65    0.38
  10  -6   7    4.08    0.46
  -4  10   7    5.22    0.42
  10  -6   7    4.99    0.41
  10  -6   7    4.44    0.37
  10  -6   7    4.54    0.42
   9   1  -7    1.37    0.18
 -10   9  -7    1.38    0.30
   1 -10  -7    1.18    0.22
   1 -10  -7    1.26    0.29
   9   1  -7    1.28    0.25
   1 -10  -7    1.52    0.24
 -10   9  -7    1.20    0.16
   1 -10  -7    1.52    0.25
 -10   9  -7    1.53    0.25
 -10   9  -7    1.58    0.27
 -10   9  -7    1.22    0.24
 -10   9  -7    1.39    0.22
   9   1  -7    1.17    0.22
 -10   9  -7    1.39    0.23
   9   1  -7    1.48    0.37
   1 -10  -7    2.03    0.31
   9   1  -7    1.62    0.24
  10  -9   7    0.99    0.23
  -1  10   7    1.18    0.22
  -9  -1   7    1.33    0.26
  -9  -1   7    1.14    0.20
  -1  10   7    1.39    0.24
  -1  10   7    1.29    0.20
  -9  -1   7    1.57    0.36
  -1  10   7    1.59    0.27
  -9  -1   7    1.38    0.23
  -1  10   7    1.15    0.20
  -9  -1   7    1.42    0.11
  10  -9   7    1.74    0.32
  -1  10   7    1.52    0.23
  -9  -1   7    1.37    0.21
  -1  10   7    2.15    0.36
  10  -9   7    1.52    0.22
  10  -9   7    1.18    0.21
  10  -9   7    1.43    0.18
 -10  12  -7   47.52    1.88
 -10  12  -7   43.38    1.77
  12  -2  -7   47.08    1.96
  -2 -10  -7   44.73    1.93
  -2 -10  -7   46.36    1.92
 -10  12  -7   43.03    1.79
  -2 -10  -7   42.41    1.80
  -2 -10  -7   44.66    1.49
  -2 -10  -7   48.06    1.87
 -10  12  -7   44.89    2.07
  12  -2  -7   44.16    1.76
  -2 -10  -7   44.24    1.78
 -10  12  -7   37.78    1.79
  12  -2  -7   45.76    1.87
 -10  12  -7   46.89    2.08
  12  -2  -7   41.57    1.82
  12  -2  -7   43.34    2.11
 -10  12  -7   46.03    1.89
  12  -2  -7   45.02    1.75
   2  10   7   45.25    2.00
 -12   2   7   44.97    1.95
  10 -12   7   39.44    2.06
   2  10   7   44.49    1.83
 -12   2   7   41.76    1.71
 -12   2   7   44.32    2.06
  10 -12   7   46.78    1.80
  10 -12   7   44.19    1.73
   2  10   7   45.48    1.72
   2  10   7   45.14    1.75
 -12   2   7   43.53    1.96
  -1  12  -7   58.79    2.55
  12 -11  -7   63.64    2.43
  12 -11  -7   59.94    2.64
  -1  12  -7   62.03    2.23
  -1  12  -7   58.25    2.35
  -1  12  -7   63.74    2.41
  12 -11  -7   62.92    2.27
 -11  -1  -7   59.68    2.21
  -1  12  -7   61.24    2.35
  12 -11  -7   60.68    2.47
  -1  12  -7   57.68    2.28
  12 -11  -7   62.17    2.36
 -11  -1  -7   61.51    2.60
 -11  -1  -7   54.09    2.77
 -11  -1  -7   63.66    2.48
 -12  11   7   64.62    2.50
  11   1   7   62.08    2.55
 -12  11   7   61.71    2.19
   1 -12   7   60.61    2.96
 -12  11   7   59.31    2.35
 -12  11   7   61.15    2.67
   1 -12   7   64.11    2.37
   1 -12   7   63.70    2.29
 -12  11   7   64.68    2.56
   1 -12   7   61.09    2.27
  11   1   7   62.11    2.00
  11   1   7   63.25    2.43
  11   1   7   60.63    2.61
  11   1   7   58.94    2.40
  11   1   7   63.14    2.35
  11   1   7   60.25    1.95
   9 -11  -7    0.95    0.23
 -11   2  -7    0.28    0.19
   2   9  -7    0.48    0.15
 -11   2  -7    0.90    0.21
   9 -11  -7    0.75    0.19
   9 -11  -7    0.42    0.20
   2   9  -7    1.06    0.21
   9 -11  -7    0.88    0.31
   2   9  -7    0.64    0.17
   2   9  -7    0.49    0.18
 -11   2  -7    0.60    0.21
 -11   2  -7    1.06    0.17
   2   9  -7    0.71    0.21
   2   9  -7    0.72    0.26
   9 -11  -7    0.86    0.24
 -11   2  -7    0.70    0.21
  -2  -9   7    0.84    0.21
  -9  11   7    0.81    0.24
  -9  11   7    0.72    0.20
  11  -2   7    0.57    0.17
  -2  -9   7    0.78    0.17
  -9  11   7    0.71    0.21
  -9  11   7    0.87    0.19
  11  -2   7    0.60    0.21
  -9  11   7    1.12    0.26
  -9  11   7    0.80    0.11
  11  -2   7    0.51    0.20
  11  -2   7    0.25    0.24
  11  -2   7    0.72    0.11
  -9  11   7    1.14    0.26
  -9  11   7    0.86    0.31
  11  -2   7    0.50    0.19
   6 -11  -7   28.89    1.38
 -11   5  -7   26.26    1.34
 -11   5  -7   28.24    1.24
   5   6  -7   29.02    1.26
   6 -11  -7   29.22    1.22
 -11   5  -7   27.38    1.16
 -11   5  -7   29.13    1.31
   5   6  -7   29.06    1.27
 -11   5  -7   30.89    1.38
   5   6  -7   28.81    1.19
   6 -11  -7   27.39    1.21
   5   6  -7   30.61    1.37
   5   6  -7   29.23    1.21
   5   6  -7   29.82    1.40
   6 -11  -7   28.96    1.27
   6 -11  -7   27.95    1.32
   5   6  -7   27.93    1.28
   6 -11  -7   28.92    1.20
   6 -11  -7   28.56    1.40
  11  -5   7   27.88    1.23
  -5  -6   7   29.09    1.44
  -6  11   7   29.02    1.49
  -5  -6   7   28.07    1.19
  -6  11   7   29.45    1.32
  -6  11   7   27.77    1.29
  -5  -6   7   29.35    1.30
  -5  -6   7   27.98    1.27
  11  -5   7   28.03    1.25
  -6  11   7   29.02    1.24
  11  -5   7   28.96    1.34
  11  -5   7   28.67    1.28
  -6  11   7   29.23    1.28
  11  -5   7   28.97    1.43
  -6  11   7   29.94    1.18
 -11   8  -7    0.55    0.18
   8   3  -7    0.53    0.11
   3 -11  -7    0.57    0.18
   8   3  -7    0.34    0.14
   3 -11  -7    0.78    0.24
   3 -11  -7    0.60    0.18
   8   3  -7    0.58    0.18
 -11   8  -7    0.91    0.27
   3 -11  -7    0.29    0.13
   3 -11  -7    0.45    0.17
   8   3  -7    0.59    0.20
 -11   8  -7    0.75    0.20
 -11   8  -7    0.56    0.20
   3 -11  -7    0.84    0.19
   3 -11  -7    0.50    0.20
   8   3  -7    1.27    0.35
 -11   8  -7    0.49    0.19
   8   3  -7    0.97    0.25
 -11   8  -7    0.83    0.12
 -11   8  -7    0.58    0.17
   8   3  -7    0.77    0.21
  -3  11   7    0.47    0.17
  -3  11   7    0.97    0.24
  11  -8   7    0.56    0.18
  11  -8   7    0.74    0.18
  -3  11   7    0.74    0.18
  -8  -3   7    0.92    0.17
  -8  -3   7    0.69    0.22
  -3  11   7    0.36    0.22
  -8  -3   7    0.82    0.21
  -8  -3   7    0.57    0.20
  -3  11   7    0.78    0.21
  -8  -3   7    0.82    0.26
  11  -8   7    0.63    0.24
  11  -8   7    0.83    0.22
  11  -8   7    0.72    0.20
  11  -8   7    0.58    0.11
   0 -11  -7   16.87    0.92
   0 -11  -7   17.50    0.87
  11   0  -7   16.47    0.92
   0 -11  -7   13.22    0.86
   0 -11  -7   16.58    0.97
 -11  11  -7   15.58    0.76
 -11  11  -7   16.40    0.90
  11   0  -7   16.32    0.98
 -11  11  -7   14.79    0.92
 -11  11  -7   16.20    1.06
  11   0  -7   14.91    0.75
  11   0  -7   15.33    1.09
 -11  11  -7   14.98    0.89
 -11  11  -7   15.02    0.85
 -11  11  -7   15.81    0.94
  11   0  -7   16.25    0.87
  11   0  -7   15.43    0.88
   0 -11  -7   15.73    0.98
   0  11   7   16.47    1.06
 -11   0   7   17.28    1.11
   0  11   7   15.50    0.87
 -11   0   7   16.28    0.65
 -11   0   7   17.60    1.02
   0  11   7   15.56    0.88
 -11   0   7   16.48    1.00
 -11   0   7   15.41    0.81
   0  11   7   15.77    0.82
  11 -11   7   15.49    0.87
  11 -11   7   17.52    0.90
   0  11   7   15.90    0.89
   0  11   7   16.23    0.91
   1  11  -7    1.29    0.15
   1  11  -7    1.60    0.34
  11 -12  -7    0.90    0.22
 -12   1  -7    1.15    0.21
   1  11  -7    1.47    0.27
   1  11  -7    0.93    0.23
  11 -12  -7    1.30    0.25
   1  11  -7    1.13    0.22
 -12   1  -7    1.15    0.29
  11 -12  -7    1.23    0.31
  11 -12  -7    1.40    0.40
  11 -12  -7    1.79    0.30
   1  11  -7    1.45    0.48
   1  11  -7    1.35    0.26
 -12   1  -7    1.17    0.32
 -12   1  -7    1.35    0.26
 -11  12   7    1.27    0.22
  -1 -11   7    1.49    0.24
  -1 -11   7    1.65    0.30
  12  -1   7    1.55    0.30
 -11  12   7    0.98    0.29
 -11  12   7    1.27    0.36
  -1 -11   7    1.46    0.26
 -11  12   7    1.88    0.48
  12  -1   7    1.33    0.35
  -1 -11   7    1.23    0.35
  12  -1   7    1.58    0.27
  12  -1   7    2.01    0.45
 -11  12   7    1.38    0.31
   8 -12  -7   13.33    0.77
 -12   4  -7   12.01    0.87
   8 -12  -7   13.81    0.95
   4   8  -7   15.06    0.86
   4   8  -7   14.63    0.92
   8 -12  -7   14.67    0.90
   8 -12  -7   15.47    0.98
 -12   4  -7   13.64    0.80
   4   8  -7   14.00    0.76
   4   8  -7   13.28    0.80
 -12   4  -7   15.19    0.89
   8 -12  -7   14.41    0.83
   8 -12  -7   13.46    0.76
   8 -12  -7   13.16    0.75
 -12   4  -7   14.23    0.73
   4   8  -7   15.92    0.96
   4   8  -7   13.80    0.75
   4   8  -7   15.00    0.85
  12  -4   7   13.87    0.88
  -8  12   7   14.59    0.82
  12  -4   7   14.94    1.02
  12  -4   7   15.19    0.87
  -4  -8   7   14.65    0.84
  -8  12   7   14.75    0.86
  -8  12   7   15.51    0.75
  -4  -8   7   12.97    0.76
  -8  12   7   15.28    0.70
  -4  -8   7   13.58    0.98
  -8  12   7   14.45    1.05
  -8  12   7   14.37    0.88
  -4  -8   7   13.35    0.71
  12  -4   7   14.22    0.94
   5 -12  -7   18.58    1.05
   7   5  -7   20.63    1.41
 -12   7  -7   19.69    1.02
   5 -12  -7   19.76    0.97
 -12   7  -7   18.72    1.03
   5 -12  -7   17.59    1.06
   5 -12  -7   17.61    1.00
   7   5  -7   18.20    1.09
 -12   7  -7   19.24    0.96
 -12   7  -7   14.72    0.98
   5 -12  -7   19.99    0.91
   7   5  -7   18.07    0.99
   7   5  -7   17.27    0.88
   5 -12  -7   16.32    0.90
 -12   7  -7   18.11    0.88
   5 -12  -7   16.80    0.91
   7   5  -7   19.09    0.93
   7   5  -7   18.95    1.03
  12  -7   7   18.56    1.14
  -7  -5   7   18.91    1.15
  -5  12   7   16.71    0.93
  -5  12   7   16.94    0.89
  12  -7   7   17.61    0.65
  -7  -5   7   17.93    1.00
  -5  12   7   17.71    1.13
  12  -7   7   18.27    0.97
  12  -7   7   19.08    1.01
  12  -7   7   19.41    0.95
  -7  -5   7   17.06    0.86
  -5  12   7   18.72    1.00
  -5  12   7   17.29    0.95
 -12  10  -7    4.41    0.45
   2 -12  -7    4.58    0.51
  10   2  -7    4.09    0.47
   2 -12  -7    4.01    0.38
  10   2  -7    4.99    0.64
   2 -12  -7    4.76    0.45
  10   2  -7    4.49    0.42
   2 -12  -7    5.01    0.51
  10   2  -7    4.74    0.33
  10   2  -7    4.78    0.44
 -12  10  -7    4.43    0.59
  10   2  -7    4.87    0.52
 -12  10  -7    4.37    0.47
  10   2  -7    4.82    0.47
 -12  10  -7    5.06    0.43
   2 -12  -7    4.44    0.44
 -12  10  -7    4.57    0.46
 -12  10  -7    4.09    0.46
  10   2  -7    4.59    0.45
   2 -12  -7    4.10    0.45
 -12  10  -7    4.65    0.34
  -2  12   7    5.20    0.47
  12 -10   7    5.33    0.62
  12 -10   7    4.81    0.33
  -2  12   7    4.72    0.50
 -10  -2   7    5.38    0.54
 -10  -2   7    4.41    0.39
  12 -10   7    5.02    0.46
 -10  -2   7    4.61    0.57
  -2  12   7    4.84    0.60
  -2  12   7    5.38    0.43
  -2  12   7    5.13    0.48
  12 -10   7    5.07    0.44
  -2  12   7    4.44    0.43
 -12  13  -7   23.09    1.26
  13  -1  -7   23.82    1.09
  -1 -12  -7   26.24    1.40
 -12  13  -7   24.32    1.12
  13  -1  -7   26.43    1.65
  13  -1  -7   24.11    1.26
  13  -1  -7   27.54    1.42
  -1 -12  -7   25.74    1.31
 -12  13  -7   24.90    1.55
  -1 -12  -7   27.25    1.01
 -12  13  -7   27.25    1.29
 -12  13  -7   22.94    1.21
  13  -1  -7   25.22    1.20
  13  -1  -7   25.19    1.32
  -1 -12  -7   22.43    1.26
 -12  13  -7   26.63    1.35
  -1 -12  -7   25.34    1.23
 -13   1   7   22.52    1.01
 -13   1   7   23.62    1.36
 -13   1   7   26.98    1.46
 -13   1   7   24.01    1.49
  12 -13   7   25.27    1.19
   1  12   7   26.84    1.31
   1  12   7   26.58    1.22
  12 -13   7   25.96    1.26
  10 -13  -7   68.19    2.48
 -13   3  -7   66.16    2.62
   3  10  -7   65.60    2.44
  10 -13  -7   68.98    2.57
  10 -13  -7   60.24    3.32
 -13   3  -7   64.88    2.54
  10 -13  -7   69.48    2.79
   3  10  -7   68.46    2.58
   3  10  -7   67.08    2.68
 -13   3  -7   66.67    2.67
 -13   3  -7   66.97    2.39
   3  10  -7   67.45    2.73
   3  10  -7   65.24    2.54
   3  10  -7   67.43    2.58
   3  10  -7   68.43    2.42
 -13   3  -7   67.57    2.76
  10 -13  -7   68.40    2.49
  13  -3   7   68.03    2.67
 -10  13   7   67.84    2.55
 -10  13   7   62.84    2.17
  13  -3   7   63.44    2.17
 -10  13   7   68.67    2.91
  -3 -10   7   65.73    2.53
  13  -3   7   69.36    2.62
 -10  13   7   66.50    2.38
  13  -3   7   67.67    2.84
 -10  13   7   68.35    2.67
  -3 -10   7   67.49    2.38
  13  -3   7   63.37    2.50
  -3 -10   7   68.24    2.79
   7 -13  -7  174.57    5.91
   6   7  -7  179.52    5.80
   7 -13  -7  172.88    5.96
 -13   6  -7  174.74    5.99
   6   7  -7  176.15    6.01
   7 -13  -7  178.30    5.73
 -13   6  -7  180.66    5.95
  -7  13   7  176.31    5.81
  13  -6   7  179.79    6.10
  -7  13   7  180.44    6.19
  -6  -7   7  182.51    6.12
 -13   9  -7   56.29    2.09
   9   4  -7   54.06    2.41
 -13   9  -7   56.31    2.30
   4 -13  -7   54.14    2.05
   4 -13  -7   55.01    2.25
   4 -13  -7   54.10    2.12
 -13   9  -7   54.94    2.16
 -13   9  -7   55.36    2.24
 -13   9  -7   55.17    2.20
   9   4  -7   52.60    1.83
   9   4  -7   52.45    2.07
   9   4  -7   54.09    2.23
   9   4  -7   54.59    2.14
   4 -13  -7   53.78    2.27
 -13   9  -7   54.75    1.83
   4 -13  -7   57.81    2.18
  -9  -4   7   52.64    2.40
  -4  13   7   53.39    2.06
  -4  13   7   56.50    2.10
  -4  13   7   56.53    2.21
  -4  13   7   53.59    2.44
  13  -9   7   55.11    2.18
  13  -9   7   53.57    1.80
  -9  -4   7   58.47    2.31
  13  -9   7   51.27    2.09
  13  -9   7   57.86    2.43
 -13  12  -7  118.85    3.99
   1 -13  -7  119.28    4.00
  12   1  -7  112.04    4.35
  12   1  -7  114.27    4.10
  12   1  -7  114.17    3.89
  12   1  -7  119.83    4.04
 -13  12  -7  109.58    3.88
  12   1  -7  107.50    3.89
   1 -13  -7  115.38    3.87
   1 -13  -7  104.74    4.04
 -13  12  -7  108.78    3.96
 -13  12  -7  109.47    3.69
 -13  12  -7  115.78    4.09
  12   1  -7  107.91    3.59
 -13  12  -7  100.83    4.43
 -12  -1   7  117.26    4.33
  13 -12   7  112.59    3.88
  -1  13   7  118.89    3.98
  -1  13   7  112.49    3.82
  -1  13   7  116.61    4.00
  -1  13   7  110.96    4.27
  13 -12   7  115.08    3.94
 -12  -1   7  117.12    4.15
  -1  13   7  109.66    3.90
   9 -14  -7    3.68    0.55
 -14   5  -7    4.43    0.46
   5   9  -7    3.77    0.39
 -14   5  -7    5.10    0.60
   9 -14  -7    4.39    0.62
   5   9  -7    3.71    0.44
   9 -14  -7    3.94    0.50
   9 -14  -7    3.79    0.40
 -14   5  -7    4.82    0.60
   9 -14  -7    3.78    0.41
   5   9  -7    4.32    0.56
   5   9  -7    5.44    0.63
   9 -14  -7    3.59    0.44
 -14   5  -7    5.25    0.59
 -14   5  -7    4.04    0.39
   5   9  -7    4.63    0.43
  -5  -9   7    5.32    0.62
  -5  -9   7    3.97    0.47
  -9  14   7    4.60    0.42
  14  -5   7    3.57    0.45
  -9  14   7    4.45    0.50
  -9  14   7    4.37    0.45
  -9  14   7    5.25    0.49
  14  -5   7    4.85    0.48
  14  -5   7    4.61    0.51
   6 -14  -7    2.25    0.42
   8   6  -7    1.80    0.46
   8   6  -7    2.24    0.30
 -14   8  -7    1.82    0.32
 -14   8  -7    2.07    0.48
   8   6  -7    2.21    0.31
   6 -14  -7    1.57    0.29
 -14   8  -7    2.25    0.52
   6 -14  -7    2.50    0.32
   6 -14  -7    2.10    0.33
 -14   8  -7    1.84    0.27
 -14   8  -7    2.12    0.37
  -8  -6   7    2.45    0.46
  14  -8   7    1.68    0.28
  -8  -6   7    1.58    0.35
  -6  14   7    1.75    0.29
  14  -8   7    1.63    0.31
  14  -8   7    2.27    0.34
  -6  14   7    2.93    0.59
  -6  14   7    1.78    0.32
  -6  14   7    2.67    0.34
   0  -1  -8  565.62   16.78
   1   0  -8  552.26   16.76
   0   1   8  517.22   16.47
  -1   0   8  526.89   16.81
  -2   0  -8    0.45    0.06
   2  -2  -8    0.44    0.09
   2  -2  -8    0.65    0.10
   0   2  -8    0.59    0.11
  -2   0  -8    0.57    0.10
   0   2  -8    0.65    0.10
   0   2  -8    0.75    0.09
  -2   0  -8    0.62    0.06
   2  -2  -8    0.59    0.10
  -2   0  -8    0.63    0.08
   2  -2  -8    0.58    0.08
  -2   0  -8    0.52    0.05
   0   2  -8    0.63    0.06
  -2   0  -8    0.77    0.07
   2  -2  -8    0.57    0.07
   0   2  -8    0.59    0.09
   2  -2  -8    0.48    0.07
   2  -2  -8    0.42    0.07
   0   2  -8    0.53    0.06
  -2   0  -8    0.83    0.09
   2   0   8    0.59    0.06
   2   0   8    0.49    0.06
  -2   2   8    0.48    0.09
  -2   2   8    0.56    0.07
   0  -2   8    0.39    0.06
   0  -2   8    0.51    0.06
   2   0   8    0.64    0.11
   2   0   8    0.61    0.07
   0  -2   8    0.55    0.08
   2   0   8    0.47    0.12
  -2   2   8    0.73    0.10
   2   0   8    0.49    0.08
  -2   2   8    0.63    0.12
   0  -2   8    0.31    0.09
   0  -2   8    0.62    0.09
  -2   2   8    0.48    0.07
  -2   2   8    0.52    0.08
  -2   2   8    0.35    0.09
  -2   2   8    0.71    0.11
  -2   3  -8  188.10    5.89
   3  -1  -8  202.57    6.00
   2  -3   8  199.49    5.86
  -3  -1  -8  384.45   12.85
  -3  -1  -8  374.26   12.94
  -1   4  -8  372.75   12.78
   4  -3  -8  369.21   13.78
  -4   3   8  374.02   13.81
   1  -4   8  381.18   12.99
  -3   2  -8   30.95    0.98
   2   1  -8   29.70    1.04
  -3   2  -8   28.22    1.09
   1  -3  -8   28.11    1.02
   3  -2   8   27.49    1.10
   3  -2   8   29.04    0.98
  -2  -1   8   28.76    1.01
  -1   3   8   29.22    1.05
  -3   5  -8  911.25   28.51
  -2  -3  -8  904.67   28.66
   5  -2  -8  902.01   29.43
  -5   2   8  899.38   29.71
   2   3   8  866.37   28.51
   3  -5   8  880.12   28.73
  -2   6  -8    3.86    0.28
   6  -4  -8    4.54    0.33
  -4  -2  -8    4.07    0.25
   6  -4  -8    3.69    0.29
   6  -4  -8    3.52    0.29
  -4  -2  -8    4.41    0.35
  -2   6  -8    4.26    0.26
  -4  -2  -8    3.60    0.27
  -2   6  -8    3.40    0.26
   6  -4  -8    3.46    0.32
  -4  -2  -8    3.39    0.27
  -2   6  -8    4.05    0.32
  -2   6  -8    3.48    0.26
  -2   6  -8    3.65    0.25
  -4  -2  -8    3.89    0.31
  -2   6  -8    4.38    0.33
  -4  -2  -8    4.12    0.34
   6  -4  -8    4.02    0.30
   6  -4  -8    4.18    0.37
  -6   4   8    4.48    0.39
   4   2   8    4.21    0.26
   4   2   8    3.94    0.21
  -6   4   8    3.77    0.30
   4   2   8    4.35    0.32
   4   2   8    3.95    0.27
   2  -6   8    3.77    0.28
   2  -6   8    3.66    0.24
   2  -6   8    4.17    0.27
   2  -6   8    3.67    0.29
   4   2   8    4.05    0.29
   4   2   8    3.28    0.28
  -6   4   8    4.26    0.35
   4   2   8    3.86    0.29
   2  -6   8    3.47    0.33
   2  -6   8    4.00    0.32
   2  -6   8    4.17    0.28
  -6   4   8    5.00    0.39
  -6   4   8    3.83    0.31
  -6   4   8    4.09    0.30
   4   2   8    3.83    0.25
  -6   4   8    4.12    0.21
  -4   1  -8   17.99    0.79
   3  -4  -8   17.36    0.73
   1   3  -8   18.25    0.69
   3  -4  -8   18.59    0.73
  -4   1  -8   18.60    0.72
   3  -4  -8   17.49    0.77
  -4   1  -8   16.74    0.67
   3  -4  -8   17.75    0.76
  -4   1  -8   18.23    0.66
   3  -4  -8   17.04    0.68
   1   3  -8   16.85    0.71
   1   3  -8   17.40    0.71
  -4   1  -8   18.60    0.76
   3  -4  -8   17.95    0.71
  -4   1  -8   16.53    0.69
   4  -1   8   18.49    0.66
  -3   4   8   18.12    0.71
   4  -1   8   16.90    0.71
   4  -1   8   18.04    0.81
   4  -1   8   18.31    0.71
  -3   4   8   17.78    0.74
  -1  -3   8   19.60    0.73
  -3   4   8   18.09    0.70
  -1  -3   8   19.91    0.70
  -3   4   8   18.06    0.72
   4  -1   8   17.84    0.66
  -3   4   8   18.05    0.74
  -4   4  -8   51.07    1.81
   4   0  -8   57.39    1.91
   0  -4  -8   55.84    1.82
   0   4   8   54.87    1.85
   4  -4   8   51.81    1.79
  -3  -4  -8   33.61    1.41
   7  -3  -8   38.81    1.44
   7  -3  -8   37.23    1.51
  -4   7  -8   35.40    1.45
  -4   7  -8   37.95    1.34
  -3  -4  -8   38.54    1.40
  -4   7  -8   38.14    1.44
   7  -3  -8   35.73    1.53
  -3  -4  -8   35.78    1.37
   7  -3  -8   39.09    1.41
  -4   7  -8   38.62    1.64
   7  -3  -8   36.10    1.39
   7  -3  -8   38.52    1.44
  -7   3   8   39.68    1.37
   4  -7   8   36.10    1.35
   3   4   8   37.12    1.30
  -7   3   8   38.16    1.45
   4  -7   8   38.95    1.34
  -7   3   8   37.10    1.40
   4  -7   8   38.08    1.45
   3   4   8   33.94    1.41
  -7   3   8   35.83    1.48
   4  -7   8   36.23    1.39
  -7   3   8   38.51    1.51
   3   4   8   36.73    1.35
   4  -7   8   36.88    1.40
  -3   8  -8    5.02    0.39
  -3   8  -8    4.51    0.33
  -3   8  -8    4.57    0.31
   8  -5  -8    4.82    0.39
  -5  -3  -8    5.28    0.39
  -3   8  -8    4.36    0.33
  -5  -3  -8    4.71    0.36
  -5  -3  -8    4.41    0.36
  -3   8  -8    4.44    0.34
  -3   8  -8    4.76    0.33
   8  -5  -8    4.20    0.34
   8  -5  -8    4.57    0.45
   8  -5  -8    4.58    0.42
  -5  -3  -8    4.48    0.31
  -3   8  -8    4.35    0.40
   8  -5  -8    4.84    0.37
   8  -5  -8    4.77    0.39
   3  -8   8    3.80    0.33
   5   3   8    4.28    0.30
  -8   5   8    5.24    0.37
  -8   5   8    5.18    0.44
  -8   5   8    4.51    0.28
   5   3   8    4.42    0.36
   3  -8   8    4.63    0.39
  -8   5   8    4.00    0.35
   5   3   8    4.64    0.35
  -8   5   8    4.22    0.34
   3  -8   8    4.71    0.30
   5   3   8    4.82    0.32
   5   3   8    4.61    0.26
   5   3   8    4.24    0.34
   3  -8   8    4.36    0.34
   5   3   8    4.08    0.32
   3  -8   8    4.52    0.35
   5   3   8    4.16    0.47
  -8   5   8    3.91    0.41
   3  -8   8    3.62    0.30
   3  -8   8    4.21    0.36
   5  -5  -8  127.65    4.03
   0   5  -8  124.36    3.90
  -5   0  -8  124.26    3.87
   0  -5   8  118.46    3.86
  -5   5   8  125.12    4.03
   5   0   8  120.17    3.91
  -5   3  -8    9.24    0.50
  -5   3  -8    8.88    0.40
   2  -5  -8    9.02    0.45
  -5   3  -8    8.90    0.46
   2  -5  -8    9.26    0.50
   2  -5  -8    8.53    0.45
  -5   3  -8    9.02    0.49
   2  -5  -8    9.17    0.41
  -5   3  -8    9.10    0.31
  -5   3  -8    8.84    0.43
   2  -5  -8    8.98    0.42
   3   2  -8    9.53    0.46
  -5   3  -8    9.50    0.43
   3   2  -8    8.94    0.45
   3   2  -8    9.20    0.43
   3   2  -8    8.78    0.50
   3   2  -8    8.91    0.45
   2  -5  -8    8.64    0.48
   3   2  -8    9.84    0.49
   3   2  -8    8.46    0.42
  -5   3  -8    8.20    0.49
   2  -5  -8    8.98    0.44
  -3  -2   8    9.33    0.44
  -2   5   8   10.64    0.64
  -3  -2   8    9.25    0.45
  -2   5   8   10.05    0.41
   5  -3   8    8.28    0.42
  -2   5   8    9.21    0.44
  -3  -2   8    8.98    0.51
   5  -3   8    9.11    0.46
   5  -3   8    9.56    0.42
  -2   5   8    9.30    0.47
  -3  -2   8    9.86    0.42
  -2   5   8    9.03    0.45
  -3  -2   8    8.53    0.45
  -2   5   8    9.55    0.48
   5  -3   8    9.32    0.53
   5  -3   8    9.42    0.44
   5  -3   8    8.80    0.42
   5  -3   8    9.26    0.48
  -2   5   8    8.91    0.44
  -5   6  -8  170.17    5.29
   6  -1  -8  166.58    5.36
  -1  -5  -8  170.18    5.22
   5  -6   8  167.93    5.23
   1   5   8  159.76    5.24
  -6   1   8  170.97    5.30
  -5   9  -8    1.46    0.19
   9  -4  -8    1.30    0.21
   9  -4  -8    1.37    0.12
   9  -4  -8    1.12    0.28
   9  -4  -8    1.34    0.21
  -4  -5  -8    0.99    0.18
   9  -4  -8    1.20    0.28
  -5   9  -8    1.32    0.20
   9  -4  -8    1.37    0.20
   9  -4  -8    1.07    0.21
  -4  -5  -8    0.86    0.15
  -5   9  -8    1.18    0.17
  -4  -5  -8    1.04    0.18
  -5   9  -8    1.30    0.19
  -5   9  -8    1.33    0.19
  -4  -5  -8    1.14    0.27
  -5   9  -8    1.57    0.26
  -4  -5  -8    1.28    0.21
  -5   9  -8    1.55    0.24
   4   5   8    0.85    0.17
  -9   4   8    1.15    0.25
   5  -9   8    0.97    0.17
   5  -9   8    0.86    0.19
   4   5   8    1.08    0.16
   5  -9   8    0.96    0.20
  -9   4   8    1.13    0.21
   5  -9   8    1.27    0.21
   4   5   8    0.93    0.14
   5  -9   8    1.22    0.22
   4   5   8    0.83    0.17
   5  -9   8    1.05    0.20
   4   5   8    1.22    0.22
   4   5   8    1.23    0.23
   4   5   8    1.15    0.16
   4   5   8    1.11    0.18
  -9   4   8    1.19    0.27
  -9   4   8    1.14    0.20
   5  -9   8    1.28    0.17
  -9   4   8    0.90    0.16
  -6  -4  -8    7.63    0.53
  -6  -4  -8    7.49    0.62
  -4  10  -8    7.74    0.50
  -4  10  -8    9.19    0.50
  10  -6  -8    8.72    0.59
  -4  10  -8    7.81    0.56
  -6  -4  -8    7.62    0.48
  -4  10  -8    8.44    0.64
  10  -6  -8    8.45    0.59
  -4  10  -8    7.94    0.50
  10  -6  -8    7.64    0.63
  10  -6  -8    8.13    0.55
  10  -6  -8    8.49    0.53
  -4  10  -8    7.19    0.51
  10  -6  -8    8.15    0.72
  -6  -4  -8    7.34    0.52
   6   4   8    7.54    0.46
   4 -10   8    8.13    0.54
   6   4   8    7.73    0.41
   4 -10   8    8.01    0.54
 -10   6   8    7.91    0.51
 -10   6   8    8.28    0.59
   6   4   8    8.77    0.58
 -10   6   8    7.52    0.62
   4 -10   8    9.25    0.49
   6   4   8    7.63    0.50
 -10   6   8    7.63    0.44
   4 -10   8    7.98    0.51
   6   4   8    8.21    0.61
   6   4   8    7.84    0.54
 -10   6   8    7.39    0.51
   6   4   8    8.48    0.50
 -10   6   8    7.91    0.65
 -10   6   8    7.13    0.53
   4 -10   8    8.68    0.57
  -1   7  -8  269.60    8.23
   7  -6  -8  270.69    8.37
   6   1   8  263.86    8.23
   1  -7   8  259.21    8.15
  -7   6   8  272.52    8.37
   4  -6  -8   19.91    0.89
  -6   2  -8   20.10    0.73
   4  -6  -8   17.80    0.77
   2   4  -8   18.71    0.79
   4  -6  -8   18.49    0.88
   4  -6  -8   20.14    0.72
   2   4  -8   19.57    0.80
  -6   2  -8   18.51    0.83
   4  -6  -8   18.67    0.80
   2   4  -8   18.86    0.79
  -6   2  -8   18.55    0.83
   4  -6  -8   17.77    0.79
   2   4  -8   19.25    0.83
  -6   2  -8   19.72    0.77
   2   4  -8   18.23    0.83
   2   4  -8   18.63    0.74
   2   4  -8   18.71    0.78
  -6   2  -8   19.16    0.82
   2   4  -8   19.60    0.75
  -6   2  -8   19.43    0.80
   4  -6  -8   19.28    0.84
  -2  -4   8   21.45    0.94
  -4   6   8   18.45    0.99
   6  -2   8   17.06    0.83
  -2  -4   8   19.12    0.88
  -4   6   8   18.59    0.81
  -2  -4   8   19.56    0.79
  -4   6   8   20.18    0.71
  -2  -4   8   19.01    0.81
   6  -2   8   18.30    0.92
  -4   6   8   18.83    0.84
  -4   6   8   19.73    0.83
   6  -2   8   19.25    0.77
   6  -2   8   19.40    0.90
  -4   6   8   19.25    0.81
  -2  -4   8   18.62    0.74
   6  -2   8   19.74    0.79
  -4   6   8   19.20    0.93
   6  -2   8   19.81    0.73
  -2  -4   8   17.42    0.78
   5   1  -8  227.69    7.03
  -6   5  -8  218.57    6.95
   1  -6  -8  224.32    6.94
  -1   6   8  230.61    7.01
  -5  -1   8  223.17    6.95
   6  -5   8  229.95    6.95
  -2  -6  -8    9.17    0.54
  -2  -6  -8    9.75    0.58
   8  -2  -8    8.69    0.53
  -6   8  -8    9.26    0.46
  -2  -6  -8    9.17    0.50
  -2  -6  -8    9.05    0.48
  -6   8  -8    8.47    0.49
  -6   8  -8    8.52    0.56
   8  -2  -8    8.82    0.55
  -6   8  -8    9.48    0.60
  -6   8  -8    9.38    0.53
[truncated: 621,101 more chars]
