# Supplementary material for: Ultraselective sequestration of Li+ and Mg2+ from brines via a reusable polyoxoniobate-based ion sponge
Source: Sci Adv. 2025 Dec 5;11(49):eadz7696. doi: 10.1126/sciadv.adz7696 (PMC12680045; doi:10.1126/sciadv.adz7696)
Supplement: Supplementary file 3 — Data S1 to S4 [file sciadv.adz7696_data_s1_to_s4.zip › adz7696_data_s2.cif]

data_mg_nb
_audit_creation_date               2024-05-20
_audit_creation_method
;
Olex2 1.5-alpha
(compiled 2024.02.16 svn.r378c4104 for OlexSys, GUI svn.r6928)
;
_shelx_SHELXL_version_number       '2018/3'
_audit_contact_author_address      ?
_audit_contact_author_email        ?
_audit_contact_author_name         ''
_audit_contact_author_phone        ?
_publ_contact_author_id_orcid      ?
_publ_section_references
;
Dolomanov, O.V., Bourhis, L.J., Gildea, R.J, Howard, J.A.K. & Puschmann, H.
 (2009), J. Appl. Cryst. 42, 339-341.

Sheldrick, G.M. (2008). Acta Cryst. A64, 112-122.
;
_chemical_name_common              ?
_chemical_name_systematic          ?
_chemical_formula_moiety           'Mg3 Nb6 O34, 4(O), C2 O, 0.5(C O)'
_chemical_formula_sum              'C2.50 Mg3 Nb6 O39.50'
_chemical_formula_weight           1292.42
_chemical_melting_point            ?
loop_
  _atom_type_symbol
  _atom_type_description
  _atom_type_scat_dispersion_real
  _atom_type_scat_dispersion_imag
  _atom_type_scat_source
 'C' 'C' 0.0033 0.0016 'International Tables Vol C Tables 4.2.6.8 and 6.1.1.4'
 'Mg' 'Mg' 0.0486 0.0363 'International Tables Vol C Tables 4.2.6.8 and 6.1.1.4'
 'Nb' 'Nb' -2.0727 0.6215
 'International Tables Vol C Tables 4.2.6.8 and 6.1.1.4'
 'O' 'O' 0.0106 0.0060 'International Tables Vol C Tables 4.2.6.8 and 6.1.1.4'

_shelx_space_group_comment
;
The symmetry employed for this shelxl refinement is uniquely defined
by the following loop, which should always be used as a source of
symmetry information in preference to the above space-group names.
They are only intended as comments.
;
_space_group_crystal_system        'triclinic'
_space_group_IT_number             2
_space_group_name_H-M_alt          'P -1'
_space_group_name_Hall             '-P 1'
loop_
  _space_group_symop_operation_xyz
 'x, y, z'
 '-x, -y, -z'

_cell_length_a                     11.003(2)
_cell_length_b                     11.1882(19)
_cell_length_c                     15.878(3)
_cell_angle_alpha                  100.587(7)
_cell_angle_beta                   109.191(8)
_cell_angle_gamma                  90.392(7)
_cell_volume                       1809.9(6)
_cell_formula_units_Z              2
_cell_measurement_reflns_used      9793
_cell_measurement_temperature      102.00
_cell_measurement_theta_max        24.98
_cell_measurement_theta_min        2.52
_shelx_estimated_absorpt_T_max     0.824
_shelx_estimated_absorpt_T_min     0.689
_exptl_absorpt_coefficient_mu      2.010
_exptl_absorpt_correction_T_max    0.3927
_exptl_absorpt_correction_T_min    0.3584
_exptl_absorpt_correction_type     multi-scan
_exptl_absorpt_process_details     SADABS
_exptl_absorpt_special_details     ?
_exptl_crystal_colour              colourless
_exptl_crystal_colour_primary      colourless
_exptl_crystal_density_diffrn      2.372
_exptl_crystal_density_meas        ?
_exptl_crystal_density_method      ?
_exptl_crystal_description         block
_exptl_crystal_F_000               1226
_exptl_crystal_size_max            0.2
_exptl_crystal_size_mid            0.15
_exptl_crystal_size_min            0.1
_exptl_transmission_factor_max     ?
_exptl_transmission_factor_min     ?
_diffrn_reflns_av_R_equivalents    0.0940
_diffrn_reflns_av_unetI/netI       0.0357
_diffrn_reflns_Laue_measured_fraction_full  0.998
_diffrn_reflns_Laue_measured_fraction_max  0.998
_diffrn_reflns_limit_h_max         13
_diffrn_reflns_limit_h_min         -13
_diffrn_reflns_limit_k_max         13
_diffrn_reflns_limit_k_min         -13
_diffrn_reflns_limit_l_max         18
_diffrn_reflns_limit_l_min         -18
_diffrn_reflns_number              88574
_diffrn_reflns_point_group_measured_fraction_full  0.998
_diffrn_reflns_point_group_measured_fraction_max  0.998
_diffrn_reflns_theta_full          25.051
_diffrn_reflns_theta_max           25.051
_diffrn_reflns_theta_min           1.965
_diffrn_ambient_temperature        102.00
_diffrn_detector_area_resol_mean   ?
_diffrn_measured_fraction_theta_full  0.998
_diffrn_measured_fraction_theta_max  0.998
_diffrn_measurement_device_type    'Bruker APEX 2'
_diffrn_measurement_method         ?
_diffrn_radiation_type             MoK\a
_diffrn_radiation_wavelength       0.71073
_diffrn_source                     ?
_reflns_Friedel_coverage           0.000
_reflns_Friedel_fraction_full      .
_reflns_Friedel_fraction_max       .
_reflns_number_gt                  5595
_reflns_number_total               6386
_reflns_special_details
;
 Reflections were merged by SHELXL according to the crystal
 class for the calculation of statistics and refinement.
 
 _reflns_Friedel_fraction is defined as the number of unique
 Friedel pairs measured divided by the number that would be
 possible theoretically, ignoring centric projections and
 systematic absences.
;
_reflns_threshold_expression       'I > 2\s(I)'
_computing_cell_refinement         ?
_computing_data_collection         ?
_computing_data_reduction          ?
_computing_molecular_graphics      'Olex2 1.5-alpha (Dolomanov et al., 2009)'
_computing_publication_material    'Olex2 1.5-alpha (Dolomanov et al., 2009)'
_computing_structure_refinement    'XL  (Sheldrick, 2008)'
_computing_structure_solution      ?
_refine_diff_density_max           1.826
_refine_diff_density_min           -1.491
_refine_diff_density_rms           0.197
_refine_ls_extinction_coef         .
_refine_ls_extinction_method       none
_refine_ls_goodness_of_fit_ref     1.239
_refine_ls_hydrogen_treatment      undef
_refine_ls_matrix_type             full
_refine_ls_number_parameters       541
_refine_ls_number_reflns           6386
_refine_ls_number_restraints       683
_refine_ls_R_factor_all            0.0609
_refine_ls_R_factor_gt             0.0528
_refine_ls_restrained_S_all        1.179
_refine_ls_shift/su_max            0.000
_refine_ls_shift/su_mean           0.000
_refine_ls_structure_factor_coef   Fsqd
_refine_ls_weighting_details      
 'w=1/[\s^2^(Fo^2^)+42.9151P] where P=(Fo^2^+2Fc^2^)/3'
_refine_ls_weighting_scheme        calc
_refine_ls_wR_factor_gt            0.1224
_refine_ls_wR_factor_ref           0.1258
_refine_special_details            ?
_olex2_refinement_description
;
1. Rigid body (RIGU) restrains
 All non-hydrogen atoms
 with sigma for 1-2 distances of 0.001 and sigma for 1-3 distances of 0.002
2. Others
 Fixed Sof: Mg3(0.5) Mg4(0.5) O34(0.5) O41(0.5) O32(0.5) O37(0.5) O29(0.5)
 O43(0.5) O44(0.5) O33(0.5) O31(0.5) O38(0.5) O48(0.5) O47(0.5) C46(0.5)
 O45(0.5) O39(0.5) O40(0.5)
;
_atom_sites_solution_hydrogens     .
_atom_sites_solution_primary       ?
_atom_sites_solution_secondary     ?
loop_
  _atom_site_label
  _atom_site_type_symbol
  _atom_site_fract_x
  _atom_site_fract_y
  _atom_site_fract_z
  _atom_site_U_iso_or_equiv
  _atom_site_adp_type
  _atom_site_occupancy
  _atom_site_site_symmetry_order
  _atom_site_calc_flag
  _atom_site_refinement_flags_posn
  _atom_site_refinement_flags_adp
  _atom_site_refinement_flags_occupancy
  _atom_site_disorder_assembly
  _atom_site_disorder_group
 Nb4 Nb 0.68958(8) 0.58395(7) 0.38823(5) 0.00798(18) Uani 1 1 d . . . . .
 Nb3 Nb 0.36330(8) 0.55302(7) 0.29154(5) 0.00798(18) Uani 1 1 d . . . . .
 Nb5 Nb 0.72753(8) 0.66878(7) 0.20742(5) 0.00826(18) Uani 1 1 d . . . . .
 Nb6 Nb 0.54964(8) 0.39650(7) 0.18714(5) 0.00856(18) Uani 1 1 d . . . . .
 Nb1 Nb 0.52854(8) 0.81453(7) 0.30149(5) 0.00834(18) Uani 1 1 d . . . . .
 Nb2 Nb 0.38913(8) 0.62506(7) 0.10341(5) 0.00880(18) Uani 1 1 d . . . . .
 Mg2 Mg 0.1029(3) 0.4359(3) 0.37084(19) 0.0102(6) Uani 1 1 d . . . . .
 Mg1 Mg 0.5116(3) 1.1490(3) 0.3966(2) 0.0114(6) Uani 1 1 d . . . . .
 O15 O 0.4359(6) 0.4531(6) 0.0774(4) 0.0117(12) Uani 1 1 d . . . . .
 O16 O 0.7055(6) 0.4757(5) 0.1594(4) 0.0104(11) Uani 1 1 d . . . . .
 O17 O 0.6770(6) 0.4175(5) 0.3126(4) 0.0108(11) Uani 1 1 d . . . . .
 O2 O 0.4158(6) 0.7914(5) 0.1731(4) 0.0119(12) Uani 1 1 d . . . . .
 O6 O 0.2760(6) 0.5770(6) 0.1644(4) 0.0116(12) Uani 1 1 d . . . . .
 O1 O 0.3863(6) 0.7341(5) 0.3274(4) 0.0107(11) Uani 1 1 d . . . . .
 O8 O 0.8115(6) 0.6322(5) 0.3262(4) 0.0107(11) Uani 1 1 d . . . . .
 O5 O 0.5470(6) 0.6050(5) 0.2411(4) 0.0089(10) Uani 1 1 d . . . . .
 O26 O -0.0594(6) 0.3657(6) 0.3934(4) 0.0164(13) Uani 1 1 d . . . . .
 O7 O 0.5697(6) 0.6679(5) 0.0851(4) 0.0116(12) Uani 1 1 d . . . . .
 O9 O 0.5191(6) 0.5453(5) 0.3965(4) 0.0097(11) Uani 1 1 d . . . . .
 O14 O 0.4083(6) 0.3920(5) 0.2337(4) 0.0098(11) Uani 1 1 d . . . . .
 O10 O 0.2373(6) 0.5128(5) 0.3290(4) 0.0112(11) Uani 1 1 d . . . . .
 O21 O 0.3676(6) 1.1019(6) 0.4430(4) 0.0133(12) Uani 1 1 d . . . . .
 O25 O 0.0533(6) 0.6129(6) 0.4182(4) 0.0151(13) Uani 1 1 d . . . . .
 O24 O 0.4993(7) 1.3292(6) 0.4463(4) 0.0164(13) Uani 1 1 d . . . . .
 O13 O 0.7953(6) 0.5694(5) 0.4958(4) 0.0116(12) Uani 1 1 d . . . . .
 O27 O -0.0291(7) 0.4276(6) 0.2380(4) 0.0191(14) Uani 1 1 d . . . . .
 O3 O 0.6771(6) 0.8232(5) 0.2525(4) 0.0121(12) Uani 1 1 d . . . . .
 O4 O 0.6542(6) 0.7592(5) 0.4068(4) 0.0107(11) Uani 1 1 d . . . . .
 O12 O 0.8544(6) 0.7005(6) 0.1678(4) 0.0143(12) Uani 1 1 d . . . . .
 O11 O 0.2810(6) 0.6400(6) -0.0049(4) 0.0142(13) Uani 1 1 d . . . . .
 Mg3 Mg 0.9633(6) 0.7313(6) 0.0930(4) 0.0141(11) Uani 0.5 1 d . . P A 1
 O22 O 0.3715(7) 1.1788(6) 0.2768(5) 0.0210(14) Uani 1 1 d . . . . .
 O18 O 0.5596(6) 0.2431(6) 0.1421(4) 0.0152(13) Uani 1 1 d . . . . .
 O19 O 0.5199(6) 0.9708(5) 0.3449(4) 0.0133(12) Uani 1 1 d . . . . .
 O23 O 0.6643(7) 1.1974(6) 0.3588(5) 0.0236(15) Uani 1 1 d . . . . .
 O20 O 0.6470(7) 1.1346(6) 0.5260(4) 0.0170(13) Uani 1 1 d . . . . .
 O36 O 1.0224(7) 0.5418(7) 0.0941(6) 0.0315(17) Uani 1 1 d . . . . .
 O28 O 0.1508(7) 0.2561(6) 0.3310(5) 0.0203(14) Uani 1 1 d . . . . .
 Mg4 Mg 0.5586(7) 0.0643(6) 0.0826(4) 0.0162(12) Uani 0.5 1 d . . P B 1
 O42 O 0.5826(9) -0.1038(6) 0.0319(5) 0.0320(18) Uani 1 1 d . . . . .
 O35 O 0.8100(7) 0.6892(8) -0.0258(5) 0.0340(18) Uani 1 1 d . . . . .
 O34 O 1.0450(17) 0.7517(16) -0.0400(15) 0.039(4) Uani 0.5 1 d . . P C 2
 O41 O 0.313(2) -0.0028(14) 0.1282(11) 0.051(6) Uani 0.5 1 d . . P D 2
 O32 O 1.1122(17) 0.8187(15) 0.2720(14) 0.039(4) Uani 0.5 1 d . . P E 2
 C31 C 1.1112(14) 1.1350(13) 0.4627(10) 0.047(3) Uani 1 1 d . . . . .
 O37 O 0.9328(15) 0.1254(12) 0.1957(10) 0.026(3) Uani 0.5 1 d . . P . .
 O30 O 1.1128(17) 1.1022(13) 0.5406(9) 0.095(5) Uani 1 1 d . . . . .
 O29 O 0.8694(14) 1.1431(14) 0.4820(10) 0.025(3) Uani 0.5 1 d . . P . .
 O43 O 0.8922(14) 0.9017(13) 0.0818(10) 0.024(3) Uani 0.5 1 d . . P . .
 C45 C 1.0536(15) 1.0540(12) 0.3560(11) 0.050(3) Uani 1 1 d . . . . .
 O44 O 1.070(2) 0.9227(17) 0.1152(12) 0.046(5) Uani 0.5 1 d . . P F 2
 O33 O 0.9139(14) 1.1201(13) 0.6081(11) 0.026(3) Uani 0.5 1 d . . P . .
 O31 O 0.6997(13) 0.0389(11) 0.2063(8) 0.013(2) Uani 0.5 1 d . . P B 1
 O38 O 0.4112(16) 0.0033(14) 0.1188(11) 0.027(3) Uani 0.5 1 d . . P B 1
 O48 O 0.7051(14) 0.1189(12) 0.0394(9) 0.021(3) Uani 0.5 1 d . . P B 1
 O47 O 0.749(2) 0.1041(19) 0.1241(15) 0.060(6) Uani 0.5 1 d . . P G 2
 C46 C 1.004(2) 0.153(2) 0.1384(16) 0.032(5) Uani 0.5 1 d . . P . .
 O45 O 1.1127(13) 0.7992(13) 0.2167(11) 0.018(3) Uani 0.5 1 d . . P A 1
 O39 O 1.0787(15) 0.7682(15) 0.0195(11) 0.024(3) Uani 0.5 1 d . . P A 1
 O40 O 0.8010(14) 0.0410(13) 0.2859(11) 0.028(4) Uani 0.5 1 d . . P H 2

loop_
  _atom_site_aniso_label
  _atom_site_aniso_U_11
  _atom_site_aniso_U_22
  _atom_site_aniso_U_33
  _atom_site_aniso_U_23
  _atom_site_aniso_U_13
  _atom_site_aniso_U_12
 Nb4 0.0103(4) 0.0074(4) 0.0061(4) 0.0008(3) 0.0028(3) 0.0015(3)
 Nb3 0.0097(4) 0.0075(4) 0.0069(4) 0.0008(3) 0.0033(3) 0.0005(3)
 Nb5 0.0107(4) 0.0075(4) 0.0070(4) 0.0007(3) 0.0039(3) 0.0013(3)
 Nb6 0.0115(4) 0.0067(4) 0.0071(4) -0.0004(3) 0.0036(3) 0.0006(3)
 Nb1 0.0120(4) 0.0058(4) 0.0082(4) 0.0005(3) 0.0050(3) 0.0015(3)
 Nb2 0.0107(4) 0.0096(4) 0.0063(4) 0.0011(3) 0.0034(3) 0.0013(3)
 Mg2 0.0121(14) 0.0122(13) 0.0072(13) 0.0029(11) 0.0040(11) 0.0021(11)
 Mg1 0.0159(15) 0.0081(12) 0.0120(14) 0.0001(11) 0.0080(11) 0.0002(11)
 O15 0.013(3) 0.012(3) 0.009(3) -0.002(2) 0.005(2) 0.001(2)
 O16 0.010(3) 0.010(3) 0.011(3) -0.001(2) 0.005(2) 0.001(2)
 O17 0.013(3) 0.009(3) 0.011(2) 0.002(2) 0.004(2) 0.004(2)
 O2 0.016(3) 0.011(3) 0.010(3) 0.003(2) 0.005(2) 0.004(2)
 O6 0.014(3) 0.012(3) 0.009(3) 0.002(2) 0.004(2) 0.001(2)
 O1 0.014(3) 0.011(3) 0.008(3) 0.003(2) 0.004(2) 0.002(2)
 O8 0.013(3) 0.010(3) 0.010(3) 0.001(2) 0.006(2) 0.004(2)
 O5 0.014(2) 0.007(2) 0.007(2) 0.0003(18) 0.006(2) 0.0026(18)
 O26 0.016(3) 0.022(3) 0.014(3) 0.007(3) 0.007(3) 0.001(2)
 O7 0.012(3) 0.013(3) 0.011(3) 0.005(2) 0.004(2) 0.002(2)
 O9 0.012(2) 0.008(3) 0.009(3) 0.001(2) 0.004(2) 0.001(2)
 O14 0.012(3) 0.008(3) 0.011(3) 0.002(2) 0.006(2) 0.001(2)
 O10 0.012(2) 0.011(3) 0.011(3) 0.003(2) 0.005(2) 0.002(2)
 O21 0.018(3) 0.011(3) 0.013(3) -0.001(2) 0.010(2) 0.001(2)
 O25 0.015(3) 0.015(2) 0.017(3) 0.003(2) 0.008(3) 0.007(2)
 O24 0.027(4) 0.008(2) 0.015(3) -0.001(2) 0.009(3) 0.001(2)
 O13 0.014(3) 0.012(3) 0.009(3) 0.001(2) 0.005(2) 0.003(2)
 O27 0.016(3) 0.029(4) 0.012(2) 0.006(3) 0.002(2) 0.005(3)
 O3 0.018(3) 0.008(3) 0.013(3) 0.002(2) 0.008(2) 0.001(2)
 O4 0.015(3) 0.011(3) 0.008(3) 0.001(2) 0.007(2) 0.001(2)
 O12 0.015(3) 0.014(3) 0.016(3) 0.003(2) 0.008(2) 0.000(2)
 O11 0.014(3) 0.017(3) 0.011(3) 0.002(2) 0.005(2) 0.004(2)
 Mg3 0.012(3) 0.019(3) 0.013(2) 0.002(2) 0.0066(18) 0.003(2)
 O22 0.028(3) 0.014(3) 0.016(3) 0.005(2) 0.001(2) -0.005(3)
 O18 0.019(3) 0.013(2) 0.013(3) 0.001(2) 0.006(3) 0.001(2)
 O19 0.018(3) 0.0083(19) 0.016(3) -0.0001(19) 0.009(3) 0.000(2)
 O23 0.027(3) 0.011(3) 0.046(4) 0.010(3) 0.028(3) 0.004(3)
 O20 0.019(3) 0.015(3) 0.016(2) 0.003(2) 0.006(2) 0.004(3)
 O36 0.020(4) 0.023(3) 0.039(5) -0.008(3) 0.001(3) 0.008(3)
 O28 0.019(4) 0.013(2) 0.025(4) 0.001(3) 0.002(3) 0.004(2)
 Mg4 0.023(3) 0.014(2) 0.010(3) 0.003(2) 0.002(2) 0.000(2)
 O42 0.057(5) 0.013(3) 0.018(4) 0.003(3) 0.003(3) -0.003(3)
 O35 0.019(3) 0.057(5) 0.021(3) 0.009(3) 0.000(2) -0.004(3)
 O34 0.029(10) 0.030(10) 0.058(13) 0.017(10) 0.012(9) 0.008(7)
 O41 0.107(19) 0.016(8) 0.021(9) 0.003(7) 0.010(10) 0.027(10)
 O32 0.037(10) 0.021(9) 0.047(12) -0.017(8) 0.011(9) -0.006(7)
 C31 0.049(8) 0.040(7) 0.055(6) 0.003(4) 0.023(5) 0.002(6)
 O37 0.039(9) 0.013(7) 0.020(7) -0.009(6) 0.009(6) 0.004(6)
 O30 0.143(14) 0.083(9) 0.069(6) 0.018(6) 0.050(7) 0.000(9)
 O29 0.027(8) 0.030(8) 0.023(8) 0.014(6) 0.012(7) 0.007(6)
 O43 0.028(7) 0.027(4) 0.028(7) 0.015(4) 0.019(5) 0.014(4)
 C45 0.057(9) 0.031(7) 0.058(6) 0.002(5) 0.020(6) -0.002(6)
 O44 0.063(13) 0.043(11) 0.039(10) 0.009(8) 0.026(10) 0.012(9)
 O33 0.016(8) 0.028(8) 0.038(9) 0.005(7) 0.016(7) 0.007(6)
 O31 0.019(5) 0.011(6) 0.008(4) 0.000(4) 0.007(3) 0.006(4)
 O38 0.021(5) 0.029(7) 0.031(8) 0.022(6) -0.002(5) -0.007(5)
 O48 0.033(6) 0.019(6) 0.015(6) 0.004(5) 0.014(5) 0.004(5)
 O47 0.074(16) 0.044(12) 0.060(14) 0.003(10) 0.024(12) 0.017(11)
 C46 0.036(11) 0.036(12) 0.024(10) 0.005(9) 0.008(9) 0.013(9)
 O45 0.015(5) 0.021(6) 0.016(4) 0.000(5) 0.006(3) 0.000(4)
 O39 0.018(6) 0.042(8) 0.016(6) 0.006(7) 0.013(5) 0.008(6)
 O40 0.022(8) 0.019(8) 0.046(10) 0.007(7) 0.013(7) -0.002(6)

_geom_special_details
;
 All esds (except the esd in the dihedral angle between two l.s. planes)
 are estimated using the full covariance matrix.  The cell esds are taken
 into account individually in the estimation of esds in distances, angles
 and torsion angles; correlations between esds in cell parameters are only
 used when they are defined by crystal symmetry.  An approximate (isotropic)
 treatment of cell esds is used for estimating esds involving l.s. planes.
;
loop_
  _geom_bond_atom_site_label_1
  _geom_bond_atom_site_label_2
  _geom_bond_distance
  _geom_bond_site_symmetry_2
  _geom_bond_publ_flag
 Nb4 Nb5 3.3319(12) . ?
 Nb4 Nb6 3.3508(12) . ?
 Nb4 O17 1.999(6) . ?
 Nb4 O8 2.029(6) . ?
 Nb4 O5 2.403(6) . ?
 Nb4 O9 1.973(6) . ?
 Nb4 O13 1.760(6) . ?
 Nb4 O4 1.989(6) . ?
 Nb3 Nb6 3.3519(12) . ?
 Nb3 Nb2 3.3307(12) . ?
 Nb3 O6 2.000(6) . ?
 Nb3 O1 1.991(6) . ?
 Nb3 O5 2.507(6) . ?
 Nb3 O9 1.975(6) . ?
 Nb3 O14 2.010(6) . ?
 Nb3 O10 1.764(6) . ?
 Nb5 Nb1 3.3148(12) . ?
 Nb5 O16 2.138(6) . ?
 Nb5 O8 1.929(6) . ?
 Nb5 O5 2.358(6) . ?
 Nb5 O7 2.136(6) . ?
 Nb5 O3 1.904(6) . ?
 Nb5 O12 1.768(6) . ?
 Nb6 Nb2 3.3456(12) . ?
 Nb6 O15 1.997(6) . ?
 Nb6 O16 2.131(6) . ?
 Nb6 O17 1.993(6) . ?
 Nb6 O5 2.337(6) . ?
 Nb6 O14 1.933(6) . ?
 Nb6 O18 1.753(6) . ?
 Nb1 Nb2 3.3276(12) . ?
 Nb1 O2 1.975(6) . ?
 Nb1 O1 1.992(6) . ?
 Nb1 O5 2.401(6) . ?
 Nb1 O3 2.036(6) . ?
 Nb1 O4 1.990(6) . ?
 Nb1 O19 1.773(6) . ?
 Nb2 O15 1.999(6) . ?
 Nb2 O2 1.948(6) . ?
 Nb2 O6 1.936(6) . ?
 Nb2 O5 2.352(6) . ?
 Nb2 O7 2.163(6) . ?
 Nb2 O11 1.779(6) . ?
 Mg2 O26 2.107(7) . ?
 Mg2 O10 2.051(7) . ?
 Mg2 O25 2.126(7) . ?
 Mg2 O13 2.056(7) 2_666 ?
 Mg2 O27 2.117(7) . ?
 Mg2 O28 2.119(7) . ?
 Mg1 O21 2.057(7) . ?
 Mg1 O24 2.048(7) . ?
 Mg1 O22 2.102(8) . ?
 Mg1 O19 2.026(7) . ?
 Mg1 O23 2.061(7) . ?
 Mg1 O20 2.140(7) . ?
 O12 Mg3 2.011(9) . ?
 Mg3 O36 2.223(10) . ?
 Mg3 O35 2.048(10) . ?
 Mg3 O43 2.082(15) . ?
 Mg3 O45 2.109(17) . ?
 Mg3 O39 2.071(16) . ?
 O18 Mg4 2.048(9) . ?
 Mg4 Mg4 2.641(12) 2_655 ?
 Mg4 O42 2.089(10) 2_655 ?
 Mg4 O42 1.961(10) . ?
 Mg4 O31 2.134(14) . ?
 Mg4 O38 2.042(18) . ?
 Mg4 O48 2.076(16) . ?
 C31 O30 1.347(19) . ?
 C31 C45 1.68(2) . ?
 O37 C46 1.45(3) . ?

loop_
  _geom_angle_atom_site_label_1
  _geom_angle_atom_site_label_2
  _geom_angle_atom_site_label_3
  _geom_angle
  _geom_angle_site_symmetry_1
  _geom_angle_site_symmetry_3
  _geom_angle_publ_flag
 Nb5 Nb4 Nb6 63.48(3) . . ?
 O17 Nb4 Nb5 82.30(18) . . ?
 O17 Nb4 Nb6 32.88(17) . . ?
 O17 Nb4 O8 86.1(2) . . ?
 O17 Nb4 O5 76.9(2) . . ?
 O8 Nb4 Nb5 31.74(17) . . ?
 O8 Nb4 Nb6 83.07(17) . . ?
 O8 Nb4 O5 76.7(2) . . ?
 O5 Nb4 Nb5 45.03(15) . . ?
 O5 Nb4 Nb6 44.22(14) . . ?
 O9 Nb4 Nb5 123.14(18) . . ?
 O9 Nb4 Nb6 79.19(17) . . ?
 O9 Nb4 O17 88.6(2) . . ?
 O9 Nb4 O8 154.9(2) . . ?
 O9 Nb4 O5 78.2(2) . . ?
 O9 Nb4 O4 88.2(2) . . ?
 O13 Nb4 Nb5 134.4(2) . . ?
 O13 Nb4 Nb6 136.0(2) . . ?
 O13 Nb4 O17 103.3(3) . . ?
 O13 Nb4 O8 102.8(3) . . ?
 O13 Nb4 O5 179.4(3) . . ?
 O13 Nb4 O9 102.4(3) . . ?
 O13 Nb4 O4 103.0(3) . . ?
 O4 Nb4 Nb5 77.58(17) . . ?
 O4 Nb4 Nb6 121.00(18) . . ?
 O4 Nb4 O17 153.6(2) . . ?
 O4 Nb4 O8 85.8(2) . . ?
 O4 Nb4 O5 76.8(2) . . ?
 Nb2 Nb3 Nb6 60.08(2) . . ?
 O6 Nb3 Nb6 80.00(18) . . ?
 O6 Nb3 Nb2 31.63(18) . . ?
 O6 Nb3 O5 76.4(2) . . ?
 O6 Nb3 O14 85.7(2) . . ?
 O1 Nb3 Nb6 121.05(18) . . ?
 O1 Nb3 Nb2 79.38(17) . . ?
 O1 Nb3 O6 86.6(2) . . ?
 O1 Nb3 O5 76.9(2) . . ?
 O1 Nb3 O14 152.1(2) . . ?
 O5 Nb3 Nb6 44.15(13) . . ?
 O5 Nb3 Nb2 44.82(14) . . ?
 O9 Nb3 Nb6 79.15(17) . . ?
 O9 Nb3 Nb2 120.47(18) . . ?
 O9 Nb3 O6 152.0(3) . . ?
 O9 Nb3 O1 88.4(2) . . ?
 O9 Nb3 O5 75.7(2) . . ?
 O9 Nb3 O14 86.0(2) . . ?
 O14 Nb3 Nb6 31.08(17) . . ?
 O14 Nb3 Nb2 80.08(17) . . ?
 O14 Nb3 O5 75.2(2) . . ?
 O10 Nb3 Nb6 134.6(2) . . ?
 O10 Nb3 Nb2 136.7(2) . . ?
 O10 Nb3 O6 105.1(3) . . ?
 O10 Nb3 O1 104.3(3) . . ?
 O10 Nb3 O5 178.0(2) . . ?
 O10 Nb3 O9 102.8(3) . . ?
 O10 Nb3 O14 103.6(3) . . ?
 Nb1 Nb5 Nb4 61.22(3) . . ?
 O16 Nb5 Nb4 81.24(16) . . ?
 O16 Nb5 Nb1 122.13(17) . . ?
 O16 Nb5 O5 75.8(2) . . ?
 O8 Nb5 Nb4 33.61(18) . . ?
 O8 Nb5 Nb1 84.98(18) . . ?
 O8 Nb5 O16 85.7(2) . . ?
 O8 Nb5 O5 79.6(2) . . ?
 O8 Nb5 O7 155.3(3) . . ?
 O5 Nb5 Nb4 46.15(15) . . ?
 O5 Nb5 Nb1 46.38(14) . . ?
 O7 Nb5 Nb4 122.39(17) . . ?
 O7 Nb5 Nb1 82.32(17) . . ?
 O7 Nb5 O16 83.3(2) . . ?
 O7 Nb5 O5 76.3(2) . . ?
 O3 Nb5 Nb4 85.61(18) . . ?
 O3 Nb5 Nb1 33.98(19) . . ?
 O3 Nb5 O16 155.5(3) . . ?
 O3 Nb5 O8 94.7(3) . . ?
 O3 Nb5 O5 80.2(2) . . ?
 O3 Nb5 O7 86.5(3) . . ?
 O12 Nb5 Nb4 138.6(2) . . ?
 O12 Nb5 Nb1 139.8(2) . . ?
 O12 Nb5 O16 97.7(3) . . ?
 O12 Nb5 O8 105.1(3) . . ?
 O12 Nb5 O5 171.8(3) . . ?
 O12 Nb5 O7 98.3(3) . . ?
 O12 Nb5 O3 105.8(3) . . ?
 Nb4 Nb6 Nb3 60.87(3) . . ?
 Nb2 Nb6 Nb4 90.33(3) . . ?
 Nb2 Nb6 Nb3 59.64(3) . . ?
 O15 Nb6 Nb4 123.12(17) . . ?
 O15 Nb6 Nb3 84.13(18) . . ?
 O15 Nb6 Nb2 33.18(17) . . ?
 O15 Nb6 O16 85.7(2) . . ?
 O15 Nb6 O5 77.3(2) . . ?
 O16 Nb6 Nb4 80.88(16) . . ?
 O16 Nb6 Nb3 124.67(16) . . ?
 O16 Nb6 Nb2 84.20(17) . . ?
 O16 Nb6 O5 76.3(2) . . ?
 O17 Nb6 Nb4 32.97(17) . . ?
 O17 Nb6 Nb3 84.04(18) . . ?
 O17 Nb6 Nb2 123.20(17) . . ?
 O17 Nb6 O15 155.2(2) . . ?
 O17 Nb6 O16 83.3(2) . . ?
 O17 Nb6 O5 78.5(2) . . ?
 O5 Nb6 Nb4 45.83(15) . . ?
 O5 Nb6 Nb3 48.35(15) . . ?
 O5 Nb6 Nb2 44.67(15) . . ?
 O14 Nb6 Nb4 82.16(18) . . ?
 O14 Nb6 Nb3 32.47(17) . . ?
 O14 Nb6 Nb2 80.64(18) . . ?
 O14 Nb6 O15 90.8(3) . . ?
 O14 Nb6 O16 157.1(2) . . ?
 O14 Nb6 O17 90.8(3) . . ?
 O14 Nb6 O5 80.8(2) . . ?
 O18 Nb6 Nb4 135.2(2) . . ?
 O18 Nb6 Nb3 136.1(2) . . ?
 O18 Nb6 Nb2 134.4(2) . . ?
 O18 Nb6 O15 101.4(3) . . ?
 O18 Nb6 O16 99.3(3) . . ?
 O18 Nb6 O17 102.3(3) . . ?
 O18 Nb6 O5 175.5(3) . . ?
 O18 Nb6 O14 103.6(3) . . ?
 Nb5 Nb1 Nb2 64.22(3) . . ?
 O2 Nb1 Nb5 81.94(18) . . ?
 O2 Nb1 Nb2 31.75(18) . . ?
 O2 Nb1 O1 88.2(3) . . ?
 O2 Nb1 O5 76.4(2) . . ?
 O2 Nb1 O3 85.5(3) . . ?
 O2 Nb1 O4 153.2(2) . . ?
 O1 Nb1 Nb5 124.76(18) . . ?
 O1 Nb1 Nb2 79.45(17) . . ?
 O1 Nb1 O5 79.5(2) . . ?
 O1 Nb1 O3 156.2(2) . . ?
 O5 Nb1 Nb5 45.32(15) . . ?
 O5 Nb1 Nb2 44.97(15) . . ?
 O3 Nb1 Nb5 31.51(17) . . ?
 O3 Nb1 Nb2 83.15(18) . . ?
 O3 Nb1 O5 76.7(2) . . ?
 O4 Nb1 Nb5 78.01(17) . . ?
 O4 Nb1 Nb2 121.77(17) . . ?
 O4 Nb1 O1 88.9(2) . . ?
 O4 Nb1 O5 76.9(2) . . ?
 O4 Nb1 O3 86.6(3) . . ?
 O19 Nb1 Nb5 132.5(2) . . ?
 O19 Nb1 Nb2 135.2(2) . . ?
 O19 Nb1 O2 103.5(3) . . ?
 O19 Nb1 O1 102.6(3) . . ?
 O19 Nb1 O5 177.9(3) . . ?
 O19 Nb1 O3 101.2(3) . . ?
 O19 Nb1 O4 103.1(3) . . ?
 Nb3 Nb2 Nb6 60.27(2) . . ?
 Nb1 Nb2 Nb3 61.12(3) . . ?
 Nb1 Nb2 Nb6 90.34(3) . . ?
 O15 Nb2 Nb3 84.67(18) . . ?
 O15 Nb2 Nb6 33.13(18) . . ?
 O15 Nb2 Nb1 123.03(18) . . ?
 O15 Nb2 O5 76.9(2) . . ?
 O15 Nb2 O7 83.4(2) . . ?
 O2 Nb2 Nb3 83.96(18) . . ?
 O2 Nb2 Nb6 122.40(18) . . ?
 O2 Nb2 Nb1 32.25(18) . . ?
 O2 Nb2 O15 154.1(3) . . ?
 O2 Nb2 O5 78.1(2) . . ?
 O2 Nb2 O7 84.1(2) . . ?
 O6 Nb2 Nb3 32.79(18) . . ?
 O6 Nb2 Nb6 80.96(19) . . ?
 O6 Nb2 Nb1 83.32(18) . . ?
 O6 Nb2 O15 90.8(3) . . ?
 O6 Nb2 O2 92.2(3) . . ?
 O6 Nb2 O5 81.5(2) . . ?
 O6 Nb2 O7 157.4(2) . . ?
 O5 Nb2 Nb3 48.70(15) . . ?
 O5 Nb2 Nb6 44.30(14) . . ?
 O5 Nb2 Nb1 46.16(14) . . ?
 O7 Nb2 Nb3 124.60(16) . . ?
 O7 Nb2 Nb6 82.28(16) . . ?
 O7 Nb2 Nb1 81.65(16) . . ?
 O7 Nb2 O5 75.9(2) . . ?
 O11 Nb2 Nb3 136.2(2) . . ?
 O11 Nb2 Nb6 134.4(2) . . ?
 O11 Nb2 Nb1 135.1(2) . . ?
 O11 Nb2 O15 101.4(3) . . ?
 O11 Nb2 O2 102.9(3) . . ?
 O11 Nb2 O6 103.5(3) . . ?
 O11 Nb2 O5 174.9(3) . . ?
 O11 Nb2 O7 99.1(3) . . ?
 O26 Mg2 O25 87.5(3) . . ?
 O26 Mg2 O27 83.1(3) . . ?
 O26 Mg2 O28 90.0(3) . . ?
 O10 Mg2 O26 169.8(3) . . ?
 O10 Mg2 O25 89.7(3) . . ?
 O10 Mg2 O13 102.8(3) . 2_666 ?
 O10 Mg2 O27 87.2(3) . . ?
 O10 Mg2 O28 93.1(3) . . ?
 O13 Mg2 O26 87.0(3) 2_666 . ?
 O13 Mg2 O25 87.5(3) 2_666 . ?
 O13 Mg2 O27 170.1(3) 2_666 . ?
 O13 Mg2 O28 89.6(3) 2_666 . ?
 O27 Mg2 O25 92.5(3) . . ?
 O27 Mg2 O28 89.9(3) . . ?
 O28 Mg2 O25 176.3(3) . . ?
 O21 Mg1 O22 89.8(3) . . ?
 O21 Mg1 O23 176.2(3) . . ?
 O21 Mg1 O20 87.7(3) . . ?
 O24 Mg1 O21 90.0(3) . . ?
 O24 Mg1 O22 85.1(3) . . ?
 O24 Mg1 O23 89.3(3) . . ?
 O24 Mg1 O20 89.4(3) . . ?
 O22 Mg1 O20 174.0(3) . . ?
 O19 Mg1 O21 89.7(3) . . ?
 O19 Mg1 O24 178.7(3) . . ?
 O19 Mg1 O22 93.7(3) . . ?
 O19 Mg1 O23 91.1(3) . . ?
 O19 Mg1 O20 91.8(3) . . ?
 O23 Mg1 O22 93.9(3) . . ?
 O23 Mg1 O20 88.5(3) . . ?
 Nb6 O15 Nb2 113.7(3) . . ?
 Nb6 O16 Nb5 110.9(3) . . ?
 Nb6 O17 Nb4 114.1(3) . . ?
 Nb2 O2 Nb1 116.0(3) . . ?
 Nb2 O6 Nb3 115.6(3) . . ?
 Nb3 O1 Nb1 116.4(3) . . ?
 Nb5 O8 Nb4 114.7(3) . . ?
 Nb4 O5 Nb3 87.47(19) . . ?
 Nb5 O5 Nb4 88.8(2) . . ?
 Nb5 O5 Nb3 174.2(3) . . ?
 Nb5 O5 Nb1 88.3(2) . . ?
 Nb6 O5 Nb4 90.0(2) . . ?
 Nb6 O5 Nb3 87.5(2) . . ?
 Nb6 O5 Nb5 97.0(2) . . ?
 Nb6 O5 Nb1 174.7(3) . . ?
 Nb6 O5 Nb2 91.0(2) . . ?
 Nb1 O5 Nb4 89.6(2) . . ?
 Nb1 O5 Nb3 87.20(19) . . ?
 Nb2 O5 Nb4 173.8(3) . . ?
 Nb2 O5 Nb3 86.5(2) . . ?
 Nb2 O5 Nb5 97.1(2) . . ?
 Nb2 O5 Nb1 88.9(2) . . ?
 Nb5 O7 Nb2 110.4(3) . . ?
 Nb4 O9 Nb3 118.7(3) . . ?
 Nb6 O14 Nb3 116.5(3) . . ?
 Nb3 O10 Mg2 169.8(4) . . ?
 Nb4 O13 Mg2 171.1(4) . 2_666 ?
 Nb5 O3 Nb1 114.5(3) . . ?
 Nb4 O4 Nb1 116.5(3) . . ?
 Nb5 O12 Mg3 165.9(4) . . ?
 O12 Mg3 O36 87.8(4) . . ?
 O12 Mg3 O35 92.3(4) . . ?
 O12 Mg3 O43 91.4(5) . . ?
 O12 Mg3 O45 87.3(5) . . ?
 O12 Mg3 O39 178.0(6) . . ?
 O35 Mg3 O36 96.0(4) . . ?
 O35 Mg3 O43 78.7(5) . . ?
 O35 Mg3 O45 172.1(6) . . ?
 O35 Mg3 O39 89.2(6) . . ?
 O43 Mg3 O36 174.5(6) . . ?
 O43 Mg3 O45 93.4(6) . . ?
 O45 Mg3 O36 91.9(5) . . ?
 O39 Mg3 O36 93.4(6) . . ?
 O39 Mg3 O43 87.5(6) . . ?
 O39 Mg3 O45 91.1(7) . . ?
 Nb6 O18 Mg4 175.9(4) . . ?
 Nb1 O19 Mg1 179.1(4) . . ?
 O18 Mg4 Mg4 133.6(5) . 2_655 ?
 O18 Mg4 O42 86.6(4) . 2_655 ?
 O18 Mg4 O31 88.4(4) . . ?
 O18 Mg4 O48 87.0(5) . . ?
 O42 Mg4 O18 172.4(5) . . ?
 O42 Mg4 Mg4 51.4(3) . 2_655 ?
 O42 Mg4 Mg4 47.2(3) 2_655 2_655 ?
 O42 Mg4 O42 98.7(4) . 2_655 ?
 O42 Mg4 O31 174.9(5) 2_655 . ?
 O42 Mg4 O31 86.4(5) . . ?
 O42 Mg4 O38 90.1(6) . . ?
 O42 Mg4 O48 87.4(5) . . ?
 O31 Mg4 Mg4 137.8(5) . 2_655 ?
 O38 Mg4 O18 95.6(6) . . ?
 O38 Mg4 Mg4 87.8(6) . 2_655 ?
 O38 Mg4 O42 87.1(5) . 2_655 ?
 O38 Mg4 O31 92.1(6) . . ?
 O38 Mg4 O48 176.9(7) . . ?
 O48 Mg4 Mg4 89.2(5) . 2_655 ?
 O48 Mg4 O42 91.5(5) . 2_655 ?
 O48 Mg4 O31 89.6(6) . . ?
 Mg4 O42 Mg4 81.3(4) . 2_655 ?
 O30 C31 C45 128.8(13) . . ?

loop_
  _geom_torsion_atom_site_label_1
  _geom_torsion_atom_site_label_2
  _geom_torsion_atom_site_label_3
  _geom_torsion_atom_site_label_4
  _geom_torsion
  _geom_torsion_site_symmetry_1
  _geom_torsion_site_symmetry_2
  _geom_torsion_site_symmetry_3
  _geom_torsion_site_symmetry_4
  _geom_torsion_publ_flag
 Nb4 Nb5 O12 Mg3 162.7(15) . . . . ?
 Nb6 Nb3 O10 Mg2 18(2) . . . . ?
 Nb1 Nb5 O12 Mg3 -94.9(17) . . . . ?
 Nb2 Nb3 O10 Mg2 109(2) . . . . ?
 O16 Nb5 O12 Mg3 77.2(17) . . . . ?
 O6 Nb3 O10 Mg2 109(2) . . . . ?
 O1 Nb3 O10 Mg2 -161(2) . . . . ?
 O8 Nb5 O12 Mg3 164.8(17) . . . . ?
 O7 Nb5 O12 Mg3 -7.0(18) . . . . ?
 O9 Nb3 O10 Mg2 -69(2) . . . . ?
 O14 Nb3 O10 Mg2 19(2) . . . . ?
 O3 Nb5 O12 Mg3 -95.7(17) . . . . ?

_shelx_res_file
;
TITL mo_LF430_226_0m_a.res in P-1
    mg_nb.res
    created by SHELXL-2018/3 at 08:08:06 on 20-May-2024
REM Old TITL mo_LF430_226_0m in P-1
REM SHELXT solution in P-1
REM R1 0.131, Rweak 0.006, Alpha 0.066, Orientation as input
REM Formula found by SHELXT: Mg Nb3 O21
CELL 0.71073 11.0028 11.1882 15.8785 100.587 109.191 90.392
ZERR 2 0.0023 0.0019 0.003 0.007 0.008 0.007
LATT 1
SFAC C Mg Nb O
UNIT 5 6 12 79
RIGU 0.001 0.002

L.S. 10
PLAN  66
SIZE 0.1 0.15 0.2
TEMP -171.15
CONF
LIST 6
MORE -1
fmap 2
acta
OMIT 0 0 5
REM <olex2.extras>
REM <HklSrc "%.\\Mg_Nb.hkl">
REM </olex2.extras>

WGHT    0.000000   42.915100
FVAR       0.05574
NB4   3    0.689584    0.583951    0.388231    11.00000    0.01033    0.00738 =
         0.00610    0.00082    0.00281    0.00150
NB3   3    0.363296    0.553020    0.291540    11.00000    0.00968    0.00752 =
         0.00689    0.00083    0.00329    0.00053
NB5   3    0.727532    0.668775    0.207421    11.00000    0.01069    0.00746 =
         0.00701    0.00067    0.00389    0.00129
NB6   3    0.549641    0.396502    0.187138    11.00000    0.01151    0.00673 =
         0.00710   -0.00039    0.00363    0.00057
NB1   3    0.528543    0.814531    0.301494    11.00000    0.01196    0.00575 =
         0.00817    0.00050    0.00495    0.00148
NB2   3    0.389128    0.625065    0.103414    11.00000    0.01066    0.00964 =
         0.00632    0.00111    0.00339    0.00130
MG2   2    0.102875    0.435906    0.370836    11.00000    0.01205    0.01218 =
         0.00724    0.00285    0.00398    0.00215
MG1   2    0.511589    1.148967    0.396570    11.00000    0.01595    0.00807 =
         0.01202    0.00012    0.00797    0.00018
O15   4    0.435926    0.453124    0.077385    11.00000    0.01339    0.01180 =
         0.00916   -0.00178    0.00479    0.00068
O16   4    0.705519    0.475713    0.159398    11.00000    0.00976    0.01004 =
         0.01124   -0.00062    0.00459    0.00124
O17   4    0.676997    0.417542    0.312567    11.00000    0.01251    0.00905 =
         0.01102    0.00224    0.00411    0.00422
O2    4    0.415811    0.791408    0.173076    11.00000    0.01558    0.01121 =
         0.01027    0.00336    0.00539    0.00354
O6    4    0.276000    0.576954    0.164353    11.00000    0.01394    0.01216 =
         0.00903    0.00156    0.00438    0.00147
O1    4    0.386278    0.734068    0.327364    11.00000    0.01432    0.01085 =
         0.00771    0.00252    0.00433    0.00240
O8    4    0.811516    0.632198    0.326155    11.00000    0.01288    0.01014 =
         0.01043    0.00131    0.00591    0.00402
O5    4    0.546965    0.605048    0.241068    11.00000    0.01444    0.00663 =
         0.00711    0.00034    0.00606    0.00258
O26   4   -0.059442    0.365702    0.393389    11.00000    0.01566    0.02207 =
         0.01434    0.00663    0.00741    0.00053
O7    4    0.569657    0.667934    0.085131    11.00000    0.01211    0.01260 =
         0.01092    0.00463    0.00356    0.00230
O9    4    0.519089    0.545321    0.396472    11.00000    0.01185    0.00849 =
         0.00901    0.00125    0.00424    0.00091
O14   4    0.408281    0.391965    0.233655    11.00000    0.01196    0.00784 =
         0.01142    0.00201    0.00639    0.00098
O10   4    0.237309    0.512821    0.329047    11.00000    0.01208    0.01142 =
         0.01149    0.00305    0.00520    0.00236
O21   4    0.367640    1.101853    0.443035    11.00000    0.01756    0.01137 =
         0.01337   -0.00088    0.01032    0.00096
O25   4    0.053327    0.612850    0.418172    11.00000    0.01549    0.01495 =
         0.01717    0.00325    0.00846    0.00667
O24   4    0.499325    1.329156    0.446342    11.00000    0.02692    0.00809 =
         0.01472   -0.00069    0.00931    0.00069
O13   4    0.795297    0.569358    0.495843    11.00000    0.01402    0.01194 =
         0.00920    0.00143    0.00468    0.00268
O27   4   -0.029118    0.427603    0.237966    11.00000    0.01621    0.02852 =
         0.01167    0.00602    0.00220    0.00464
O3    4    0.677090    0.823189    0.252538    11.00000    0.01779    0.00839 =
         0.01269    0.00238    0.00830    0.00115
O4    4    0.654175    0.759212    0.406761    11.00000    0.01512    0.01059 =
         0.00812    0.00066    0.00676    0.00118
O12   4    0.854398    0.700528    0.167753    11.00000    0.01454    0.01394 =
         0.01601    0.00254    0.00752   -0.00027
O11   4    0.281037    0.639961   -0.004900    11.00000    0.01433    0.01712 =
         0.01122    0.00208    0.00489    0.00403
PART 1
MG3   2    0.963349    0.731254    0.093012    10.50000    0.01162    0.01892 =
         0.01328    0.00227    0.00657    0.00292
PART 0
O22   4    0.371467    1.178759    0.276772    11.00000    0.02768    0.01449 =
         0.01648    0.00525    0.00075   -0.00468
O18   4    0.559630    0.243099    0.142096    11.00000    0.01882    0.01273 =
         0.01340    0.00059    0.00567    0.00104
O19   4    0.519870    0.970818    0.344936    11.00000    0.01768    0.00833 =
         0.01567   -0.00014    0.00940   -0.00028
O23   4    0.664272    1.197392    0.358763    11.00000    0.02672    0.01128 =
         0.04603    0.00980    0.02758    0.00442
O20   4    0.646978    1.134555    0.526002    11.00000    0.01936    0.01513 =
         0.01624    0.00255    0.00597    0.00362
O36   4    1.022385    0.541762    0.094059    11.00000    0.01986    0.02328 =
         0.03919   -0.00840    0.00133    0.00811
O28   4    0.150831    0.256103    0.331024    11.00000    0.01866    0.01257 =
         0.02461    0.00064    0.00215    0.00412
PART 1
MG4   2    0.558565    0.064289    0.082565    10.50000    0.02279    0.01352 =
         0.01019    0.00341    0.00234    0.00003
PART 0
O42   4    0.582646   -0.103811    0.031947    11.00000    0.05709    0.01310 =
         0.01845    0.00315    0.00305   -0.00323
O35   4    0.810044    0.689161   -0.025761    11.00000    0.01896    0.05743 =
         0.02105    0.00920   -0.00001   -0.00358

PART 2
O34   4    1.044961    0.751746   -0.040014    10.50000    0.02941    0.03044 =
         0.05797    0.01652    0.01202    0.00762

O41   4    0.312870   -0.002766    0.128195    10.50000    0.10675    0.01604 =
         0.02062    0.00334    0.00953    0.02693
O32   4    1.112185    0.818682    0.272002    10.50000    0.03738    0.02086 =
         0.04678   -0.01709    0.01068   -0.00573
PART 0
C31   1    1.111171    1.135012    0.462737    11.00000    0.04888    0.03954 =
         0.05499    0.00275    0.02269    0.00196

O37   4    0.932814    0.125435    0.195718    10.50000    0.03936    0.01341 =
         0.02014   -0.00936    0.00871    0.00379
O30   4    1.112821    1.102189    0.540588    11.00000    0.14334    0.08315 =
         0.06902    0.01817    0.04955   -0.00032
O29   4    0.869444    1.143145    0.481983    10.50000    0.02733    0.02964 =
         0.02329    0.01414    0.01196    0.00695
O43   4    0.892208    0.901661    0.081817    10.50000    0.02826    0.02671 =
         0.02819    0.01492    0.01923    0.01433
C45   1    1.053603    1.053994    0.356029    11.00000    0.05665    0.03108 =
         0.05813    0.00187    0.01953   -0.00167
PART 2
O44   4    1.069572    0.922720    0.115249    10.50000    0.06289    0.04262 =
         0.03896    0.00859    0.02560    0.01157

PART 0
O33   4    0.913948    1.120082    0.608111    10.50000    0.01631    0.02754 =
         0.03801    0.00516    0.01599    0.00723

PART 1
O31   4    0.699655    0.038934    0.206261    10.50000    0.01938    0.01106 =
         0.00842    0.00027    0.00659    0.00555
O38   4    0.411185    0.003289    0.118832    10.50000    0.02062    0.02894 =
         0.03063    0.02209   -0.00219   -0.00692
O48   4    0.705123    0.118948    0.039391    10.50000    0.03306    0.01878 =
         0.01528    0.00351    0.01367    0.00403

PART 2
O47   4    0.748745    0.104114    0.124121    10.50000    0.07364    0.04415 =
         0.06019    0.00250    0.02380    0.01739

PART 0
C46   1    1.004105    0.153238    0.138382    10.50000    0.03577    0.03613 =
         0.02401    0.00535    0.00819    0.01301

PART 1
O45   4    1.112673    0.799241    0.216724    10.50000    0.01515    0.02058 =
         0.01615   -0.00009    0.00567   -0.00037
O39   4    1.078690    0.768224    0.019482    10.50000    0.01834    0.04249 =
         0.01643    0.00631    0.01269    0.00816

PART 2
O40   4    0.800990    0.041029    0.285914    10.50000    0.02153    0.01852 =
         0.04625    0.00723    0.01297   -0.00232
HKLF 4


REM  mo_LF430_226_0m_a.res in P-1
REM wR2 = 0.125766, GooF = S = 1.23942, Restrained GooF = 1.17860 for all data
REM R1 = 0.052776 for 5595 Fo > 4sig(Fo) and 0.060917 for all 6386 data
REM 541 parameters refined using 683 restraints

END

WGHT      0.0000     42.9253

REM Highest difference peak  1.826,  deepest hole -1.491,  1-sigma level  0.197
Q1    1   0.1848  0.0788  0.0881  11.00000  0.05    1.83
Q2    1   1.0973  0.1886  0.1360  11.00000  0.05    1.46
Q3    1   0.8188  0.1853  0.1601  11.00000  0.05    1.33
Q4    1   0.3799  1.2457  0.2534  11.00000  0.05    1.00
Q5    1   0.5761  0.6263  0.0294  11.00000  0.05    0.98
Q6    1   0.8223  0.9948  0.0331  11.00000  0.05    0.96
Q7    1   0.5683 -0.0632  0.0526  11.00000  0.05    0.93
Q8    1   0.7114  0.4538  0.1054  11.00000  0.05    0.87
Q9    1   0.3570  1.1520  0.4856  11.00000  0.05    0.85
Q10   1   0.6397  1.1784  0.5795  11.00000  0.05    0.83
Q11   1   0.5758 -0.1718  0.0448  11.00000  0.05    0.82
Q12   1   0.2376  0.2679  0.3413  11.00000  0.05    0.77
Q13   1   1.0047  0.4837  0.0924  11.00000  0.05    0.76
Q14   1   0.6743  1.2755  0.3563  11.00000  0.05    0.74
Q15   1   0.3776  0.3301  0.3066  11.00000  0.05    0.73
Q16   1   0.8146  0.6220  0.3813  11.00000  0.05    0.73
Q17   1   0.1187  0.6231  0.4841  11.00000  0.05    0.73
Q18   1  -0.1403  0.3944  0.3731  11.00000  0.05    0.71
Q19   1   0.9929  0.1450  0.2498  11.00000  0.05    0.70
Q20   1   0.3554  1.1316  0.2330  11.00000  0.05    0.69
Q21   1   0.5814 -0.1508 -0.0177  11.00000  0.05    0.69
Q22   1   0.9652  0.5800  0.1159  11.00000  0.05    0.68
Q23   1   0.5001  1.3836  0.5124  11.00000  0.05    0.68
Q24   1   0.1833 -0.0177  0.0897  11.00000  0.05    0.64
Q25   1   0.8950  1.1968  0.5983  11.00000  0.05    0.63
Q26   1   0.7438  1.1430  0.5317  11.00000  0.05    0.63
Q27   1  -0.1136  0.4485  0.2183  11.00000  0.05    0.62
Q28   1   0.6971  1.1571  0.3342  11.00000  0.05    0.62
Q29   1   0.7859  0.0527  0.2168  11.00000  0.05    0.62
Q30   1   0.2919  1.1747  0.2563  11.00000  0.05    0.62
Q31   1   0.1312  0.2209  0.3688  11.00000  0.05    0.62
Q32   1   0.6953  1.0960  0.4124  11.00000  0.05    0.61
Q33   1   1.0829  0.1057  0.0630  11.00000  0.05    0.60
Q34   1   0.7402  0.9121  0.3426  11.00000  0.05    0.59
Q35   1   0.5074  1.4009  0.4287  11.00000  0.05    0.59
Q36   1  -0.0190  0.4675  0.1896  11.00000  0.05    0.59
Q37   1   1.0182  0.5800  0.0771  11.00000  0.05    0.59
Q38   1   0.7875  0.7833 -0.0428  11.00000  0.05    0.59
Q39   1   0.4131  1.0374  0.4682  11.00000  0.05    0.58
Q40   1   0.4365  0.7645  0.3114  11.00000  0.05    0.58
Q41   1   1.1447  0.7263  0.0130  11.00000  0.05    0.57
Q42   1   0.1775  0.5127  0.3596  11.00000  0.05    0.57
Q43   1   0.6052  1.1973  0.3365  11.00000  0.05    0.57
Q44   1   0.7054 -0.0279  0.2291  11.00000  0.05    0.56
Q45   1   0.9659  0.7227 -0.0437  11.00000  0.05    0.56
Q46   1   0.6001  0.5945  0.4415  11.00000  0.05    0.56
Q47   1   0.9140  1.0318  0.5807  11.00000  0.05    0.56
Q48   1   0.0985  0.6503  0.4188  11.00000  0.05    0.56
Q49   1  -0.0399  0.6276  0.3864  11.00000  0.05    0.56
Q50   1   0.7679  0.8356  0.2692  11.00000  0.05    0.55
Q51   1   0.9307  0.9925  0.1071  11.00000  0.05    0.55
Q52   1   0.5993  0.5559  0.3712  11.00000  0.05    0.55
Q53   1   0.6565  0.7194 -0.0378  11.00000  0.05    0.55
Q54   1   0.3178  0.5582  0.3545  11.00000  0.05    0.54
Q55   1   1.0753  0.7961  0.3192  11.00000  0.05    0.54
Q56   1   0.5838  1.0353  0.2921  11.00000  0.05    0.54
Q57   1   0.7202  0.6494 -0.0580  11.00000  0.05    0.54
Q58   1   0.5471  0.7301  0.1021  11.00000  0.05    0.53
Q59   1   0.5569  1.2848  0.4434  11.00000  0.05    0.53
Q60   1   0.7553  1.2274  0.3028  11.00000  0.05    0.53
Q61   1   0.3493  1.0439  0.4403  11.00000  0.05    0.53
Q62   1   0.6798  1.2068  0.3980  11.00000  0.05    0.53
Q63   1   0.3488  1.1795  0.3324  11.00000  0.05    0.52
Q64   1  -0.0855  0.3416  0.2355  11.00000  0.05    0.51
Q65   1   1.0801  1.0038  0.0320  11.00000  0.05    0.51
Q66   1   0.7337  0.2030  0.0305  11.00000  0.05    0.51
;
_shelx_res_checksum                77044
_shelx_hkl_file
;
  -1   0   0  361.11   25.35
  -2   0   0   24.05    1.92
  -2   0   0   25.32    1.97
  -2   0   0   25.07    1.91
  -2   0   0   22.91    2.28
  -2   0   0   22.89    1.92
  -2   0   0   20.96    1.93
  -2   0   0   21.96    2.15
   2   0   0   22.69    1.95
   2   0   0   22.20    1.91
   2   0   0   22.93    1.93
   2   0   0   23.38    2.25
   2   0   0   23.78    1.95
   2   0   0   26.88    2.02
   2   0   0   24.73    1.93
   2   0   0   23.00    2.33
  -3   0   0   32.92    2.48
  -3   0   0   25.40    2.35
  -3   0   0   28.74    2.78
  -3   0   0   30.52    2.91
  -3   0   0   28.49    2.44
  -3   0   0   27.25    2.43
   3   0   0   27.62    2.40
   3   0   0   28.74    2.45
   3   0   0   28.11    2.48
   3   0   0   30.48    2.45
   3   0   0   25.67    2.45
   3   0   0   30.25    2.43
   3   0   0   30.51    2.89
  -4   0   0    5.57    1.28
  -4   0   0   12.16    2.19
  -4   0   0    7.27    1.04
  -4   0   0    5.62    1.02
  -4   0   0    6.67    1.00
  -4   0   0    6.51    0.97
  -4   0   0    7.61    1.03
  -4   0   0    7.71    1.12
   4   0   0    6.13    1.38
   4   0   0    7.41    1.11
   4   0   0    4.64    0.94
   4   0   0    3.25    0.94
   4   0   0    5.34    1.01
   4   0   0    7.21    1.01
   4   0   0    7.06    1.08
   4   0   0    6.17    0.96
  -5   0   0   17.79    1.97
  -5   0   0   19.86    2.51
  -5   0   0   17.26    2.41
  -5   0   0   18.48    2.10
  -5   0   0   20.27    2.09
  -5   0   0   22.49    2.08
  -5   0   0   19.99    2.03
   5   0   0   18.13    2.08
   5   0   0   18.95    2.44
   5   0   0   19.16    2.00
   5   0   0   19.71    3.67
   5   0   0   16.73    2.37
   5   0   0   21.73    2.02
   5   0   0   21.55    2.06
   5   0   0   18.16    2.03
   5   0   0   20.19    2.12
  -6   0   0    0.47    0.55
  -6   0   0    0.27    0.77
  -6   0   0    1.95    1.48
  -6   0   0    0.28    0.59
  -6   0   0    3.85    0.96
  -6   0   0    1.23    0.64
  -6   0   0    1.38    0.93
  -6   0   0    0.17    0.47
  -6   0   0    0.51    0.51
   6   0   0    2.33    1.82
   6   0   0    1.10    0.59
   6   0   0    0.13    0.43
   6   0   0    0.82    0.84
   6   0   0   -0.14    0.53
   6   0   0    1.81    0.94
   6   0   0    0.81    0.57
   6   0   0    1.60    0.70
   6   0   0    1.15    0.62
  -7   0   0    0.24    0.58
  -7   0   0    0.70    0.75
  -7   0   0    1.51    0.78
  -7   0   0   -0.61    0.41
  -7   0   0    1.05    0.67
  -7   0   0    0.55    0.49
  -7   0   0    0.18    0.96
  -7   0   0    0.41    0.89
  -7   0   0    0.20    0.86
   7   0   0    2.68    1.39
   7   0   0    0.95    0.57
   7   0   0    1.86    0.85
   7   0   0    5.60    2.40
   7   0   0    0.17    0.62
   7   0   0    1.29    0.71
   7   0   0    1.15    0.86
   7   0   0    0.28    0.89
  -8   0   0    2.28    1.21
  -8   0   0    0.77    0.79
  -8   0   0    3.25    1.01
  -8   0   0    2.04    1.24
  -8   0   0    1.67    0.91
  -8   0   0    0.16    0.60
  -8   0   0    1.87    0.93
  -8   0   0    1.58    1.46
  -8   0   0    1.78    0.84
   8   0   0    1.73    0.95
   8   0   0    1.54    1.91
   8   0   0    1.66    0.87
   8   0   0    1.44    0.79
   8   0   0    1.32    0.91
   8   0   0    0.48    0.97
   8   0   0    1.76    0.81
   8   0   0    1.49    0.80
   8   0   0    1.14    1.34
  -9   0   0    4.12    1.49
  -9   0   0    2.96    1.03
  -9   0   0    3.34    2.35
  -9   0   0    5.46    1.37
  -9   0   0    3.07    1.06
  -9   0   0    2.86    1.20
  -9   0   0    3.76    1.27
  -9   0   0    1.48    1.35
  -9   0   0    3.44    1.49
  -9   0   0    2.69    1.07
   9   0   0    0.97    0.75
   9   0   0    3.50    1.11
   9   0   0    2.95    1.12
   9   0   0    3.03    2.44
   9   0   0    2.79    1.42
   9   0   0    1.24    0.96
   9   0   0    4.98    2.04
   9   0   0    2.71    1.13
   9   0   0    3.72    1.25
 -10   0   0    3.01    1.37
 -10   0   0   -1.61    2.10
 -10   0   0    0.84    0.81
 -10   0   0    0.39    1.40
 -10   0   0    1.15    0.86
 -10   0   0   -1.08    0.52
 -10   0   0   -0.70    0.56
 -10   0   0    1.01    1.03
 -10   0   0    0.30    0.79
  10   0   0   -4.55    2.44
  10   0   0    0.16    0.95
  10   0   0    0.44    0.74
  10   0   0   -0.49    0.55
  10   0   0    0.10    0.82
  10   0   0    0.26    0.76
  10   0   0   -0.18    1.02
 -11   0   0   15.14    2.83
 -11   0   0   12.98    2.23
 -11   0   0    9.72    2.13
 -11   0   0   15.21    2.19
 -11   0   0   10.05    2.10
 -11   0   0    8.45    1.91
 -11   0   0   10.41    2.70
  11   0   0   11.93    2.47
  11   0   0   16.90    3.26
  11   0   0    9.55    3.35
  11   0   0   14.31    2.46
 -12   0   0   17.99    2.53
 -12   0   0   16.44    2.88
 -12   0   0   20.60    2.93
 -12   0   0   22.55    4.14
  12   0   0   17.47    3.86
  12   0   0   16.38    3.92
  12   0   0   18.14    4.35
  12   0   0   19.64    2.77
  12   0   0   14.29    2.90
  12  -1   0    5.17    1.74
  12  -1   0   13.12    3.03
  12  -1   0    4.64    2.11
  12  -1   0    9.81    3.74
  12  -1   0    8.84    2.34
 -12   1   0   12.94    2.69
 -12   1   0    4.36    1.38
 -12   1   0    6.06    1.82
 -12   1   0   11.37    3.48
 -12   1   0    6.53    1.70
  11  -1   0   -0.25    1.60
  11  -1   0    0.42    0.94
  11  -1   0    1.49    1.42
  11  -1   0    0.21    0.82
  11  -1   0    1.55    2.37
 -11   1   0    1.44    1.89
 -11   1   0    1.13    0.87
 -11   1   0    0.31    0.76
 -11   1   0   -0.33    0.66
 -11   1   0    1.77    1.26
  10  -1   0    2.08    1.14
  10  -1   0    0.33    0.75
  10  -1   0   -1.55    1.25
  10  -1   0    0.22    0.82
  10  -1   0    0.65    0.90
 -10   1   0    0.76    1.00
 -10   1   0    1.14    0.82
 -10   1   0    2.22    2.10
 -10   1   0    1.82    1.09
 -10   1   0   -0.01    0.69
 -10   1   0    2.34    1.08
 -10   1   0    0.70    0.86
 -10   1   0    2.16    1.11
 -10   1   0   -0.92    1.17
 -10   1   0    0.55    1.00
   9  -1   0    1.09    0.76
   9  -1   0    3.94    1.31
   9  -1   0    1.15    0.97
   9  -1   0    1.54    0.95
   9  -1   0    1.38    0.78
   9  -1   0   -0.86    2.49
   9  -1   0    2.95    1.00
   9  -1   0    0.47    1.01
  -9   1   0    1.36    0.77
  -9   1   0    1.20    0.84
  -9   1   0    3.79    1.18
  -9   1   0    2.13    1.00
  -9   1   0    1.14    0.71
  -9   1   0    2.34    1.39
  -9   1   0    3.68    1.97
  -9   1   0    4.47    1.01
  -9   1   0   -0.61    2.65
  -9   1   0    2.05    1.12
   8  -1   0    0.58    1.21
   8  -1   0    0.04    0.55
   8  -1   0   -0.51    0.62
   8  -1   0    0.02    0.62
   8  -1   0   -0.10    0.50
   8  -1   0    1.73    2.41
   8  -1   0    1.62    0.77
   8  -1   0    2.60    1.59
   8  -1   0    0.81    0.74
  -8   1   0    0.44    0.58
  -8   1   0    0.22    0.57
  -8   1   0    0.72    1.00
  -8   1   0    1.61    0.98
  -8   1   0   -0.46    0.48
  -8   1   0    1.34    1.46
  -8   1   0    0.23    1.54
  -8   1   0    0.60    0.64
  -8   1   0   -0.07    0.69
  -8   1   0   -0.11    0.65
   7  -1   0    0.21    0.68
   7  -1   0    1.10    0.71
   7  -1   0    3.11    1.01
   7  -1   0    1.29    0.58
   7  -1   0    0.31    0.86
   7  -1   0    1.91    0.77
   7  -1   0    2.75    0.82
   7  -1   0    0.95    0.66
  -7   1   0    1.67    0.79
  -7   1   0    1.15    0.68
  -7   1   0    0.72    0.90
  -7   1   0    0.01    0.45
  -7   1   0    3.63    1.70
  -7   1   0    0.06    0.80
  -7   1   0    1.45    0.78
  -7   1   0    2.98    0.89
  -7   1   0    0.00    0.51
   6  -1   0   15.76    1.85
   6  -1   0   18.16    2.01
   6  -1   0   18.58    2.10
   6  -1   0   20.14    2.16
   6  -1   0   20.53    2.65
   6  -1   0   16.22    2.44
   6  -1   0   19.42    2.05
   6  -1   0   19.45    2.16
  -6   1   0   16.05    2.00
  -6   1   0   21.16    2.22
  -6   1   0   21.54    3.03
  -6   1   0   22.01    2.87
  -6   1   0   18.65    2.02
  -6   1   0   21.37    2.05
  -6   1   0   16.76    2.41
  -6   1   0   19.03    2.01
  -6   1   0   16.66    2.00
  -6   1   0   17.59    1.87
   5  -1   0    0.11    0.59
   5  -1   0    1.52    0.71
   5  -1   0    0.36    0.51
   5  -1   0    0.64    0.43
   5  -1   0    1.38    0.83
   5  -1   0   -0.30    0.50
   5  -1   0    1.57    0.55
   5  -1   0   -0.52    0.71
  -5   1   0   -0.34    0.73
  -5   1   0    0.90    0.60
  -5   1   0    0.12    0.41
  -5   1   0   -0.45    0.55
  -5   1   0    1.81    0.70
  -5   1   0    0.56    0.65
  -5   1   0    1.09    0.69
   4  -1   0    4.40    0.90
   4  -1   0    4.36    0.91
   4  -1   0    4.00    1.17
   4  -1   0    3.78    0.81
   4  -1   0    4.29    0.72
   4  -1   0    4.20    0.88
   4  -1   0    2.38    1.00
   4  -1   0    3.94    0.84
  -4   1   0    4.04    1.33
  -4   1   0    3.13    0.72
  -4   1   0    5.16    0.94
  -4   1   0    3.31    0.67
  -4   1   0    3.48    1.25
  -4   1   0    4.13    0.80
  -4   1   0    3.52    0.88
  -4   1   0    2.37    0.84
  -4   1   0    4.42    0.87
   3  -1   0  176.21   12.82
   3  -1   0  170.24   12.84
   3  -1   0  179.57   12.51
   3  -1   0  174.34   12.46
   3  -1   0  172.93   12.48
   3  -1   0  168.69   12.51
   3  -1   0  160.83   12.33
  -3   1   0  174.80   12.75
  -3   1   0  174.63   12.47
  -3   1   0  164.56   12.44
  -3   1   0  172.35   12.42
  -3   1   0  192.87   12.58
  -3   1   0  184.73   12.54
   2  -1   0   33.88    2.91
   2  -1   0   35.56    2.68
   2  -1   0   34.30    2.87
   2  -1   0   34.90    2.69
   2  -1   0   31.91    2.61
   2  -1   0   35.06    2.67
   2  -1   0   34.44    2.52
   2  -1   0   29.65    2.91
   2  -1   0   39.13    2.68
  -2   1   0   34.79    2.84
  -2   1   0   37.36    2.95
  -2   1   0   36.19    2.70
  -2   1   0   34.13    2.95
  -2   1   0   30.81    2.63
  -2   1   0   33.80    2.60
  -2   1   0   29.97    2.66
  -2   1   0   35.36    2.53
  -2   1   0   33.15    2.67
   1  -1   0   80.28    5.45
   1  -1   0   73.07    5.43
   1  -1   0   77.33    5.53
   1  -1   0   77.88    5.40
   1  -1   0   78.57    5.40
   1  -1   0   77.90    5.52
   1  -1   0   73.86    5.58
   1  -1   0   78.22    5.42
  -1   1   0   74.56    5.57
  -1   1   0   74.35    5.38
  -1   1   0   74.97    5.43
  -1   1   0   75.87    5.41
  -1   1   0   74.26    5.54
  -1   1   0   77.76    5.44
  -1   1   0   75.15    5.50
  -1  -1   0    9.34    0.80
  -1  -1   0    8.16    0.76
  -1  -1   0    9.39    0.81
  -1  -1   0    8.55    0.97
  -1  -1   0    7.30    0.83
  -1  -1   0    8.91    0.78
  -1  -1   0    7.80    0.76
  -1  -1   0    8.53    0.85
  -1  -1   0    8.35    0.90
  -1  -1   0    7.51    0.87
   1   1   0    8.55    0.76
   1   1   0    9.27    0.78
   1   1   0    9.22    0.89
   1   1   0    9.56    0.79
   1   1   0    9.34    0.80
   1   1   0    8.70    0.86
   1   1   0    9.86    0.79
   1   1   0    8.61    0.94
   1   1   0    8.76    0.87
  -2  -1   0    0.85    0.61
  -2  -1   0    0.51    0.47
  -2  -1   0    1.14    0.44
  -2  -1   0    0.69    0.39
  -2  -1   0    0.99    0.39
  -2  -1   0    0.78    0.35
  -2  -1   0    0.79    0.41
  -2  -1   0    0.75    0.61
  -2  -1   0    0.77    0.36
   2   1   0    1.09    0.38
   2   1   0    0.67    0.56
   2   1   0    0.68    0.31
   2   1   0    0.76    0.54
   2   1   0    0.91    0.44
   2   1   0    0.66    0.52
   2   1   0    0.50    0.38
   2   1   0    0.45    0.32
   2   1   0    1.62    0.50
  -3  -1   0    2.01    0.83
  -3  -1   0    2.03    0.57
  -3  -1   0    2.07    0.61
  -3  -1   0    1.55    0.53
  -3  -1   0    2.31    1.07
  -3  -1   0    1.28    0.57
  -3  -1   0    1.43    0.79
  -3  -1   0    1.16    0.58
  -3  -1   0    2.37    0.63
   3   1   0    1.27    0.53
   3   1   0    0.67    0.77
   3   1   0    1.55    0.62
   3   1   0    0.63    0.49
   3   1   0    2.02    0.73
   3   1   0    1.38    0.54
   3   1   0    1.19    0.56
   3   1   0    2.17    0.85
   3   1   0    1.10    0.88
  -4  -1   0    4.54    0.86
  -4  -1   0    3.37    0.81
  -4  -1   0    5.18    0.96
  -4  -1   0    3.59    1.08
  -4  -1   0    7.98    1.59
  -4  -1   0    5.14    1.72
  -4  -1   0    4.26    0.91
  -4  -1   0    2.82    0.72
  -4  -1   0    4.39    1.02
   4   1   0    4.38    1.49
   4   1   0    4.81    1.02
   4   1   0    6.89    1.51
   4   1   0    4.48    0.94
   4   1   0    5.28    0.98
   4   1   0    4.92    1.40
   4   1   0    3.58    0.88
   4   1   0    6.69    0.95
   4   1   0    4.97    0.90
  -5  -1   0    3.03    0.83
  -5  -1   0    3.28    0.91
  -5  -1   0    2.95    0.80
  -5  -1   0    1.22    0.68
  -5  -1   0    0.79    1.30
  -5  -1   0    3.08    0.87
  -5  -1   0    5.48    2.39
  -5  -1   0    4.61    1.45
  -5  -1   0    3.08    0.85
   5   1   0    1.70    0.67
   5   1   0    1.64    0.65
   5   1   0    2.55    0.80
   5   1   0    2.39    0.75
   5   1   0    2.20    1.15
   5   1   0    1.87    0.88
   5   1   0    1.39    0.71
   5   1   0    1.13    0.49
  -6  -1   0   36.74    3.47
  -6  -1   0   41.45    4.21
  -6  -1   0   30.72    4.50
  -6  -1   0   40.16    3.56
  -6  -1   0   40.76    3.55
  -6  -1   0   39.22    3.43
  -6  -1   0   40.70    3.48
   6   1   0   36.71    4.40
   6   1   0   39.26    3.57
   6   1   0   41.83    4.22
   6   1   0   40.94    3.51
   6   1   0   43.68    4.11
   6   1   0   35.43    3.42
   6   1   0   39.44    3.52
   6   1   0   35.09    3.51
   6   1   0   35.85    3.51
  -7  -1   0   26.66    2.77
  -7  -1   0   25.77    3.30
  -7  -1   0   30.66    2.80
  -7  -1   0   24.47    3.99
  -7  -1   0   27.12    2.70
  -7  -1   0   21.32    2.49
  -7  -1   0   26.74    2.73
  -7  -1   0   28.77    2.76
  -7  -1   0   23.43    3.22
  -7  -1   0   35.23    3.67
   7   1   0   27.26    3.31
   7   1   0   25.53    2.77
   7   1   0   25.13    2.71
   7   1   0   25.80    2.80
   7   1   0   23.95    2.60
   7   1   0   23.12    2.62
   7   1   0   22.56    3.76
   7   1   0   20.81    3.22
   7   1   0   21.83    2.63
  -8  -1   0    2.33    2.14
  -8  -1   0    0.27    0.67
  -8  -1   0    0.62    0.83
  -8  -1   0    1.39    0.77
  -8  -1   0    1.53    0.77
  -8  -1   0    1.32    0.78
  -8  -1   0    0.47    0.89
  -8  -1   0   -0.26    0.64
  -8  -1   0    2.90    1.44
  -8  -1   0    1.21    1.17
   8   1   0    0.40    0.68
   8   1   0    1.34    1.03
   8   1   0    0.28    0.69
   8   1   0    0.70    0.67
   8   1   0    1.49    0.59
   8   1   0   -0.26    1.78
   8   1   0    2.12    1.27
   8   1   0    0.46    0.71
   8   1   0   -0.10    0.67
  -9  -1   0    0.55    1.10
  -9  -1   0   -0.30    0.61
  -9  -1   0    0.53    0.73
  -9  -1   0    2.47    0.86
  -9  -1   0   -0.47    2.26
  -9  -1   0    0.29    0.78
  -9  -1   0    0.55    0.82
  -9  -1   0    1.09    1.16
  -9  -1   0    0.26    0.60
  -9  -1   0   -0.26    0.46
   9   1   0   -1.46    1.45
   9   1   0    0.57    1.13
   9   1   0   -0.40    0.64
   9   1   0   -0.45    0.54
   9   1   0    0.04    0.66
   9   1   0   -0.64    0.51
   9   1   0   -0.25    0.80
   9   1   0   -0.97    0.78
   9   1   0   -0.53    0.51
 -10  -1   0   -0.34    1.56
 -10  -1   0    0.81    0.75
 -10  -1   0    0.44    1.27
 -10  -1   0    0.34    0.77
 -10  -1   0    2.33    1.57
 -10  -1   0   -3.78    2.04
 -10  -1   0    0.38    0.82
 -10  -1   0    0.46    0.82
 -10  -1   0    0.03    0.82
  10   1   0    0.84    0.97
  10   1   0    3.02    1.22
  10   1   0    2.03    1.58
  10   1   0    0.76    0.85
  10   1   0    1.51    3.47
  10   1   0   -0.10    0.76
  10   1   0    0.40    0.67
 -11  -1   0    7.50    1.83
 -11  -1   0    8.48    2.53
 -11  -1   0    5.32    1.53
 -11  -1   0    6.10    1.59
 -11  -1   0    8.15    1.79
 -11  -1   0   10.49    2.30
  11   1   0   12.96    3.35
  11   1   0    7.40    1.86
  11   1   0    6.89    2.03
  11   1   0    6.87    1.83
  11   1   0    7.18    2.38
  11   1   0    8.84    2.00
 -12  -1   0    7.97    2.16
 -12  -1   0    7.05    1.76
 -12  -1   0    8.17    2.22
 -12  -1   0    9.39    2.03
 -12  -1   0   10.30    2.58
 -12  -1   0    7.99    2.96
  12   1   0   12.88    3.36
  12   1   0    7.89    2.02
  12   1   0    7.40    2.84
  12   1   0    4.78    1.73
  12   1   0    2.66    2.64
  12  -2   0    2.03    1.30
  12  -2   0    2.83    1.88
  12  -2   0    1.26    1.21
  12  -2   0    3.01    1.78
  12  -2   0   -0.15    2.66
 -12   2   0    3.86    1.20
 -12   2   0   -0.41    2.16
 -12   2   0    4.58    1.94
 -12   2   0    4.66    1.47
 -12   2   0    4.15    1.53
  11  -2   0    7.46    3.83
  11  -2   0    3.68    1.19
  11  -2   0    5.52    1.69
  11  -2   0    3.66    1.90
  11  -2   0    2.15    1.52
 -11   2   0    3.96    1.56
 -11   2   0    3.41    1.08
 -11   2   0    4.50    1.62
 -11   2   0    3.99    1.27
 -11   2   0    1.84    2.08
  10  -2   0    3.28    1.17
  10  -2   0    4.48    2.06
  10  -2   0    3.21    3.56
  10  -2   0    3.71    1.37
  10  -2   0    0.59    1.17
  10  -2   0    2.04    1.14
 -10   2   0    5.94    2.69
 -10   2   0    3.93    1.43
 -10   2   0    3.39    1.17
 -10   2   0    4.20    1.42
 -10   2   0    7.44    2.37
 -10   2   0    3.04    1.01
 -10   2   0    5.27    1.47
   9  -2   0   53.90    7.16
   9  -2   0   42.92    4.86
   9  -2   0   48.54    5.70
   9  -2   0   55.75    5.05
   9  -2   0   61.67    6.08
   9  -2   0   57.08    5.26
   9  -2   0   56.39    5.26
  -9   2   0   57.61    5.87
  -9   2   0   53.03    5.93
  -9   2   0   54.25    5.10
  -9   2   0   52.61    5.91
  -9   2   0   59.94    4.73
  -9   2   0   61.33    5.16
  -9   2   0   60.41    4.37
  -9   2   0   66.25    5.09
  -9   2   0   47.64    5.07
   8  -2   0    8.25    1.83
   8  -2   0   15.03    2.19
   8  -2   0   12.38    1.91
   8  -2   0   16.91    2.00
   8  -2   0   15.00    2.44
   8  -2   0   22.77    4.91
   8  -2   0    8.05    2.07
  -8   2   0   15.46    2.01
  -8   2   0   14.55    1.60
  -8   2   0   14.12    2.61
  -8   2   0   16.07    2.03
  -8   2   0   13.81    1.86
  -8   2   0   14.58    2.87
  -8   2   0   11.17    2.46
  -8   2   0   13.44    1.82
  -8   2   0   13.20    2.03
  -8   2   0   16.87    2.90
   7  -2   0    0.95    0.81
   7  -2   0    1.98    1.30
   7  -2   0    2.06    0.78
   7  -2   0    3.77    1.40
   7  -2   0    0.76    0.68
   7  -2   0    2.72    0.97
  -7   2   0    1.57    0.56
  -7   2   0    4.67    1.65
  -7   2   0    1.18    0.69
  -7   2   0    3.20    0.93
  -7   2   0    2.18    0.76
  -7   2   0    3.50    1.47
  -7   2   0    1.65    1.07
  -7   2   0    1.09    0.54
  -7   2   0    1.97    0.82
   6  -2   0   20.91    2.35
   6  -2   0   21.44    2.74
   6  -2   0   26.23    2.42
   6  -2   0   22.60    2.42
   6  -2   0   22.64    2.39
   6  -2   0   21.68    2.87
  -6   2   0   22.90    2.78
  -6   2   0   26.21    2.39
  -6   2   0   23.22    2.39
  -6   2   0   18.56    2.01
  -6   2   0   21.82    2.44
  -6   2   0   20.74    2.17
  -6   2   0   29.05    3.15
  -6   2   0   22.38    3.00
  -6   2   0   23.05    1.92
  -6   2   0   23.92    2.37
   5  -2   0    1.10    0.65
   5  -2   0    0.36    0.48
   5  -2   0    1.29    0.75
   5  -2   0    4.77    1.87
   5  -2   0    2.14    1.00
   5  -2   0    1.79    0.69
   5  -2   0    0.74    0.58
   5  -2   0    1.29    0.65
  -5   2   0    0.79    0.51
  -5   2   0    0.53    0.34
  -5   2   0    0.89    0.59
  -5   2   0   -0.14    0.80
  -5   2   0    0.94    0.82
  -5   2   0    1.12    0.36
  -5   2   0    0.37    0.89
  -5   2   0    0.73    0.99
  -5   2   0    0.80    0.62
  -5   2   0    2.23    0.73
   4  -2   0   16.41    1.68
   4  -2   0   13.29    1.54
   4  -2   0   15.15    1.58
   4  -2   0   13.94    1.92
   4  -2   0   18.39    2.10
   4  -2   0   14.75    1.59
   4  -2   0   13.58    1.59
   4  -2   0   14.55    2.32
  -4   2   0   15.44    1.66
  -4   2   0   12.82    1.79
  -4   2   0   14.02    1.32
  -4   2   0   15.50    1.48
  -4   2   0   15.71    1.64
  -4   2   0   17.04    1.64
  -4   2   0   16.41    2.06
  -4   2   0   15.57    1.60
  -4   2   0   16.03    2.04
   3  -2   0  230.09   16.04
   3  -2   0  227.12   15.99
   3  -2   0  224.72   16.04
   3  -2   0  219.48   15.96
   3  -2   0  218.85   16.03
   3  -2   0  222.24   16.29
   3  -2   0  233.35   16.33
   3  -2   0  237.71   16.55
  -3   2   0  229.41   15.97
  -3   2   0  227.49   16.01
  -3   2   0  216.01   16.37
  -3   2   0  218.90   15.89
  -3   2   0  241.09   16.46
  -3   2   0  222.46   16.05
  -3   2   0  238.34   16.27
  -3   2   0  229.34   16.05
  -3   2   0  199.42   15.73
   2  -2   0   83.22    5.76
   2  -2   0   75.74    5.70
   2  -2   0   81.67    5.69
   2  -2   0   82.13    5.92
   2  -2   0   84.98    5.63
   2  -2   0   74.36    5.71
   2  -2   0   82.19    6.08
   2  -2   0   75.65    5.86
   2  -2   0   77.71    5.64
  -2   2   0   76.62    5.46
  -2   2   0   77.94    5.73
  -2   2   0   77.56    5.82
  -2   2   0   70.96    5.90
  -2   2   0   76.86    5.98
  -2   2   0   77.97    5.70
  -2   2   0   74.65    5.59
   1  -2   0    5.00    0.59
   1  -2   0    4.76    0.49
   1  -2   0    4.64    0.70
   1  -2   0    4.85    0.63
   1  -2   0    5.54    0.47
   1  -2   0    5.66    0.82
   1  -2   0    4.65    0.66
   1  -2   0    6.01    0.56
   1  -2   0    5.83    0.65
   1  -2   0    5.21    0.96
  -1   2   0    5.72    0.55
  -1   2   0    4.38    0.57
  -1   2   0    5.15    0.60
  -1   2   0    4.71    0.68
  -1   2   0    4.85    0.47
  -1   2   0    4.24    0.56
  -1   2   0    5.35    0.62
   0  -2   0    2.75    0.48
   0  -2   0    3.16    0.40
   0  -2   0    3.60    0.42
   0  -2   0    4.42    0.45
   0  -2   0    3.22    0.44
   0  -2   0    2.89    0.42
   0  -2   0    3.28    0.35
   0  -2   0    3.66    0.54
   0  -2   0    4.04    0.57
   0  -2   0    2.84    0.27
   0  -2   0    3.92    0.72
   0   2   0    2.80    0.42
   0   2   0    3.58    0.34
   0   2   0    4.44    0.54
   0   2   0    3.53    0.41
   0   2   0    3.10    0.39
   0   2   0    3.30    0.51
   0   2   0    3.27    0.43
   0   2   0    2.25    0.48
   0   2   0    4.48    0.79
  -1  -2   0    2.30    0.57
  -1  -2   0    2.89    0.42
  -1  -2   0    2.58    0.54
  -1  -2   0    2.81    0.46
  -1  -2   0    2.87    0.48
  -1  -2   0    2.84    0.63
  -1  -2   0    2.64    0.39
  -1  -2   0    2.76    0.54
  -1  -2   0    2.72    0.55
  -1  -2   0    2.52    0.44
   1   2   0    2.82    0.60
   1   2   0    2.26    0.53
   1   2   0    2.69    0.53
   1   2   0    2.18    0.34
   1   2   0    2.15    0.41
   1   2   0    2.26    0.41
   1   2   0    2.21    0.54
   1   2   0    1.67    0.38
   1   2   0    2.30    0.39
   1   2   0    2.45    0.59
  -2  -2   0   27.86    2.48
  -2  -2   0   26.36    2.18
  -2  -2   0   24.01    2.02
  -2  -2   0   23.88    2.02
  -2  -2   0   24.11    1.96
  -2  -2   0   24.41    1.97
  -2  -2   0   20.49    2.06
  -2  -2   0   24.35    2.24
  -2  -2   0   26.04    2.02
   2   2   0   22.08    1.95
   2   2   0   26.12    2.42
   2   2   0   24.62    2.01
   2   2   0   24.39    2.18
   2   2   0   23.28    1.99
   2   2   0   24.79    2.20
   2   2   0   23.25    2.01
   2   2   0   21.26    2.11
   2   2   0   24.91    2.00
  -3  -2   0   36.23    2.81
  -3  -2   0   31.84    2.80
  -3  -2   0   31.64    2.71
  -3  -2   0   36.90    3.17
  -3  -2   0   30.10    3.03
  -3  -2   0   35.25    2.91
  -3  -2   0   31.90    2.71
  -3  -2   0   36.75    3.28
   3   2   0   36.19    3.30
   3   2   0   39.65    2.85
   3   2   0   39.48    3.28
   3   2   0   28.69    2.86
   3   2   0   35.20    2.77
   3   2   0   31.33    2.86
   3   2   0   30.13    2.70
   3   2   0   30.62    2.79
   3   2   0   31.71    2.76
   3   2   0   33.60    3.04
  -4  -2   0    7.07    1.18
  -4  -2   0    7.26    1.21
  -4  -2   0    5.21    0.97
  -4  -2   0    8.89    1.16
  -4  -2   0    5.21    1.21
  -4  -2   0    7.17    1.39
  -4  -2   0    7.61    1.11
  -4  -2   0    7.32    1.09
  -4  -2   0    7.62    1.83
   4   2   0    8.02    1.12
   4   2   0    5.02    1.03
   4   2   0    7.94    1.08
   4   2   0    6.64    1.13
   4   2   0    8.49    1.74
   4   2   0    5.91    1.08
   4   2   0    8.92    1.54
   4   2   0    8.66    1.26
   4   2   0    5.70    1.09
  -5  -2   0   -3.92    1.89
  -5  -2   0    0.88    0.62
  -5  -2   0    0.06    0.42
  -5  -2   0    0.24    0.55
  -5  -2   0    0.47    0.51
  -5  -2   0    0.37    0.52
  -5  -2   0    1.00    0.90
  -5  -2   0   -0.02    0.42
   5   2   0    0.48    0.49
   5   2   0    0.29    0.53
   5   2   0    0.09    0.70
   5   2   0    0.00    0.44
   5   2   0   -0.37    0.77
   5   2   0    0.79    0.64
   5   2   0    0.52    0.36
   5   2   0    0.33    0.52
   5   2   0   -0.29    0.72
   5   2   0    0.72    1.18
  -6  -2   0   20.34    4.38
  -6  -2   0   19.68    3.33
  -6  -2   0   20.26    2.20
  -6  -2   0   21.03    2.12
  -6  -2   0   14.98    2.03
  -6  -2   0   18.40    2.08
  -6  -2   0   21.40    2.09
  -6  -2   0   18.55    2.10
  -6  -2   0   19.30    2.76
   6   2   0   18.52    2.16
   6   2   0   18.01    2.13
   6   2   0   18.14    1.99
   6   2   0   14.28    2.31
   6   2   0   20.03    2.81
   6   2   0   16.25    2.12
   6   2   0   18.35    2.08
   6   2   0   15.30    2.46
  -7  -2   0    1.01    0.72
  -7  -2   0    1.32    0.71
  -7  -2   0    2.40    1.22
  -7  -2   0   -1.85    1.58
  -7  -2   0    1.18    0.78
  -7  -2   0    1.61    0.82
  -7  -2   0    1.75    0.78
  -7  -2   0    1.39    0.79
  -7  -2   0    2.53    1.39
  -7  -2   0    2.02    1.19
   7   2   0    1.86    0.87
   7   2   0    2.20    1.56
   7   2   0    1.77    0.67
   7   2   0    1.81    0.87
   7   2   0    2.18    0.89
   7   2   0    1.39    0.96
   7   2   0    1.39    0.68
   7   2   0    1.39    0.80
   7   2   0    2.31    1.50
  -8  -2   0    0.87    0.66
  -8  -2   0    2.05    1.37
  -8  -2   0    2.15    1.00
  -8  -2   0    1.83    0.87
  -8  -2   0    1.13    0.75
  -8  -2   0    1.16    0.99
  -8  -2   0    2.52    1.58
  -8  -2   0    1.18    0.90
  -8  -2   0    6.57    3.07
   8   2   0    1.71    0.94
   8   2   0    1.78    1.75
   8   2   0    4.43    1.62
   8   2   0    1.18    0.75
   8   2   0    1.44    0.93
   8   2   0    1.35    0.68
   8   2   0    1.51    0.83
   8   2   0    1.37    1.23
   8   2   0    1.31    0.89
  -9  -2   0    8.73    3.18
  -9  -2   0   10.37    1.80
  -9  -2   0    9.45    1.81
  -9  -2   0    8.84    2.52
  -9  -2   0   11.69    1.71
  -9  -2   0   11.68    1.86
  -9  -2   0    6.63    1.51
   9   2   0   10.24    2.06
   9   2   0    8.36    2.33
   9   2   0    6.45    1.68
   9   2   0    7.46    1.61
   9   2   0   13.07    2.90
   9   2   0    8.04    1.79
   9   2   0   10.50    2.90
   9   2   0    8.59    1.52
   9   2   0    5.68    1.48
 -10  -2   0   10.45    2.08
 -10  -2   0    8.75    1.78
 -10  -2   0   14.86    3.31
 -10  -2   0   13.30    2.86
 -10  -2   0   11.53    2.82
 -10  -2   0    9.49    1.88
 -10  -2   0    9.47    2.51
 -10  -2   0    5.06    3.42
 -10  -2   0   10.63    2.10
  10   2   0   10.76    2.08
  10   2   0   12.83    2.36
  10   2   0   11.72    1.86
  10   2   0   10.77    3.17
  10   2   0   12.95    2.39
  10   2   0   13.10    3.10
  10   2   0   16.07    3.04
 -11  -2   0    1.27    1.12
 -11  -2   0    0.71    1.07
 -11  -2   0    1.59    1.11
 -11  -2   0    1.91    0.97
 -11  -2   0    1.04    1.16
 -11  -2   0    0.52    1.31
  11   2   0    1.22    1.04
  11   2   0    1.39    1.11
  11   2   0    3.90    2.06
  11   2   0    0.24    0.99
  11   2   0    1.03    1.31
  11   2   0    3.14    2.20
 -12  -2   0   -0.30    0.75
 -12  -2   0   -0.14    1.35
 -12  -2   0    0.32    0.98
 -12  -2   0    0.27    3.24
 -12  -2   0    0.72    0.94
  12   2   0   -0.24    1.29
  12   2   0    0.39    1.08
  12   2   0   -1.43    0.86
  12   2   0   -0.14    0.88
  12   2   0    1.23    1.84
  12   2   0    0.40    2.00
  12  -3   0    2.00    1.41
  12  -3   0    3.95    4.22
  12  -3   0    3.77    1.17
  12  -3   0    5.95    2.47
 -12   3   0    3.37    1.46
 -12   3   0    2.58    2.17
 -12   3   0    2.30    1.14
 -12   3   0    3.95    1.09
 -12   3   0    1.54    1.55
  11  -3   0   10.13    4.27
  11  -3   0    0.22    0.95
  11  -3   0   -0.59    0.85
  11  -3   0   -0.72    0.73
  11  -3   0   -0.43    0.79
  11  -3   0    0.53    1.48
 -11   3   0   -0.64    0.62
 -11   3   0    1.91    1.24
 -11   3   0    1.75    1.93
 -11   3   0    0.46    0.68
 -11   3   0    0.71    0.81
  10  -3   0   19.69    2.48
  10  -3   0   18.37    2.69
  10  -3   0   18.81    3.76
  10  -3   0   20.58    5.36
  10  -3   0   19.10    3.30
 -10   3   0   22.18    2.87
 -10   3   0   19.80    2.79
 -10   3   0   22.72    2.22
 -10   3   0   20.01    2.44
 -10   3   0   20.02    2.76
 -10   3   0   17.55    3.22
   9  -3   0  104.85    8.55
   9  -3   0  103.36    8.36
   9  -3   0  109.13    9.36
   9  -3   0  109.77   10.75
   9  -3   0  107.16    9.22
   9  -3   0   96.59    8.37
   9  -3   0  109.81    8.45
   9  -3   0  108.69    8.61
  -9   3   0  103.40    9.28
  -9   3   0   92.41    8.01
  -9   3   0  103.90    8.16
  -9   3   0   94.58    8.42
  -9   3   0  100.42    8.42
  -9   3   0  102.06    9.43
  -9   3   0  100.99    8.04
   8  -3   0    3.16    1.48
   8  -3   0    4.65    1.31
   8  -3   0    3.99    1.13
   8  -3   0    2.06    0.89
   8  -3   0    2.10    0.94
   8  -3   0    2.04    1.27
   8  -3   0    4.98    1.43
  -8   3   0    4.13    1.09
  -8   3   0    3.78    1.78
  -8   3   0    3.28    1.24
  -8   3   0    2.23    1.44
  -8   3   0    2.72    0.99
  -8   3   0    2.58    0.97
  -8   3   0    4.24    1.31
  -8   3   0    5.31    1.24
   7  -3   0   18.52    2.27
   7  -3   0   19.78    2.64
   7  -3   0   17.69    2.19
   7  -3   0   19.11    2.81
   7  -3   0   19.20    2.29
   7  -3   0   16.68    2.11
   7  -3   0   21.71    4.29
  -7   3   0   20.69    2.63
  -7   3   0   19.37    2.15
  -7   3   0   19.18    2.01
  -7   3   0   19.12    2.78
  -7   3   0   16.04    1.71
  -7   3   0   17.17    2.13
  -7   3   0   20.89    2.92
  -7   3   0   19.32    2.10
  -7   3   0   17.20    2.25
   6  -3   0   60.04    5.60
   6  -3   0   62.27    5.73
   6  -3   0   63.14    6.26
   6  -3   0   64.80    5.09
   6  -3   0   63.60    5.20
   6  -3   0   61.25    5.10
   6  -3   0   61.11    5.19
   6  -3   0   56.41    5.07
  -6   3   0   54.99    4.61
  -6   3   0   61.70    5.15
  -6   3   0   70.42    5.14
  -6   3   0   62.26    5.25
  -6   3   0   61.15    5.72
  -6   3   0   59.78    4.87
  -6   3   0   68.15    5.98
  -6   3   0   64.76    5.05
   5  -3   0    1.55    0.72
   5  -3   0    3.69    0.86
   5  -3   0    1.52    0.60
   5  -3   0    1.76    0.74
   5  -3   0    2.67    0.95
   5  -3   0    3.94    1.35
   5  -3   0    3.01    0.88
  -5   3   0    2.90    0.84
  -5   3   0    2.03    0.43
  -5   3   0    2.23    0.71
  -5   3   0    1.41    0.58
  -5   3   0    5.43    1.35
  -5   3   0    2.29    0.69
  -5   3   0    3.25    0.69
  -5   3   0    1.67    0.92
  -5   3   0    3.41    1.11
   4  -3   0    8.49    1.19
   4  -3   0    8.53    1.40
   4  -3   0    9.16    1.50
   4  -3   0    5.28    1.60
   4  -3   0    7.91    1.09
   4  -3   0    6.18    1.05
   4  -3   0    7.04    1.08
   4  -3   0    7.44    1.04
  -4   3   0    7.76    0.70
  -4   3   0    8.80    1.49
  -4   3   0    6.32    0.90
  -4   3   0    9.70    1.55
  -4   3   0    7.07    1.04
  -4   3   0    5.39    0.99
  -4   3   0    7.28    1.14
  -4   3   0    7.57    1.07
  -4   3   0    8.96    1.47
   3  -3   0    9.93    1.12
   3  -3   0   11.02    1.17
   3  -3   0   12.11    1.12
   3  -3   0    9.76    1.32
   3  -3   0   11.25    1.45
   3  -3   0    8.44    1.18
   3  -3   0    8.03    1.06
  -3   3   0    9.30    1.14
  -3   3   0    8.48    1.06
  -3   3   0    9.37    1.23
  -3   3   0    7.90    0.93
  -3   3   0    9.30    1.13
  -3   3   0    8.98    1.39
  -3   3   0    9.40    0.72
  -3   3   0    9.98    1.44
   2  -3   0    0.63    0.57
   2  -3   0    0.96    0.64
   2  -3   0    1.01    0.38
   2  -3   0    1.31    0.46
   2  -3   0    0.47    0.35
   2  -3   0    0.81    0.50
   2  -3   0    1.01    0.49
   2  -3   0    1.15    0.37
   2  -3   0    1.01    0.32
   2  -3   0    0.30    0.17
  -2   3   0    0.10    0.34
  -2   3   0    0.80    0.40
  -2   3   0    0.53    0.48
  -2   3   0    0.60    0.36
  -2   3   0    0.59    0.17
  -2   3   0    0.62    0.24
  -2   3   0    1.01    0.47
   1  -3   0    3.50    0.53
   1  -3   0    4.46    0.60
   1  -3   0    3.41    0.51
   1  -3   0    4.22    0.64
   1  -3   0    4.02    1.11
   1  -3   0    5.30    1.03
   1  -3   0    2.99    0.68
   1  -3   0    3.26    0.41
   1  -3   0    3.22    0.53
  -1   3   0    3.03    0.78
  -1   3   0    3.10    0.52
  -1   3   0    3.14    0.50
  -1   3   0    3.15    0.58
  -1   3   0    2.70    0.37
  -1   3   0    3.09    0.49
  -1   3   0    3.05    0.52
  -1   3   0    2.61    0.49
   0  -3   0    3.93    0.52
   0  -3   0    2.65    0.61
   0  -3   0    1.22    0.70
   0  -3   0    2.93    0.27
   0  -3   0    2.34    0.45
   0  -3   0    3.03    0.48
   0  -3   0    3.04    0.57
   0  -3   0    1.78    0.57
   0  -3   0    3.18    0.50
   0  -3   0    4.76    0.64
   0   3   0    3.04    0.90
   0   3   0    3.49    0.61
   0   3   0    3.18    0.37
   0   3   0    2.38    0.44
   0   3   0    3.59    0.45
   0   3   0    2.91    0.61
   0   3   0    3.43    0.50
   0   3   0    1.90    0.45
   0   3   0    2.63    0.44
   0   3   0    1.76    0.51
  -1  -3   0   18.14    1.85
  -1  -3   0   16.95    1.72
  -1  -3   0   17.43    1.53
  -1  -3   0   17.84    1.56
  -1  -3   0   20.11    1.72
  -1  -3   0   19.39    1.58
  -1  -3   0   17.75    1.61
  -1  -3   0   17.73    1.48
  -1  -3   0   17.93    1.83
  -1  -3   0   19.26    1.44
  -1  -3   0   18.65    1.66
   1   3   0   16.87    1.48
   1   3   0   18.42    1.70
   1   3   0   20.83    1.43
   1   3   0   17.50    1.57
   1   3   0   22.40    1.83
   1   3   0   16.79    1.50
   1   3   0   20.07    1.92
   1   3   0   20.26    1.57
   1   3   0   15.69    1.55
   1   3   0   18.36    1.76
  -2  -3   0   67.98    4.62
  -2  -3   0   58.30    4.38
  -2  -3   0   56.93    4.30
  -2  -3   0   54.58    4.78
  -2  -3   0   56.65    4.36
  -2  -3   0   63.39    4.38
  -2  -3   0   59.15    4.58
  -2  -3   0   59.15    4.60
  -2  -3   0   49.65    4.55
   2   3   0   56.05    4.45
   2   3   0   57.25    4.61
   2   3   0   51.01    4.58
   2   3   0   58.76    4.62
   2   3   0   58.29    4.38
   2   3   0   57.87    4.27
   2   3   0   58.08    4.32
   2   3   0   59.69    4.38
   2   3   0   56.49    4.32
  -3  -3   0   10.19    1.09
  -3  -3   0    7.80    1.49
  -3  -3   0    9.50    1.36
  -3  -3   0    9.72    1.25
  -3  -3   0   10.70    1.46
  -3  -3   0    9.61    1.20
  -3  -3   0    8.81    1.07
  -3  -3   0    7.64    1.27
  -3  -3   0    8.97    1.05
  -3  -3   0    9.39    1.12
   3   3   0    7.91    1.26
   3   3   0    8.04    1.28
   3   3   0    8.20    1.04
   3   3   0   11.07    1.34
   3   3   0    9.28    1.06
   3   3   0    9.14    1.11
   3   3   0    9.33    1.14
   3   3   0    9.31    1.09
  -4  -3   0    1.34    0.58
  -4  -3   0    1.23    0.51
  -4  -3   0    1.12    0.72
  -4  -3   0    0.94    0.50
  -4  -3   0    1.78    0.60
  -4  -3   0   -0.68    0.40
  -4  -3   0    0.34    1.34
  -4  -3   0    0.04    0.70
  -4  -3   0    0.76    0.54
   4   3   0    1.57    0.90
   4   3   0    0.59    0.42
   4   3   0    0.69    0.64
   4   3   0    1.11    0.98
   4   3   0    0.43    0.58
   4   3   0    1.16    0.67
   4   3   0    0.18    0.52
   4   3   0    1.97    0.72
   4   3   0   -0.07    0.38
  -5  -3   0   16.31    1.80
  -5  -3   0   17.15    2.32
  -5  -3   0   15.26    2.59
  -5  -3   0   17.00    1.75
  -5  -3   0   15.40    1.83
  -5  -3   0   13.85    1.66
  -5  -3   0   15.96    1.79
  -5  -3   0   11.47    1.89
  -5  -3   0   15.51    1.94
   5   3   0   14.34    1.92
   5   3   0   17.67    2.49
   5   3   0   15.93    1.81
   5   3   0   20.10    2.50
   5   3   0   17.29    1.81
   5   3   0   13.98    1.80
   5   3   0   14.75    1.74
   5   3   0   12.87    1.65
   5   3   0   19.92    2.26
   5   3   0   18.61    2.07
  -6  -3   0    5.37    1.25
  -6  -3   0    6.85    1.67
  -6  -3   0    4.22    1.12
  -6  -3   0    4.56    1.11
  -6  -3   0    4.46    1.05
  -6  -3   0    4.51    2.03
  -6  -3   0    4.55    1.17
  -6  -3   0    6.22    3.11
   6   3   0    4.01    1.07
   6   3   0    4.51    1.27
   6   3   0    3.89    1.55
   6   3   0    4.56    1.14
   6   3   0    5.21    1.30
   6   3   0    5.86    1.63
   6   3   0    4.94    0.94
   6   3   0    5.05    1.11
   6   3   0    4.91    1.26
   6   3   0    5.46    1.63
  -7  -3   0   30.25    3.63
  -7  -3   0   21.47    3.64
  -7  -3   0   28.23    3.00
  -7  -3   0   27.06    2.85
  -7  -3   0   27.34    2.74
  -7  -3   0   25.33    2.88
  -7  -3   0   25.77    2.75
  -7  -3   0   26.59    3.24
  -7  -3   0   32.27    2.98
  -7  -3   0   25.20    4.62
   7   3   0   21.35    3.13
   7   3   0   29.64    2.86
   7   3   0   30.49    3.84
   7   3   0   29.30    3.08
   7   3   0   29.77    2.83
   7   3   0   24.49    2.77
   7   3   0   22.67    2.93
   7   3   0   30.33    3.77
   7   3   0   24.45    2.87
   7   3   0   26.45    2.85
  -8  -3   0    5.15    1.76
  -8  -3   0    3.96    1.20
  -8  -3   0    2.50    0.96
  -8  -3   0    4.22    1.66
  -8  -3   0    3.24    1.16
  -8  -3   0    6.45    2.15
  -8  -3   0    1.09    2.30
  -8  -3   0    5.34    1.31
  -8  -3   0    5.92    1.32
  -8  -3   0    4.94    1.39
   8   3   0    3.23    1.70
   8   3   0    4.84    1.36
   8   3   0    4.91    1.43
   8   3   0    4.28    1.34
   8   3   0    7.77    1.27
   8   3   0    2.77    1.04
   8   3   0    3.49    1.07
   8   3   0    3.09    1.10
   8   3   0    4.00    1.62
  -9  -3   0    3.47    1.85
  -9  -3   0    3.30    1.63
  -9  -3   0    3.94    1.54
  -9  -3   0    6.08    1.55
  -9  -3   0    0.56    2.57
  -9  -3   0    3.09    1.25
  -9  -3   0    3.03    1.28
   9   3   0    4.49    1.20
   9   3   0    4.70    2.14
   9   3   0    4.91    1.49
   9   3   0    3.18    1.25
   9   3   0    5.49    1.90
   9   3   0    2.62    1.19
   9   3   0    1.34    1.01
   9   3   0    6.89    1.74
   9   3   0    2.73    1.77
   9   3   0    2.51    1.15
 -10  -3   0   10.77    1.97
 -10  -3   0    8.64    1.93
 -10  -3   0   12.53    2.12
 -10  -3   0    4.73    2.12
 -10  -3   0   10.07    2.78
 -10  -3   0   11.98    2.28
 -10  -3   0    6.57    1.50
  10   3   0    9.08    2.50
  10   3   0    7.71    1.84
  10   3   0    1.61    1.92
  10   3   0    8.31    2.75
  10   3   0    6.85    1.60
  10   3   0    5.01    1.88
 -11  -3   0    0.05    0.71
 -11  -3   0    0.15    1.04
 -11  -3   0    0.61    1.06
 -11  -3   0    1.09    0.77
 -11  -3   0    2.07    1.82
 -11  -3   0   -0.85    0.77
  11   3   0   -0.87    1.46
  11   3   0    0.65    0.84
  11   3   0    1.25    1.40
  11   3   0    2.02    1.22
  11   3   0    1.46    1.26
  11   3   0   -0.46    1.17
  12  -4   0   39.70    5.71
  12  -4   0   43.86    5.91
  12  -4   0   46.54    5.23
 -12   4   0   61.84    5.40
 -12   4   0   47.60    4.16
  11  -4   0   19.31    2.55
  11  -4   0   13.55    5.03
  11  -4   0   10.64    2.20
  11  -4   0   13.54    2.59
 -11   4   0   12.61    1.72
 -11   4   0   16.84    2.48
 -11   4   0   18.05    2.26
 -11   4   0   17.65    4.03
 -11   4   0   11.49    2.43
  10  -4   0    6.84    2.23
  10  -4   0    6.65    1.70
  10  -4   0   10.68    3.01
  10  -4   0    9.65    2.10
  10  -4   0    8.31    1.99
  10  -4   0   18.03    5.22
 -10   4   0    8.38    1.67
 -10   4   0    9.27    1.31
 -10   4   0    9.95    2.10
 -10   4   0    8.32    2.46
 -10   4   0    8.76    1.61
 -10   4   0   13.24    2.57
   9  -4   0   22.30    2.59
   9  -4   0   22.47    2.90
   9  -4   0   21.77    2.81
   9  -4   0   24.92    3.51
   9  -4   0   22.39    2.76
   9  -4   0   18.58    4.93
   9  -4   0   22.93    2.91
   9  -4   0   21.19    3.13
  -9   4   0   24.49    2.94
  -9   4   0   21.44    2.69
  -9   4   0   24.44    2.58
  -9   4   0   25.23    2.13
  -9   4   0   20.37    2.40
  -9   4   0   20.38    3.29
  -9   4   0   21.16    3.34
   8  -4   0   18.32    4.23
   8  -4   0   16.66    2.26
   8  -4   0   20.10    3.05
   8  -4   0   15.59    2.25
   8  -4   0   14.18    2.12
   8  -4   0   20.97    2.44
   8  -4   0   16.42    2.18
   8  -4   0   17.17    2.54
  -8   4   0   15.97    1.93
  -8   4   0   18.88    2.62
  -8   4   0   16.49    2.03
  -8   4   0   20.77    2.34
  -8   4   0   20.01    3.17
  -8   4   0   15.69    1.58
  -8   4   0   20.48    2.45
  -8   4   0   14.93    2.63
   7  -4   0   28.29    3.50
   7  -4   0   27.89    2.94
   7  -4   0   24.15    2.84
   7  -4   0   24.62    3.08
   7  -4   0   26.66    2.76
   7  -4   0   27.15    2.81
  -7   4   0   27.16    2.94
  -7   4   0   25.63    2.65
  -7   4   0   26.48    3.54
  -7   4   0   28.38    2.79
  -7   4   0   23.25    2.99
  -7   4   0   26.86    2.18
  -7   4   0   26.08    2.50
  -7   4   0   32.44    3.54
  -7   4   0   30.42    2.92
   6  -4   0   31.26    3.44
   6  -4   0   33.75    3.19
   6  -4   0   36.60    3.21
   6  -4   0   36.43    3.18
   6  -4   0   37.68    4.52
   6  -4   0   33.75    3.73
   6  -4   0   33.19    3.25
   6  -4   0   30.62    3.13
  -6   4   0   31.70    3.76
  -6   4   0   37.78    3.35
  -6   4   0   30.53    3.35
  -6   4   0   37.55    3.27
  -6   4   0   30.02    3.05
  -6   4   0   35.60    2.57
  -6   4   0   33.00    3.70
  -6   4   0   32.47    3.06
  -6   4   0   33.08    2.91
   5  -4   0    0.64    0.53
   5  -4   0    2.51    0.95
   5  -4   0    0.95    0.58
   5  -4   0    2.04    0.91
   5  -4   0    0.41    1.06
   5  -4   0    1.78    0.62
   5  -4   0    1.37    0.70
   5  -4   0    2.83    0.70
  -5   4   0    0.74    0.76
  -5   4   0    1.89    0.63
  -5   4   0    1.01    0.53
  -5   4   0    0.32    0.42
  -5   4   0    1.02    0.18
  -5   4   0    1.76    0.88
  -5   4   0    1.63    0.50
  -5   4   0    0.48    0.23
  -5   4   0    0.92    0.64
  -5   4   0    1.01    0.56
   4  -4   0    2.10    0.61
   4  -4   0    1.44    0.49
   4  -4   0    2.52    1.17
   4  -4   0    1.73    0.66
   4  -4   0    3.66    0.83
   4  -4   0    1.62    0.70
   4  -4   0    3.17    1.02
   4  -4   0    1.99    0.61
   4  -4   0    2.01    0.59
  -4   4   0    1.38    0.45
  -4   4   0    2.48    0.99
  -4   4   0    1.27    0.89
  -4   4   0    2.94    0.72
  -4   4   0    1.87    0.60
  -4   4   0    1.75    0.65
   3  -4   0    1.27    0.47
   3  -4   0    1.36    0.65
   3  -4   0    1.78    0.94
   3  -4   0    0.38    0.44
   3  -4   0    1.38    0.47
   3  -4   0    1.16    0.40
   3  -4   0    1.23    0.59
   3  -4   0    1.28    0.72
  -3   4   0    1.36    0.47
  -3   4   0    0.49    0.55
  -3   4   0    1.22    0.73
  -3   4   0    1.47    0.37
  -3   4   0    0.74    0.44
  -3   4   0    1.38    0.53
  -3   4   0    0.91    0.55
   2  -4   0    5.83    1.12
   2  -4   0    6.13    0.66
   2  -4   0    4.96    0.74
   2  -4   0    6.75    1.28
   2  -4   0    5.22    0.98
   2  -4   0    4.65    0.82
   2  -4   0    4.15    0.76
   2  -4   0    3.62    0.55
   2  -4   0    5.68    0.68
   2  -4   0    7.51    1.09
   2  -4   0    5.00    0.71
  -2   4   0    4.75    0.90
  -2   4   0    6.35    0.94
  -2   4   0    5.32    0.76
  -2   4   0    4.90    0.54
  -2   4   0    4.82    0.58
  -2   4   0    5.57    0.78
  -2   4   0    5.23    0.72
  -2   4   0    5.84    0.73
   1  -4   0  112.47    7.29
   1  -4   0  107.10    7.69
   1  -4   0   98.90    7.40
   1  -4   0   94.58    7.44
   1  -4   0  109.69    8.00
   1  -4   0  110.82    7.43
   1  -4   0   98.91    7.44
   1  -4   0  100.46    7.33
   1  -4   0  105.73    7.49
  -1   4   0   98.76    7.41
  -1   4   0   95.18    7.43
  -1   4   0   90.13    7.67
  -1   4   0  109.59    7.56
  -1   4   0  106.48    7.36
  -1   4   0  113.02    7.44
  -1   4   0  105.38    7.27
  -1   4   0   95.03    7.51
  -1   4   0  104.96    7.47
   0  -4   0  145.85   10.56
   0  -4   0  156.95   10.10
   0  -4   0  139.74   10.09
   0  -4   0  129.74   10.12
   0  -4   0  138.78    9.84
   0  -4   0  137.96   10.07
   0  -4   0  136.02   10.10
   0  -4   0  154.81   10.10
   0  -4   0  136.21    9.97
   0  -4   0  146.82   10.20
   0   4   0  136.19    9.97
   0   4   0  151.40   10.07
   0   4   0  147.77    9.93
   0   4   0  122.33   10.03
   0   4   0  143.83   10.25
   0   4   0  150.62   10.67
   0   4   0  133.77   10.13
   0   4   0  143.30   10.34
  -1  -4   0    0.71    0.36
  -1  -4   0    0.77    0.33
  -1  -4   0    1.43    0.64
  -1  -4   0    1.13    0.40
  -1  -4   0    1.08    0.34
  -1  -4   0    2.11    0.70
  -1  -4   0    0.75    0.43
  -1  -4   0    1.42    0.49
  -1  -4   0    1.85    0.39
  -1  -4   0    1.53    0.59
   1   4   0    0.73    0.31
   1   4   0    0.72    0.35
   1   4   0    0.86    0.33
   1   4   0    0.87    0.37
   1   4   0    0.91    0.20
   1   4   0    1.13    0.79
   1   4   0    0.82    0.51
   1   4   0    0.43    0.41
   1   4   0    0.65    0.48
   1   4   0    0.81    0.38
  -2  -4   0    1.06    0.47
  -2  -4   0    0.66    0.35
  -2  -4   0    0.89    0.52
  -2  -4   0    1.01    0.40
  -2  -4   0    1.39    0.66
  -2  -4   0    1.43    0.47
  -2  -4   0    0.74    0.33
  -2  -4   0    1.34    0.56
  -2  -4   0    1.09    0.60
   2   4   0    1.36    0.60
   2   4   0    1.02    0.44
   2   4   0    0.74    0.40
   2   4   0    1.28    0.41
   2   4   0    0.84    0.28
   2   4   0    0.77    0.56
   2   4   0    1.08    0.44
   2   4   0    0.80    0.39
   2   4   0    1.20    0.67
   2   4   0    0.78    0.38
  -3  -4   0    2.18    0.59
  -3  -4   0    1.34    0.54
  -3  -4   0    2.11    1.03
  -3  -4   0    0.24    0.88
  -3  -4   0    1.93    0.56
  -3  -4   0    2.37    0.71
  -3  -4   0    1.19    0.62
  -3  -4   0    2.91    0.87
  -3  -4   0    1.28    0.70
   3   4   0    1.78    0.64
   3   4   0    1.80    0.78
   3   4   0    1.51    0.62
   3   4   0    1.91    0.54
   3   4   0    1.85    0.78
   3   4   0    1.75    0.65
   3   4   0    1.70    0.71
   3   4   0    0.82    0.65
   3   4   0    1.64    0.54
   3   4   0    1.94    0.52
  -4  -4   0    0.60    0.45
  -4  -4   0    0.47    0.52
  -4  -4   0    0.14    0.48
  -4  -4   0    0.27    0.43
  -4  -4   0    1.10    0.67
  -4  -4   0    0.35    0.41
  -4  -4   0    0.67    0.35
  -4  -4   0    0.36    0.88
  -4  -4   0    0.85    0.83
   4   4   0    0.65    0.50
   4   4   0    0.97    0.45
   4   4   0    1.03    0.58
   4   4   0    0.14    0.42
   4   4   0    0.67    0.62
   4   4   0    0.07    0.57
   4   4   0    0.56    0.62
   4   4   0    0.50    0.51
  -5  -4   0    3.57    0.85
  -5  -4   0    4.68    0.99
  -5  -4   0    6.87    1.54
  -5  -4   0    3.94    1.06
  -5  -4   0    3.38    0.84
  -5  -4   0    2.85    0.83
  -5  -4   0    3.13    1.41
  -5  -4   0    2.21    0.96
  -5  -4   0    2.41    0.89
   5   4   0    4.87    1.01
   5   4   0    3.10    1.05
   5   4   0    3.95    1.50
   5   4   0    3.66    1.13
   5   4   0    4.57    1.01
   5   4   0    3.92    0.86
   5   4   0    1.99    0.76
   5   4   0    3.67    0.85
   5   4   0    2.10    0.85
  -6  -4   0    1.98    0.92
  -6  -4   0    1.22    0.64
  -6  -4   0    1.85    0.72
  -6  -4   0    0.31    0.51
  -6  -4   0    4.59    1.89
  -6  -4   0    0.89    0.87
  -6  -4   0    1.12    0.77
  -6  -4   0    1.51    1.66
  -6  -4   0    0.97    0.67
   6   4   0    0.95    0.53
   6   4   0    1.30    0.77
   6   4   0   -0.12    0.95
   6   4   0    0.09    0.76
   6   4   0    1.59    1.13
   6   4   0    1.53    0.72
   6   4   0    2.00    0.89
   6   4   0    0.22    0.50
   6   4   0    1.98    0.81
   6   4   0    1.38    0.81
  -7  -4   0    4.09    1.15
  -7  -4   0    1.26    1.10
  -7  -4   0    4.40    1.23
  -7  -4   0    7.94    1.62
  -7  -4   0    1.86    1.36
  -7  -4   0    2.85    0.92
  -7  -4   0    1.68    0.80
  -7  -4   0    3.37    1.81
  -7  -4   0    4.32    1.09
   7   4   0    4.73    1.67
   7   4   0    4.86    1.42
   7   4   0    3.15    1.02
   7   4   0    3.74    1.43
   7   4   0    2.99    1.07
   7   4   0    4.47    1.25
   7   4   0    5.42    1.39
   7   4   0    5.39    0.99
   7   4   0    1.62    0.94
   7   4   0    4.27    1.47
  -8  -4   0    3.45    1.31
  -8  -4   0    3.84    1.64
  -8  -4   0    4.13    1.21
  -8  -4   0    5.58    1.33
  -8  -4   0    4.84    1.51
  -8  -4   0    3.05    1.12
  -8  -4   0    4.75    2.78
  -8  -4   0    4.24    1.18
   8   4   0    5.56    1.40
   8   4   0    7.96    1.86
   8   4   0    5.22    2.34
   8   4   0    4.61    1.23
   8   4   0    5.58    1.36
   8   4   0    5.23    1.69
   8   4   0    4.46    1.91
   8   4   0    3.80    1.12
  -9  -4   0    4.44    1.91
  -9  -4   0    3.39    2.14
  -9  -4   0    2.55    1.77
  -9  -4   0    6.68    1.51
  -9  -4   0    3.33    1.24
  -9  -4   0    3.88    3.24
  -9  -4   0    4.91    1.63
  -9  -4   0    4.79    1.39
   9   4   0    5.25    1.69
   9   4   0    4.15    1.47
   9   4   0    3.29    1.88
   9   4   0    4.30    1.77
   9   4   0    4.65    1.48
   9   4   0    2.66    1.73
   9   4   0    5.01    1.11
   9   4   0    4.40    1.40
   9   4   0    3.85    1.27
 -10  -4   0   -0.15    0.71
 -10  -4   0    0.24    0.63
 -10  -4   0   -0.28    1.16
 -10  -4   0   -0.03    0.79
 -10  -4   0    0.41    0.94
 -10  -4   0    1.09    1.55
 -10  -4   0    1.17    1.03
  10   4   0   -0.91    0.76
  10   4   0   -0.57    1.07
  10   4   0   -0.10    1.35
  10   4   0    0.48    1.75
  10   4   0   -1.60    0.51
  10   4   0   -0.12    0.89
 -11  -4   0    1.33    1.54
 -11  -4   0    2.68    1.09
 -11  -4   0    0.55    0.67
 -11  -4   0    2.45    1.40
  11   4   0    3.25    1.38
  11   4   0    1.35    1.26
  11   4   0    4.16    2.32
  11   4   0    1.95    1.30
  11   4   0    0.70    1.56
  11   4   0    0.15    1.24
  11  -5   0    0.12    0.74
  11  -5   0    0.41    3.99
  11  -5   0    0.16    1.15
  11  -5   0   -0.75    0.86
  11  -5   0   -0.19    1.27
  11  -5   0    0.62    1.00
 -11   5   0   -0.77    0.84
 -11   5   0    0.17    1.60
 -11   5   0   -0.61    0.44
 -11   5   0    0.38    0.79
 -11   5   0    0.94    0.94
  10  -5   0    6.42    1.96
  10  -5   0    6.49    2.33
  10  -5   0    6.39    1.81
  10  -5   0    5.31    2.06
  10  -5   0    8.33    1.52
  10  -5   0   10.20    4.53
 -10   5   0    8.38    2.36
 -10   5   0    7.59    1.61
 -10   5   0    9.12    1.78
 -10   5   0   10.47    1.71
 -10   5   0    6.34    0.95
 -10   5   0    9.37    2.13
   9  -5   0    0.11    0.85
   9  -5   0    0.30    0.79
   9  -5   0    0.35    0.75
   9  -5   0    0.36    1.07
   9  -5   0    0.46    0.74
   9  -5   0    0.34    1.03
   9  -5   0   -0.66    2.85
   9  -5   0    0.38    0.67
  -9   5   0    0.31    0.69
  -9   5   0    0.34    0.35
  -9   5   0   -0.52    0.44
  -9   5   0   -0.96    0.94
  -9   5   0    0.58    0.77
  -9   5   0    2.04    1.50
  -9   5   0    0.30    0.81
   8  -5   0   11.02    2.16
   8  -5   0   18.02    3.40
   8  -5   0   16.27    2.17
   8  -5   0   13.02    1.94
   8  -5   0   13.32    1.96
   8  -5   0   18.80    4.14
   8  -5   0   10.67    2.16
   8  -5   0   10.89    1.83
  -8   5   0   14.95    2.16
  -8   5   0   16.58    2.40
  -8   5   0   14.66    3.09
  -8   5   0   14.15    1.65
  -8   5   0   13.27    1.13
  -8   5   0   10.57    2.53
  -8   5   0   15.39    1.82
  -8   5   0   14.27    1.89
   7  -5   0    1.58    2.05
   7  -5   0    0.49    0.72
   7  -5   0   -0.10    0.48
   7  -5   0   -0.15    0.59
   7  -5   0    0.95    0.75
   7  -5   0    1.22    0.68
   7  -5   0    0.07    0.63
   7  -5   0   -0.27    0.70
  -7   5   0   -0.28    0.98
  -7   5   0    0.54    0.55
  -7   5   0    0.46    0.54
  -7   5   0    0.01    0.79
  -7   5   0   -0.13    0.50
  -7   5   0   -0.68    0.40
  -7   5   0    0.40    0.48
   6  -5   0    5.23    1.18
   6  -5   0    4.32    1.15
   6  -5   0    1.75    0.73
   6  -5   0    3.37    1.00
   6  -5   0    4.10    1.02
   6  -5   0    5.04    2.02
   6  -5   0    2.92    1.04
   6  -5   0    3.01    1.26
  -6   5   0    3.68    1.20
  -6   5   0    4.18    0.82
  -6   5   0    2.70    1.13
  -6   5   0    2.78    1.00
  -6   5   0    2.76    0.84
  -6   5   0    2.63    1.32
   5  -5   0    7.18    1.12
   5  -5   0    6.11    1.19
   5  -5   0    9.87    1.80
   5  -5   0    8.61    1.35
   5  -5   0    5.68    1.12
   5  -5   0    9.20    1.23
   5  -5   0    9.27    2.06
   5  -5   0    7.69    1.39
  -5   5   0    7.05    1.64
  -5   5   0    9.47    1.61
  -5   5   0    6.33    0.99
  -5   5   0    3.45    1.37
  -5   5   0    6.93    1.26
  -5   5   0    7.09    1.09
  -5   5   0    8.60    0.95
   4  -5   0    0.11    0.44
   4  -5   0    0.17    0.45
   4  -5   0    1.34    0.50
   4  -5   0    1.08    0.46
   4  -5   0    0.65    0.47
   4  -5   0    1.12    0.78
   4  -5   0    0.61    0.48
   4  -5   0    0.79    0.44
   4  -5   0    0.97    0.94
  -4   5   0    0.27    0.26
  -4   5   0    0.28    0.29
  -4   5   0    0.56    0.70
  -4   5   0    1.27    0.50
  -4   5   0    0.10    0.42
  -4   5   0    0.85    0.56
   3  -5   0   10.10    1.77
   3  -5   0   11.93    1.57
   3  -5   0    7.34    1.53
   3  -5   0   10.69    1.28
   3  -5   0   10.94    1.27
   3  -5   0    9.24    1.15
   3  -5   0   11.30    1.19
   3  -5   0   11.32    1.13
   3  -5   0   14.13    1.85
   3  -5   0    9.60    1.11
  -3   5   0    8.10    1.15
  -3   5   0    8.78    1.11
  -3   5   0    9.31    1.39
  -3   5   0    8.92    0.92
  -3   5   0    8.92    1.42
  -3   5   0   10.24    0.87
  -3   5   0   11.09    1.17
  -3   5   0   11.02    1.24
   2  -5   0   76.85    5.85
   2  -5   0   78.17    6.43
   2  -5   0   79.68    5.71
   2  -5   0   68.38    6.34
   2  -5   0   79.06    6.47
   2  -5   0   81.05    5.69
   2  -5   0   70.83    5.64
   2  -5   0   90.35    5.83
   2  -5   0   77.16    5.85
   2  -5   0   77.56    5.90
   2  -5   0   70.26    5.93
  -2   5   0   79.34    5.83
  -2   5   0   76.78    5.81
  -2   5   0   78.57    5.58
  -2   5   0   82.57    5.85
  -2   5   0   77.96    5.98
  -2   5   0   73.74    5.72
  -2   5   0   77.29    5.70
  -2   5   0   88.38    6.10
   1  -5   0  166.45   11.43
   1  -5   0  151.17   10.43
   1  -5   0  142.32   10.42
   1  -5   0  146.03   10.39
   1  -5   0  160.01   10.29
   1  -5   0  146.17   10.42
   1  -5   0  149.76   10.17
   1  -5   0  156.76   10.47
   1  -5   0  128.47   10.93
  -1   5   0  149.51   10.16
  -1   5   0  144.26   10.54
  -1   5   0  128.77   10.31
  -1   5   0  152.15   10.43
  -1   5   0  130.91   10.45
  -1   5   0  146.59   10.49
  -1   5   0  138.38   10.35
  -1   5   0  145.34   10.23
  -1   5   0  125.38   10.68
   0  -5   0  121.59    9.11
   0  -5   0  133.63    9.23
   0  -5   0  124.23    9.07
   0  -5   0  126.09    9.65
   0  -5   0  125.84    9.09
   0  -5   0  123.63    8.95
   0  -5   0  134.40    9.46
   0  -5   0  121.81    9.14
   0  -5   0  136.45    9.12
   0  -5   0  133.31    9.09
   0   5   0  138.25    9.07
   0   5   0  139.65    9.08
   0   5   0  113.90    9.09
   0   5   0  137.44    9.24
   0   5   0  118.53    8.90
   0   5   0  125.91    9.75
   0   5   0  114.56    9.26
   0   5   0  120.74    8.85
   0   5   0  109.04    9.11
  -1  -5   0   48.08    3.58
  -1  -5   0   42.25    3.43
  -1  -5   0   47.24    3.55
  -1  -5   0   43.86    3.32
  -1  -5   0   51.07    3.75
  -1  -5   0   43.74    3.43
  -1  -5   0   43.16    3.40
  -1  -5   0   41.76    3.47
  -1  -5   0   41.89    3.17
   1   5   0   40.92    3.26
   1   5   0   51.18    3.84
   1   5   0   47.05    4.11
   1   5   0   46.72    3.44
   1   5   0   43.94    3.14
   1   5   0   36.82    3.35
   1   5   0   42.93    3.48
   1   5   0   43.57    3.30
   1   5   0   43.52    3.60
   1   5   0   42.57    3.75
  -2  -5   0    4.25    0.86
  -2  -5   0    2.65    0.70
  -2  -5   0    3.20    0.61
  -2  -5   0    4.22    0.58
  -2  -5   0    3.48    1.01
  -2  -5   0    1.81    0.66
  -2  -5   0    3.17    0.70
  -2  -5   0    3.29    0.64
  -2  -5   0    2.49    0.75
  -2  -5   0    5.00    1.19
   2   5   0    3.49    0.71
   2   5   0    3.60    0.71
   2   5   0    3.38    0.48
   2   5   0    2.66    1.01
   2   5   0    5.67    0.94
   2   5   0    3.72    0.66
   2   5   0    2.81    0.87
   2   5   0    3.21    0.62
   2   5   0    3.28    0.72
   2   5   0    2.84    0.87
  -3  -5   0    4.75    0.81
  -3  -5   0    4.93    2.24
  -3  -5   0    4.09    0.78
  -3  -5   0    3.35    0.96
  -3  -5   0    4.21    1.10
  -3  -5   0    3.90    0.76
  -3  -5   0    3.25    0.69
  -3  -5   0    5.47    1.16
  -3  -5   0    5.47    0.99
  -3  -5   0    5.73    0.99
   3   5   0    5.67    0.81
   3   5   0    4.80    1.16
   3   5   0    3.98    0.82
   3   5   0    3.80    1.01
   3   5   0    4.32    0.78
   3   5   0    4.90    1.20
   3   5   0    4.11    0.66
   3   5   0    6.20    1.26
   3   5   0    4.92    0.97
  -4  -5   0    0.43    0.50
  -4  -5   0   -0.41    0.52
  -4  -5   0    0.81    0.48
  -4  -5   0    0.53    0.43
  -4  -5   0    0.81    0.76
  -4  -5   0    0.70    0.54
  -4  -5   0    0.12    0.49
  -4  -5   0    0.56    0.44
  -4  -5   0    0.81    0.84
   4   5   0    0.52    0.34
   4   5   0    0.54    0.63
   4   5   0    0.73    0.48
   4   5   0    1.06    0.46
   4   5   0    0.14    0.55
   4   5   0    1.69    0.80
   4   5   0    0.23    0.59
   4   5   0    0.96    0.51
   4   5   0    0.78    0.52
   4   5   0   -0.25    0.39
  -5  -5   0   -0.43    0.32
  -5  -5   0   -0.30    0.41
  -5  -5   0    0.46    1.00
  -5  -5   0    0.54    0.61
  -5  -5   0    0.68    0.71
  -5  -5   0    0.14    0.40
  -5  -5   0    0.88    0.70
  -5  -5   0   -0.46    0.41
  -5  -5   0    0.80    0.82
   5   5   0   -0.01    0.39
   5   5   0    1.30    0.71
   5   5   0    0.36    0.49
   5   5   0    0.38    0.40
   5   5   0    0.00    0.50
   5   5   0    1.01    0.78
   5   5   0    1.05    0.73
   5   5   0    0.27    0.43
   5   5   0    0.30    0.72
  -6  -5   0    4.77    1.25
  -6  -5   0    3.87    1.19
  -6  -5   0    2.22    1.47
  -6  -5   0    4.08    0.97
  -6  -5   0    2.88    0.89
  -6  -5   0    2.80    1.68
  -6  -5   0    6.89    2.21
  -6  -5   0    3.51    1.08
  -6  -5   0    3.96    0.97
   6   5   0    1.53    1.07
   6   5   0    3.66    1.21
   6   5   0    3.72    0.95
   6   5   0    3.64    0.93
   6   5   0    2.02    0.85
   6   5   0    4.10    1.27
   6   5   0    2.75    0.89
  -7  -5   0    2.39    1.27
  -7  -5   0    0.93    0.82
  -7  -5   0    0.43    0.61
  -7  -5   0    0.99    0.79
  -7  -5   0    0.62    0.83
  -7  -5   0    0.82    0.84
  -7  -5   0   -0.11    0.51
  -7  -5   0   -0.08    0.54
  -7  -5   0    3.35    1.99
   7   5   0   -0.25    0.52
   7   5   0   -0.16    0.59
   7   5   0    1.14    0.98
   7   5   0   -0.19    0.74
   7   5   0   -0.20    0.47
   7   5   0    1.13    0.71
   7   5   0    2.84    1.14
   7   5   0    0.17    0.48
   7   5   0    1.35    1.09
  -8  -5   0   14.67    2.35
  -8  -5   0   16.21    2.34
  -8  -5   0    9.07    2.36
  -8  -5   0   14.06    1.96
  -8  -5   0    7.71    3.10
  -8  -5   0   12.23    1.80
  -8  -5   0   10.76    2.13
  -8  -5   0   17.78    3.49
  -8  -5   0   13.36    1.97
   8   5   0    9.79    2.20
   8   5   0   15.08    2.00
   8   5   0   11.96    1.75
   8   5   0   13.39    2.63
   8   5   0   17.26    2.42
   8   5   0   12.00    2.86
   8   5   0   11.86    2.08
   8   5   0    8.20    1.75
  -9  -5   0   26.39    2.92
  -9  -5   0   21.19    2.69
  -9  -5   0   23.03    3.75
  -9  -5   0   26.89    3.46
  -9  -5   0   21.85    3.03
  -9  -5   0   16.15    2.52
  -9  -5   0   24.16    2.69
   9   5   0   21.70    2.71
   9   5   0   22.29    3.68
   9   5   0   22.67    3.60
   9   5   0   21.71    2.78
   9   5   0   23.69    2.73
   9   5   0   18.42    3.04
   9   5   0   23.02    3.08
   9   5   0   24.47    2.80
 -10  -5   0    1.49    1.13
 -10  -5   0   -0.62    1.01
 -10  -5   0    0.91    1.13
 -10  -5   0    3.29    1.15
 -10  -5   0    3.36    1.87
 -10  -5   0    2.20    1.04
  10   5   0    1.95    1.75
  10   5   0    4.85    1.56
  10   5   0    3.25    1.93
  10   5   0    2.49    1.30
  10   5   0    4.21    1.20
  10   5   0    1.75    1.26
 -11  -5   0    1.33    1.31
 -11  -5   0    0.09    1.34
 -11  -5   0    3.32    1.18
 -11  -5   0   -0.95    1.45
 -11  -5   0    1.42    1.09
  11   5   0    1.26    1.19
  11   5   0    0.83    1.07
  11   5   0    2.18    1.85
  11   5   0    2.21    1.38
  11   5   0    2.33    2.21
  11   5   0    0.59    1.05
  11  -6   0    1.30    1.17
  11  -6   0    0.24    1.09
  11  -6   0   -0.77    3.99
  11  -6   0    2.88    1.20
  11  -6   0    3.51    1.74
 -11   6   0    4.00    2.05
 -11   6   0    0.73    1.29
 -11   6   0    1.81    1.00
 -11   6   0    2.05    1.03
  10  -6   0    2.44    1.33
  10  -6   0    2.31    1.08
  10  -6   0    1.24    1.03
  10  -6   0    2.14    1.49
  10  -6   0    2.47    3.60
 -10   6   0    2.12    0.99
 -10   6   0    1.86    0.86
 -10   6   0    1.60    1.18
 -10   6   0    0.67    0.87
 -10   6   0    2.31    1.68
   9  -6   0    2.33    2.93
   9  -6   0    1.21    1.15
   9  -6   0    0.58    0.93
   9  -6   0    0.69    0.84
   9  -6   0    1.16    0.84
   9  -6   0    0.21    1.05
   9  -6   0    3.09    1.58
  -9   6   0    3.59    1.78
  -9   6   0    0.49    0.82
  -9   6   0    0.88    0.67
  -9   6   0    0.50    0.90
  -9   6   0    0.02    0.50
   8  -6   0    0.55    0.68
   8  -6   0    1.02    0.67
   8  -6   0    1.59    1.28
   8  -6   0    2.57    1.00
   8  -6   0    4.37    2.60
   8  -6   0    3.26    1.39
   8  -6   0    2.65    0.99
  -8   6   0    1.95    0.78
  -8   6   0    2.84    1.21
  -8   6   0    1.92    0.72
  -8   6   0    3.16    1.05
  -8   6   0    0.47    0.75
  -8   6   0    2.44    1.24
   7  -6   0    6.09    2.59
   7  -6   0    5.38    1.51
   7  -6   0    2.84    1.00
   7  -6   0    4.11    1.24
   7  -6   0    4.55    1.51
   7  -6   0    3.01    1.15
   7  -6   0    3.73    1.05
   7  -6   0    4.21    1.16
  -7   6   0    2.64    1.01
  -7   6   0    4.39    1.60
  -7   6   0    2.29    1.33
  -7   6   0    4.28    1.03
  -7   6   0    1.37    0.79
  -7   6   0    3.17    0.81
   6  -6   0   -0.59    0.49
   6  -6   0    0.68    0.63
   6  -6   0    1.13    0.79
   6  -6   0    0.52    0.49
   6  -6   0    0.70    0.79
   6  -6   0    1.20    1.50
   6  -6   0    0.00    0.45
   6  -6   0    1.04    0.66
  -6   6   0    1.18    0.61
  -6   6   0    0.55    0.56
  -6   6   0    0.80    0.78
  -6   6   0    1.39    1.01
  -6   6   0   -0.18    0.49
  -6   6   0    0.05    0.58
   5  -6   0   13.65    1.70
   5  -6   0   16.38    1.90
   5  -6   0   16.73    1.70
   5  -6   0   12.68    2.48
   5  -6   0   11.67    1.52
   5  -6   0   13.23    1.83
   5  -6   0   15.31    2.18
   5  -6   0   16.78    1.74
   5  -6   0   13.33    1.61
  -5   6   0   14.88    1.58
  -5   6   0   14.47    1.78
  -5   6   0   17.84    1.91
  -5   6   0   14.76    1.64
  -5   6   0   14.22    2.19
  -5   6   0   13.73    1.36
   4  -6   0   61.38    5.79
   4  -6   0   67.69    5.42
   4  -6   0   65.15    5.13
   4  -6   0   66.35    4.92
   4  -6   0   59.67    4.82
   4  -6   0   59.84    4.96
   4  -6   0   63.01    5.05
   4  -6   0   67.29    4.88
  -4   6   0   66.38    4.99
  -4   6   0   59.64    4.96
  -4   6   0   57.44    5.22
  -4   6   0   58.42    4.74
  -4   6   0   60.52    5.37
  -4   6   0   62.56    4.60
  -4   6   0   57.22    4.92
   3  -6   0   53.11    4.44
   3  -6   0   48.61    4.61
   3  -6   0   48.18    4.15
   3  -6   0   55.82    4.05
   3  -6   0   51.08    4.83
   3  -6   0   53.69    4.97
   3  -6   0   54.25    4.03
   3  -6   0   51.08    4.25
   3  -6   0   53.06    4.22
   3  -6   0   51.89    4.09
   3  -6   0   56.83    3.86
   3  -6   0   53.43    4.53
  -3   6   0   48.66    3.95
  -3   6   0   46.99    4.31
  -3   6   0   52.87    3.89
  -3   6   0   51.14    3.82
  -3   6   0   50.21    4.44
  -3   6   0   53.28    4.15
  -3   6   0   54.54    4.18
  -3   6   0   51.05    4.18
   2  -6   0    3.94    0.67
   2  -6   0    4.19    0.71
   2  -6   0    5.53    1.36
   2  -6   0    6.24    1.50
   2  -6   0    3.81    0.70
   2  -6   0    2.72    0.86
   2  -6   0    5.17    0.87
   2  -6   0    5.07    1.49
   2  -6   0    6.07    0.68
   2  -6   0    5.86    1.05
   2  -6   0    3.25    0.55
   2  -6   0    4.10    0.68
  -2   6   0    3.70    0.45
  -2   6   0    4.14    0.76
  -2   6   0    5.03    0.60
  -2   6   0    3.81    0.89
  -2   6   0    3.64    0.66
  -2   6   0    3.52    0.68
  -2   6   0    4.04    0.68
  -2   6   0    4.34    0.87
   1  -6   0    3.23    0.86
   1  -6   0    4.62    0.67
   1  -6   0    3.36    0.39
   1  -6   0    4.35    0.77
   1  -6   0    3.56    0.71
   1  -6   0    5.07    1.61
   1  -6   0    3.52    0.53
   1  -6   0    3.28    0.61
   1  -6   0    3.28    0.35
   1  -6   0    2.12    1.08
   1  -6   0    3.87    0.61
   1  -6   0    4.24    0.75
  -1   6   0    4.13    1.06
  -1   6   0    2.91    0.71
  -1   6   0    4.51    0.69
  -1   6   0    4.42    0.47
  -1   6   0    3.68    0.80
  -1   6   0    4.73    0.77
  -1   6   0    3.18    0.38
  -1   6   0    3.52    0.63
  -1   6   0    3.74    0.66
   0  -6   0   12.00    2.22
   0  -6   0    7.72    1.13
   0  -6   0    8.59    1.04
   0  -6   0    8.77    0.90
   0  -6   0    9.10    1.11
   0  -6   0    8.34    1.71
   0  -6   0   10.41    1.08
   0  -6   0    7.40    1.00
   0  -6   0    9.97    1.04
   0  -6   0    9.18    1.31
   0  -6   0    9.43    1.01
   0   6   0    9.19    0.99
   0   6   0    7.74    0.98
   0   6   0    9.63    1.28
   0   6   0    8.88    0.75
   0   6   0    7.72    1.35
   0   6   0   11.11    1.12
   0   6   0    7.41    1.14
   0   6   0    7.64    0.77
   0   6   0    6.95    0.92
  -1  -6   0    1.52    0.48
  -1  -6   0    1.54    0.61
  -1  -6   0    0.78    0.42
  -1  -6   0    0.30    0.52
  -1  -6   0    1.45    0.48
  -1  -6   0    1.11    0.20
  -1  -6   0    0.72    0.32
  -1  -6   0   -0.27    0.89
  -1  -6   0    0.91    0.50
  -1  -6   0    0.35    0.61
   1   6   0    0.61    0.55
   1   6   0    1.68    0.73
   1   6   0    0.73    0.85
   1   6   0    0.78    0.47
   1   6   0    1.29    0.34
   1   6   0    0.80    0.40
   1   6   0    0.66    0.29
  -2  -6   0    0.87    0.39
  -2  -6   0    0.42    0.59
  -2  -6   0    1.35    0.56
  -2  -6   0    0.98    0.47
  -2  -6   0    1.73    0.65
  -2  -6   0    0.52    0.39
  -2  -6   0    0.45    0.59
  -2  -6   0    1.18    0.33
  -2  -6   0    0.61    0.61
  -2  -6   0    0.08    1.08
  -2  -6   0    1.46    0.73
  -2  -6   0    1.14    0.58
   2   6   0    0.31    0.56
   2   6   0    1.61    0.64
   2   6   0    0.54    0.22
   2   6   0    0.71    0.36
   2   6   0    0.44    0.33
   2   6   0    0.58    0.34
   2   6   0    0.82    0.84
   2   6   0    1.30    0.42
   2   6   0    1.57    0.51
   2   6   0    1.13    0.62
  -3  -6   0    0.59    0.67
  -3  -6   0    1.49    0.72
  -3  -6   0    0.33    0.72
  -3  -6   0    1.44    0.72
  -3  -6   0    2.10    0.72
  -3  -6   0    1.22    0.55
  -3  -6   0    2.49    0.88
  -3  -6   0    1.07    0.49
  -3  -6   0    0.92    0.57
  -3  -6   0    1.62    0.47
  -3  -6   0    1.20    1.33
  -3  -6   0    2.17    0.60
   3   6   0    0.90    0.48
   3   6   0    1.68    0.85
   3   6   0    1.92    0.59
   3   6   0    1.30    0.53
   3   6   0    3.02    1.11
   3   6   0    1.32    0.47
   3   6   0    2.85    0.78
   3   6   0    0.68    0.58
   3   6   0    1.13    0.39
   3   6   0    1.87    0.95
  -4  -6   0    7.50    1.52
  -4  -6   0    9.35    1.28
  -4  -6   0    6.29    1.75
  -4  -6   0    8.23    1.67
  -4  -6   0    6.10    2.25
  -4  -6   0    6.79    1.09
  -4  -6   0    8.73    1.10
  -4  -6   0    8.68    1.15
  -4  -6   0    5.59    1.26
  -4  -6   0    6.76    1.01
   4   6   0    7.65    1.21
   4   6   0    5.67    1.07
   4   6   0    5.74    1.17
   4   6   0    8.26    1.61
   4   6   0    5.23    0.89
   4   6   0    9.24    1.13
   4   6   0    6.64    1.50
   4   6   0    6.44    1.44
   4   6   0    8.47    1.13
   4   6   0    5.50    1.49
  -5  -6   0    1.19    0.71
  -5  -6   0    2.00    1.22
  -5  -6   0    1.71    0.93
  -5  -6   0    2.05    0.68
  -5  -6   0    1.32    1.20
  -5  -6   0    1.45    0.64
  -5  -6   0    2.83    0.77
  -5  -6   0    2.32    0.78
  -5  -6   0    2.50    0.84
   5   6   0    1.68    0.95
   5   6   0    1.30    0.69
   5   6   0    2.41    0.76
   5   6   0    1.69    0.82
   5   6   0    3.15    0.75
   5   6   0    2.56    1.07
   5   6   0    0.90    0.88
   5   6   0    1.19    0.55
   5   6   0    1.31    0.62
   5   6   0    1.81    1.06
  -6  -6   0    1.98    0.82
  -6  -6   0   -0.10    0.56
  -6  -6   0    2.87    1.12
  -6  -6   0    1.22    0.61
  -6  -6   0    1.97    0.83
  -6  -6   0    0.58    0.86
  -6  -6   0    2.53    0.80
  -6  -6   0    3.35    1.67
   6   6   0    2.12    1.12
   6   6   0    1.50    1.08
   6   6   0    2.03    0.82
   6   6   0    0.38    0.61
   6   6   0    0.74    0.62
   6   6   0    2.57    1.14
   6   6   0    1.31    0.60
   6   6   0    4.11    1.04
   6   6   0    2.69    0.86
  -7  -6   0    7.11    2.07
  -7  -6   0    6.30    1.35
  -7  -6   0    5.00    1.52
  -7  -6   0    5.93    1.28
  -7  -6   0    7.96    4.12
  -7  -6   0    5.41    1.55
  -7  -6   0    6.24    1.45
   7   6   0    7.51    1.79
   7   6   0    3.42    1.57
   7   6   0    7.15    1.77
   7   6   0    2.21    1.10
   7   6   0    7.53    1.53
   7   6   0    5.90    1.24
   7   6   0    5.61    1.70
   7   6   0    7.86    1.44
   7   6   0    5.01    1.24
  -8  -6   0   41.94    3.92
  -8  -6   0   41.53    5.89
  -8  -6   0   38.04    4.50
  -8  -6   0   38.82    4.94
  -8  -6   0   39.41    3.96
  -8  -6   0   50.37    4.60
  -8  -6   0   43.39    4.34
   8   6   0   42.88    4.05
   8   6   0   37.57    3.86
   8   6   0   43.22    4.70
   8   6   0   36.92    4.27
   8   6   0   40.29    3.87
   8   6   0   44.22    4.54
   8   6   0   36.23    4.91
   8   6   0   42.10    4.06
  -9  -6   0   36.28    4.44
  -9  -6   0   31.46    3.76
  -9  -6   0   41.12    3.93
  -9  -6   0   39.03    3.86
  -9  -6   0   41.92    4.41
  -9  -6   0   36.59    4.99
   9   6   0   39.87    3.98
   9   6   0   37.75    4.35
   9   6   0   35.38    4.79
   9   6   0   39.64    3.85
   9   6   0   38.69    3.88
   9   6   0   38.69    4.01
   9   6   0   43.45    4.52
 -10  -6   0    5.06    1.66
 -10  -6   0    1.27    0.96
 -10  -6   0    3.69    1.16
 -10  -6   0    3.79    2.32
 -10  -6   0    1.58    1.28
 -10  -6   0    7.12    2.24
  10   6   0    2.84    2.10
  10   6   0    2.13    1.44
  10   6   0    1.67    1.06
  10   6   0    3.98    1.58
  10   6   0    3.03    1.08
  10  -7   0   11.66    2.17
  10  -7   0   14.53    2.84
  10  -7   0   13.68    3.28
  10  -7   0   14.28    2.27
  10  -7   0   12.48    4.46
 -10   7   0   17.82    3.02
 -10   7   0   12.25    1.81
 -10   7   0   11.61    2.14
 -10   7   0   11.10    1.66
 -10   7   0    9.48    2.98
   9  -7   0   19.86    4.87
   9  -7   0   17.61    2.48
   9  -7   0   28.06    3.74
   9  -7   0   19.99    2.62
   9  -7   0   15.86    2.38
  -9   7   0   17.88    2.66
  -9   7   0   24.47    2.19
  -9   7   0   18.88    2.56
  -9   7   0   15.62    3.45
  -9   7   0   16.96    2.18
   8  -7   0    1.11    0.98
   8  -7   0    0.81    0.82
   8  -7   0   -0.61    0.69
   8  -7   0    2.89    2.30
   8  -7   0    0.92    1.21
   8  -7   0    0.84    0.65
   8  -7   0    3.80    1.32
   8  -7   0    0.82    0.86
  -8   7   0   -1.25    0.97
  -8   7   0    0.08    0.65
  -8   7   0    0.55    0.77
  -8   7   0    1.15    0.72
  -8   7   0    0.86    0.56
   7  -7   0    0.35    0.78
   7  -7   0   -0.32    0.75
   7  -7   0    1.14    1.86
   7  -7   0    0.28    0.63
   7  -7   0    0.31    0.61
   7  -7   0    0.21    0.55
   7  -7   0    0.80    0.64
   7  -7   0    0.13    0.62
  -7   7   0   -0.41    0.47
  -7   7   0   -0.30    0.31
  -7   7   0   -0.22    0.53
  -7   7   0    0.25    0.53
  -7   7   0    0.37    0.61
  -7   7   0   -0.93    1.00
   6  -7   0    0.23    0.47
   6  -7   0   -0.43    0.46
   6  -7   0    1.16    0.62
   6  -7   0    0.42    0.58
   6  -7   0   -0.12    0.35
   6  -7   0    0.33    0.93
   6  -7   0   -0.24    0.54
  -6   7   0    0.30    0.94
  -6   7   0   -0.28    0.42
  -6   7   0    0.32    0.36
  -6   7   0    0.35    0.54
  -6   7   0    0.65    0.53
  -6   7   0    0.87    0.68
   5  -7   0   33.92    2.84
   5  -7   0   27.18    3.14
   5  -7   0   27.41    3.07
   5  -7   0   25.36    2.52
   5  -7   0   28.96    2.73
   5  -7   0   27.41    3.61
   5  -7   0   26.82    2.74
   5  -7   0   31.03    2.68
   5  -7   0   26.73    2.58
   5  -7   0   31.61    3.23
  -5   7   0   31.41    2.84
  -5   7   0   23.76    2.62
  -5   7   0   23.22    2.56
  -5   7   0   26.75    2.41
  -5   7   0   26.46    2.24
  -5   7   0   26.23    3.01
  -5   7   0   26.64    3.15
   4  -7   0   35.92    3.03
   4  -7   0   36.73    3.96
   4  -7   0   36.90    3.13
   4  -7   0   32.56    3.33
   4  -7   0   30.02    2.80
   4  -7   0   31.74    3.38
   4  -7   0   25.88    2.90
   4  -7   0   34.25    3.84
   4  -7   0   32.76    2.87
   4  -7   0   28.50    2.76
   4  -7   0   31.70    3.37
  -4   7   0   32.92    2.54
  -4   7   0   30.48    3.32
  -4   7   0   34.75    2.96
  -4   7   0   33.85    3.02
  -4   7   0   32.50    2.68
  -4   7   0   38.64    3.34
  -4   7   0   33.49    2.95
   3  -7   0   24.16    2.23
   3  -7   0   23.39    2.34
   3  -7   0   28.62    3.25
   3  -7   0   24.14    2.37
   3  -7   0   26.44    3.16
   3  -7   0   29.05    2.44
   3  -7   0   24.46    2.12
   3  -7   0   26.09    3.07
   3  -7   0   26.78    2.76
   3  -7   0   24.03    2.57
  -3   7   0   23.88    2.27
  -3   7   0   25.53    2.36
  -3   7   0   24.31    2.11
  -3   7   0   24.31    2.54
  -3   7   0   26.03    1.93
  -3   7   0   23.93    2.49
  -3   7   0   23.70    2.01
   2  -7   0    4.94    1.23
   2  -7   0   10.00    1.05
   2  -7   0    8.22    1.01
   2  -7   0    7.00    1.72
   2  -7   0    7.28    0.75
   2  -7   0    9.77    2.02
   2  -7   0    7.32    1.04
   2  -7   0    4.82    1.08
   2  -7   0    8.03    0.89
   2  -7   0    4.92    1.51
  -2   7   0    6.49    1.23
  -2   7   0    7.94    0.96
  -2   7   0    6.35    0.64
  -2   7   0    7.77    1.04
  -2   7   0    7.18    1.04
  -2   7   0    7.31    1.01
  -2   7   0    6.19    0.90
  -2   7   0    6.67    0.62
   1  -7   0    6.91    1.35
   1  -7   0    4.59    0.88
   1  -7   0    5.64    0.86
   1  -7   0    4.31    0.76
   1  -7   0    2.56    1.20
   1  -7   0    5.47    0.71
   1  -7   0    5.63    1.04
   1  -7   0    6.57    0.97
   1  -7   0    6.59    1.99
   1  -7   0    4.69    0.76
  -1   7   0    6.03    1.00
  -1   7   0    4.49    0.76
  -1   7   0    5.96    1.28
  -1   7   0    4.85    0.78
  -1   7   0    5.97    0.86
  -1   7   0    5.91    1.08
  -1   7   0    5.37    0.87
   0  -7   0    8.12    0.99
   0  -7   0    5.56    1.01
   0  -7   0    6.69    1.74
   0  -7   0    6.24    0.79
   0  -7   0    7.20    0.92
   0  -7   0    6.56    0.93
   0  -7   0    7.11    0.98
   0  -7   0    6.48    1.33
   0  -7   0    6.53    0.95
   0  -7   0    6.96    2.08
   0  -7   0    8.48    1.80
   0   7   0    8.30    1.19
   0   7   0    7.58    1.05
   0   7   0    6.80    0.89
   0   7   0    7.06    1.29
   0   7   0    6.04    0.91
   0   7   0    7.98    0.98
   0   7   0    6.87    1.48
  -1  -7   0    1.94    0.50
  -1  -7   0    1.88    0.56
  -1  -7   0    1.29    0.57
  -1  -7   0    2.27    0.57
  -1  -7   0    3.17    0.79
  -1  -7   0    2.39    1.04
  -1  -7   0    4.09    1.89
  -1  -7   0    0.97    0.52
  -1  -7   0    1.82    0.53
  -1  -7   0    2.25    0.79
  -1  -7   0    3.75    1.09
   1   7   0    2.10    0.85
   1   7   0    1.69    0.33
   1   7   0    1.60    0.62
   1   7   0    1.76    0.55
   1   7   0    2.34    0.59
   1   7   0    3.83    1.44
   1   7   0    1.47    0.31
   1   7   0    2.08    0.60
   1   7   0    1.53    0.80
  -2  -7   0    2.56    0.72
  -2  -7   0    1.65    0.88
  -2  -7   0    1.28    1.50
  -2  -7   0    2.48    0.89
  -2  -7   0    1.93    0.59
  -2  -7   0    1.63    0.93
  -2  -7   0    1.76    0.67
  -2  -7   0    2.29    0.40
  -2  -7   0    3.41    0.86
  -2  -7   0    3.12    0.96
  -2  -7   0    2.91    0.72
   2   7   0    2.32    0.34
   2   7   0    1.67    0.81
   2   7   0    1.46    0.57
   2   7   0    1.73    0.58
   2   7   0    1.58    0.46
   2   7   0    1.98    0.47
   2   7   0    2.96    0.76
   2   7   0    2.60    0.95
   2   7   0    2.75    1.31
  -3  -7   0    2.22    0.73
  -3  -7   0    1.36    0.57
  -3  -7   0    1.83    1.47
  -3  -7   0    1.76    0.95
  -3  -7   0    1.67    0.60
  -3  -7   0    1.04    0.68
  -3  -7   0    2.84    0.80
  -3  -7   0    2.92    1.29
  -3  -7   0    0.90    0.49
  -3  -7   0    0.83    0.42
  -3  -7   0    1.86    0.81
  -3  -7   0    2.21    0.89
   3   7   0    1.03    0.52
   3   7   0    1.38    0.45
   3   7   0    2.06    1.04
   3   7   0    2.42    0.90
   3   7   0    1.18    0.84
   3   7   0    1.27    0.63
   3   7   0    1.48    0.41
   3   7   0    1.40    0.51
   3   7   0    0.59    0.49
   3   7   0    2.36    1.20
  -4  -7   0   11.65    2.49
  -4  -7   0    8.89    1.76
  -4  -7   0    9.89    1.26
  -4  -7   0   10.21    1.47
  -4  -7   0   13.09    1.85
  -4  -7   0    8.68    1.73
  -4  -7   0    8.46    1.27
  -4  -7   0   10.58    1.46
  -4  -7   0    8.91    1.59
  -4  -7   0    9.68    1.19
   4   7   0    7.68    1.06
   4   7   0   10.26    1.36
   4   7   0    6.40    1.60
   4   7   0    9.09    1.23
   4   7   0   12.16    2.01
   4   7   0   12.65    1.31
   4   7   0    9.79    1.41
   4   7   0    9.68    1.95
   4   7   0    9.17    1.38
  -5  -7   0   96.44    7.77
  -5  -7   0   94.41    7.34
  -5  -7   0   88.66    8.09
  -5  -7   0   95.94    7.51
  -5  -7   0   91.81    7.42
  -5  -7   0   88.48    7.83
  -5  -7   0   95.25    7.24
  -5  -7   0  102.11    7.72
  -5  -7   0   96.58    8.72
   5   7   0  112.14    8.21
   5   7   0   93.98    7.60
   5   7   0   97.67    7.58
   5   7   0   98.64    8.36
   5   7   0   94.69    7.27
   5   7   0   84.16    7.97
   5   7   0   98.68    7.37
   5   7   0   89.65    7.55
   5   7   0   97.65    7.24
  -6  -7   0   68.77    5.97
  -6  -7   0   61.78    5.25
  -6  -7   0   71.79    7.07
  -6  -7   0   67.34    5.39
  -6  -7   0   61.37    5.64
  -6  -7   0   62.70    5.50
  -6  -7   0   68.86    5.52
  -6  -7   0   63.15    6.75
  -6  -7   0   64.83    5.77
   6   7   0   61.73    5.65
   6   7   0   79.48    6.42
   6   7   0   61.81    5.52
   6   7   0   63.79    5.29
   6   7   0   62.54    5.35
   6   7   0   65.93    5.68
   6   7   0   66.53    6.49
   6   7   0   66.11    6.15
   6   7   0   62.42    5.24
  -7  -7   0    1.61    1.03
  -7  -7   0    2.47    1.56
  -7  -7   0    1.22    0.89
  -7  -7   0    2.78    0.97
  -7  -7   0    2.22    1.25
  -7  -7   0    1.83    1.16
  -7  -7   0    5.69    1.43
  -7  -7   0    6.00    2.38
  -7  -7   0    3.31    1.07
   7   7   0    4.87    1.69
   7   7   0    5.58    1.54
   7   7   0    3.17    1.42
   7   7   0    3.85    1.03
   7   7   0    4.29    1.13
   7   7   0    1.53    0.92
   7   7   0    4.04    1.20
  -8  -7   0    1.30    1.15
  -8  -7   0    0.55    0.69
  -8  -7   0   -0.49    1.05
  -8  -7   0    0.45    0.75
  -8  -7   0    0.41    0.54
  -8  -7   0    1.03    1.01
   8   7   0   -0.55    0.65
   8   7   0    0.69    1.79
   8   7   0   -0.53    0.77
   8   7   0    0.29    0.65
   8   7   0    0.44    1.06
   8   7   0   -0.16    0.53
   8   7   0    0.28    0.84
   8   7   0   -0.14    0.65
  -9  -7   0   -0.42    1.05
  -9  -7   0   -0.52    0.66
  -9  -7   0   -1.19    1.10
  -9  -7   0   -0.39    0.38
  -9  -7   0    0.19    1.23
  -9  -7   0   -0.13    0.98
   9   7   0    1.00    1.20
   9   7   0    0.12    0.75
   9   7   0   -0.90    0.83
   9   7   0    1.05    0.98
   9   7   0   -1.82    0.66
   9   7   0    0.14    0.92
   9   7   0    0.28    0.67
   9   7   0   -0.09    1.67
  10  -8   0    4.07    1.46
  10  -8   0    3.10    1.56
  10  -8   0    2.55    1.11
  10  -8   0    9.72    4.54
  10  -8   0    3.72    2.00
  10  -8   0    3.47    1.12
 -10   8   0    3.94    2.51
 -10   8   0    6.76    1.94
 -10   8   0    5.66    1.28
   9  -8   0   10.06    1.99
   9  -8   0    6.90    1.57
   9  -8   0    5.41    1.40
   9  -8   0    3.26    3.14
   9  -8   0    7.54    2.61
   9  -8   0    8.71    1.82
   9  -8   0    7.00    2.37
  -9   8   0    8.38    1.66
  -9   8   0    5.86    1.23
  -9   8   0    8.76    1.35
  -9   8   0   10.99    2.65
  -9   8   0    4.40    1.50
   8  -8   0   -0.82    0.75
   8  -8   0    0.11    1.04
   8  -8   0    1.77    0.89
   8  -8   0    1.24    1.13
   8  -8   0   -0.86    0.66
   8  -8   0   -0.82    2.05
   8  -8   0    0.58    0.65
   8  -8   0    0.29    0.75
  -8   8   0    0.35    0.79
  -8   8   0    0.01    0.54
  -8   8   0    0.91    0.98
  -8   8   0    0.00    0.41
  -8   8   0    0.11    1.33
   7  -8   0    1.54    0.85
   7  -8   0    3.49    1.20
   7  -8   0    5.91    2.52
   7  -8   0    1.22    0.70
   7  -8   0    3.55    1.10
   7  -8   0    2.34    1.04
   7  -8   0    3.49    1.00
   7  -8   0    0.94    0.96
  -7   8   0    2.47    0.77
  -7   8   0    2.00    0.98
  -7   8   0    3.68    1.44
  -7   8   0    2.71    1.26
  -7   8   0    2.95    0.67
  -7   8   0    3.46    1.03
   6  -8   0    1.59    1.14
   6  -8   0    0.97    0.75
   6  -8   0    1.11    0.72
   6  -8   0    0.88    0.62
   6  -8   0    0.96    0.89
   6  -8   0    1.75    0.83
   6  -8   0    0.80    0.71
   6  -8   0   -0.06    1.23
   6  -8   0    1.35    0.68
  -6   8   0    3.32    1.24
  -6   8   0    0.67    0.54
  -6   8   0    0.82    0.40
  -6   8   0    0.54    0.68
  -6   8   0    1.57    0.62
  -6   8   0    1.88    1.14
  -6   8   0    1.98    0.90
   5  -8   0    2.73    0.91
   5  -8   0    4.17    1.20
   5  -8   0    2.43    1.52
   5  -8   0    1.50    0.63
   5  -8   0    2.56    1.16
   5  -8   0    2.64    0.79
   5  -8   0    2.01    0.78
   5  -8   0    1.93    0.86
   5  -8   0    2.03    0.68
  -5   8   0    1.58    0.40
  -5   8   0    1.04    0.90
  -5   8   0    1.40    0.70
  -5   8   0    0.94    0.98
  -5   8   0    1.65    0.53
  -5   8   0    2.53    0.90
   4  -8   0    0.73    0.45
   4  -8   0    2.25    1.10
   4  -8   0    0.13    0.65
   4  -8   0    1.32    1.22
   4  -8   0    0.61    0.42
   4  -8   0    0.49    0.60
   4  -8   0    0.08    0.43
   4  -8   0    1.44    0.91
   4  -8   0    0.90    0.49
   4  -8   0    1.13    0.62
  -4   8   0    0.60    0.32
  -4   8   0    0.28    0.62
  -4   8   0   -0.08    0.42
  -4   8   0    0.30    0.46
  -4   8   0    0.12    0.77
  -4   8   0    2.09    0.63
  -4   8   0    0.36    0.22
   3  -8   0    0.81    0.95
   3  -8   0    0.52    0.33
   3  -8   0    0.84    0.44
   3  -8   0    0.12    0.54
   3  -8   0    0.95    0.44
   3  -8   0    1.31    0.77
   3  -8   0    0.26    0.92
   3  -8   0    2.30    0.66
   3  -8   0    1.47    0.54
   3  -8   0    1.57    0.80
  -3   8   0    1.89    0.57
  -3   8   0    0.63    0.37
  -3   8   0    1.02    0.49
  -3   8   0    0.39    0.58
  -3   8   0    1.15    0.71
  -3   8   0    0.40    0.44
   2  -8   0    1.50    0.66
   2  -8   0    3.40    1.54
   2  -8   0    1.92    0.65
   2  -8   0    2.04    1.10
   2  -8   0    2.11    0.56
   2  -8   0    2.23    0.62
   2  -8   0    2.30    0.70
   2  -8   0    2.14    0.36
   2  -8   0    1.36    0.50
  -2   8   0    2.54    0.62
  -2   8   0    1.41    0.59
  -2   8   0    1.93    0.64
  -2   8   0    2.33    0.65
  -2   8   0    3.11    0.81
  -2   8   0    1.72    0.76
   1  -8   0    4.92    0.99
   1  -8   0    4.16    0.74
   1  -8   0    4.27    0.91
   1  -8   0    5.05    0.82
   1  -8   0    5.52    0.85
   1  -8   0    4.39    0.92
   1  -8   0    4.30    0.78
   1  -8   0    3.83    1.09
  -1   8   0    4.74    0.86
  -1   8   0    4.13    0.89
  -1   8   0    6.78    0.86
  -1   8   0    3.04    1.14
  -1   8   0    4.48    0.89
  -1   8   0    4.83    1.02
  -1   8   0    2.53    0.87
   0  -8   0   10.96    1.29
   0  -8   0   13.47    2.72
   0  -8   0   15.13    1.87
   0  -8   0    8.14    1.34
   0  -8   0   10.56    1.31
   0  -8   0   12.55    1.33
   0  -8   0   11.76    1.38
   0  -8   0   11.56    3.16
   0  -8   0    8.70    1.12
   0  -8   0   11.73    1.38
   0  -8   0   10.14    1.50
   0   8   0   11.20    1.65
   0   8   0   10.76    1.81
   0   8   0   10.38    1.22
   0   8   0   11.70    1.27
   0   8   0   10.99    1.40
   0   8   0   12.44    1.39
  -1  -8   0    0.17    0.91
  -1  -8   0    1.06    0.41
  -1  -8   0    1.09    0.55
  -1  -8   0    1.53    1.55
  -1  -8   0    1.93    0.58
  -1  -8   0    1.29    0.59
  -1  -8   0    0.43    0.63
  -1  -8   0    2.07    0.72
  -1  -8   0    0.84    0.45
   1   8   0    1.26    0.56
   1   8   0    0.83    0.45
   1   8   0    1.82    1.24
   1   8   0    1.21    0.58
   1   8   0    0.31    0.63
   1   8   0    0.91    0.45
   1   8   0   -0.06    0.55
  -2  -8   0    3.67    0.69
  -2  -8   0    3.64    1.18
  -2  -8   0    5.93    1.25
  -2  -8   0    5.72    1.13
  -2  -8   0    3.37    0.71
  -2  -8   0    3.84    0.80
  -2  -8   0    3.40    1.00
  -2  -8   0    3.64    0.91
   2   8   0    2.26    0.97
   2   8   0    3.05    0.96
   2   8   0    2.84    0.46
   2   8   0    3.48    0.47
   2   8   0    4.40    1.75
   2   8   0    2.64    1.01
   2   8   0    3.89    0.83
  -3  -8   0   -0.07    0.35
  -3  -8   0   -0.10    0.38
  -3  -8   0    0.76    0.75
  -3  -8   0    0.20    0.53
  -3  -8   0   -0.10    0.39
  -3  -8   0   -0.39    0.66
  -3  -8   0    0.49    0.61
  -3  -8   0    0.13    0.36
   3   8   0   -0.74    0.85
   3   8   0    0.05    0.19
   3   8   0   -0.31    0.24
   3   8   0    0.19    0.42
   3   8   0    0.03    0.68
   3   8   0   -0.09    0.75
   3   8   0    0.49    0.46
   3   8   0    0.05    0.64
   3   8   0   -0.01    0.30
   3   8   0   -0.04    0.34
  -4  -8   0   27.53    2.94
  -4  -8   0   28.20    3.82
  -4  -8   0   24.99    2.70
  -4  -8   0   28.04    2.51
  -4  -8   0   35.50    3.19
  -4  -8   0   28.58    2.91
  -4  -8   0   31.54    3.29
  -4  -8   0   24.43    3.17
  -4  -8   0   29.58    2.83
  -4  -8   0   30.36    2.72
   4   8   0   24.78    2.76
   4   8   0   29.00    3.69
   4   8   0   29.73    2.46
   4   8   0   36.57    3.47
   4   8   0   31.14    2.91
   4   8   0   32.63    3.58
   4   8   0   27.47    3.33
   4   8   0   32.41    2.59
   4   8   0   30.87    2.60
   4   8   0   29.24    2.84
  -5  -8   0   53.73    5.40
  -5  -8   0   58.26    5.27
  -5  -8   0   65.95    6.08
  -5  -8   0   70.20    5.57
  -5  -8   0   69.10    8.76
  -5  -8   0   54.28    4.97
  -5  -8   0   65.32    5.70
  -5  -8   0   65.61    5.21
  -5  -8   0   75.02    5.43
  -5  -8   0   63.69    5.78
   5   8   0   62.30    5.47
   5   8   0   64.33    6.05
   5   8   0   64.74    6.19
   5   8   0   59.57    4.96
   5   8   0   71.86    5.51
   5   8   0   73.87    6.40
   5   8   0   61.33    5.10
  -6  -8   0   30.77    3.81
  -6  -8   0   24.92    2.64
  -6  -8   0   28.14    2.58
  -6  -8   0   23.21    3.12
  -6  -8   0   25.22    2.89
  -6  -8   0   19.19    3.21
  -6  -8   0   28.25    3.91
   6   8   0   20.60    3.37
   6   8   0   28.93    3.64
   6   8   0   28.88    2.86
   6   8   0   22.63    2.55
   6   8   0   25.56    2.51
   6   8   0   24.05    3.18
   6   8   0   23.14    2.78
   6   8   0   27.76    2.50
   6   8   0   25.60    2.89
  -7  -8   0   -0.47    0.76
  -7  -8   0   -0.53    0.35
  -7  -8   0   -0.21    0.74
  -7  -8   0   -0.39    0.70
  -7  -8   0    0.02    0.71
  -7  -8   0    0.58    1.14
   7   8   0    0.24    0.58
   7   8   0   -0.73    0.94
   7   8   0    0.82    0.61
   7   8   0   -0.03    0.66
   7   8   0   -0.27    1.31
   7   8   0    0.08    0.70
   7   8   0    0.62    0.86
   7   8   0   -0.15    0.58
  -8  -8   0    1.34    1.42
  -8  -8   0   -1.10    1.02
  -8  -8   0   -0.37    0.43
  -8  -8   0   -0.51    0.62
  -8  -8   0    0.36    0.93
  -8  -8   0    0.61    1.00
   8   8   0    0.99    0.87
   8   8   0   -0.47    0.49
   8   8   0    0.01    0.75
   8   8   0    0.67    0.71
   8   8   0    1.10    1.02
   8   8   0   -0.73    1.06
   8   8   0    0.78    0.83
   8   8   0    1.82    1.49
  -9  -8   0   -0.11    1.04
  -9  -8   0    0.98    1.26
  -9  -8   0   -1.44    0.92
  -9  -8   0    0.56    1.74
  -9  -8   0   -0.49    0.59
  -9  -8   0    0.62    0.85
   9   8   0    0.11    0.89
   9   8   0    0.04    0.75
   9   8   0   -0.21    1.05
   9   8   0    0.06    0.65
   9   8   0    0.18    0.87
   9   8   0    0.90    1.05
   9   8   0    1.41    0.93
   9   8   0   -0.79    2.54
   9  -9   0    2.01    0.88
   9  -9   0    0.83    1.08
   9  -9   0    1.96    1.06
   9  -9   0    1.05    0.95
   9  -9   0   -0.17    0.98
   9  -9   0   -1.17    2.47
   9  -9   0    0.34    0.67
  -9   9   0    0.48    0.58
  -9   9   0   -0.02    0.85
  -9   9   0    0.61    0.97
  -9   9   0    0.65    0.54
  -9   9   0    1.04    1.50
  -9   9   0   -0.19    1.61
   8  -9   0    7.30    1.58
   8  -9   0    5.76    3.00
   8  -9   0    6.94    1.58
   8  -9   0    8.70    1.54
   8  -9   0    4.65    1.88
   8  -9   0    8.07    1.75
  -8   9   0   10.08    2.30
  -8   9   0    8.88    1.10
  -8   9   0    5.84    1.42
  -8   9   0    9.09    1.25
  -8   9   0   10.23    2.00
  -8   9   0    8.77    2.52
   7  -9   0    2.25    0.92
   7  -9   0    0.27    0.80
   7  -9   0    0.95    0.89
   7  -9   0    1.72    0.73
   7  -9   0    1.39    0.98
   7  -9   0    1.31    0.81
   7  -9   0    0.48    1.89
   7  -9   0    2.30    1.21
  -7   9   0    2.68    1.50
  -7   9   0    2.21    0.57
  -7   9   0    0.98    0.83
  -7   9   0    0.53    1.04
   6  -9   0    0.65    0.70
   6  -9   0   -0.05    0.50
   6  -9   0    0.06    1.16
   6  -9   0   -0.42    0.54
   6  -9   0    0.47    0.49
   6  -9   0    0.77    0.80
   6  -9   0   -0.48    0.68
  -6   9   0    0.55    0.53
  -6   9   0    0.87    0.71
  -6   9   0    0.10    0.35
  -6   9   0   -0.66    0.76
  -6   9   0    0.12    0.27
  -6   9   0   -0.34    0.55
  -6   9   0    0.26    0.87
   5  -9   0    2.42    1.61
   5  -9   0    2.83    0.80
   5  -9   0    4.50    1.56
   5  -9   0    3.78    1.03
   5  -9   0    3.35    0.93
   5  -9   0    5.44    1.16
  -5   9   0    4.15    0.96
  -5   9   0    3.32    0.46
  -5   9   0    3.22    0.94
  -5   9   0    2.98    0.51
  -5   9   0    2.99    1.87
  -5   9   0    4.55    1.16
  -5   9   0    2.35    1.22
   4  -9   0    7.40    1.22
   4  -9   0    7.32    1.73
   4  -9   0    7.48    1.16
   4  -9   0   13.34    2.42
   4  -9   0    6.10    1.32
   4  -9   0    6.98    1.29
   4  -9   0    8.12    1.17
   4  -9   0    8.27    1.03
   4  -9   0    6.31    2.04
  -4   9   0    9.29    1.21
  -4   9   0    6.00    1.36
  -4   9   0    6.86    1.66
  -4   9   0    7.92    1.49
  -4   9   0    6.48    1.12
   3  -9   0    7.39    0.84
   3  -9   0    7.10    1.06
   3  -9   0    6.43    1.94
   3  -9   0   10.76    1.33
   3  -9   0    6.69    1.45
   3  -9   0    6.93    1.19
   3  -9   0    9.22    1.31
  -3   9   0    9.05    1.48
  -3   9   0    8.84    1.14
  -3   9   0    9.13    1.29
  -3   9   0    6.06    1.01
  -3   9   0    7.46    1.08
  -3   9   0    8.83    1.57
   2  -9   0    4.37    0.79
   2  -9   0    3.23    0.76
   2  -9   0    4.17    1.17
   2  -9   0    2.37    0.81
   2  -9   0    2.77    1.62
   2  -9   0    4.00    1.52
   2  -9   0    3.52    0.93
   2  -9   0    3.95    1.08
   2  -9   0    4.77    0.94
   2  -9   0    2.66    0.70
  -2   9   0    3.52    0.90
  -2   9   0    2.42    0.69
  -2   9   0    3.91    1.05
  -2   9   0    3.55    1.05
  -2   9   0    3.90    0.90
  -2   9   0    4.22    0.91
   1  -9   0    5.10    1.15
   1  -9   0    3.52    0.73
   1  -9   0    5.67    1.10
   1  -9   0    4.09    1.01
   1  -9   0    2.02    0.99
   1  -9   0    2.82    1.67
   1  -9   0    5.96    1.02
   1  -9   0    4.68    0.80
   1  -9   0    3.65    0.81
  -1   9   0    4.43    1.43
  -1   9   0    4.53    0.99
  -1   9   0    4.49    1.11
  -1   9   0    5.30    0.97
  -1   9   0    3.57    0.98
  -1   9   0    4.44    0.85
   0  -9   0   -0.33    0.31
   0  -9   0    0.49    0.62
   0  -9   0    0.56    0.44
   0  -9   0    0.01    0.41
   0  -9   0   -0.11    0.29
   0  -9   0    0.65    0.44
   0  -9   0   -0.31    0.54
   0  -9   0    0.17    0.43
   0  -9   0    0.36    0.57
   0   9   0   -0.03    0.29
   0   9   0    0.46    0.77
   0   9   0    0.79    0.57
   0   9   0   -0.52    0.41
   0   9   0    0.65    0.61
   0   9   0    0.27    0.37
  -1  -9   0   47.64    3.98
  -1  -9   0   41.42    3.53
  -1  -9   0   40.92    3.62
  -1  -9   0   43.37    3.39
  -1  -9   0   43.00    4.31
  -1  -9   0   38.46    3.69
  -1  -9   0   40.26    3.53
  -1  -9   0   39.79    3.53
  -1  -9   0   41.13    3.62
   1   9   0   40.49    3.46
   1   9   0   43.95    3.86
   1   9   0   45.31    3.55
   1   9   0   43.03    4.10
   1   9   0   39.10    3.60
  -2  -9   0   69.24    5.52
  -2  -9   0   62.40    4.98
  -2  -9   0   64.87    5.02
  -2  -9   0   61.46    5.11
  -2  -9   0   66.28    4.88
  -2  -9   0   57.30    5.12
  -2  -9   0   64.85    5.41
  -2  -9   0   57.99    4.98
   2   9   0   50.82    4.87
   2   9   0   72.64    5.56
   2   9   0   69.99    5.70
   2   9   0   61.19    5.64
   2   9   0   59.19    4.97
   2   9   0   59.87    6.19
  -3  -9   0   18.78    2.41
  -3  -9   0   18.53    2.43
  -3  -9   0   19.81    2.11
  -3  -9   0   17.25    1.84
  -3  -9   0   15.55    2.08
  -3  -9   0   19.08    2.17
  -3  -9   0   17.40    1.93
   3   9   0   17.65    2.03
   3   9   0   16.56    2.49
   3   9   0   16.45    3.08
   3   9   0   17.93    2.02
   3   9   0   20.44    2.00
   3   9   0   17.09    2.46
   3   9   0   19.56    2.51
   3   9   0   19.27    1.44
  -4  -9   0    0.73    0.97
  -4  -9   0    0.33    0.55
  -4  -9   0    0.17    0.50
  -4  -9   0    0.74    0.83
  -4  -9   0   -0.17    0.62
  -4  -9   0    1.42    0.72
  -4  -9   0    1.11    0.95
  -4  -9   0    1.21    1.16
  -4  -9   0    1.57    0.89
   4   9   0    1.02    0.36
   4   9   0    0.50    0.84
   4   9   0    0.59    0.58
   4   9   0    0.10    0.73
   4   9   0    0.24    0.53
   4   9   0    0.86    0.45
   4   9   0    0.53    0.39
   4   9   0   -0.12    0.45
   4   9   0    0.76    1.01
   4   9   0    0.41    1.32
  -5  -9   0    5.94    2.01
  -5  -9   0    1.05    0.71
  -5  -9   0    4.52    1.31
  -5  -9   0    2.33    1.21
  -5  -9   0    4.16    1.38
  -5  -9   0    6.06    1.49
  -5  -9   0    3.21    1.05
  -5  -9   0    2.32    1.22
   5   9   0    2.34    0.65
   5   9   0    4.59    1.20
   5   9   0    3.93    1.04
   5   9   0    2.87    1.50
   5   9   0    3.75    0.86
   5   9   0    2.96    1.24
   5   9   0    5.42    1.27
   5   9   0    2.06    0.65
  -6  -9   0    1.54    1.05
  -6  -9   0    1.52    1.25
  -6  -9   0    1.17    0.98
  -6  -9   0    0.36    0.59
  -6  -9   0    0.85    0.78
  -6  -9   0    1.52    0.90
  -6  -9   0   -0.17    0.58
   6   9   0    1.68    1.58
   6   9   0    1.39    0.65
   6   9   0    0.36    0.70
   6   9   0    1.48    0.93
   6   9   0    1.46    1.44
   6   9   0    1.59    0.60
   6   9   0    0.31    0.57
  -7  -9   0    0.49    1.24
  -7  -9   0   -1.05    0.46
  -7  -9   0    1.08    0.98
  -7  -9   0   -0.16    0.47
  -7  -9   0    1.27    0.82
  -7  -9   0   -0.01    0.80
   7   9   0    0.46    0.69
   7   9   0   -2.20    1.46
   7   9   0    0.82    0.98
   7   9   0   -0.33    0.62
   7   9   0   -0.04    0.64
   7   9   0    0.33    1.27
   7   9   0    0.37    0.54
   7   9   0    0.54    0.61
  -8  -9   0    4.63    1.23
  -8  -9   0    7.28    1.57
  -8  -9   0    9.23    2.67
  -8  -9   0   10.20    1.92
  -8  -9   0    1.89    1.29
  -8  -9   0    4.65    1.28
   8   9   0    7.54    1.42
   8   9   0    5.60    2.30
   8   9   0    6.26    2.00
   8   9   0    3.60    1.37
   8   9   0    6.12    2.31
   8   9   0    9.04    1.65
   8   9   0    4.18    1.14
   8 -10   0    0.23    1.05
   8 -10   0   -2.62    1.60
   8 -10   0   -0.32    1.05
   8 -10   0    0.09    0.59
   8 -10   0   -0.60    0.65
   8 -10   0    0.10    0.81
  -8  10   0    0.74    0.85
  -8  10   0   -0.23    1.02
  -8  10   0   -0.14    0.67
  -8  10   0   -0.14    0.33
   7 -10   0    0.90    0.98
   7 -10   0   -1.60    1.14
   7 -10   0   -1.36    1.03
   7 -10   0   -0.53    0.45
   7 -10   0   -0.94    0.68
   7 -10   0    0.85    0.67
   7 -10   0    0.34    1.08
   7 -10   0    1.31    1.01
  -7  10   0   -0.29    0.72
  -7  10   0   -0.04    0.28
  -7  10   0   -0.54    0.76
  -7  10   0    0.08    0.24
  -7  10   0    1.41    0.89
  -7  10   0   -0.48    1.20
   6 -10   0    0.87    0.77
   6 -10   0    0.73    1.04
   6 -10   0   -0.01    1.26
   6 -10   0    1.54    0.76
   6 -10   0    1.03    0.63
   6 -10   0    0.87    0.76
   6 -10   0    1.70    1.01
  -6  10   0    1.32    0.83
  -6  10   0   -0.11    0.63
  -6  10   0    0.02    0.78
  -6  10   0    0.96    1.30
  -6  10   0    1.05    0.70
   5 -10   0    0.81    1.29
   5 -10   0    1.69    0.86
   5 -10   0    1.15    0.54
   5 -10   0    1.05    0.67
   5 -10   0    0.76    0.90
   5 -10   0    1.05    0.77
   5 -10   0    1.56    0.77
  -5  10   0    0.62    0.64
  -5  10   0    2.61    1.10
  -5  10   0    1.14    0.70
  -5  10   0    1.60    1.17
  -5  10   0    1.66    0.66
   4 -10   0   12.61    1.24
   4 -10   0   10.64    2.67
   4 -10   0   10.65    1.50
   4 -10   0    8.71    2.31
   4 -10   0   12.49    2.06
   4 -10   0   12.66    1.74
   4 -10   0   11.67    1.48
  -4  10   0   10.48    1.88
  -4  10   0   13.61    1.54
  -4  10   0   10.88    1.59
  -4  10   0   11.71    2.00
   3 -10   0    9.62    1.49
   3 -10   0   10.20    1.31
   3 -10   0    7.54    2.25
   3 -10   0   13.03    3.28
   3 -10   0   12.18    1.49
   3 -10   0   10.28    0.86
   3 -10   0    9.90    0.88
   3 -10   0   12.59    1.63
   3 -10   0   11.29    2.04
   3 -10   0   11.37    1.37
  -3  10   0   12.44    1.40
  -3  10   0   11.67    1.87
  -3  10   0    8.31    1.29
  -3  10   0   11.23    1.50
  -3  10   0   12.87    1.55
  -3  10   0    8.30    1.62
   2 -10   0    0.50    0.55
   2 -10   0    1.04    0.75
   2 -10   0    0.19    0.59
   2 -10   0    1.52    0.78
   2 -10   0    0.66    0.48
   2 -10   0    0.31    0.48
   2 -10   0    0.08    0.38
   2 -10   0   -0.40    0.82
  -2  10   0   -0.40    0.56
  -2  10   0    0.44    0.55
  -2  10   0    0.95    0.60
  -2  10   0   -0.29    0.64
  -2  10   0    0.63    0.47
  -2  10   0    0.38    0.46
   1 -10   0    4.28    0.84
   1 -10   0    7.09    1.28
   1 -10   0    2.74    0.98
   1 -10   0    4.40    1.00
   1 -10   0    7.14    1.28
   1 -10   0    4.92    1.05
  -1  10   0    5.03    0.94
  -1  10   0    4.22    0.89
  -1  10   0    4.64    1.03
  -1  10   0    3.47    1.31
  -1  10   0    4.51    1.17
  -1  10   0    5.40    1.25
  -1  10   0    3.81    0.93
   0 -10   0    0.41    0.50
   0 -10   0    0.83    0.53
   0 -10   0   -0.05    0.37
   0 -10   0    0.78    0.55
   0 -10   0    0.28    0.40
   0 -10   0    0.03    0.52
   0 -10   0    0.09    0.66
   0  10   0    0.62    0.49
   0  10   0   -0.15    0.71
   0  10   0   -0.11    0.57
   0  10   0    0.07    0.38
   0  10   0   -0.10    0.44
   0  10   0    0.54    0.49
  -1 -10   0   32.32    3.24
  -1 -10   0   38.35    3.51
  -1 -10   0   33.90    3.14
  -1 -10   0   35.81    3.09
  -1 -10   0   32.46    2.85
  -1 -10   0   32.72    3.00
  -1 -10   0   34.63    3.19
   1  10   0   35.16    3.03
   1  10   0   26.89    3.51
   1  10   0   29.58    3.51
   1  10   0   33.84    2.95
   1  10   0   34.78    3.17
   1  10   0   33.50    3.30
  -2 -10   0   15.53    1.87
  -2 -10   0   15.51    1.63
  -2 -10   0   14.21    2.15
  -2 -10   0   16.08    2.17
  -2 -10   0   17.55    2.00
  -2 -10   0   17.41    1.83
  -2 -10   0   16.80    1.75
   2  10   0   12.31    2.19
   2  10   0   15.12    1.71
   2  10   0   14.95    1.78
   2  10   0   13.05    2.26
   2  10   0   11.71    2.01
   2  10   0   13.79    1.75
  -3 -10   0    3.24    0.81
  -3 -10   0    2.89    1.30
  -3 -10   0    2.77    1.14
  -3 -10   0    2.71    0.85
  -3 -10   0    3.64    1.14
  -3 -10   0    2.81    0.79
  -3 -10   0    0.34    0.66
   3  10   0    1.87    1.16
   3  10   0    2.56    1.76
   3  10   0    1.49    0.72
   3  10   0    1.85    0.63
   3  10   0    0.62    1.01
   3  10   0    4.49    1.39
  -4 -10   0    2.25    1.11
  -4 -10   0    1.25    0.80
  -4 -10   0   -0.23    0.60
  -4 -10   0    0.35    0.72
  -4 -10   0    0.17    0.86
  -4 -10   0   -0.07    0.48
   4  10   0    0.13    0.22
   4  10   0    0.25    0.47
   4  10   0    1.13    1.32
   4  10   0    0.67    0.68
   4  10   0    0.57    0.85
   4  10   0   -0.52    0.75
   4  10   0    0.43    0.54
  -5 -10   0    2.71    1.12
  -5 -10   0    1.05    0.93
  -5 -10   0    1.65    1.18
  -5 -10   0    1.51    0.78
  -5 -10   0    0.92    1.20
  -5 -10   0    2.18    0.83
  -5 -10   0    2.46    1.19
  -5 -10   0    1.76    0.75
   5  10   0    1.67    1.57
   5  10   0    1.71    0.77
   5  10   0    2.18    0.52
   5  10   0    2.05    1.28
   5  10   0    3.53    1.03
   5  10   0    1.44    0.45
   5  10   0    0.62    0.42
   5  10   0    1.34    1.34
  -6 -10   0   -0.59    1.09
  -6 -10   0   -0.52    0.55
  -6 -10   0    0.52    0.77
  -6 -10   0   -0.10    0.96
  -6 -10   0    1.07    0.76
   6  10   0    0.04    0.90
   6  10   0    0.69    0.47
   6  10   0   -0.31    0.64
   6  10   0    1.63    1.59
   6  10   0   -0.06    0.43
   6  10   0    0.37    0.72
   6  10   0   -0.02    0.46
   6  10   0    1.99    1.39
  -7 -10   0   23.91    4.11
  -7 -10   0   26.94    3.14
  -7 -10   0   29.77    3.66
  -7 -10   0   27.68    2.82
  -7 -10   0   24.54    2.86
   7  10   0   25.85    2.50
   7  10   0   23.18    2.41
   7  10   0   24.86    2.94
   7  10   0   22.37    3.31
   7  10   0   23.14    4.08
   7  10   0   22.89    4.01
   7 -11   0   11.26    2.49
   7 -11   0    7.43    2.11
   7 -11   0    7.64    1.45
   7 -11   0   10.59    1.82
   7 -11   0   10.69    1.86
   7 -11   0    8.43    1.79
   7 -11   0    6.29    2.83
  -7  11   0   12.61    1.97
  -7  11   0   10.18    1.64
  -7  11   0   13.62    2.32
   6 -11   0    5.83    1.29
   6 -11   0    6.51    1.47
   6 -11   0    4.25    1.37
   6 -11   0    5.33    1.10
   6 -11   0    5.37    1.37
   6 -11   0    7.43    1.51
   6 -11   0    4.40    1.71
   6 -11   0    2.55    1.70
  -6  11   0    4.47    1.45
  -6  11   0    6.89    1.56
  -6  11   0    5.68    2.10
  -6  11   0    7.57    1.42
   5 -11   0    2.68    1.25
   5 -11   0    3.02    1.02
   5 -11   0    2.12    0.94
   5 -11   0    2.31    0.62
   5 -11   0    1.28    1.36
   5 -11   0    2.82    0.95
  -5  11   0    0.29    1.01
  -5  11   0    1.83    0.95
  -5  11   0    1.91    0.82
  -5  11   0    0.11    1.05
   4 -11   0   21.49    2.27
   4 -11   0   16.52    1.98
   4 -11   0   21.00    2.24
   4 -11   0   18.19    1.61
   4 -11   0   20.03    2.14
   4 -11   0   20.43    2.43
   4 -11   0   22.60    2.77
   4 -11   0   22.69    3.48
  -4  11   0   18.76    2.85
  -4  11   0   20.12    2.28
  -4  11   0   17.90    2.02
  -4  11   0   21.98    2.86
  -4  11   0   23.89    2.34
   3 -11   0    1.13    0.88
   3 -11   0    0.53    0.65
   3 -11   0   -0.24    0.38
   3 -11   0    0.40    0.47
   3 -11   0    0.26    0.47
   3 -11   0    1.23    1.17
   3 -11   0   -1.03    0.75
   3 -11   0    1.12    0.68
  -3  11   0    0.29    0.44
  -3  11   0   -0.02    0.80
  -3  11   0    0.63    0.55
  -3  11   0    0.26    0.45
  -3  11   0    0.63    0.79
  -3  11   0    0.56    0.61
   2 -11   0   17.84    1.76
   2 -11   0   18.02    2.05
   2 -11   0   13.42    1.93
   2 -11   0   13.93    2.69
   2 -11   0   17.96    1.90
   2 -11   0   16.15    1.87
   2 -11   0   19.53    2.21
  -2  11   0   14.95    2.13
  -2  11   0   16.32    2.02
  -2  11   0   14.44    1.76
  -2  11   0   15.24    2.09
  -2  11   0   15.88    1.71
  -2  11   0   13.74    1.88
   1 -11   0   20.86    2.35
   1 -11   0   18.55    2.20
   1 -11   0   22.02    2.21
   1 -11   0   24.72    2.46
   1 -11   0   21.86    2.08
   1 -11   0   20.57    2.41
  -1  11   0   20.70    2.54
  -1  11   0   21.49    2.15
  -1  11   0   20.15    2.33
  -1  11   0   22.97    2.43
  -1  11   0   18.23    2.02
   0 -11   0    0.91    0.65
   0 -11   0    2.33    0.86
   0 -11   0    0.52    0.50
   0 -11   0    1.56    0.62
   0 -11   0    1.71    0.84
   0 -11   0    4.19    1.03
   0 -11   0    2.11    1.03
   0  11   0    3.36    1.20
   0  11   0    1.71    0.83
   0  11   0    2.32    1.10
   0  11   0    0.95    0.59
   0  11   0    2.96    1.29
   0  11   0    1.71    0.71
  -1 -11   0    5.16    1.46
  -1 -11   0    5.38    1.16
  -1 -11   0    2.71    0.96
  -1 -11   0    4.48    0.96
  -1 -11   0    5.79    1.41
  -1 -11   0    2.37    0.97
  -1 -11   0    5.70    0.99
   1  11   0    4.92    1.00
   1  11   0    3.56    1.15
   1  11   0    6.94    1.92
   1  11   0    5.48    1.20
   1  11   0    4.44    1.43
   1  11   0    3.95    1.20
  -2 -11   0    4.65    1.43
  -2 -11   0    3.63    1.28
  -2 -11   0    2.17    0.83
  -2 -11   0    3.70    0.91
  -2 -11   0    3.63    1.12
  -2 -11   0    3.29    0.96
  -2 -11   0    3.88    0.86
   2  11   0    4.47    1.07
   2  11   0    2.33    1.03
   2  11   0    2.72    1.27
   2  11   0    2.35    0.78
   2  11   0    3.73    1.42
  -3 -11   0    1.44    0.83
  -3 -11   0    0.92    1.06
  -3 -11   0    0.06    0.49
  -3 -11   0    1.59    1.02
  -3 -11   0    2.39    0.76
  -3 -11   0    1.24    0.98
  -3 -11   0    0.37    0.55
   3  11   0    0.94    0.63
   3  11   0    1.00    0.68
   3  11   0    1.38    1.20
   3  11   0   -1.91    0.98
   3  11   0    0.69    0.56
  -4 -11   0    3.32    1.44
  -4 -11   0    4.30    1.14
  -4 -11   0    8.94    1.32
  -4 -11   0    5.31    1.18
  -4 -11   0    5.39    1.16
  -4 -11   0    3.90    1.29
  -4 -11   0    4.62    1.46
  -4 -11   0    5.20    1.69
   4  11   0    8.85    2.06
   4  11   0    5.85    2.35
   4  11   0    6.01    1.33
   4  11   0    4.62    1.65
  -5 -11   0   22.05    2.30
  -5 -11   0   19.07    2.28
  -5 -11   0   21.49    2.51
  -5 -11   0   18.34    3.06
  -5 -11   0   19.13    3.09
  -5 -11   0   19.46    2.30
   5  11   0   18.30    2.25
   5  11   0   17.47    3.39
   5  11   0   20.16    2.99
   5  11   0   20.43    3.90
   5  11   0   19.80    1.66
   5 -12   0   -1.38    0.57
   5 -12   0    0.19    0.90
   5 -12   0    1.26    1.30
   5 -12   0    0.43    0.86
   5 -12   0   -0.01    0.25
   5 -12   0    0.08    0.88
   5 -12   0    0.06    0.64
   5 -12   0    0.03    0.46
  -5  12   0    0.52    0.72
  -5  12   0    0.54    1.05
   4 -12   0    1.30    0.92
   4 -12   0    0.76    0.68
   4 -12   0    0.96    0.88
   4 -12   0    2.40    1.27
   4 -12   0    1.03    1.31
   4 -12   0    1.04    0.70
   4 -12   0    0.36    0.51
  -4  12   0    1.41    0.80
  -4  12   0    0.57    1.20
  -4  12   0    2.11    1.09
  -4  12   0    0.87    0.72
   3 -12   0   10.14    1.75
   3 -12   0    8.90    1.57
   3 -12   0    8.25    1.33
   3 -12   0   10.00    2.31
   3 -12   0    7.34    2.38
   3 -12   0   12.11    1.55
   3 -12   0   10.75    1.40
   3 -12   0    6.78    1.48
  -3  12   0    9.13    1.28
  -3  12   0    7.22    1.56
  -3  12   0    7.94    1.35
  -3  12   0    5.14    1.61
  -3  12   0   11.42    1.97
   2 -12   0    6.28    1.20
   2 -12   0    6.10    2.06
   2 -12   0    5.64    1.36
   2 -12   0    6.74    1.36
   2 -12   0    5.65    1.45
   2 -12   0    8.35    1.33
   2 -12   0    9.13    1.67
   2 -12   0    6.37    1.20
  -2  12   0    6.63    1.48
  -2  12   0    8.12    1.67
  -2  12   0    5.26    1.21
  -2  12   0    5.85    1.44
  -2  12   0    9.80    1.25
  -2  12   0    9.82    1.49
   1 -12   0    0.25    0.47
   1 -12   0    0.34    0.59
   1 -12   0    0.51    0.67
   1 -12   0    1.27    0.92
   1 -12   0    1.12    0.67
   1 -12   0    1.27    0.74
   1 -12   0    2.32    1.53
   1 -12   0    0.14    0.69
  -1  12   0    0.66    0.52
  -1  12   0    0.25    0.72
  -1  12   0   -0.23    0.42
  -1  12   0    0.97    0.89
  -1  12   0   -0.15    0.80
   0 -12   0    1.97    0.80
   0 -12   0    2.25    0.94
   0 -12   0    0.92    0.56
   0 -12   0    1.17    0.72
   0 -12   0    2.21    0.93
   0 -12   0    1.21    0.87
   0 -12   0    0.70    1.06
   0  12   0    1.84    1.31
   0  12   0    1.65    0.71
   0  12   0    1.80    0.85
   0  12   0    1.30    0.67
   0  12   0    0.66    0.90
   0  12   0    1.97    0.98
  -1 -12   0    1.52    0.84
  -1 -12   0    1.42    0.73
  -1 -12   0    0.26    0.98
  -1 -12   0    1.31    0.89
  -1 -12   0    1.60    0.78
  -1 -12   0    2.44    1.01
  -1 -12   0    1.57    0.66
   1  12   0    1.06    1.01
   1  12   0    1.58    1.33
   1  12   0    2.57    0.86
   1  12   0    1.02    0.62
   1  12   0    0.99    0.64
   1  12   0    1.25    1.17
  -2 -12   0    7.05    1.41
  -2 -12   0   10.92    1.49
  -2 -12   0    8.77    1.83
  -2 -12   0    9.36    1.29
  -2 -12   0    9.74    1.98
  -2 -12   0    6.70    1.40
   2  12   0    4.95    1.17
   2  12   0   12.44    2.55
   2  12   0    8.91    2.11
   2  12   0   10.12    1.59
  -3 -12   0    4.06    1.14
  -3 -12   0    3.37    1.59
  -3 -12   0    6.84    1.62
  -3 -12   0    3.53    0.95
  -3 -12   0    3.26    1.01
  -3 -12   0    5.21    1.17
  -3 -12   0    4.65    1.14
  -3 -12   0    4.29    1.50
   3  12   0    3.68    1.00
   3  12   0    3.59    1.65
   3  12   0    6.45    1.93
  -4 -12   0   49.66    4.42
  -4 -12   0   49.47    5.22
  -4 -12   0   47.48    4.42
  -4 -12   0   57.83    4.42
  -4 -12   0   48.91    5.23
  -4 -12   0   49.90    5.07
   4  12   0   41.64    4.27
   4  12   0   50.22    5.43
   4  12   0   59.09    5.42
   2 -13   0    5.26    1.48
   2 -13   0    5.79    1.54
   2 -13   0   12.06    1.92
   2 -13   0    5.78    1.20
   2 -13   0    7.71    1.45
  -2  13   0    4.50    1.29
  -2  13   0    6.23    1.48
  -2  13   0    5.32    1.21
   1 -13   0    8.18    1.85
   1 -13   0    7.19    1.59
   1 -13   0   12.80    1.55
   1 -13   0   13.35    3.10
   1 -13   0   12.21    1.83
   1 -13   0   11.97    1.82
  -1  13   0    8.28    1.36
  -1  13   0   11.17    2.00
  -1  13   0   13.80    2.11
   0 -13   0    3.48    1.40
   0 -13   0    1.17    0.95
   0 -13   0    2.07    0.77
   0 -13   0    1.41    1.00
   0 -13   0    1.99    0.93
   0  13   0    2.16    0.77
   0  13   0    1.23    1.35
   0  13   0    1.83    1.15
   0  13   0    3.88    1.41
   1  13  -1    3.57    1.65
   1  13  -1    3.32    1.04
   1  13  -1    0.66    0.80
   1  13  -1    2.59    0.78
   1  13  -1    4.04    1.39
  -1 -13   1    2.32    0.88
  -1 -13   1    4.45    1.08
  -1 -13   1    0.93    1.14
  -1 -13   1    3.18    0.97
  -1 -13   1    1.28    0.63
  -1 -13   1    2.29    0.99
  -1 -13   1    1.48    0.96
   0  13  -1    9.77    1.88
   0  13  -1    6.03    1.14
   0  13  -1   10.83    1.58
   0  13  -1    7.87    2.24
   0  13  -1    8.03    1.82
   0 -13   1    4.46    1.49
   0 -13   1    8.07    1.19
   0 -13   1    7.47    1.24
   0 -13   1    7.15    1.57
   0 -13   1    6.93    2.42
   0 -13   1    7.84    1.13
   0 -13   1    6.63    1.50
  -1  13  -1   22.60    2.30
  -1  13  -1   23.78    2.75
  -1  13  -1   21.46    2.40
   1 -13   1   22.23    2.68
   1 -13   1   25.99    2.89
   1 -13   1   23.04    2.56
   1 -13   1   27.43    2.98
   1 -13   1   27.64    2.52
   1 -13   1   24.28    2.43
   1 -13   1   28.26    2.40
   1 -13   1   26.27    3.95
  -2  13  -1   16.18    2.12
  -2  13  -1   16.19    1.71
  -2  13  -1   17.12    2.10
   2 -13   1   16.42    2.16
   2 -13   1   19.07    2.04
   2 -13   1   15.89    1.75
   2 -13   1   14.93    1.85
   2 -13   1   16.12    1.85
   2 -13   1   14.82    2.16
   2 -13   1   18.08    3.45
   4  12  -1    4.86    1.82
   4  12  -1    2.95    1.47
   4  12  -1    2.73    0.84
   4  12  -1    3.74    2.08
  -4 -12   1    3.67    1.35
  -4 -12   1    3.06    0.90
  -4 -12   1    4.33    1.25
  -4 -12   1    4.08    1.08
  -4 -12   1    3.34    1.45
  -4 -12   1    3.27    1.49
  -4 -12   1    1.98    0.90
   3  12  -1    0.81    1.16
   3  12  -1    1.38    0.75
   3  12  -1    1.98    1.44
   3  12  -1    1.32    0.65
  -3 -12   1    2.37    0.96
  -3 -12   1   -0.04    0.77
  -3 -12   1    0.72    0.62
  -3 -12   1    0.75    0.92
  -3 -12   1    0.06    0.48
  -3 -12   1    0.86    0.66
  -3 -12   1    1.97    0.75
  -3 -12   1    0.72    1.05
   2  12  -1    3.41    1.62
   2  12  -1    4.49    1.12
   2  12  -1    4.73    1.09
   2  12  -1    6.38    1.84
   2  12  -1    5.18    1.05
  -2 -12   1    7.08    1.61
  -2 -12   1    5.41    1.10
  -2 -12   1    4.39    0.95
  -2 -12   1    6.46    1.09
  -2 -12   1    5.97    1.85
  -2 -12   1    2.52    1.04
  -2 -12   1    3.55    1.15
  -2 -12   1    5.96    1.34
   1  12  -1   11.17    2.39
   1  12  -1    7.72    1.38
   1  12  -1    7.00    1.21
   1  12  -1    5.35    1.60
  -1 -12   1    6.36    1.62
  -1 -12   1    7.65    1.92
  -1 -12   1    8.91    1.14
  -1 -12   1    6.87    1.20
  -1 -12   1    6.46    1.39
  -1 -12   1    6.69    1.13
  -1 -12   1    5.73    1.55
  -1 -12   1    8.27    1.31
   0  12  -1   40.23    4.56
   0  12  -1   33.44    3.42
   0  12  -1   38.38    4.01
   0  12  -1   36.30    3.54
   0 -12   1   39.39    3.88
   0 -12   1   38.74    3.63
   0 -12   1   43.20    3.65
   0 -12   1   40.10    3.68
   0 -12   1   43.38    3.47
   0 -12   1   40.99    3.37
  -1  12  -1  100.92    7.97
  -1  12  -1   98.76    7.71
  -1  12  -1   91.21    7.29
   1 -12   1   96.25    7.37
   1 -12   1  107.53    7.78
   1 -12   1  100.00    9.07
   1 -12   1   92.51    7.42
   1 -12   1  104.57    7.62
   1 -12   1   96.03    7.67
   1 -12   1   89.94    7.63
  -2  12  -1   52.66    5.15
  -2  12  -1   59.61    5.61
   2 -12   1   61.69    4.91
   2 -12   1   68.24    6.70
   2 -12   1   57.74    5.60
   2 -12   1   63.51    4.86
   2 -12   1   62.62    5.26
   2 -12   1   55.97    5.04
   2 -12   1   61.79    4.93
   2 -12   1   58.32    4.93
  -3  12  -1    2.51    0.73
  -3  12  -1    2.40    1.22
  -3  12  -1    2.70    1.15
  -3  12  -1    6.56    1.55
   3 -12   1    4.47    1.10
   3 -12   1    4.64    1.00
   3 -12   1    4.97    1.24
   3 -12   1    3.59    0.92
   3 -12   1    5.84    2.06
   3 -12   1    4.70    1.21
   3 -12   1    2.44    0.98
   3 -12   1    2.73    1.21
  -4  12  -1    3.93    1.48
  -4  12  -1    6.29    1.65
  -4  12  -1    4.16    1.11
  -4  12  -1    3.56    1.03
  -4  12  -1    3.66    0.87
   4 -12   1    2.01    0.73
   4 -12   1    4.80    1.32
   4 -12   1    3.50    0.52
   4 -12   1    5.10    1.12
   4 -12   1    4.29    1.14
   4 -12   1    2.20    1.63
   4 -12   1    4.16    1.65
   4 -12   1    5.99    1.15
   4 -12   1    3.50    0.46
  -5  12  -1   -0.92    0.73
  -5  12  -1   -0.17    0.50
   5 -12   1    0.67    0.46
   5 -12   1    1.69    1.19
   5 -12   1   -1.19    0.57
   5 -12   1   -0.81    0.81
   5 -12   1    0.65    0.72
   5 -12   1   -0.95    0.95
   5 -12   1    0.76    0.82
   6  11  -1    2.30    1.94
   6  11  -1    0.53    0.46
   6  11  -1   -0.12    1.56
   6  11  -1    0.36    0.83
   6  11  -1    0.42    0.64
  -6 -11   1    2.04    1.33
  -6 -11   1    0.98    0.78
  -6 -11   1    1.19    1.22
  -6 -11   1    0.80    0.94
  -6 -11   1    1.14    0.74
   5  11  -1    5.90    1.19
   5  11  -1    5.71    1.68
   5  11  -1    3.81    1.08
   5  11  -1    1.10    1.69
   5  11  -1    5.28    1.75
  -5 -11   1    4.67    1.13
  -5 -11   1    7.05    1.33
  -5 -11   1    2.90    0.92
  -5 -11   1    4.37    1.67
  -5 -11   1    3.24    1.31
  -5 -11   1    3.60    1.05
  -5 -11   1    3.53    1.45
   4  11  -1    0.49    0.66
   4  11  -1    0.03    0.39
   4  11  -1   -0.20    1.39
   4  11  -1    2.13    1.37
  -4 -11   1    1.03    1.18
  -4 -11   1    0.24    0.47
  -4 -11   1    0.40    0.57
  -4 -11   1    0.51    0.58
  -4 -11   1   -0.36    0.77
  -4 -11   1    0.68    0.78
  -4 -11   1    0.61    1.05
  -4 -11   1    0.81    0.56
   3  11  -1   41.18    4.06
   3  11  -1   34.64    4.79
   3  11  -1   35.63    4.11
   3  11  -1   36.28    4.09
   3  11  -1   38.26    3.38
   3  11  -1   38.18    3.25
   3  11  -1   38.11    3.45
  -3 -11   1   32.25    3.48
  -3 -11   1   32.87    3.47
  -3 -11   1   37.89    3.28
  -3 -11   1   36.71    3.17
  -3 -11   1   34.91    3.78
  -3 -11   1   34.55    3.25
  -3 -11   1   37.20    4.44
  -3 -11   1   35.44    3.26
   2  11  -1   84.44    6.56
   2  11  -1   85.38    7.05
   2  11  -1   69.14    7.09
   2  11  -1   92.22    7.60
   2  11  -1   73.81    6.38
   2  11  -1   84.31    6.37
  -2 -11   1   91.79    6.75
  -2 -11   1   78.93    6.44
  -2 -11   1   86.55    6.45
  -2 -11   1   85.20    7.06
  -2 -11   1   84.68    6.45
  -2 -11   1   76.62    6.80
  -2 -11   1   85.52    6.33
  -2 -11   1   78.19    6.67
   1  11  -1    6.01    1.12
   1  11  -1    6.76    1.16
   1  11  -1    3.85    1.54
   1  11  -1    5.85    0.96
   1  11  -1    8.57    1.55
   1  11  -1    6.87    1.62
  -1 -11   1    6.22    1.35
  -1 -11   1    5.13    1.99
  -1 -11   1    7.04    1.09
  -1 -11   1    5.80    0.98
  -1 -11   1    4.95    1.20
  -1 -11   1    5.16    1.07
  -1 -11   1    4.71    1.30
  -1 -11   1    6.70    1.00
   0  11  -1    7.55    1.14
   0  11  -1    6.94    1.92
   0  11  -1   10.68    1.45
   0  11  -1   10.73    1.60
   0  11  -1    9.95    1.75
   0 -11   1    8.78    1.35
   0 -11   1    7.99    1.44
   0 -11   1    8.24    1.12
   0 -11   1   12.07    1.78
   0 -11   1    9.27    1.18
   0 -11   1    9.08    1.25
  -1  11  -1   36.00    3.16
  -1  11  -1   32.32    3.32
  -1  11  -1   33.19    3.50
  -1  11  -1   32.49    2.85
  -1  11  -1   33.69    3.19
   1 -11   1   30.10    3.07
   1 -11   1   35.38    3.19
   1 -11   1   36.09    2.90
   1 -11   1   33.37    4.16
   1 -11   1   34.75    3.18
   1 -11   1   32.87    2.96
   1 -11   1   35.61    3.26
   1 -11   1   30.79    2.88
  -2  11  -1    6.23    1.52
  -2  11  -1    7.81    1.54
  -2  11  -1    5.43    0.96
  -2  11  -1    6.69    1.35
  -2  11  -1    5.43    1.14
   2 -11   1    3.54    1.01
   2 -11   1    6.07    1.07
   2 -11   1    7.91    2.18
   2 -11   1    6.22    1.40
   2 -11   1    5.20    1.18
   2 -11   1    7.59    1.01
   2 -11   1    5.12    0.91
  -3  11  -1    8.11    2.07
  -3  11  -1    8.87    1.35
  -3  11  -1    8.08    1.24
  -3  11  -1    8.10    1.13
  -3  11  -1    9.08    1.78
   3 -11   1    7.92    0.77
   3 -11   1   10.30    1.29
   3 -11   1    8.70    0.75
   3 -11   1    7.84    1.51
   3 -11   1    9.38    1.83
   3 -11   1    8.36    1.35
   3 -11   1    8.71    1.22
   3 -11   1    8.99    2.46
   3 -11   1    6.05    1.08
   3 -11   1   10.41    1.35
  -4  11  -1    0.54    0.45
  -4  11  -1   -0.15    0.81
  -4  11  -1    0.52    0.84
  -4  11  -1    0.35    0.54
   4 -11   1    1.25    0.61
   4 -11   1    0.96    0.75
   4 -11   1    0.75    0.68
   4 -11   1    0.44    0.80
   4 -11   1   -0.34    0.49
   4 -11   1    1.19    1.36
   4 -11   1    0.45    0.38
  -5  11  -1   -0.03    0.39
  -5  11  -1    1.99    1.31
  -5  11  -1    0.51    0.96
  -5  11  -1    0.89    0.76
  -5  11  -1    0.18    0.60
   5 -11   1    0.06    0.71
   5 -11   1    0.06    0.63
   5 -11   1    0.08    0.41
   5 -11   1   -0.02    1.03
   5 -11   1    0.40    0.64
   5 -11   1    0.25    0.75
   5 -11   1    0.19    0.47
  -6  11  -1    0.76    0.98
  -6  11  -1    0.99    0.72
  -6  11  -1   -1.78    0.91
  -6  11  -1    2.20    0.89
   6 -11   1    0.68    0.87
   6 -11   1    1.71    1.24
   6 -11   1    1.37    1.42
   6 -11   1    1.01    0.66
   6 -11   1    0.75    0.79
   6 -11   1    1.23    0.67
   6 -11   1    0.60    0.73
   6 -11   1    0.96    0.87
  -7  11  -1   18.70    2.88
  -7  11  -1   16.69    2.35
  -7  11  -1   22.00    2.29
   7 -11   1   14.46    2.09
   7 -11   1   20.53    2.27
   7 -11   1   18.16    3.46
   7 -11   1   15.33    2.14
   7 -11   1   14.98    3.93
   7 -11   1   16.02    2.36
   7  10  -1   18.99    1.75
   7  10  -1   16.40    3.50
   7  10  -1   17.91    2.35
   7  10  -1   14.68    2.66
   7  10  -1   18.37    1.70
   7  10  -1   17.12    1.91
   7  10  -1   12.38    3.00
  -7 -10   1   16.88    2.17
  -7 -10   1   16.66    2.81
  -7 -10   1   15.08    3.32
  -7 -10   1   15.80    2.35
  -7 -10   1   20.45    2.35
   6  10  -1    2.45    0.82
   6  10  -1    1.29    0.75
   6  10  -1    1.11    0.52
   6  10  -1    1.19    1.07
   6  10  -1    1.13    1.48
   6  10  -1    1.68    1.68
  -6 -10   1    1.94    0.84
  -6 -10   1    1.73    0.94
  -6 -10   1    2.41    0.89
  -6 -10   1    0.99    0.97
  -6 -10   1    0.62    0.75
  -6 -10   1    0.22    1.27
  -6 -10   1    0.95    1.12
   5  10  -1    6.40    1.83
   5  10  -1    7.12    1.37
   5  10  -1   10.43    2.70
   5  10  -1    6.33    1.95
   5  10  -1    6.70    1.63
   5  10  -1    7.70    0.94
  -5 -10   1    7.00    1.61
  -5 -10   1    8.45    1.39
  -5 -10   1    6.69    1.29
  -5 -10   1    7.64    1.37
  -5 -10   1    6.59    1.92
  -5 -10   1    8.23    1.98
   4  10  -1    1.33    0.37
   4  10  -1    1.07    1.00
   4  10  -1    2.18    1.62
   4  10  -1    2.91    0.94
   4  10  -1    1.18    0.87
   4  10  -1    2.98    0.83
   4  10  -1    2.54    1.26
   4  10  -1    0.44    0.58
  -4 -10   1    2.17    0.86
  -4 -10   1    2.11    0.76
  -4 -10   1    5.21    1.93
  -4 -10   1    2.27    0.96
  -4 -10   1    0.73    0.57
  -4 -10   1    2.56    1.06
  -4 -10   1    1.83    0.95
   3  10  -1   64.20    6.28
   3  10  -1   89.43    7.52
   3  10  -1   66.13    5.69
   3  10  -1   77.81    5.78
   3  10  -1   65.44    6.38
   3  10  -1   67.34    6.24
  -3 -10   1   80.76    5.98
  -3 -10   1   69.37    5.65
  -3 -10   1   73.86    6.30
  -3 -10   1   75.81    5.68
  -3 -10   1   63.70    6.06
  -3 -10   1   70.47    5.54
  -3 -10   1   69.61    6.23
   2  10  -1   87.27    8.53
   2  10  -1   85.08    7.09
   2  10  -1   92.55    7.91
   2  10  -1   92.89    7.24
   2  10  -1   92.94    7.08
   2  10  -1  110.95    8.17
   2  10  -1   99.77    7.70
  -2 -10   1   96.84    7.59
  -2 -10   1   98.61    7.73
  -2 -10   1   93.46    7.01
  -2 -10   1   98.12    7.35
  -2 -10   1   94.89    7.17
  -2 -10   1   81.05    7.33
   1  10  -1   11.99    1.32
   1  10  -1   11.13    1.57
   1  10  -1   10.39    1.22
   1  10  -1   10.25    1.79
   1  10  -1   11.65    2.08
   1  10  -1   10.72    1.39
  -1 -10   1   10.57    1.27
  -1 -10   1    8.39    1.12
  -1 -10   1   10.03    1.40
  -1 -10   1    9.83    1.54
  -1 -10   1    9.53    1.49
  -1 -10   1   11.00    1.67
  -1 -10   1    8.64    1.25
  -1 -10   1    7.86    1.15
   0  10  -1    0.32    0.41
   0  10  -1   -0.16    0.44
   0  10  -1    1.43    1.04
   0  10  -1    0.56    0.63
   0  10  -1   -0.07    0.57
   0  10  -1    0.27    0.36
   0 -10   1    0.40    0.52
   0 -10   1   -0.35    0.36
   0 -10   1    0.39    0.34
   0 -10   1    1.33    0.77
   0 -10   1    0.19    0.59
   0 -10   1    0.55    0.40
   0 -10   1    0.84    0.42
   0 -10   1    0.44    0.77
  -1  10  -1    3.43    0.93
  -1  10  -1    1.18    0.66
  -1  10  -1    2.53    0.68
  -1  10  -1    1.89    0.77
  -1  10  -1    1.33    0.90
  -1  10  -1    2.37    0.63
  -1  10  -1    2.80    1.30
   1 -10   1    0.75    0.44
   1 -10   1    1.45    0.55
   1 -10   1    1.56    0.68
   1 -10   1    0.90    0.94
   1 -10   1    2.02    0.82
   1 -10   1    1.39    0.71
   1 -10   1    2.08    0.60
  -2  10  -1    0.28    0.44
  -2  10  -1    0.36    0.46
  -2  10  -1   -0.10    0.40
  -2  10  -1    0.42    0.79
  -2  10  -1    0.76    0.65
  -2  10  -1    0.14    0.33
   2 -10   1    0.25    0.40
   2 -10   1    0.17    0.91
   2 -10   1    0.55    0.15
   2 -10   1    0.17    0.51
   2 -10   1    0.40    0.67
   2 -10   1    0.70    0.62
   2 -10   1    0.55    0.47
   2 -10   1    0.66    0.59
   2 -10   1    0.65    0.42
  -3  10  -1    1.48    0.96
  -3  10  -1    0.29    0.47
  -3  10  -1    0.75    0.87
  -3  10  -1    0.10    0.38
  -3  10  -1   -0.34    0.40
   3 -10   1    0.62    0.43
   3 -10   1    0.69    0.50
   3 -10   1   -0.42    0.30
   3 -10   1   -0.23    0.37
   3 -10   1    0.27    0.31
   3 -10   1    0.73    1.12
   3 -10   1    1.13    1.09
   3 -10   1    0.05    0.60
   3 -10   1    0.84    0.65
   3 -10   1    0.37    0.68
  -4  10  -1   35.98    3.22
  -4  10  -1   34.42    3.71
  -4  10  -1   27.87    3.55
  -4  10  -1   35.42    3.05
  -4  10  -1   31.58    3.04
   4 -10   1   37.20    4.52
   4 -10   1   43.97    4.34
   4 -10   1   34.31    2.92
   4 -10   1   32.79    3.07
   4 -10   1   33.81    3.17
   4 -10   1   36.57    3.11
   4 -10   1   38.21    3.70
   4 -10   1   33.06    3.29
  -5  10  -1    5.04    1.52
  -5  10  -1    3.96    1.02
  -5  10  -1    5.31    1.04
  -5  10  -1    2.57    1.18
  -5  10  -1    5.51    1.31
   5 -10   1    5.66    2.05
   5 -10   1    5.66    1.19
   5 -10   1    3.70    1.35
   5 -10   1    6.68    1.67
   5 -10   1    5.37    1.10
   5 -10   1    6.71    1.32
   5 -10   1    3.30    1.09
  -6  10  -1    0.20    0.66
  -6  10  -1   -0.31    0.71
  -6  10  -1   -0.16    0.57
  -6  10  -1   -0.24    1.16
  -6  10  -1   -0.38    0.33
   6 -10   1   -0.58    1.13
   6 -10   1    2.20    1.05
   6 -10   1    2.19    0.87
   6 -10   1   -0.39    0.52
   6 -10   1    0.43    0.97
   6 -10   1   -0.82    0.53
   6 -10   1    0.86    0.69
   6 -10   1    0.38    0.54
  -7  10  -1   10.44    2.04
  -7  10  -1    8.09    1.98
  -7  10  -1    6.69    1.97
  -7  10  -1    7.84    1.40
   7 -10   1    7.78    1.76
   7 -10   1    7.38    1.47
   7 -10   1    6.83    2.09
   7 -10   1    9.28    1.64
   7 -10   1    5.43    1.47
   7 -10   1    7.52    1.55
   7 -10   1    7.21    2.86
   7 -10   1    6.90    1.62
  -8  10  -1    0.21    0.25
  -8  10  -1    1.13    1.17
  -8  10  -1    0.65    0.83
  -8  10  -1    0.23    0.31
  -8  10  -1    0.10    0.79
   8 -10   1   -0.02    0.75
   8 -10   1    3.97    2.81
   8 -10   1    1.11    0.85
   8 -10   1    0.58    1.07
   8 -10   1    0.19    0.82
   8 -10   1   -0.42    0.88
   8 -10   1   -0.45    0.67
   8   9  -1   22.19    3.98
   8   9  -1   22.64    2.73
   8   9  -1   27.77    3.04
   8   9  -1   29.42    2.89
   8   9  -1   26.86    2.73
   8   9  -1   26.64    3.68
   8   9  -1   33.50    3.44
   8   9  -1   38.91    4.49
  -8  -9   1   30.05    3.36
  -8  -9   1   31.32    3.02
  -8  -9   1   26.53    2.95
  -8  -9   1   18.77    3.94
  -8  -9   1   25.21    3.47
  -8  -9   1   25.95    3.02
   7   9  -1   17.29    3.13
   7   9  -1   13.71    1.99
   7   9  -1   16.31    4.79
   7   9  -1   15.45    2.20
   7   9  -1   13.53    1.68
   7   9  -1   16.18    2.63
   7   9  -1   15.37    1.81
  -7  -9   1   16.21    1.94
  -7  -9   1    9.64    2.50
  -7  -9   1   16.38    2.28
  -7  -9   1   18.42    2.36
  -7  -9   1   15.52    3.10
  -7  -9   1   17.04    2.57
  -7  -9   1    8.21    2.60
  -7  -9   1   14.59    2.01
   6   9  -1    2.28    1.21
   6   9  -1    5.00    1.84
   6   9  -1    3.42    1.12
   6   9  -1    2.97    0.98
   6   9  -1    3.65    0.84
   6   9  -1    4.62    0.92
   6   9  -1    3.34    0.77
   6   9  -1    5.86    1.82
  -6  -9   1    2.35    0.94
  -6  -9   1    4.27    1.21
  -6  -9   1    2.63    1.24
  -6  -9   1    4.44    1.07
  -6  -9   1    3.90    1.12
  -6  -9   1    7.69    2.22
  -6  -9   1    1.66    1.23
  -6  -9   1    3.85    0.96
  -6  -9   1    4.96    1.75
   5   9  -1   38.40    4.18
   5   9  -1   35.41    3.57
   5   9  -1   50.93    4.97
   5   9  -1   35.24    3.98
   5   9  -1   38.91    4.23
   5   9  -1   32.75    3.38
   5   9  -1   35.88    2.92
   5   9  -1   38.78    3.53
   5   9  -1   32.12    3.04
   5   9  -1   38.68    2.93
  -5  -9   1   39.08    3.74
  -5  -9   1   35.45    4.08
  -5  -9   1   43.13    5.03
  -5  -9   1   40.05    3.40
  -5  -9   1   44.86    3.75
  -5  -9   1   40.80    4.77
  -5  -9   1   41.15    3.49
  -5  -9   1   29.66    3.66
   4   9  -1    0.90    0.93
   4   9  -1    2.05    0.48
   4   9  -1    0.93    0.97
   4   9  -1    3.01    1.60
   4   9  -1    1.53    0.79
   4   9  -1    2.93    0.77
   4   9  -1    3.79    1.36
   4   9  -1    1.12    0.66
  -4  -9   1    2.06    1.07
  -4  -9   1    1.18    0.67
  -4  -9   1    1.20    0.61
  -4  -9   1    2.19    1.01
  -4  -9   1    3.78    0.90
  -4  -9   1    2.60    2.23
  -4  -9   1    2.06    0.59
  -4  -9   1    3.40    1.01
  -4  -9   1    0.58    0.89
   3   9  -1   10.74    2.08
   3   9  -1   14.85    2.71
   3   9  -1    9.78    1.36
   3   9  -1   11.53    1.34
   3   9  -1   13.01    1.89
   3   9  -1    8.77    1.92
   3   9  -1    7.82    1.26
  -3  -9   1    8.83    1.01
  -3  -9   1   11.16    1.70
  -3  -9   1   12.78    1.58
  -3  -9   1    9.16    1.75
  -3  -9   1   11.33    1.88
  -3  -9   1   11.83    1.31
  -3  -9   1    9.08    1.26
   2   9  -1    7.46    1.02
   2   9  -1    6.10    1.03
   2   9  -1    7.51    1.35
   2   9  -1    5.47    1.97
   2   9  -1    6.75    1.02
   2   9  -1    4.50    1.33
  -2  -9   1    7.01    0.94
  -2  -9   1    5.71    1.31
  -2  -9   1    9.15    1.08
  -2  -9   1    7.44    1.24
  -2  -9   1    6.97    1.02
  -2  -9   1    5.96    1.82
  -2  -9   1    5.13    1.14
  -2  -9   1    6.18    0.96
  -2  -9   1    5.49    1.30
   1   9  -1    1.47    0.92
   1   9  -1    2.80    0.68
   1   9  -1    1.99    1.43
   1   9  -1    1.28    0.83
   1   9  -1    1.89    0.59
   1   9  -1    1.85    0.51
   1   9  -1    2.26    0.77
  -1  -9   1    1.74    0.72
  -1  -9   1    1.88    0.56
  -1  -9   1    1.25    0.84
  -1  -9   1    0.80    0.44
  -1  -9   1    1.10    0.49
  -1  -9   1    1.84    0.86
  -1  -9   1    1.79    0.62
  -1  -9   1    2.16    0.65
  -1  -9   1    2.18    0.75
   0   9  -1   -0.25    0.42
   0   9  -1    0.36    0.74
   0   9  -1    1.26    0.42
   0   9  -1    0.47    0.60
   0   9  -1   -0.20    0.29
   0   9  -1    0.41    0.39
   0  -9   1   -0.11    0.49
   0  -9   1    0.27    0.52
   0  -9   1    0.27    0.40
   0  -9   1    0.60    0.40
   0  -9   1    0.46    0.69
   0  -9   1    0.26    0.45
   0  -9   1    1.02    0.56
   0  -9   1    1.08    0.47
  -1   9  -1    2.13    0.58
  -1   9  -1    2.15    0.63
  -1   9  -1    1.65    0.58
  -1   9  -1    1.77    0.56
  -1   9  -1    1.93    0.88
  -1   9  -1    2.93    1.17
  -1   9  -1    1.42    0.71
   1  -9   1    4.46    1.79
   1  -9   1    2.24    0.74
   1  -9   1    1.51    0.80
   1  -9   1    1.71    0.70
   1  -9   1    3.95    0.69
   1  -9   1    1.90    0.71
   1  -9   1    2.79    0.66
  -2   9  -1    0.59    0.42
  -2   9  -1    0.43    0.56
  -2   9  -1    0.49    0.47
  -2   9  -1    0.28    0.67
  -2   9  -1    0.45    0.36
  -2   9  -1    0.45    0.40
   2  -9   1    1.44    1.22
   2  -9   1    0.05    0.43
   2  -9   1    0.47    0.50
   2  -9   1    0.31    0.57
   2  -9   1    0.41    0.28
   2  -9   1    0.37    0.42
   2  -9   1    0.73    0.41
   2  -9   1    0.09    0.75
   2  -9   1    0.65    0.43
   2  -9   1   -0.30    0.27
   2  -9   1   -0.34    0.37
   2  -9   1    0.60    0.23
  -3   9  -1   37.53    3.10
  -3   9  -1   35.90    3.15
  -3   9  -1   36.90    3.22
  -3   9  -1   43.79    3.84
  -3   9  -1   36.82    3.56
   3  -9   1   38.98    3.12
   3  -9   1   35.38    3.19
   3  -9   1   32.99    2.95
   3  -9   1   37.64    3.23
   3  -9   1   37.83    4.38
   3  -9   1   35.41    3.51
   3  -9   1   39.76    2.98
   3  -9   1   33.63    4.31
   3  -9   1   35.84    3.30
  -4   9  -1   72.19    5.51
  -4   9  -1   69.02    5.34
  -4   9  -1   72.94    6.07
  -4   9  -1   66.69    5.37
  -4   9  -1   58.84    5.70
   4  -9   1   64.02    5.39
   4  -9   1   68.36    5.32
   4  -9   1   65.36    5.30
   4  -9   1   64.87    5.51
   4  -9   1   65.51    5.23
   4  -9   1   74.67    6.84
   4  -9   1   73.41    5.93
  -5   9  -1   12.51    2.16
  -5   9  -1   12.57    1.68
  -5   9  -1   14.24    1.78
  -5   9  -1   13.43    1.84
  -5   9  -1   15.82    2.31
   5  -9   1   14.38    1.75
   5  -9   1   12.99    1.64
   5  -9   1   20.74    3.24
   5  -9   1   16.29    1.76
   5  -9   1   15.32    1.79
   5  -9   1   16.37    1.97
   5  -9   1   15.76    2.33
  -6   9  -1   -0.61    0.86
  -6   9  -1   -0.03    0.48
  -6   9  -1    0.32    0.55
  -6   9  -1   -0.02    0.19
  -6   9  -1    0.84    0.54
  -6   9  -1    0.06    0.26
  -6   9  -1    0.06    0.85
   6  -9   1    0.73    0.67
   6  -9   1    0.09    0.67
   6  -9   1    0.39    1.38
   6  -9   1   -0.41    0.61
   6  -9   1   -0.06    0.44
   6  -9   1   -3.10    1.09
   6  -9   1    0.38    0.89
   6  -9   1    0.27    0.56
  -7   9  -1    1.53    0.86
  -7   9  -1    1.19    1.09
  -7   9  -1    1.06    0.44
  -7   9  -1    0.69    0.79
  -7   9  -1    0.83    0.38
  -7   9  -1    2.18    2.10
   7  -9   1    1.78    0.93
   7  -9   1    1.59    1.13
   7  -9   1    0.92    0.69
   7  -9   1    1.17    2.01
   7  -9   1    0.70    0.77
   7  -9   1    0.14    0.82
   7  -9   1    1.93    0.88
   7  -9   1    2.20    0.93
  -8   9  -1    1.76    1.54
  -8   9  -1   -0.19    0.72
  -8   9  -1    1.89    1.43
  -8   9  -1    0.42    0.47
  -8   9  -1    0.27    0.85
   8  -9   1    0.23    0.65
   8  -9   1    0.43    1.10
   8  -9   1   -0.11    0.74
   8  -9   1    0.14    0.87
   8  -9   1    1.39    0.87
   8  -9   1   -0.16    2.34
   8  -9   1    0.61    0.72
  -9   9  -1    8.89    1.91
  -9   9  -1    9.75    1.25
  -9   9  -1    5.31    1.48
  -9   9  -1   12.18    2.61
  -9   9  -1    7.22    1.08
   9  -9   1    8.16    1.85
   9  -9   1    7.76    1.47
   9  -9   1    5.98    1.90
   9  -9   1    4.70    1.41
   9  -9   1    1.89    3.12
   9  -9   1    4.24    1.70
   9   8  -1    3.56    1.67
   9   8  -1    3.09    1.11
   9   8  -1    7.60    1.63
   9   8  -1    4.00    1.61
   9   8  -1    4.20    1.20
   9   8  -1    1.78    1.63
   9   8  -1    2.85    1.19
   9   8  -1    0.20    1.72
  -9  -8   1    3.17    1.59
  -9  -8   1    1.24    1.53
  -9  -8   1    3.19    1.20
  -9  -8   1    2.37    1.11
  -9  -8   1    2.55    1.37
  -9  -8   1    6.50    1.48
  -9  -8   1    5.22    1.44
   8   8  -1   10.34    2.59
   8   8  -1   12.90    2.33
   8   8  -1   10.38    1.58
   8   8  -1    8.16    1.67
   8   8  -1    8.89    1.63
   8   8  -1   12.65    2.98
   8   8  -1    6.86    2.00
   8   8  -1   12.89    1.66
  -8  -8   1    7.37    1.54
  -8  -8   1   10.61    2.84
  -8  -8   1    7.31    1.62
  -8  -8   1   10.02    2.09
  -8  -8   1   12.96    2.00
  -8  -8   1    6.58    1.80
  -8  -8   1    9.07    1.76
   7   8  -1    0.94    1.36
   7   8  -1    2.51    0.89
   7   8  -1    2.92    1.37
   7   8  -1    3.37    1.63
   7   8  -1    1.46    0.72
   7   8  -1    2.06    0.78
   7   8  -1    2.98    1.15
   7   8  -1    0.99    0.74
  -7  -8   1    1.10    1.08
  -7  -8   1    3.29    1.31
  -7  -8   1    3.51    1.31
  -7  -8   1    1.70    1.10
  -7  -8   1    8.28    2.31
  -7  -8   1    2.35    0.91
  -7  -8   1    2.71    0.99
   6   8  -1   30.82    3.31
   6   8  -1   43.26    3.48
   6   8  -1   32.94    3.13
   6   8  -1   33.06    4.10
   6   8  -1   37.27    4.10
   6   8  -1   34.31    3.53
   6   8  -1   26.44    3.92
   6   8  -1   35.45    3.14
   6   8  -1   32.74    3.88
   6   8  -1   34.88    3.51
  -6  -8   1   42.61    3.82
  -6  -8   1   37.50    3.39
  -6  -8   1   34.37    4.38
  -6  -8   1   35.58    3.44
  -6  -8   1   35.75    4.56
  -6  -8   1   33.56    3.18
  -6  -8   1   37.39    3.67
  -6  -8   1   38.16    4.26
  -6  -8   1   39.56    3.39
   5   8  -1   10.02    2.26
   5   8  -1   11.52    2.70
   5   8  -1   18.04    2.27
   5   8  -1   12.55    2.13
   5   8  -1   11.57    1.32
   5   8  -1    7.84    1.37
   5   8  -1   12.52    1.70
   5   8  -1   11.91    1.30
   5   8  -1   13.66    1.72
   5   8  -1    9.23    1.26
  -5  -8   1   12.16    2.08
  -5  -8   1   11.30    1.65
  -5  -8   1   14.36    2.24
  -5  -8   1   11.07    1.70
  -5  -8   1   15.91    2.62
  -5  -8   1    9.55    1.39
  -5  -8   1   10.80    1.40
  -5  -8   1    9.19    1.40
  -5  -8   1   10.31    2.05
  -5  -8   1   13.69    1.59
   4   8  -1   -0.14    0.38
   4   8  -1   -0.26    0.37
   4   8  -1    1.26    1.20
   4   8  -1   -0.14    0.60
   4   8  -1   -0.32    0.48
   4   8  -1    0.37    0.31
   4   8  -1    0.59    0.55
   4   8  -1    0.59    0.35
   4   8  -1    0.17    0.29
   4   8  -1    0.45    0.78
  -4  -8   1    0.51    0.46
  -4  -8   1    0.16    0.74
  -4  -8   1    0.01    0.39
  -4  -8   1   -0.36    0.77
  -4  -8   1    0.11    0.64
  -4  -8   1   -0.68    0.41
  -4  -8   1    0.61    0.42
  -4  -8   1    0.26    0.66
  -4  -8   1    1.41    0.59
  -4  -8   1    0.07    0.41
   3   8  -1    6.91    1.52
   3   8  -1    4.69    1.37
   3   8  -1    4.55    0.59
   3   8  -1    3.88    0.74
   3   8  -1    6.68    1.97
   3   8  -1    4.07    0.91
   3   8  -1    5.13    0.92
   3   8  -1    3.44    1.16
  -3  -8   1    3.23    0.80
  -3  -8   1    3.77    0.68
  -3  -8   1    5.91    1.10
  -3  -8   1    3.67    0.70
  -3  -8   1    4.00    1.09
  -3  -8   1    3.01    0.74
  -3  -8   1    5.10    1.34
  -3  -8   1    3.06    1.04
  -3  -8   1    4.09    1.20
   2   8  -1    4.52    1.10
   2   8  -1    2.16    0.63
   2   8  -1    3.50    1.12
   2   8  -1    3.32    1.14
   2   8  -1    5.37    1.73
  -2  -8   1    4.04    0.87
  -2  -8   1    2.14    0.85
  -2  -8   1    3.49    0.74
  -2  -8   1    3.15    0.98
  -2  -8   1    3.68    0.77
  -2  -8   1    3.60    0.96
  -2  -8   1    3.73    0.52
  -2  -8   1    2.37    1.06
  -2  -8   1    3.47    0.85
   1   8  -1    3.93    0.78
   1   8  -1    4.24    0.76
   1   8  -1    2.77    0.88
   1   8  -1    5.43    1.30
   1   8  -1    3.32    0.74
   1   8  -1    5.29    1.85
   1   8  -1    2.59    0.95
  -1  -8   1    2.89    0.86
  -1  -8   1    3.16    0.74
  -1  -8   1    4.32    0.69
  -1  -8   1    3.54    0.97
  -1  -8   1    3.63    0.38
  -1  -8   1    4.12    0.78
  -1  -8   1    3.08    0.83
  -1  -8   1    3.08    0.63
  -1  -8   1    3.49    1.77
  -1  -8   1    4.66    0.69
  -1  -8   1    5.02    1.49
   0   8  -1   57.60    4.73
   0   8  -1   57.54    4.24
   0   8  -1   47.05    4.17
   0   8  -1   58.66    4.75
   0   8  -1   51.41    4.90
   0   8  -1   56.10    4.39
   0   8  -1   57.60    4.45
   0  -8   1   62.21    5.02
   0  -8   1   51.66    4.25
   0  -8   1   51.99    4.50
   0  -8   1   49.02    4.25
   0  -8   1   55.20    4.57
   0  -8   1   60.93    4.38
   0  -8   1   56.01    4.15
   0  -8   1   53.12    4.27
   0  -8   1   61.89    5.38
  -1   8  -1   63.56    5.68
  -1   8  -1   73.18    5.68
  -1   8  -1   84.39    6.49
  -1   8  -1   77.07    5.89
  -1   8  -1   72.88    5.57
  -1   8  -1   84.12    5.58
   1  -8   1   73.37    5.67
   1  -8   1   78.82    5.75
   1  -8   1   77.33    5.50
   1  -8   1   72.81    5.61
   1  -8   1   72.34    5.70
   1  -8   1   83.38    5.66
   1  -8   1   71.70    5.30
   1  -8   1   69.37    5.26
   1  -8   1   57.59    6.67
  -2   8  -1   22.18    2.11
  -2   8  -1   23.86    2.51
  -2   8  -1   22.43    2.08
  -2   8  -1   24.67    2.37
  -2   8  -1   21.50    1.97
   2  -8   1   20.54    2.72
   2  -8   1   23.52    1.97
   2  -8   1   24.07    2.10
   2  -8   1   19.32    3.13
   2  -8   1   21.44    2.14
   2  -8   1   21.56    2.26
   2  -8   1   21.36    1.88
   2  -8   1   26.78    3.09
  -3   8  -1    6.28    1.47
  -3   8  -1    7.56    1.42
  -3   8  -1    7.67    1.04
  -3   8  -1    9.76    1.14
  -3   8  -1    7.54    1.14
   3  -8   1    7.20    0.99
   3  -8   1    7.42    1.95
   3  -8   1    8.19    1.20
   3  -8   1   10.42    1.01
   3  -8   1    9.05    1.10
   3  -8   1    8.34    1.23
   3  -8   1    8.76    1.13
   3  -8   1    4.72    1.65
   3  -8   1    7.03    0.99
   3  -8   1    7.20    1.54
   3  -8   1    7.74    1.48
  -4   8  -1    1.06    0.78
  -4   8  -1    2.55    0.79
  -4   8  -1    0.94    0.68
  -4   8  -1    2.15    0.60
  -4   8  -1    1.46    0.58
   4  -8   1    2.37    1.03
   4  -8   1    1.72    0.73
   4  -8   1    1.45    0.58
   4  -8   1    0.40    0.98
   4  -8   1    1.28    0.53
   4  -8   1    1.58    0.84
   4  -8   1    0.90    1.06
   4  -8   1    0.46    0.39
  -5   8  -1    2.02    0.83
  -5   8  -1    1.62    0.43
  -5   8  -1    1.42    1.79
  -5   8  -1    1.49    0.69
  -5   8  -1    2.75    0.70
  -5   8  -1    2.08    0.38
   5  -8   1    1.02    0.55
   5  -8   1    0.94    1.23
   5  -8   1    2.06    0.75
   5  -8   1    2.38    0.81
   5  -8   1    3.07    1.19
   5  -8   1    2.68    0.77
   5  -8   1    1.11    0.62
   5  -8   1    2.31    0.85
   5  -8   1    1.14    0.81
  -6   8  -1    8.17    0.89
  -6   8  -1    4.55    1.66
  -6   8  -1    7.47    0.98
  -6   8  -1    7.39    1.47
  -6   8  -1    9.21    1.89
  -6   8  -1    7.66    1.39
   6  -8   1    5.05    1.23
   6  -8   1    7.59    1.35
   6  -8   1   10.25    2.86
   6  -8   1    7.31    1.55
   6  -8   1    6.86    1.31
   6  -8   1    6.84    1.36
   6  -8   1    7.20    1.94
   6  -8   1   10.86    1.41
  -7   8  -1    3.10    1.53
  -7   8  -1    2.90    0.73
  -7   8  -1    3.65    1.14
  -7   8  -1    3.00    1.43
  -7   8  -1    1.82    0.86
  -7   8  -1    4.29    1.32
  -7   8  -1    2.44    0.63
   7  -8   1    4.39    1.18
   7  -8   1    3.62    1.09
   7  -8   1    1.49    0.88
   7  -8   1    2.24    2.17
   7  -8   1    3.80    1.32
   7  -8   1    2.99    1.12
   7  -8   1    2.90    1.33
  -8   8  -1   -0.55    0.68
  -8   8  -1    1.06    0.60
  -8   8  -1    0.74    0.86
  -8   8  -1    0.93    1.40
  -8   8  -1    0.48    0.47
   8  -8   1    1.42    0.93
   8  -8   1    0.03    0.62
   8  -8   1    2.59    1.89
   8  -8   1    0.81    1.06
   8  -8   1    2.01    2.72
   8  -8   1    1.15    0.83
   8  -8   1    0.61    0.99
   8  -8   1    0.64    0.97
  -9   8  -1    0.77    0.58
  -9   8  -1    1.62    1.87
  -9   8  -1    0.70    0.62
  -9   8  -1    1.74    1.04
  -9   8  -1    0.56    0.90
   9  -8   1   -0.17    0.56
   9  -8   1    0.75    2.87
   9  -8   1   -0.15    0.80
   9  -8   1   -0.23    0.79
   9  -8   1    1.50    1.62
   9  -8   1   -0.17    1.25
   9  -8   1    0.80    0.83
 -10   8  -1    0.10    0.66
 -10   8  -1   -0.55    0.48
 -10   8  -1    0.26    0.85
 -10   8  -1    0.30    0.96
  10  -8   1   -0.99    3.47
  10  -8   1    0.00    0.86
  10  -8   1    0.49    1.16
  10  -8   1    0.52    0.85
  10  -8   1    0.10    1.30
  10  -8   1   -0.32    0.95
  10   7  -1    0.50    1.24
  10   7  -1   -0.81    0.69
  10   7  -1    1.73    1.91
  10   7  -1    0.31    0.95
  10   7  -1   -0.58    0.85
  10   7  -1   -0.67    0.89
  10   7  -1   -0.20    0.74
 -10  -7   1   -1.23    1.32
 -10  -7   1   -0.54    0.44
 -10  -7   1   -0.81    0.96
 -10  -7   1   -0.18    1.37
 -10  -7   1   -0.07    1.05
 -10  -7   1    0.51    0.93
 -10  -7   1    0.78    0.85
   9   7  -1    6.87    1.52
   9   7  -1    5.82    1.84
   9   7  -1    7.11    2.09
   9   7  -1    5.41    1.98
   9   7  -1    4.51    1.32
   9   7  -1    4.20    1.30
   9   7  -1    3.63    1.45
  -9  -7   1    4.08    1.31
  -9  -7   1    4.75    1.64
  -9  -7   1    2.51    1.11
  -9  -7   1    2.39    1.08
  -9  -7   1    2.97    1.77
  -9  -7   1    4.09    1.24
  -9  -7   1    5.38    2.02
   8   7  -1   16.36    2.63
   8   7  -1   10.03    2.11
   8   7  -1    9.20    1.62
   8   7  -1   10.28    1.84
   8   7  -1   10.76    1.67
   8   7  -1   10.45    1.78
   8   7  -1   11.67    2.50
  -8  -7   1   10.04    2.14
  -8  -7   1    8.41    2.09
  -8  -7   1    8.30    1.72
  -8  -7   1    5.21    1.38
  -8  -7   1    8.01    2.86
  -8  -7   1    9.09    2.49
  -8  -7   1    9.65    2.07
   7   7  -1    2.24    1.28
   7   7  -1    2.68    1.00
   7   7  -1    3.26    1.15
   7   7  -1    3.32    0.93
   7   7  -1    1.83    0.85
   7   7  -1    1.78    0.81
   7   7  -1    2.48    1.46
   7   7  -1    2.08    0.83
   7   7  -1    1.32    1.09
  -7  -7   1    1.70    0.81
  -7  -7   1    3.22    1.00
  -7  -7   1    3.91    1.43
  -7  -7   1    3.13    1.20
  -7  -7   1    2.26    0.91
  -7  -7   1    2.08    1.53
  -7  -7   1    0.83    0.74
  -7  -7   1    0.71    1.60
   6   7  -1    0.43    0.80
   6   7  -1    1.22    0.63
   6   7  -1    1.03    0.54
   6   7  -1    0.69    0.58
   6   7  -1   -0.10    0.81
   6   7  -1   -1.13    0.69
   6   7  -1    0.50    0.91
   6   7  -1    0.31    0.67
   6   7  -1    0.94    0.68
  -6  -7   1    1.26    0.68
  -6  -7   1   -0.30    0.85
  -6  -7   1   -0.55    0.64
  -6  -7   1    0.77    0.60
  -6  -7   1   -0.32    0.47
  -6  -7   1    0.34    0.55
  -6  -7   1    0.77    0.92
  -6  -7   1    0.06    0.67
  -6  -7   1    1.49    1.23
   5   7  -1   19.47    2.73
   5   7  -1   17.16    2.55
   5   7  -1   16.90    2.08
   5   7  -1   15.84    1.73
   5   7  -1   16.03    1.80
   5   7  -1   14.80    1.87
   5   7  -1   17.41    2.37
   5   7  -1   18.99    1.77
   5   7  -1   17.30    2.45
   5   7  -1   16.10    2.02
  -5  -7   1   18.46    1.92
  -5  -7   1   14.96    2.73
  -5  -7   1   19.13    2.45
  -5  -7   1   15.85    1.82
  -5  -7   1   18.76    2.53
  -5  -7   1   18.19    1.94
  -5  -7   1   18.00    2.11
  -5  -7   1   16.96    1.90
  -5  -7   1   17.25    2.12
   4   7  -1    2.09    0.98
   4   7  -1    3.34    1.96
   4   7  -1    2.43    0.77
   4   7  -1    2.07    0.65
   4   7  -1    1.36    0.84
   4   7  -1    1.97    0.69
   4   7  -1    3.06    0.63
   4   7  -1    1.78    0.56
   4   7  -1    2.79    1.04
   4   7  -1    2.25    0.56
  -4  -7   1    1.90    0.64
  -4  -7   1    1.79    1.16
  -4  -7   1    1.85    0.62
  -4  -7   1    1.40    0.89
  -4  -7   1    1.19    0.64
  -4  -7   1    2.68    1.06
  -4  -7   1    1.93    0.96
  -4  -7   1    1.84    0.59
  -4  -7   1    1.81    0.95
  -4  -7   1    2.62    0.77
  -4  -7   1    2.51    0.80
   3   7  -1    0.22    0.28
   3   7  -1    1.63    0.78
   3   7  -1    0.40    0.25
   3   7  -1    1.37    0.61
   3   7  -1    0.47    0.26
   3   7  -1    0.11    0.40
   3   7  -1   -0.42    0.52
   3   7  -1    0.48    0.73
   3   7  -1    0.15    0.84
  -3  -7   1    0.64    1.32
  -3  -7   1    0.60    0.44
  -3  -7   1    0.14    0.41
  -3  -7   1    0.22    0.52
  -3  -7   1   -0.15    0.26
  -3  -7   1    0.43    0.67
  -3  -7   1    0.59    0.50
  -3  -7   1   -0.22    0.59
  -3  -7   1    0.50    0.38
  -3  -7   1    0.35    0.55
  -3  -7   1    0.23    0.31
   2   7  -1    3.66    1.06
   2   7  -1    4.39    1.16
   2   7  -1    4.86    0.92
   2   7  -1    4.12    0.73
   2   7  -1    3.13    0.65
   2   7  -1    3.19    0.76
   2   7  -1    3.50    0.47
   2   7  -1    4.17    1.45
  -2  -7   1    3.07    0.54
  -2  -7   1    3.84    1.27
  -2  -7   1    4.03    0.75
  -2  -7   1    2.87    0.71
  -2  -7   1    2.83    0.84
  -2  -7   1    2.27    0.98
  -2  -7   1    4.40    0.78
  -2  -7   1    3.96    1.05
  -2  -7   1    3.38    0.65
  -2  -7   1    3.42    0.72
  -2  -7   1    4.68    1.89
  -2  -7   1    4.00    0.99
   1   7  -1   23.93    2.36
   1   7  -1   23.87    2.15
   1   7  -1   27.14    2.18
   1   7  -1   25.62    2.22
   1   7  -1   27.02    2.69
   1   7  -1   23.93    2.59
  -1  -7   1   23.00    2.28
  -1  -7   1   25.01    2.23
  -1  -7   1   27.43    2.20
  -1  -7   1   23.92    2.71
  -1  -7   1   29.36    2.54
  -1  -7   1   20.78    2.77
  -1  -7   1   16.74    3.44
  -1  -7   1   26.49    2.09
  -1  -7   1   25.83    2.20
  -1  -7   1   25.69    1.94
  -1  -7   1   31.37    2.67
   0   7  -1  158.61   10.37
   0   7  -1  143.25   10.47
   0   7  -1  154.38   10.83
   0   7  -1  137.39   10.48
   0   7  -1  130.12   10.30
   0  -7   1  149.46   10.42
   0  -7   1  148.02   10.68
   0  -7   1  138.37   10.10
   0  -7   1  142.44   10.26
   0  -7   1  140.78   10.38
   0  -7   1  153.95   10.44
   0  -7   1  140.00   10.94
   0  -7   1  147.50   10.43
   0  -7   1  144.97   11.78
   0  -7   1  145.03   10.50
   0  -7   1  136.27   10.58
  -1   7  -1  121.57    8.95
  -1   7  -1  125.02    8.89
  -1   7  -1  119.31    9.37
  -1   7  -1  115.01    8.65
  -1   7  -1  114.09    8.76
  -1   7  -1  135.66    9.15
   1  -7   1  121.59    8.61
   1  -7   1  120.57    8.77
   1  -7   1  121.22    8.83
   1  -7   1  124.74    8.48
   1  -7   1  116.84    8.51
   1  -7   1  123.61    8.82
   1  -7   1  119.07    9.31
   1  -7   1  108.38    8.70
   1  -7   1  115.95    8.79
   1  -7   1  120.70    8.77
  -2   7  -1   17.27    1.62
  -2   7  -1   16.42    1.55
  -2   7  -1   16.08    1.52
  -2   7  -1   14.75    1.87
  -2   7  -1   13.81    1.66
  -2   7  -1   17.04    1.52
   2  -7   1   14.87    1.47
   2  -7   1   13.12    2.34
   2  -7   1   14.40    1.56
   2  -7   1   14.94    1.40
   2  -7   1   14.83    1.44
   2  -7   1   17.13    1.56
   2  -7   1   16.98    1.76
   2  -7   1   14.41    1.38
   2  -7   1   15.62    2.21
   2  -7   1   10.54    1.71
   2  -7   1   14.66    2.23
  -3   7  -1    4.42    1.19
  -3   7  -1    3.19    0.78
  -3   7  -1    5.47    0.80
  -3   7  -1    4.39    0.84
  -3   7  -1    5.70    1.21
   3  -7   1    2.90    0.76
   3  -7   1    4.45    0.81
   3  -7   1    5.03    0.73
   3  -7   1    4.80    1.34
   3  -7   1    4.96    1.18
   3  -7   1    4.40    0.81
   3  -7   1    4.27    0.79
   3  -7   1    6.66    1.78
   3  -7   1    2.79    1.03
   3  -7   1    4.49    0.93
   3  -7   1    3.91    1.36
  -4   7  -1    4.10    0.92
  -4   7  -1    2.93    0.79
  -4   7  -1    3.49    1.17
  -4   7  -1    3.97    0.47
  -4   7  -1    4.78    1.28
  -4   7  -1    3.14    0.84
  -4   7  -1    2.75    0.50
   4  -7   1    1.57    0.92
   4  -7   1    3.28    0.80
   4  -7   1    2.43    0.86
   4  -7   1    3.64    0.82
   4  -7   1    2.82    1.41
   4  -7   1    3.35    0.88
   4  -7   1    3.81    0.82
   4  -7   1    2.82    0.82
  -5   7  -1    4.76    0.69
  -5   7  -1    4.02    1.07
  -5   7  -1    4.82    1.15
  -5   7  -1    7.74    1.61
  -5   7  -1    4.15    1.42
  -5   7  -1    5.73    0.82
  -5   7  -1    7.31    1.04
   5  -7   1    5.49    1.25
   5  -7   1    5.38    1.54
   5  -7   1    7.75    1.16
   5  -7   1    5.72    1.23
   5  -7   1    4.98    0.99
   5  -7   1    7.04    1.21
   5  -7   1    6.77    1.64
   5  -7   1    5.44    1.14
   5  -7   1    5.87    1.21
   5  -7   1    1.82    1.48
  -6   7  -1    0.05    0.31
  -6   7  -1    0.55    0.67
  -6   7  -1   -0.34    0.36
  -6   7  -1    1.35    1.01
  -6   7  -1    0.57    0.62
  -6   7  -1    0.12    0.56
  -6   7  -1   -0.13    0.92
   6  -7   1   -0.02    0.41
   6  -7   1    0.71    0.63
   6  -7   1    0.55    0.58
   6  -7   1    0.69    0.69
   6  -7   1    0.18    0.68
   6  -7   1    2.91    1.68
   6  -7   1   -0.41    0.61
   6  -7   1   -0.07    0.83
  -7   7  -1    1.20    1.24
  -7   7  -1    0.02    0.67
  -7   7  -1    0.80    0.66
  -7   7  -1    1.02    0.47
  -7   7  -1    0.79    0.74
  -7   7  -1    1.45    0.62
   7  -7   1    0.04    0.69
   7  -7   1    0.78    1.09
   7  -7   1    0.39    0.75
   7  -7   1    1.21    0.75
   7  -7   1   -0.31    1.76
   7  -7   1    0.10    0.48
   7  -7   1    0.99    0.81
   7  -7   1    1.76    0.92
  -8   7  -1   -0.60    1.41
  -8   7  -1    0.88    0.57
  -8   7  -1    0.68    0.59
  -8   7  -1   -0.04    0.71
  -8   7  -1    0.25    0.57
   8  -7   1    0.33    0.77
   8  -7   1    0.58    0.74
   8  -7   1    0.81    0.91
   8  -7   1    7.47    3.21
   8  -7   1    0.34    1.04
   8  -7   1    0.09    0.84
   8  -7   1   -0.07    0.55
   8  -7   1    1.40    1.28
  -9   7  -1    7.41    1.38
  -9   7  -1   10.67    2.71
  -9   7  -1    7.24    1.73
  -9   7  -1   10.05    1.34
   9  -7   1    8.40    1.80
   9  -7   1    8.95    1.95
   9  -7   1    3.44    1.56
   9  -7   1    8.33    2.17
   9  -7   1    8.46    1.56
   9  -7   1   10.16    3.98
 -10   7  -1   11.60    2.21
 -10   7  -1   17.24    1.93
 -10   7  -1   15.54    2.45
 -10   7  -1   16.47    2.03
 -10   7  -1   18.88    3.40
  10  -7   1   15.37    2.13
  10  -7   1   12.90    3.39
  10  -7   1   11.88    2.61
  10  -7   1   13.44    2.29
  10  -7   1   16.59    5.50
  10  -7   1    8.28    2.48
  10   6  -1    2.94    1.40
  10   6  -1    4.75    1.76
  10   6  -1    2.62    1.69
  10   6  -1    2.74    1.16
 -10  -6   1    4.17    1.54
 -10  -6   1    0.28    1.45
 -10  -6   1    2.48    1.03
 -10  -6   1    2.70    1.80
 -10  -6   1    2.62    1.16
 -10  -6   1    1.75    1.19
 -10  -6   1    1.78    1.28
   9   6  -1    0.34    0.96
   9   6  -1    1.12    0.81
   9   6  -1    0.25    0.85
   9   6  -1    3.26    1.52
   9   6  -1    0.73    0.84
   9   6  -1    1.15    0.92
   9   6  -1   -0.63    0.57
  -9  -6   1   -0.26    0.77
  -9  -6   1    0.51    0.96
  -9  -6   1   -1.44    0.98
  -9  -6   1    1.81    1.70
  -9  -6   1    1.04    0.77
  -9  -6   1   -0.39    0.57
   8   6  -1    4.51    1.20
   8   6  -1    3.53    1.77
   8   6  -1    3.26    1.10
   8   6  -1    4.43    1.22
   8   6  -1    5.68    1.74
   8   6  -1    2.35    1.42
   8   6  -1    3.72    1.25
  -8  -6   1    3.23    1.64
  -8  -6   1    6.93    1.74
  -8  -6   1    3.61    1.21
  -8  -6   1    4.12    1.36
  -8  -6   1    5.99    1.83
  -8  -6   1    2.53    1.08
  -8  -6   1    5.03    1.26
  -8  -6   1    4.57    1.22
  -8  -6   1    2.68    2.17
   7   6  -1    6.48    1.27
   7   6  -1    9.18    1.59
   7   6  -1    5.93    1.26
   7   6  -1    6.14    1.63
   7   6  -1    4.94    1.16
   7   6  -1    6.35    1.36
   7   6  -1    6.26    1.57
   7   6  -1    5.57    1.72
  -7  -6   1    6.72    1.48
  -7  -6   1    7.08    1.65
  -7  -6   1    6.91    1.88
  -7  -6   1    6.49    1.37
  -7  -6   1    6.67    1.63
  -7  -6   1    5.32    1.48
  -7  -6   1    4.34    1.07
  -7  -6   1    7.85    2.50
  -7  -6   1    8.09    1.46
   6   6  -1    4.94    1.32
   6   6  -1    2.10    0.91
   6   6  -1    3.10    1.35
   6   6  -1    4.45    1.33
   6   6  -1    3.24    0.88
   6   6  -1    4.10    1.36
   6   6  -1    3.49    0.92
   6   6  -1    4.99    1.12
   6   6  -1    5.61    1.49
   6   6  -1    2.13    0.79
  -6  -6   1    4.21    1.09
  -6  -6   1    3.59    1.24
  -6  -6   1    2.77    1.16
  -6  -6   1    2.45    0.83
  -6  -6   1    4.50    1.37
  -6  -6   1    1.78    0.73
  -6  -6   1    3.13    1.07
  -6  -6   1    4.74    1.10
   5   6  -1    0.62    0.86
   5   6  -1    0.68    0.86
   5   6  -1    0.24    0.45
   5   6  -1    1.11    0.59
   5   6  -1   -0.31    0.38
   5   6  -1    0.38    0.75
   5   6  -1    0.18    0.69
   5   6  -1   -0.41    0.30
  -5  -6   1    0.84    0.71
  -5  -6   1   -0.61    0.99
  -5  -6   1   -0.05    0.45
  -5  -6   1    0.25    0.48
  -5  -6   1    5.19    1.27
  -5  -6   1   -0.15    0.35
  -5  -6   1   -0.75    0.32
  -5  -6   1    0.48    0.52
  -5  -6   1    1.43    1.41
  -5  -6   1    0.70    0.38
   4   6  -1   49.15    4.06
   4   6  -1   50.81    4.12
   4   6  -1   50.61    4.81
   4   6  -1   61.01    4.94
   4   6  -1   53.46    4.76
   4   6  -1   52.72    4.39
   4   6  -1   51.66    4.81
   4   6  -1   50.77    4.27
   4   6  -1   50.36    4.06
   4   6  -1   51.38    4.33
  -4  -6   1   55.91    4.50
  -4  -6   1   49.93    4.69
  -4  -6   1   53.65    4.29
  -4  -6   1   52.04    4.71
  -4  -6   1   52.79    4.16
  -4  -6   1   58.05    5.88
  -4  -6   1   50.92    4.21
  -4  -6   1   48.37    5.05
  -4  -6   1   54.88    4.68
  -4  -6   1   52.33    4.19
  -4  -6   1   49.94    5.14
   3   6  -1  127.72    9.62
   3   6  -1  126.13    9.40
   3   6  -1  132.38    9.38
   3   6  -1  118.30    9.59
   3   6  -1  128.68    9.62
   3   6  -1  134.87   10.35
   3   6  -1  127.75   10.07
   3   6  -1  138.03   10.19
   3   6  -1  124.46    9.39
  -3  -6   1  127.12   10.03
  -3  -6   1  144.59    9.51
  -3  -6   1  135.39    9.93
  -3  -6   1  133.35    9.98
  -3  -6   1  129.04    9.60
  -3  -6   1  133.39   10.49
  -3  -6   1  135.98    9.53
  -3  -6   1  134.08    9.58
  -3  -6   1  126.05   10.24
  -3  -6   1  138.69    9.68
  -3  -6   1  124.90    9.71
   2   6  -1  151.97   10.96
   2   6  -1  155.47   12.14
   2   6  -1  151.81   10.65
   2   6  -1  142.88   11.49
   2   6  -1  152.69   10.76
   2   6  -1  149.99   11.03
   2   6  -1  146.13   10.97
  -2  -6   1  150.16   11.23
  -2  -6   1  146.71   10.97
  -2  -6   1  163.98   11.05
  -2  -6   1  134.25   11.00
  -2  -6   1  164.06   11.73
  -2  -6   1  162.55   11.27
  -2  -6   1  163.44   12.59
  -2  -6   1  158.03   10.90
  -2  -6   1  138.16   10.80
  -2  -6   1  167.73   11.00
  -2  -6   1  151.09   11.37
   1   6  -1    7.03    1.58
   1   6  -1    3.89    0.93
   1   6  -1    3.85    0.61
   1   6  -1    3.61    0.69
   1   6  -1    4.58    0.71
   1   6  -1    3.90    0.95
  -1  -6   1    5.45    1.66
  -1  -6   1    3.25    1.08
  -1  -6   1    2.58    0.65
  -1  -6   1    3.24    0.57
  -1  -6   1    3.35    0.88
  -1  -6   1    4.22    0.91
  -1  -6   1    2.73    0.88
  -1  -6   1    4.02    0.67
  -1  -6   1    3.86    0.67
  -1  -6   1    3.27    0.54
  -1  -6   1    3.77    0.59
  -1  -6   1    3.72    0.47
   0   6  -1    4.94    0.68
   0   6  -1    3.63    1.07
   0   6  -1    4.56    0.98
   0   6  -1    4.52    0.92
   0   6  -1    4.59    0.65
   0   6  -1    4.29    1.32
   0   6  -1    5.30    0.73
   0   6  -1    5.07    0.64
   0  -6   1    4.02    0.97
   0  -6   1    4.99    0.69
   0  -6   1    4.67    0.49
   0  -6   1    5.98    1.80
   0  -6   1    5.14    0.58
   0  -6   1    6.97    1.34
   0  -6   1    4.96    0.64
   0  -6   1    4.94    0.64
   0  -6   1    4.14    0.85
   0  -6   1    4.45    0.90
   0  -6   1    3.74    0.68
   0  -6   1    5.08    0.71
  -1   6  -1    0.83    0.58
  -1   6  -1    0.73    0.38
  -1   6  -1    0.65    0.32
  -1   6  -1    0.60    0.28
  -1   6  -1    0.14    0.35
  -1   6  -1    0.02    0.52
   1  -6   1    0.30    0.24
   1  -6   1    0.52    0.49
   1  -6   1   -0.07    0.31
   1  -6   1    0.31    0.71
   1  -6   1    0.45    0.48
   1  -6   1    0.11    0.32
   1  -6   1    0.71    0.26
   1  -6   1    0.42    0.24
   1  -6   1    0.79    0.31
   1  -6   1    1.06    0.43
   1  -6   1    0.41    0.87
  -2   6  -1    4.01    0.87
  -2   6  -1    4.00    0.62
  -2   6  -1    4.11    0.67
  -2   6  -1    4.98    0.89
  -2   6  -1    4.09    0.62
  -2   6  -1    4.16    0.75
   2  -6   1    3.93    1.20
   2  -6   1    3.67    0.62
   2  -6   1    3.67    1.26
   2  -6   1    3.32    0.84
   2  -6   1    4.11    0.77
   2  -6   1    4.10    0.72
   2  -6   1    3.73    0.58
   2  -6   1    5.49    0.75
   2  -6   1    3.57    0.63
   2  -6   1    3.62    0.58
   2  -6   1    2.66    0.86
  -3   6  -1    4.23    0.53
  -3   6  -1    3.30    0.90
  -3   6  -1    5.49    0.93
  -3   6  -1    4.80    0.48
  -3   6  -1    5.25    0.84
  -3   6  -1    4.38    1.06
  -3   6  -1    4.65    0.73
   3  -6   1    3.58    0.50
   3  -6   1    3.70    1.13
   3  -6   1    4.06    1.31
   3  -6   1    3.78    0.72
   3  -6   1    3.90    0.80
   3  -6   1    4.97    1.37
   3  -6   1    4.13    1.08
   3  -6   1    5.96    0.81
   3  -6   1    3.94    0.73
   3  -6   1    4.94    1.06
   3  -6   1    4.02    0.79
   3  -6   1    5.63    0.97
  -4   6  -1   -0.34    0.26
  -4   6  -1   -0.26    0.22
  -4   6  -1    0.80    0.72
  -4   6  -1    0.58    0.40
  -4   6  -1    1.44    0.73
  -4   6  -1   -0.10    0.34
   4  -6   1    0.50    0.64
   4  -6   1    1.00    0.56
   4  -6   1    0.35    0.66
   4  -6   1    0.39    0.96
   4  -6   1   -0.10    0.41
   4  -6   1    1.06    0.97
   4  -6   1    0.21    0.46
   4  -6   1    0.60    0.43
   4  -6   1   -0.38    0.40
  -5   6  -1    1.17    0.57
  -5   6  -1    1.35    0.42
  -5   6  -1    0.66    0.58
  -5   6  -1    0.37    0.58
  -5   6  -1    0.92    0.46
  -5   6  -1    0.54    1.27
  -5   6  -1    2.21    0.99
   5  -6   1    1.82    1.05
   5  -6   1    1.22    0.59
   5  -6   1    0.42    0.51
   5  -6   1    1.47    0.76
   5  -6   1   -0.16    0.44
   5  -6   1    1.17    0.61
   5  -6   1    2.26    0.72
   5  -6   1    2.34    1.36
  -6   6  -1   -0.22    0.64
  -6   6  -1   -0.06    0.54
  -6   6  -1    0.34    0.42
  -6   6  -1   -0.04    0.40
  -6   6  -1   -0.85    0.60
  -6   6  -1    0.57    0.63
  -6   6  -1    1.09    0.59
   6  -6   1    0.85    1.54
   6  -6   1    0.02    0.59
   6  -6   1   -0.29    0.50
   6  -6   1   -0.17    0.56
   6  -6   1    0.18    0.52
   6  -6   1    0.23    0.74
   6  -6   1    0.65    0.55
  -7   6  -1    0.96    0.61
  -7   6  -1    2.65    1.41
  -7   6  -1    0.89    0.85
  -7   6  -1    2.47    1.14
  -7   6  -1    1.67    0.87
  -7   6  -1    2.85    1.02
  -7   6  -1    2.26    0.67
   7  -6   1    0.99    0.65
   7  -6   1    0.89    0.69
   7  -6   1    2.81    1.00
   7  -6   1    0.80    1.89
   7  -6   1    2.42    1.09
   7  -6   1    1.99    1.11
   7  -6   1    1.34    0.83
   7  -6   1    2.18    1.02
  -8   6  -1    0.59    0.58
  -8   6  -1    1.03    1.20
  -8   6  -1   -0.66    0.53
  -8   6  -1    1.05    0.58
  -8   6  -1   -0.08    0.68
  -8   6  -1    1.11    0.64
   8  -6   1   -0.06    0.80
   8  -6   1    1.70    0.99
   8  -6   1   -0.24    0.69
   8  -6   1    0.55    0.65
   8  -6   1    1.59    3.99
   8  -6   1    0.66    0.57
   8  -6   1   -0.35    0.76
   8  -6   1    0.38    0.89
  -9   6  -1    8.22    1.49
  -9   6  -1    8.62    1.71
  -9   6  -1    7.46    2.43
  -9   6  -1    6.51    1.55
  -9   6  -1    8.86    1.46
   9  -6   1    7.92    1.75
   9  -6   1    6.57    1.53
   9  -6   1    7.13    3.55
   9  -6   1    4.32    1.47
   9  -6   1    9.73    1.64
   9  -6   1    8.04    1.87
 -10   6  -1   22.42    2.93
 -10   6  -1   20.23    2.72
 -10   6  -1   29.00    4.09
 -10   6  -1   19.19    2.28
 -10   6  -1   20.76    2.44
  10  -6   1   21.70    3.19
  10  -6   1   23.85    6.05
  10  -6   1   17.54    2.68
  10  -6   1   20.26    3.03
  10  -6   1   18.42    2.60
 -11   6  -1    2.25    1.51
 -11   6  -1   -0.85    1.74
 -11   6  -1    0.81    0.87
 -11   6  -1    2.59    1.30
  11  -6   1   -0.01    0.94
  11  -6   1    1.82    1.49
  11  -6   1    1.78    1.40
  11  -6   1    0.39    1.53
  11  -6   1    3.14    4.57
  11  -6   1    1.20    1.29
  11   5  -1    0.09    1.56
  11   5  -1    0.04    1.09
  11   5  -1    0.29    1.01
  11   5  -1    1.08    1.19
  11   5  -1    1.19    1.34
  11   5  -1    0.62    1.21
 -11  -5   1   -0.43    0.97
 -11  -5   1    3.30    1.71
 -11  -5   1    1.68    0.98
 -11  -5   1    0.63    0.77
 -11  -5   1    1.86    1.30
 -11  -5   1    0.16    0.99
  10   5  -1    2.70    1.04
  10   5  -1   -0.17    1.61
  10   5  -1    0.40    0.78
  10   5  -1    2.09    1.58
  10   5  -1    0.55    1.10
  10   5  -1    1.73    1.79
  10   5  -1    1.31    1.25
 -10  -5   1    0.80    0.86
 -10  -5   1    0.96    1.08
 -10  -5   1   -0.20    0.75
 -10  -5   1    0.65    1.18
 -10  -5   1    1.23    1.15
 -10  -5   1   -0.77    1.18
   9   5  -1   11.24    2.20
   9   5  -1    9.76    2.42
   9   5  -1   14.58    1.98
   9   5  -1    9.18    1.95
   9   5  -1   13.49    1.90
   9   5  -1   13.46    2.39
   9   5  -1   10.90    2.78
   9   5  -1   12.92    2.96
  -9  -5   1   12.15    2.10
  -9  -5   1   11.38    2.77
  -9  -5   1   13.10    2.07
  -9  -5   1   13.65    3.74
  -9  -5   1   10.89    2.96
  -9  -5   1   16.35    2.49
  -9  -5   1   16.30    2.05
  -9  -5   1   12.78    2.03
   8   5  -1   33.30    3.59
   8   5  -1   32.50    3.90
   8   5  -1   35.32    3.44
   8   5  -1   37.58    4.48
   8   5  -1   29.51    3.78
   8   5  -1   37.20    3.44
   8   5  -1   35.53    3.44
   8   5  -1   28.44    3.66
   8   5  -1   33.44    3.49
  -8  -5   1   41.48    4.55
  -8  -5   1   28.80    3.78
  -8  -5   1   35.00    3.65
  -8  -5   1   38.15    3.88
  -8  -5   1   37.80    3.51
  -8  -5   1   34.29    3.51
  -8  -5   1   35.05    3.50
  -8  -5   1   30.50    5.23
  -8  -5   1   38.33    3.46
   7   5  -1    3.17    0.95
   7   5  -1    3.25    1.00
   7   5  -1    3.77    1.35
   7   5  -1    4.99    1.65
   7   5  -1    3.10    1.09
   7   5  -1    3.48    1.25
   7   5  -1    6.08    1.23
   7   5  -1    4.36    1.41
   7   5  -1    3.40    0.93
  -7  -5   1    8.04    1.76
  -7  -5   1    4.03    1.33
  -7  -5   1    2.94    1.00
  -7  -5   1    3.92    1.66
  -7  -5   1    4.98    1.38
  -7  -5   1    2.26    0.84
  -7  -5   1    3.19    2.08
  -7  -5   1    8.30    2.48
  -7  -5   1    3.28    1.06
   6   5  -1   11.79    1.68
   6   5  -1   17.92    2.37
   6   5  -1   17.06    2.67
   6   5  -1   15.12    2.01
   6   5  -1   17.60    2.33
   6   5  -1   13.71    2.16
   6   5  -1   20.10    1.94
   6   5  -1   15.35    1.89
  -6  -5   1   19.14    2.37
  -6  -5   1   15.94    3.21
  -6  -5   1   13.79    1.82
  -6  -5   1   13.91    1.93
  -6  -5   1   16.43    1.93
  -6  -5   1   13.53    2.17
  -6  -5   1   24.36    3.45
  -6  -5   1   17.55    2.02
  -6  -5   1   16.76    1.86
  -6  -5   1   15.18    2.46
   5   5  -1    1.15    0.50
   5   5  -1    0.73    0.54
   5   5  -1    1.23    0.77
   5   5  -1    0.51    0.53
   5   5  -1   -0.27    0.42
   5   5  -1    0.25    0.53
   5   5  -1    1.74    0.72
   5   5  -1    0.66    0.72
   5   5  -1    1.08    0.79
   5   5  -1    0.51    0.69
  -5  -5   1    1.69    0.84
  -5  -5   1    0.62    0.63
  -5  -5   1   -0.61    0.97
  -5  -5   1    1.36    0.68
  -5  -5   1   -0.33    1.16
  -5  -5   1    0.49    0.46
  -5  -5   1    0.76    0.47
  -5  -5   1    0.73    0.60
  -5  -5   1    0.41    0.69
  -5  -5   1    1.14    0.60
   4   5  -1   16.46    2.66
   4   5  -1   20.66    2.45
   4   5  -1   22.00    2.27
   4   5  -1   21.16    2.17
   4   5  -1   25.09    2.17
   4   5  -1   24.42    2.08
   4   5  -1   21.57    2.00
   4   5  -1   22.81    2.65
   4   5  -1   21.11    2.50
   4   5  -1   21.02    1.99
  -4  -5   1   21.95    2.05
  -4  -5   1   22.57    3.13
  -4  -5   1   23.28    2.20
  -4  -5   1   24.74    2.52
  -4  -5   1   23.69    2.51
  -4  -5   1   22.33    2.11
  -4  -5   1   21.24    2.08
  -4  -5   1   22.05    2.52
  -4  -5   1   17.71    3.07
  -4  -5   1   20.32    2.31
   3   5  -1   34.85    3.05
   3   5  -1   31.32    3.03
   3   5  -1   29.65    2.41
   3   5  -1   28.33    2.55
   3   5  -1   32.34    2.48
   3   5  -1   35.42    3.14
   3   5  -1   27.84    2.62
   3   5  -1   28.14    2.41
   3   5  -1   28.74    2.58
  -3  -5   1   27.85    2.68
  -3  -5   1   28.01    2.86
  -3  -5   1   32.74    2.54
  -3  -5   1   30.88    2.57
  -3  -5   1   30.00    3.23
  -3  -5   1   31.53    2.64
  -3  -5   1   23.84    3.55
  -3  -5   1   33.16    2.53
  -3  -5   1   28.68    2.87
  -3  -5   1   26.70    2.96
  -3  -5   1   27.48    2.49
   2   5  -1   24.22    1.99
   2   5  -1   22.09    2.66
   2   5  -1   25.26    2.43
   2   5  -1   26.44    1.99
   2   5  -1   32.13    2.65
   2   5  -1   32.60    2.70
   2   5  -1   25.66    2.18
   2   5  -1   21.92    1.98
   2   5  -1   27.61    2.20
   2   5  -1   22.08    2.14
  -2  -5   1   25.88    2.24
  -2  -5   1   28.56    2.58
  -2  -5   1   27.15    2.17
  -2  -5   1   25.58    2.08
  -2  -5   1   34.99    3.77
  -2  -5   1   27.24    2.11
  -2  -5   1   24.62    2.16
  -2  -5   1   23.12    2.38
  -2  -5   1   25.61    2.14
  -2  -5   1   20.47    2.51
  -2  -5   1   25.92    2.65
  -2  -5   1   25.40    2.39
   1   5  -1    2.21    0.52
   1   5  -1    3.96    1.18
   1   5  -1    1.94    0.69
   1   5  -1    2.34    0.46
   1   5  -1    2.41    0.64
   1   5  -1    1.64    0.41
   1   5  -1    2.85    0.75
  -1  -5   1    1.94    0.36
  -1  -5   1    0.86    1.20
  -1  -5   1    2.68    0.51
  -1  -5   1    2.58    0.79
  -1  -5   1    2.11    0.45
  -1  -5   1    1.54    0.76
  -1  -5   1    2.99    0.50
  -1  -5   1    2.54    0.43
  -1  -5   1    2.19    0.79
  -1  -5   1    2.48    0.70
  -1  -5   1    2.72    0.53
  -1  -5   1    4.05    0.80
   0   5  -1    1.47    0.35
   0   5  -1    1.40    0.95
   0   5  -1    2.13    0.69
   0   5  -1    2.01    0.59
   0   5  -1    2.13    0.69
   0   5  -1    3.17    0.47
   0   5  -1    1.90    0.39
   0   5  -1    1.98    0.74
   0  -5   1    1.94    0.43
   0  -5   1    1.26    1.10
   0  -5   1    1.90    0.38
   0  -5   1    1.59    0.85
   0  -5   1    1.64    0.42
   0  -5   1    1.67    0.33
   0  -5   1    2.36    0.63
   0  -5   1    1.99    0.44
   0  -5   1    1.12    0.61
   0  -5   1    1.37    0.27
   0  -5   1    1.76    0.46
   0  -5   1    0.97    0.55
  -1   5  -1    6.54    1.15
  -1   5  -1    4.29    0.66
  -1   5  -1    5.03    0.78
  -1   5  -1    5.79    0.80
  -1   5  -1    6.08    0.67
  -1   5  -1    4.12    0.93
  -1   5  -1    6.58    0.83
   1  -5   1    4.84    0.66
   1  -5   1    5.40    0.73
   1  -5   1    6.10    1.55
   1  -5   1    4.71    0.69
   1  -5   1    6.26    0.73
   1  -5   1    4.17    0.93
   1  -5   1    5.20    0.99
   1  -5   1    4.79    0.76
   1  -5   1    6.64    0.62
   1  -5   1    5.49    1.27
   1  -5   1    6.17    0.69
  -2   5  -1   13.52    1.69
  -2   5  -1   15.86    1.19
  -2   5  -1   15.96    1.66
  -2   5  -1   17.27    1.50
  -2   5  -1   17.37    1.48
  -2   5  -1   14.36    1.15
  -2   5  -1   15.42    1.32
   2  -5   1   14.31    1.47
   2  -5   1   14.59    2.10
   2  -5   1   18.71    1.74
   2  -5   1   15.03    1.45
   2  -5   1   15.88    1.52
   2  -5   1   14.79    2.11
   2  -5   1   13.00    2.47
   2  -5   1   13.68    1.77
  -3   5  -1    6.98    1.02
  -3   5  -1    6.37    0.69
  -3   5  -1    5.96    0.96
  -3   5  -1    7.34    0.92
  -3   5  -1    7.70    1.22
  -3   5  -1    8.61    0.83
   3  -5   1    5.92    1.00
   3  -5   1    7.56    1.65
   3  -5   1    6.31    0.90
   3  -5   1    6.59    1.39
   3  -5   1    5.98    0.98
   3  -5   1    7.89    0.91
   3  -5   1    6.46    1.49
   3  -5   1    6.74    0.95
   3  -5   1   10.99    1.49
   3  -5   1    7.05    1.03
  -4   5  -1   15.18    2.20
  -4   5  -1   20.41    1.65
  -4   5  -1   18.20    2.00
  -4   5  -1   19.75    2.39
  -4   5  -1   18.11    1.96
  -4   5  -1   20.78    1.90
   4  -5   1   19.29    1.91
   4  -5   1   23.86    2.00
   4  -5   1   19.54    1.87
   4  -5   1   17.46    2.58
   4  -5   1   16.59    1.83
   4  -5   1   22.03    2.19
   4  -5   1   16.45    2.23
  -5   5  -1   12.51    1.52
  -5   5  -1    9.83    1.51
  -5   5  -1    9.86    1.18
  -5   5  -1    9.19    1.29
  -5   5  -1    8.53    1.84
  -5   5  -1    9.05    1.74
  -5   5  -1   10.99    1.11
   5  -5   1    8.12    1.26
   5  -5   1    9.16    1.33
   5  -5   1    8.15    1.62
   5  -5   1    9.23    1.30
   5  -5   1   10.10    1.47
   5  -5   1    9.82    1.52
   5  -5   1    8.57    2.21
  -6   5  -1   46.19    4.97
  -6   5  -1   48.23    3.89
  -6   5  -1   40.73    4.25
  -6   5  -1   46.95    4.78
  -6   5  -1   44.90    4.20
   6  -5   1   41.69    4.07
   6  -5   1   47.09    5.46
   6  -5   1   50.51    4.54
   6  -5   1   47.45    4.12
   6  -5   1   47.13    4.24
   6  -5   1   54.31    4.91
   6  -5   1   49.04    4.14
   6  -5   1   49.24    4.14
  -7   5  -1   82.39    7.01
  -7   5  -1   84.91    6.65
  -7   5  -1   86.55    7.31
  -7   5  -1   84.89    7.70
  -7   5  -1   87.64    6.97
  -7   5  -1   89.22    6.57
  -7   5  -1   72.32    7.54
   7  -5   1   79.70    6.87
   7  -5   1   91.54    7.01
   7  -5   1   85.81    7.09
   7  -5   1   86.69    7.71
   7  -5   1   89.92    8.74
   7  -5   1  100.92    8.34
   7  -5   1   78.59    6.88
  -8   5  -1    5.19    0.59
  -8   5  -1    8.87    2.20
  -8   5  -1   11.50    1.47
  -8   5  -1   10.05    1.56
  -8   5  -1    8.57    1.87
  -8   5  -1    6.59    1.73
   8  -5   1   10.01    1.81
   8  -5   1    7.43    1.39
   8  -5   1    4.66    2.96
   8  -5   1    7.26    1.83
   8  -5   1    8.63    1.71
   8  -5   1    7.32    2.14
   8  -5   1    6.68    1.38
   8  -5   1    9.34    1.83
  -9   5  -1    0.04    0.64
  -9   5  -1    1.35    0.80
  -9   5  -1    0.51    0.70
  -9   5  -1   -0.32    0.38
  -9   5  -1    1.26    0.69
  -9   5  -1   -0.13    1.36
   9  -5   1    0.47    3.49
   9  -5   1   -0.17    1.14
   9  -5   1    0.86    0.78
   9  -5   1    0.22    0.63
   9  -5   1    0.75    1.11
   9  -5   1   -0.20    0.82
   9  -5   1    0.27    0.76
 -10   5  -1   -0.42    1.52
 -10   5  -1   -0.09    0.74
 -10   5  -1    0.84    0.78
 -10   5  -1    0.44    0.70
 -10   5  -1    0.10    0.62
  10  -5   1    0.20    1.22
  10  -5   1   -0.97    0.62
  10  -5   1   -0.26    0.97
  10  -5   1    0.47    0.87
  10  -5   1    0.73    3.46
 -11   5  -1    7.35    2.01
 -11   5  -1    6.23    1.03
 -11   5  -1    5.60    1.43
 -11   5  -1    2.46    3.75
 -11   5  -1    6.04    1.59
  11  -5   1    6.69    1.91
  11  -5   1    3.33    4.18
  11  -5   1    4.82    1.58
  11  -5   1    6.21    2.24
  11  -5   1    5.51    1.55
  11  -5   1    4.36    1.95
  11   4  -1   28.74    4.32
  11   4  -1   20.24    2.91
  11   4  -1   26.18    3.08
  11   4  -1   23.51    3.77
  11   4  -1   22.36    3.45
  11   4  -1   24.30    4.39
 -11  -4   1   22.32    2.97
 -11  -4   1   22.00    3.06
 -11  -4   1   25.52    3.28
  10   4  -1    0.00    1.53
  10   4  -1    0.24    1.00
  10   4  -1   -1.03    0.61
  10   4  -1    0.70    1.75
  10   4  -1    1.99    1.20
  10   4  -1    0.18    0.70
  10   4  -1   -0.74    1.18
 -10  -4   1    0.10    0.74
 -10  -4   1   -1.53    1.47
 -10  -4   1   -0.34    0.96
 -10  -4   1   -1.39    0.92
 -10  -4   1    0.36    0.76
 -10  -4   1    0.13    0.87
 -10  -4   1   -0.67    0.74
   9   4  -1   14.85    2.44
   9   4  -1   10.41    2.45
   9   4  -1   21.41    3.34
   9   4  -1   13.42    1.99
   9   4  -1   19.52    3.22
   9   4  -1   12.42    2.27
   9   4  -1   18.63    2.69
   9   4  -1   13.26    2.06
   9   4  -1   13.52    2.14
  -9  -4   1   13.44    2.53
  -9  -4   1   16.63    4.23
  -9  -4   1   15.77    2.16
  -9  -4   1   14.67    2.17
  -9  -4   1   14.29    2.08
  -9  -4   1   10.59    2.17
  -9  -4   1   18.00    2.59
  -9  -4   1   12.39    2.79
  -9  -4   1   17.11    2.53
   8   4  -1   14.23    2.23
   8   4  -1   10.45    2.17
   8   4  -1   11.95    1.79
   8   4  -1   13.63    1.78
   8   4  -1    9.96    2.48
   8   4  -1   10.29    1.92
   8   4  -1   10.93    2.10
   8   4  -1    9.88    2.57
   8   4  -1   10.28    2.13
   8   4  -1    7.86    1.71
  -8  -4   1   10.22    1.74
  -8  -4   1   13.63    3.67
  -8  -4   1   11.85    2.75
  -8  -4   1   14.37    2.90
  -8  -4   1    9.75    2.75
  -8  -4   1   13.04    2.06
  -8  -4   1   11.04    1.68
  -8  -4   1   16.60    2.17
  -8  -4   1   11.52    2.29
  -8  -4   1   12.37    1.87
   7   4  -1   16.28    1.98
   7   4  -1   15.21    2.25
   7   4  -1   18.83    2.76
   7   4  -1   18.02    2.08
   7   4  -1   19.47    2.49
   7   4  -1   13.81    1.87
   7   4  -1   14.93    2.59
   7   4  -1   16.42    2.05
   7   4  -1   15.82    2.11
   7   4  -1   18.85    2.56
  -7  -4   1   15.01    1.95
  -7  -4   1   19.96    3.73
  -7  -4   1   13.19    1.91
  -7  -4   1   17.13    3.23
  -7  -4   1   20.04    2.44
  -7  -4   1   12.45    1.97
  -7  -4   1   15.85    1.99
  -7  -4   1   16.09    3.11
  -7  -4   1   15.48    2.51
  -7  -4   1   18.17    2.11
   6   4  -1   34.62    3.85
   6   4  -1   30.10    2.92
   6   4  -1   30.04    3.30
   6   4  -1   28.80    3.62
   6   4  -1   28.34    3.22
   6   4  -1   29.29    3.51
   6   4  -1   29.39    2.94
   6   4  -1   36.33    3.01
   6   4  -1   31.29    2.93
   6   4  -1   28.45    3.04
  -6  -4   1   40.24    4.62
  -6  -4   1   24.85    2.92
  -6  -4   1   32.07    3.02
  -6  -4   1   32.21    2.94
  -6  -4   1   36.41    3.36
  -6  -4   1   33.65    3.68
  -6  -4   1   30.76    3.46
  -6  -4   1   32.33    2.94
  -6  -4   1   30.68    3.05
   5   4  -1    4.30    0.82
   5   4  -1    3.31    0.87
   5   4  -1    6.15    1.10
   5   4  -1    4.61    1.22
   5   4  -1    4.25    0.93
   5   4  -1    6.57    1.40
   5   4  -1    6.76    1.27
   5   4  -1    6.26    1.10
  -5  -4   1    4.18    0.93
  -5  -4   1    6.24    0.98
  -5  -4   1    5.71    1.26
  -5  -4   1    4.31    0.98
  -5  -4   1    5.22    1.35
  -5  -4   1    4.92    0.96
  -5  -4   1    4.21    1.02
  -5  -4   1    6.34    1.71
  -5  -4   1    3.75    1.08
  -5  -4   1    7.74    2.19
   4   4  -1    1.61    0.59
   4   4  -1    1.66    0.54
   4   4  -1    2.87    0.68
   4   4  -1    3.42    0.93
   4   4  -1    1.52    0.75
   4   4  -1    2.04    0.98
   4   4  -1    1.93    0.59
   4   4  -1    2.10    0.66
   4   4  -1    2.61    1.07
  -4  -4   1    3.15    1.07
  -4  -4   1    2.27    0.64
  -4  -4   1    2.08    0.85
  -4  -4   1    1.63    0.59
  -4  -4   1    2.43    0.88
  -4  -4   1    3.48    1.58
  -4  -4   1    1.32    1.24
  -4  -4   1    1.22    0.59
  -4  -4   1    2.70    0.68
   3   4  -1    1.16    0.71
   3   4  -1    1.26    0.45
   3   4  -1    1.47    0.48
   3   4  -1    1.09    0.45
   3   4  -1    1.67    0.44
   3   4  -1    1.82    0.72
   3   4  -1    1.58    0.52
   3   4  -1    0.78    0.66
   3   4  -1    1.24    0.75
   3   4  -1    2.00    0.75
  -3  -4   1    0.96    0.78
  -3  -4   1    1.75    0.49
  -3  -4   1    1.57    0.64
  -3  -4   1    1.55    0.70
  -3  -4   1    1.18    0.42
  -3  -4   1    1.74    0.57
  -3  -4   1    0.57    0.62
  -3  -4   1    2.02    1.28
  -3  -4   1    1.12    0.50
  -3  -4   1    0.86    0.60
  -3  -4   1    2.32    0.55
   2   4  -1    2.54    0.46
   2   4  -1    1.75    0.39
   2   4  -1    3.01    0.87
   2   4  -1    2.18    0.73
   2   4  -1    3.14    0.63
   2   4  -1    2.91    0.54
   2   4  -1    2.04    0.50
   2   4  -1    1.95    0.40
   2   4  -1    2.90    0.89
   2   4  -1    2.48    0.74
  -2  -4   1    1.50    1.07
  -2  -4   1    2.77    0.67
  -2  -4   1    1.99    0.48
  -2  -4   1    1.87    0.80
  -2  -4   1    3.89    0.54
  -2  -4   1    2.92    0.79
  -2  -4   1    3.10    0.52
  -2  -4   1    1.15    0.54
  -2  -4   1    2.37    0.55
  -2  -4   1    2.80    0.54
  -2  -4   1    1.20    0.65
   1   4  -1    1.78    0.77
   1   4  -1    1.58    0.37
   1   4  -1    1.06    0.54
   1   4  -1    0.97    0.32
   1   4  -1    1.02    0.23
   1   4  -1    0.91    0.32
   1   4  -1    1.06    0.52
   1   4  -1    1.45    0.48
  -1  -4   1    1.01    0.63
  -1  -4   1    1.25    0.37
  -1  -4   1    2.02    0.44
  -1  -4   1    1.28    0.37
  -1  -4   1    1.65    0.60
  -1  -4   1    0.50    0.25
  -1  -4   1    0.73    0.25
  -1  -4   1    1.01    1.03
  -1  -4   1    1.19    0.42
  -1  -4   1    1.19    0.55
  -1  -4   1    0.54    0.32
  -1  -4   1    0.34    0.45
   0   4  -1   10.28    1.37
   0   4  -1   13.91    1.69
   0   4  -1   12.58    1.11
   0   4  -1    9.93    1.31
   0   4  -1   13.90    1.34
   0   4  -1   13.60    1.07
   0   4  -1   13.61    1.14
   0  -4   1   11.26    1.29
   0  -4   1   11.95    1.93
   0  -4   1   12.51    1.07
   0  -4   1   12.69    1.26
   0  -4   1   12.77    1.61
   0  -4   1   11.89    0.99
   0  -4   1   12.07    0.99
   0  -4   1   12.04    1.08
   0  -4   1   13.06    1.09
   0  -4   1   11.61    1.06
   0  -4   1   12.93    1.10
  -1   4  -1    1.06    0.40
  -1   4  -1    2.06    0.42
  -1   4  -1    2.75    0.48
  -1   4  -1    1.09    0.33
  -1   4  -1    0.55    0.58
  -1   4  -1    1.28    0.53
  -1   4  -1    1.15    0.31
   1  -4   1    0.90    0.35
   1  -4   1    0.47    0.37
   1  -4   1    1.11    0.63
   1  -4   1    0.69    0.22
   1  -4   1    0.94    0.50
   1  -4   1    1.27    0.81
   1  -4   1    1.09    0.68
   1  -4   1    1.51    0.39
   1  -4   1    1.10    0.37
   1  -4   1    0.52    0.43
   1  -4   1    0.71    0.29
   1  -4   1    0.72    0.25
  -2   4  -1   10.84    0.89
  -2   4  -1   10.68    1.36
  -2   4  -1    9.26    1.26
  -2   4  -1   10.31    1.05
  -2   4  -1   11.92    1.18
  -2   4  -1   10.96    0.95
  -2   4  -1   12.41    1.15
   2  -4   1    9.90    1.05
   2  -4   1    8.67    2.01
   2  -4   1   10.41    1.15
   2  -4   1   12.27    1.02
   2  -4   1    9.54    0.85
   2  -4   1   11.76    1.34
   2  -4   1   12.21    1.55
   2  -4   1   11.54    1.11
   2  -4   1   10.72    1.19
   2  -4   1   13.36    1.69
   2  -4   1   12.17    1.13
   2  -4   1    9.08    1.48
  -3   4  -1    1.01    0.69
  -3   4  -1    1.35    0.57
  -3   4  -1    1.81    0.73
  -3   4  -1    2.25    0.49
  -3   4  -1    1.56    0.79
  -3   4  -1    1.15    0.51
  -3   4  -1    1.53    0.51
  -3   4  -1    1.83    0.39
   3  -4   1    1.38    0.61
   3  -4   1    2.43    0.52
   3  -4   1    1.94    0.60
   3  -4   1    1.90    0.82
   3  -4   1    1.85    0.55
   3  -4   1    1.22    0.90
   3  -4   1    1.47    0.59
   3  -4   1    2.07    0.73
   3  -4   1    1.58    0.56
  -4   4  -1    0.52    0.75
  -4   4  -1    1.00    0.40
  -4   4  -1    0.05    0.41
  -4   4  -1    3.02    1.20
  -4   4  -1    0.18    0.52
  -4   4  -1    0.98    0.47
  -4   4  -1    1.57    0.58
  -4   4  -1    1.89    0.56
   4  -4   1    1.39    0.54
   4  -4   1   -0.10    0.75
   4  -4   1    2.16    1.24
   4  -4   1    1.45    0.59
   4  -4   1    0.82    0.44
   4  -4   1    1.04    0.58
   4  -4   1    1.01    0.57
   4  -4   1    1.34    0.60
  -5   4  -1   23.56    2.84
  -5   4  -1   22.85    2.07
  -5   4  -1   26.21    2.47
  -5   4  -1   23.96    2.86
  -5   4  -1   19.35    2.48
  -5   4  -1   21.76    2.14
   5  -4   1   22.04    2.30
   5  -4   1   24.69    2.36
   5  -4   1   23.00    2.61
   5  -4   1   25.72    2.34
   5  -4   1   24.06    2.82
   5  -4   1   25.54    3.44
  -6   4  -1   64.65    4.91
  -6   4  -1   66.44    5.01
  -6   4  -1   69.49    5.30
  -6   4  -1   58.68    4.49
  -6   4  -1   66.78    5.90
  -6   4  -1   66.81    5.33
  -6   4  -1   59.38    5.51
  -6   4  -1   58.53    5.89
   6  -4   1   60.19    5.16
   6  -4   1   58.70    5.56
   6  -4   1   51.69    5.60
   6  -4   1   59.66    5.13
   6  -4   1   72.81    6.71
   6  -4   1   62.28    5.27
   6  -4   1   63.24    5.16
  -7   4  -1   38.74    4.35
  -7   4  -1   43.42    3.53
  -7   4  -1   38.64    3.01
  -7   4  -1   38.72    3.71
  -7   4  -1   36.67    3.72
  -7   4  -1   37.16    4.04
  -7   4  -1   41.30    4.52
  -7   4  -1   41.14    3.43
   7  -4   1   37.89    3.70
   7  -4   1   42.16    3.73
   7  -4   1   35.22    4.21
   7  -4   1   40.06    4.20
   7  -4   1   37.09    5.23
   7  -4   1   38.22    3.61
   7  -4   1   35.16    4.01
   7  -4   1   36.80    3.75
  -8   4  -1    0.87    0.70
  -8   4  -1    1.33    1.16
  -8   4  -1    0.55    0.89
  -8   4  -1    0.33    0.43
  -8   4  -1    0.73    0.65
  -8   4  -1    0.92    0.84
  -8   4  -1    1.19    0.75
   8  -4   1   -0.61    2.78
   8  -4   1   -0.41    0.54
   8  -4   1    1.30    0.96
   8  -4   1   -0.28    0.54
   8  -4   1    1.50    0.74
   8  -4   1    0.32    0.58
   8  -4   1    0.30    1.28
   8  -4   1    1.31    1.02
  -9   4  -1    0.39    1.05
  -9   4  -1    1.70    1.26
  -9   4  -1    0.90    0.77
  -9   4  -1    1.19    0.84
  -9   4  -1    1.11    0.62
  -9   4  -1    1.01    0.90
   9  -4   1    2.56    1.18
   9  -4   1    1.46    1.15
   9  -4   1    1.86    1.68
   9  -4   1    0.94    0.80
   9  -4   1    0.64    0.90
   9  -4   1    3.71    1.23
   9  -4   1    0.70    0.88
 -10   4  -1    0.30    0.78
 -10   4  -1    1.32    1.13
 -10   4  -1    0.70    1.50
 -10   4  -1    0.23    0.69
 -10   4  -1    0.31    0.70
  10  -4   1   -0.37    0.72
  10  -4   1    1.07    1.08
  10  -4   1    3.10    3.75
  10  -4   1    0.64    0.92
  10  -4   1    0.59    0.89
  10  -4   1    1.55    0.93
 -11   4  -1    1.99    2.12
 -11   4  -1    0.16    0.75
 -11   4  -1    0.87    0.74
 -11   4  -1    1.84    1.44
 -11   4  -1    0.76    1.01
  11  -4   1   -0.50    0.75
  11  -4   1    0.62    3.88
  11  -4   1    0.50    0.86
  11  -4   1    0.41    1.00
  11  -4   1   -0.68    0.70
  12   3  -1   41.95    5.23
  12   3  -1   41.49    4.79
  12   3  -1   39.11    4.39
  12   3  -1   34.56    5.32
  12   3  -1   41.46    5.60
  12   3  -1   42.18    4.42
 -12  -3   1   45.14    4.30
 -12  -3   1   43.69    4.50
 -12  -3   1   42.30    6.21
 -12  -3   1   38.03    4.36
 -12  -3   1   29.07    4.04
 -12  -3   1   41.61    5.24
  11   3  -1   45.48    4.52
  11   3  -1   38.01    4.38
  11   3  -1   37.03    5.18
  11   3  -1   37.60    5.06
  11   3  -1   46.81    4.90
  11   3  -1   45.87    5.75
 -11  -3   1   37.57    4.15
 -11  -3   1   49.17    4.73
 -11  -3   1   41.24    4.49
 -11  -3   1   46.30    5.30
 -11  -3   1   47.34    4.52
 -11  -3   1   48.00    4.66
  10   3  -1    0.89    0.83
  10   3  -1    1.31    1.31
  10   3  -1    1.00    1.02
  10   3  -1   -0.08    0.80
  10   3  -1   -0.19    0.73
  10   3  -1    1.33    1.23
  10   3  -1    0.80    1.62
 -10  -3   1    1.27    1.36
 -10  -3   1   -0.05    2.33
 -10  -3   1   -0.12    0.84
 -10  -3   1    0.66    0.80
 -10  -3   1    0.23    0.61
 -10  -3   1    0.84    0.98
 -10  -3   1    0.54    0.95
   9   3  -1    1.16    1.45
   9   3  -1   -0.12    0.79
   9   3  -1   -0.42    0.66
   9   3  -1   -0.07    0.85
   9   3  -1    0.10    0.55
   9   3  -1    0.67    0.72
   9   3  -1    0.88    0.67
   9   3  -1   -0.25    0.98
   9   3  -1   -0.66    0.61
  -9  -3   1    0.58    1.53
  -9  -3   1   -0.62    0.46
  -9  -3   1   -0.17    0.74
  -9  -3   1    2.15    1.38
  -9  -3   1    0.57    0.68
  -9  -3   1    0.86    1.39
  -9  -3   1   -0.49    0.64
  -9  -3   1    1.33    1.04
  -9  -3   1   -2.65    1.90
  -9  -3   1    0.69    0.84
   8   3  -1    2.51    1.47
   8   3  -1    2.81    0.84
   8   3  -1    2.21    1.16
   8   3  -1    1.32    1.01
   8   3  -1    2.53    0.98
   8   3  -1    1.21    0.88
   8   3  -1    1.48    0.95
   8   3  -1    1.29    0.80
   8   3  -1    0.30    1.14
   8   3  -1    2.23    0.94
  -8  -3   1    0.33    0.74
  -8  -3   1    1.85    2.31
  -8  -3   1    4.36    1.56
  -8  -3   1    2.83    0.96
  -8  -3   1    2.98    1.06
  -8  -3   1    2.12    1.34
  -8  -3   1    1.20    0.76
  -8  -3   1    2.50    1.03
  -8  -3   1    3.09    1.86
  -8  -3   1    1.51    0.95
   7   3  -1   25.09    2.77
   7   3  -1   24.17    3.42
   7   3  -1   33.01    2.93
   7   3  -1   27.25    2.91
   7   3  -1   29.13    3.10
   7   3  -1   29.00    3.40
   7   3  -1   29.27    3.64
   7   3  -1   29.16    2.90
   7   3  -1   28.32    3.11
   7   3  -1   25.21    2.87
  -7  -3   1   26.77    3.39
  -7  -3   1   26.55    2.93
  -7  -3   1   26.12    3.42
  -7  -3   1   28.01    3.80
  -7  -3   1   27.56    2.83
  -7  -3   1   35.46    3.22
  -7  -3   1   24.44    4.35
  -7  -3   1   30.13    2.83
  -7  -3   1   27.29    2.87
  -7  -3   1   22.68    2.72
   6   3  -1   12.95    1.77
   6   3  -1   17.32    2.48
   6   3  -1   13.77    1.94
   6   3  -1   14.56    1.87
   6   3  -1   14.75    1.74
   6   3  -1   11.61    1.68
   6   3  -1   15.86    2.01
   6   3  -1   16.36    1.82
   6   3  -1   12.06    2.23
   6   3  -1   19.25    3.72
  -6  -3   1   16.88    1.90
  -6  -3   1   19.22    2.52
  -6  -3   1   15.82    1.99
  -6  -3   1   17.46    2.98
  -6  -3   1   15.84    2.33
  -6  -3   1   12.67    2.76
  -6  -3   1   14.80    1.75
  -6  -3   1   16.93    1.82
  -6  -3   1   13.70    1.76
  -6  -3   1   12.74    1.79
   5   3  -1    1.13    0.56
   5   3  -1    0.95    0.52
   5   3  -1    1.52    0.79
   5   3  -1    1.70    0.70
   5   3  -1   -0.76    0.68
   5   3  -1    1.21    0.66
   5   3  -1    1.13    0.54
   5   3  -1    1.06    0.99
   5   3  -1    0.63    0.55
   5   3  -1    0.83    0.61
  -5  -3   1    2.19    1.04
  -5  -3   1    1.97    0.72
  -5  -3   1    1.23    1.21
  -5  -3   1    1.16    0.90
  -5  -3   1    1.22    0.64
  -5  -3   1    1.45    0.70
  -5  -3   1    2.71    1.40
  -5  -3   1    2.05    0.70
  -5  -3   1    0.71    0.59
  -5  -3   1    1.72    0.63
   4   3  -1    1.84    0.78
   4   3  -1    2.00    0.67
   4   3  -1    1.23    0.70
   4   3  -1    4.67    0.98
   4   3  -1    1.77    0.59
   4   3  -1    2.90    1.04
   4   3  -1    1.65    0.57
   4   3  -1    1.10    0.56
  -4  -3   1    3.10    1.18
  -4  -3   1    2.38    0.67
  -4  -3   1    3.95    1.05
  -4  -3   1    1.39    0.59
  -4  -3   1    2.34    1.35
  -4  -3   1    3.49    1.01
  -4  -3   1    1.85    0.82
  -4  -3   1    1.40    0.57
  -4  -3   1    2.46    0.69
   3   3  -1   12.60    1.40
   3   3  -1   10.78    1.31
   3   3  -1   13.37    1.63
   3   3  -1   13.64    1.35
   3   3  -1   15.05    1.79
   3   3  -1   14.32    1.62
   3   3  -1   13.08    1.33
   3   3  -1   12.95    1.62
   3   3  -1   13.50    1.33
  -3  -3   1   14.27    1.60
  -3  -3   1   14.35    1.40
  -3  -3   1   13.61    1.66
  -3  -3   1   12.29    1.56
  -3  -3   1   15.59    1.40
  -3  -3   1   12.18    2.25
  -3  -3   1   12.67    1.77
  -3  -3   1   13.36    1.37
  -3  -3   1   13.23    1.38
  -3  -3   1   13.55    1.39
  -3  -3   1   15.61    1.75
   2   3  -1    1.01    0.34
   2   3  -1    0.41    0.56
   2   3  -1    0.82    0.35
   2   3  -1    2.12    0.74
   2   3  -1    0.79    0.29
   2   3  -1    1.56    0.46
   2   3  -1    0.60    0.39
   2   3  -1    1.11    0.58
   2   3  -1    1.16    0.37
   2   3  -1    0.62    0.50
  -2  -3   1    0.37    0.36
  -2  -3   1    1.33    0.37
  -2  -3   1    0.55    0.48
  -2  -3   1    1.01    0.37
  -2  -3   1    1.11    0.52
  -2  -3   1    1.74    0.58
  -2  -3   1    1.18    0.65
  -2  -3   1    1.40    0.43
  -2  -3   1    0.98    0.40
  -2  -3   1    0.60    0.48
  -2  -3   1    1.32    1.02
   1   3  -1   24.81    1.73
   1   3  -1   21.62    2.14
   1   3  -1   21.94    1.98
   1   3  -1   21.13    1.71
   1   3  -1   18.61    1.93
   1   3  -1   20.77    1.82
   1   3  -1   22.00    1.72
  -1  -3   1   24.22    1.84
  -1  -3   1   21.70    2.13
  -1  -3   1   25.25    1.72
  -1  -3   1   17.83    1.65
  -1  -3   1   22.52    1.98
  -1  -3   1   22.70    1.67
  -1  -3   1   17.50    1.90
  -1  -3   1   21.13    1.76
  -1  -3   1   23.40    1.72
   0   3  -1   67.71    5.33
   0   3  -1   61.52    4.50
   0   3  -1   60.42    4.49
   0   3  -1   62.58    4.46
   0   3  -1   65.30    4.68
   0  -3   1   63.67    4.65
   0  -3   1   60.78    4.45
   0  -3   1   56.97    4.88
   0  -3   1   70.34    4.48
   0  -3   1   64.75    4.50
   0  -3   1   57.07    4.47
  -1   3  -1   22.44    1.79
  -1   3  -1   24.88    1.79
  -1   3  -1   26.15    2.46
  -1   3  -1   21.22    1.76
  -1   3  -1   23.12    1.60
  -1   3  -1   21.58    1.90
  -1   3  -1   21.63    2.00
  -1   3  -1   19.32    1.73
   1  -3   1   21.79    1.78
   1  -3   1   20.12    1.82
   1  -3   1   23.80    1.75
   1  -3   1   27.43    2.40
   1  -3   1   22.30    1.77
   1  -3   1   25.96    2.10
   1  -3   1   22.25    1.68
   1  -3   1   23.04    1.89
   1  -3   1   22.34    1.75
   1  -3   1   22.97    2.19
  -2   3  -1   47.42    3.90
  -2   3  -1   52.70    4.32
  -2   3  -1   54.59    4.21
  -2   3  -1   53.31    3.76
  -2   3  -1   53.27    3.82
  -2   3  -1   48.55    4.00
  -2   3  -1   51.21    4.28
  -2   3  -1   56.95    3.98
   2  -3   1   53.25    3.92
   2  -3   1   48.52    3.83
   2  -3   1   47.61    4.04
   2  -3   1   54.33    4.44
   2  -3   1   50.35    3.90
   2  -3   1   53.57    4.04
   2  -3   1   52.50    3.94
   2  -3   1   50.84    3.92
   2  -3   1   56.18    4.16
  -3   3  -1   32.45    2.83
  -3   3  -1   33.26    3.24
  -3   3  -1   35.96    3.28
  -3   3  -1   31.70    2.83
  -3   3  -1   37.16    2.78
  -3   3  -1   35.28    2.69
  -3   3  -1   29.93    2.98
  -3   3  -1   37.62    2.93
   3  -3   1   36.30    3.49
   3  -3   1   34.94    2.85
   3  -3   1   37.13    3.18
   3  -3   1   33.38    3.14
   3  -3   1   35.20    2.87
   3  -3   1   34.15    2.86
   3  -3   1   36.67    2.83
   3  -3   1   34.81    2.88
  -4   3  -1    3.33    1.14
  -4   3  -1    3.86    1.15
  -4   3  -1    3.18    0.82
  -4   3  -1    2.63    0.67
   4  -3   1    1.75    0.67
   4  -3   1    2.13    0.87
   4  -3   1    1.49    0.63
   4  -3   1    2.17    0.74
   4  -3   1    2.81    1.15
  -5   3  -1    0.28    0.72
  -5   3  -1    0.07    0.47
  -5   3  -1    0.22    0.37
  -5   3  -1    0.18    0.23
  -5   3  -1   -0.16    0.26
  -5   3  -1   -0.24    0.45
  -5   3  -1   -0.64    0.48
  -5   3  -1    0.04    0.50
  -5   3  -1    0.33    0.42
   5  -3   1    0.05    0.38
   5  -3   1    0.12    0.75
   5  -3   1    1.31    0.69
   5  -3   1    0.21    0.47
   5  -3   1    0.17    0.54
   5  -3   1    0.45    1.30
   5  -3   1   -0.15    0.45
   5  -3   1    0.41    0.62
  -6   3  -1    0.76    0.96
  -6   3  -1    2.03    1.06
  -6   3  -1    1.25    1.00
  -6   3  -1    1.52    0.61
  -6   3  -1    0.68    0.31
  -6   3  -1    1.25    0.67
  -6   3  -1    1.74    0.86
  -6   3  -1    0.92    0.38
  -6   3  -1    2.05    0.79
   6  -3   1    2.25    0.78
   6  -3   1    1.62    0.78
   6  -3   1    1.59    1.18
   6  -3   1    1.34    0.79
   6  -3   1    0.78    0.52
   6  -3   1   -0.27    1.37
   6  -3   1    0.89    0.72
   6  -3   1    0.89    0.80
  -7   3  -1    3.63    1.06
  -7   3  -1    2.07    0.78
  -7   3  -1    2.03    1.37
  -7   3  -1    1.90    1.04
  -7   3  -1    1.82    0.72
  -7   3  -1    1.88    0.78
  -7   3  -1    3.90    1.00
   7  -3   1    1.63    0.93
   7  -3   1    6.68    2.85
   7  -3   1    2.22    1.16
   7  -3   1    2.45    0.82
   7  -3   1    2.37    1.04
   7  -3   1    1.86    0.90
   7  -3   1    0.99    0.62
   7  -3   1    1.44    0.81
  -8   3  -1   -0.02    0.62
  -8   3  -1    0.75    0.49
  -8   3  -1    0.77    0.76
  -8   3  -1    1.90    1.40
  -8   3  -1    0.29    0.63
  -8   3  -1    0.80    1.14
  -8   3  -1    0.91    0.61
  -8   3  -1    0.59    0.57
   8  -3   1    1.39    0.90
   8  -3   1   -0.06    0.73
   8  -3   1    4.01    3.29
   8  -3   1   -0.03    0.77
   8  -3   1    0.44    0.84
   8  -3   1    0.96    0.78
   8  -3   1    1.76    0.84
   8  -3   1    0.64    0.60
  -9   3  -1   13.43    3.06
  -9   3  -1   15.60    2.07
  -9   3  -1   14.30    1.95
  -9   3  -1   10.26    2.61
  -9   3  -1   11.89    2.04
  -9   3  -1   13.48    2.08
  -9   3  -1   13.40    2.34
   9  -3   1   11.52    1.83
   9  -3   1   16.05    4.54
   9  -3   1   12.03    3.09
   9  -3   1   17.87    2.23
   9  -3   1   10.78    2.20
   9  -3   1   12.99    3.07
   9  -3   1    9.54    2.10
   9  -3   1   14.07    2.17
 -10   3  -1    2.03    0.90
 -10   3  -1    3.70    1.31
 -10   3  -1    1.33    1.81
 -10   3  -1    3.64    1.37
 -10   3  -1    0.58    0.70
  10  -3   1    3.18    1.08
  10  -3   1    3.48    1.81
  10  -3   1    1.36    1.58
  10  -3   1    4.96    3.66
  10  -3   1    2.15    1.18
  10  -3   1    3.48    1.86
 -11   3  -1    7.88    1.86
 -11   3  -1   12.87    1.92
 -11   3  -1    9.91    1.66
 -11   3  -1    8.48    2.84
 -11   3  -1   12.32    2.18
  11  -3   1   10.85    2.75
  11  -3   1   10.09    2.11
  11  -3   1   11.39    2.87
  11  -3   1    7.36    1.93
  11  -3   1    8.63    4.30
  11  -3   1   11.23    3.10
  12  -3   1   22.64    3.42
  12   2  -1    8.85    2.15
  12   2  -1   13.06    3.62
  12   2  -1    8.29    2.14
  12   2  -1   10.71    3.15
  12   2  -1   12.62    2.57
  12   2  -1   11.64    3.23
 -12  -2   1    9.64    2.00
 -12  -2   1   11.48    2.25
 -12  -2   1   10.44    2.12
 -12  -2   1    9.22    2.00
 -12  -2   1    6.31    3.04
  11   2  -1    4.30    1.52
  11   2  -1    5.54    1.67
  11   2  -1    1.69    1.56
  11   2  -1    4.32    1.51
  11   2  -1    6.46    2.41
  11   2  -1    3.81    2.14
 -11  -2   1    8.03    2.34
 -11  -2   1    4.47    1.30
 -11  -2   1    8.35    2.48
 -11  -2   1    5.96    1.62
 -11  -2   1    3.04    1.12
 -11  -2   1    4.12    1.47
 -11  -2   1    1.89    1.31
  10   2  -1    5.18    2.37
  10   2  -1    2.76    1.31
  10   2  -1    2.86    1.14
  10   2  -1    3.66    1.76
  10   2  -1    3.85    1.42
  10   2  -1    5.66    2.53
 -10  -2   1   -2.08    2.31
 -10  -2   1    3.06    1.83
 -10  -2   1    1.94    1.93
 -10  -2   1    1.51    1.38
 -10  -2   1    3.71    1.30
 -10  -2   1    3.55    1.21
 -10  -2   1    3.11    1.62
 -10  -2   1    4.25    1.34
 -10  -2   1    2.64    1.07
   9   2  -1    0.02    0.64
   9   2  -1    0.97    0.97
   9   2  -1   -0.13    0.62
   9   2  -1    0.45    0.70
   9   2  -1    0.37    0.84
   9   2  -1    0.78    1.03
   9   2  -1    2.12    0.81
   9   2  -1   -0.21    0.75
   9   2  -1    1.14    1.58
  -9  -2   1    0.34    0.72
  -9  -2   1   -1.54    1.95
  -9  -2   1    1.03    1.27
  -9  -2   1    0.85    0.92
  -9  -2   1   -0.05    0.54
  -9  -2   1    1.41    1.26
  -9  -2   1   -0.92    1.04
  -9  -2   1   -0.41    0.69
  -9  -2   1   -0.27    0.66
  -9  -2   1    0.88    0.86
   8   2  -1    2.01    1.17
   8   2  -1    2.38    1.02
   8   2  -1    0.43    0.74
   8   2  -1    1.97    1.01
   8   2  -1    0.51    1.48
   8   2  -1    4.68    1.32
   8   2  -1    2.97    1.08
   8   2  -1    4.73    1.20
   8   2  -1    4.84    1.69
  -8  -2   1    1.32    2.17
  -8  -2   1    5.66    1.35
  -8  -2   1    1.77    1.28
  -8  -2   1    1.36    0.96
  -8  -2   1    2.39    0.87
  -8  -2   1    1.80    0.83
  -8  -2   1    5.42    1.33
  -8  -2   1    3.61    1.09
  -8  -2   1    4.39    1.20
  -8  -2   1    3.39    1.58
   7   2  -1    0.39    1.21
   7   2  -1    0.79    0.70
   7   2  -1    0.91    1.12
   7   2  -1    0.81    0.48
   7   2  -1   -0.14    0.95
   7   2  -1    0.35    0.69
   7   2  -1    1.86    0.89
   7   2  -1    1.07    0.55
   7   2  -1    0.69    0.59
  -7  -2   1    0.81    0.50
  -7  -2   1   -1.08    1.72
  -7  -2   1   -0.05    0.47
  -7  -2   1    0.76    1.01
  -7  -2   1    1.80    1.21
  -7  -2   1    0.40    0.72
  -7  -2   1    0.42    0.51
  -7  -2   1    0.48    0.68
  -7  -2   1    0.60    1.07
   6   2  -1    4.16    1.10
   6   2  -1    5.70    1.70
   6   2  -1    6.52    1.29
   6   2  -1    5.62    1.49
   6   2  -1    7.43    1.30
   6   2  -1    5.81    1.76
   6   2  -1    6.29    1.06
   6   2  -1    7.45    1.47
   6   2  -1    7.53    1.33
  -6  -2   1    6.19    1.28
  -6  -2   1    5.79    1.24
  -6  -2   1   10.41    2.13
  -6  -2   1   10.26    2.23
  -6  -2   1    9.55    1.35
  -6  -2   1    6.07    1.19
  -6  -2   1    9.69    2.18
  -6  -2   1    8.14    2.45
  -6  -2   1    5.18    1.15
  -6  -2   1   10.00    1.31
   5   2  -1   19.77    2.11
   5   2  -1   17.67    2.08
   5   2  -1   18.15    2.12
   5   2  -1   24.09    2.83
   5   2  -1   26.08    2.71
   5   2  -1   20.96    2.23
   5   2  -1   22.62    2.84
   5   2  -1   22.68    2.35
   5   2  -1   21.07    2.26
  -5  -2   1   20.64    2.19
  -5  -2   1   22.91    2.44
  -5  -2   1   24.49    2.34
  -5  -2   1   28.40    3.09
  -5  -2   1   23.21    2.20
  -5  -2   1   21.35    2.64
  -5  -2   1   21.70    2.63
  -5  -2   1   23.44    2.34
  -5  -2   1   24.26    2.28
  -5  -2   1   18.77    3.28
   4   2  -1    1.31    0.67
   4   2  -1    1.02    0.51
   4   2  -1    0.70    0.51
   4   2  -1    1.00    0.57
   4   2  -1    1.49    0.53
   4   2  -1    0.87    0.45
   4   2  -1    0.93    0.58
   4   2  -1    1.57    0.85
   4   2  -1    0.29    0.49
   4   2  -1    0.83    0.69
  -4  -2   1    2.04    0.66
  -4  -2   1    0.97    0.78
  -4  -2   1    1.79    0.58
  -4  -2   1    1.45    0.63
  -4  -2   1    0.76    0.91
  -4  -2   1    2.00    1.04
  -4  -2   1    0.45    0.46
  -4  -2   1    0.40    0.46
  -4  -2   1    1.40    0.87
  -4  -2   1    0.57    0.48
   3   2  -1   72.62    5.00
   3   2  -1   65.30    4.76
   3   2  -1   60.13    4.72
   3   2  -1   62.55    4.74
   3   2  -1   65.89    5.06
   3   2  -1   74.02    5.19
   3   2  -1   61.55    4.82
   3   2  -1   60.53    4.73
   3   2  -1   51.68    4.85
  -3  -2   1   63.42    4.79
  -3  -2   1   58.42    5.09
  -3  -2   1   61.15    4.93
  -3  -2   1   66.34    4.80
  -3  -2   1   54.20    4.69
  -3  -2   1   64.13    5.16
  -3  -2   1   61.81    4.76
  -3  -2   1   64.27    5.12
   2   2  -1   42.22    3.28
   2   2  -1   51.17    3.61
   2   2  -1   40.36    3.28
   2   2  -1   46.24    3.27
   2   2  -1   44.44    3.35
   2   2  -1   42.36    3.47
   2   2  -1   38.34    3.25
   2   2  -1   38.92    3.47
   2   2  -1   42.11    3.58
  -2  -2   1   51.20    4.08
  -2  -2   1   42.90    3.57
  -2  -2   1   42.11    3.49
  -2  -2   1   47.60    3.33
  -2  -2   1   41.85    3.46
  -2  -2   1   40.82    3.29
  -2  -2   1   43.10    3.29
  -2  -2   1   45.47    3.33
  -2  -2   1   44.28    3.54
  -2  -2   1   46.32    3.32
   1   2  -1    8.89    0.73
   1   2  -1    9.27    0.79
   1   2  -1    9.39    0.72
   1   2  -1   10.11    0.80
   1   2  -1    9.01    0.97
   1   2  -1    6.90    1.50
   1   2  -1    6.52    0.99
   1   2  -1    9.74    0.82
   1   2  -1    8.65    0.86
   1   2  -1    7.78    0.99
   1   2  -1    9.37    1.01
  -1  -2   1   12.25    1.14
  -1  -2   1    9.79    0.81
  -1  -2   1   10.69    0.80
  -1  -2   1    9.24    1.02
  -1  -2   1    7.05    1.48
  -1  -2   1    8.35    0.79
  -1  -2   1    8.62    0.92
  -1  -2   1   12.47    1.15
  -1  -2   1   10.26    0.82
  -1  -2   1    8.65    0.90
  -1  -2   1    8.48    0.79
  -1  -2   1    8.03    1.02
   0   2  -1   16.46    1.47
   0   2  -1   12.18    1.28
   0   2  -1   13.27    1.08
   0   2  -1   18.34    1.88
   0   2  -1   15.74    1.30
   0   2  -1   13.52    1.21
   0  -2   1   14.22    1.22
   0  -2   1   14.53    1.29
   0  -2   1   16.01    1.68
   0  -2   1   14.26    1.07
  -1   2  -1    4.22    0.38
  -1   2  -1    3.88    0.40
  -1   2  -1    5.02    0.56
  -1   2  -1    3.19    0.64
  -1   2  -1    3.55    0.49
  -1   2  -1    4.91    0.72
  -1   2  -1    3.22    0.55
  -1   2  -1    4.98    0.90
  -1   2  -1    3.54    0.72
   1  -2   1    4.28    0.74
   1  -2   1    3.40    0.49
   1  -2   1    4.05    0.43
   1  -2   1    3.99    0.67
   1  -2   1    4.06    0.52
   1  -2   1    4.51    0.80
   1  -2   1    4.46    0.52
   1  -2   1    4.07    0.39
   1  -2   1    3.14    0.61
  -2   2  -1   91.30    6.78
  -2   2  -1   91.96    6.64
  -2   2  -1   90.18    6.65
  -2   2  -1   86.49    6.89
  -2   2  -1   90.57    6.51
  -2   2  -1   96.78    6.61
  -2   2  -1   84.87    6.35
  -2   2  -1   92.41    6.53
  -2   2  -1   90.78    6.35
   2  -2   1   91.18    6.84
   2  -2   1   90.49    6.57
   2  -2   1   91.57    6.62
   2  -2   1   95.83    6.64
   2  -2   1   92.69    6.61
   2  -2   1   80.25    6.98
   2  -2   1   94.98    6.37
   2  -2   1   91.12    6.62
   2  -2   1   92.50    6.87
  -3   2  -1   50.24    4.13
  -3   2  -1   48.90    3.55
  -3   2  -1   52.54    3.75
  -3   2  -1   54.19    4.34
  -3   2  -1   45.88    4.27
  -3   2  -1   43.60    3.73
  -3   2  -1   45.85    3.64
  -3   2  -1   51.72    3.93
  -3   2  -1   50.19    3.91
   3  -2   1   52.11    3.60
   3  -2   1   47.78    4.18
   3  -2   1   47.83    4.19
   3  -2   1   50.04    4.41
   3  -2   1   50.66    3.90
   3  -2   1   55.26    3.91
   3  -2   1   40.61    3.77
   3  -2   1   47.28    3.81
  -4   2  -1    9.57    1.28
  -4   2  -1    6.32    1.06
  -4   2  -1    6.69    1.67
  -4   2  -1    6.05    1.32
  -4   2  -1    8.53    1.16
  -4   2  -1    7.46    1.05
  -4   2  -1   10.44    0.94
  -4   2  -1    8.52    1.58
  -4   2  -1    8.44    1.17
   4  -2   1    9.53    1.20
   4  -2   1    8.73    1.23
   4  -2   1    8.83    1.60
   4  -2   1    8.31    1.25
   4  -2   1   10.02    2.19
   4  -2   1   10.62    1.24
   4  -2   1    8.17    0.94
   4  -2   1   10.51    1.66
  -5   2  -1    0.69    0.51
  -5   2  -1    1.05    0.93
  -5   2  -1    1.25    0.43
  -5   2  -1    1.16    0.62
  -5   2  -1    1.64    1.04
  -5   2  -1    0.11    0.49
  -5   2  -1    8.37    3.15
   5  -2   1    0.40    0.34
   5  -2   1    1.61    0.74
   5  -2   1   -0.28    0.76
   5  -2   1    0.53    0.56
   5  -2   1    0.82    0.44
   5  -2   1   -0.14    0.40
   5  -2   1    0.07    0.65
  -6   2  -1    1.61    0.75
  -6   2  -1    1.11    1.15
  -6   2  -1    1.19    0.65
  -6   2  -1    0.11    0.95
  -6   2  -1   -0.21    0.51
  -6   2  -1   -0.10    0.61
  -6   2  -1    2.08    0.86
  -6   2  -1    0.25    0.53
  -6   2  -1    0.19    0.37
   6  -2   1   -0.56    0.62
   6  -2   1    1.27    0.73
   6  -2   1    1.11    0.47
   6  -2   1    1.65    0.76
   6  -2   1   -0.59    1.80
   6  -2   1    1.49    0.56
   6  -2   1    0.57    0.75
   6  -2   1    0.69    0.64
   6  -2   1   -0.31    0.47
  -7   2  -1    0.08    1.13
  -7   2  -1    1.59    1.18
  -7   2  -1    1.30    0.61
  -7   2  -1    0.76    1.37
  -7   2  -1    1.24    0.58
  -7   2  -1    2.00    0.78
  -7   2  -1    1.69    0.79
  -7   2  -1    0.54    0.61
  -7   2  -1    1.14    0.75
   7  -2   1    1.87    0.89
   7  -2   1    1.60    0.85
   7  -2   1    0.94    0.53
   7  -2   1    1.23    0.78
   7  -2   1    1.75    1.00
   7  -2   1   -0.08    0.59
   7  -2   1    2.51    2.62
   7  -2   1    1.15    0.68
   7  -2   1    0.45    0.78
  -8   2  -1   26.97    2.88
  -8   2  -1   37.59    3.44
  -8   2  -1   25.15    3.54
  -8   2  -1   28.50    2.96
  -8   2  -1   32.34    3.26
  -8   2  -1   29.09    3.82
  -8   2  -1   34.84    2.89
  -8   2  -1   29.64    4.23
  -8   2  -1   26.69    2.99
   8  -2   1   29.81    2.89
   8  -2   1   28.58    3.20
   8  -2   1   31.30    3.32
   8  -2   1   33.15    3.95
   8  -2   1   30.67    3.13
   8  -2   1   36.85    5.86
   8  -2   1   29.92    3.26
   8  -2   1   34.82    3.29
  -9   2  -1   89.71    8.66
  -9   2  -1   84.77    7.47
  -9   2  -1  101.73    7.83
  -9   2  -1   90.67    9.10
  -9   2  -1  114.30    8.31
  -9   2  -1  106.21    8.19
  -9   2  -1   91.93    9.51
  -9   2  -1  107.24    8.03
   9  -2   1   94.23    8.93
   9  -2   1   96.49    7.98
   9  -2   1  104.27    8.26
   9  -2   1   93.94    8.08
   9  -2   1  106.28    9.00
   9  -2   1   87.20    9.87
 -10   2  -1   18.89    2.15
 -10   2  -1   19.65    2.25
 -10   2  -1   18.58    2.33
 -10   2  -1   23.10    3.71
 -10   2  -1   17.44    2.57
 -10   2  -1   17.58    2.42
  10  -2   1   19.41    4.90
  10  -2   1   13.75    2.68
  10  -2   1   10.88    2.92
  10  -2   1   10.70    2.62
  10  -2   1   22.03    2.78
  10  -2   1   20.59    2.54
 -11   2  -1   11.58    2.44
 -11   2  -1    8.53    2.06
 -11   2  -1   13.20    1.87
 -11   2  -1    5.02    2.17
 -11   2  -1    9.87    1.91
  11  -2   1   10.31    3.00
  11  -2   1   10.72    1.87
  11  -2   1    8.94    2.50
  11  -2   1    8.91    4.05
 -12   2  -1    5.43    1.82
 -12   2  -1   12.76    3.58
 -12   2  -1   10.34    2.52
 -12   2  -1   12.65    2.20
 -12   2  -1   11.14    1.96
  12  -2   1    8.77    2.14
  12  -2   1    8.51    3.92
  12  -2   1    6.81    2.42
  12  -2   1    9.11    1.99
  12   1  -1    3.20    2.18
  12   1  -1    0.11    1.16
  12   1  -1    1.32    2.27
  12   1  -1    0.17    1.16
  12   1  -1    0.28    1.60
 -12  -1   1   -1.19    3.77
 -12  -1   1    1.01    0.94
 -12  -1   1   -0.97    1.17
 -12  -1   1   -0.72    0.67
 -12  -1   1    0.76    0.99
 -12  -1   1    0.59    0.94
  11   1  -1    4.41    2.26
  11   1  -1    5.61    1.63
  11   1  -1    5.97    2.10
  11   1  -1    4.71    1.90
  11   1  -1    4.80    1.39
 -11  -1   1    3.50    1.28
 -11  -1   1    2.63    2.09
 -11  -1   1    0.81    0.99
 -11  -1   1    3.86    1.38
 -11  -1   1    6.15    1.74
 -11  -1   1    7.51    2.06
 -11  -1   1    4.72    1.40
  10   1  -1    2.29    1.04
  10   1  -1    2.52    2.05
  10   1  -1    1.65    1.01
  10   1  -1   -0.61    0.50
  10   1  -1    1.92    1.36
  10   1  -1    0.89    1.03
  10   1  -1   -0.05    1.84
  10   1  -1    0.79    0.88
 -10  -1   1    2.26    1.53
 -10  -1   1    2.88    1.21
 -10  -1   1    1.23    0.96
 -10  -1   1    2.37    1.43
 -10  -1   1    1.79    1.33
 -10  -1   1    3.12    1.28
 -10  -1   1    1.32    0.92
 -10  -1   1    0.76    1.40
 -10  -1   1    0.51    2.16
   9   1  -1    1.75    1.25
   9   1  -1    2.49    1.17
   9   1  -1    1.19    0.88
   9   1  -1    0.97    1.03
   9   1  -1   -0.30    0.42
   9   1  -1    0.24    0.80
   9   1  -1    0.45    1.79
   9   1  -1   -0.01    0.71
   9   1  -1    1.43    1.04
  -9  -1   1    0.39    2.15
  -9  -1   1    1.71    1.16
  -9  -1   1    1.63    0.91
  -9  -1   1    1.38    1.06
  -9  -1   1    3.50    1.73
  -9  -1   1    0.08    0.75
  -9  -1   1    0.25    0.68
  -9  -1   1    0.76    0.65
  -9  -1   1    0.25    0.79
  -9  -1   1    0.64    0.80
   8   1  -1   14.55    1.96
   8   1  -1   13.75    3.14
   8   1  -1   10.80    2.03
   8   1  -1   10.94    2.51
   8   1  -1    9.81    2.44
   8   1  -1   13.47    1.79
   8   1  -1   11.45    1.81
   8   1  -1   15.03    2.04
   8   1  -1   15.39    2.07
  -8  -1   1   13.83    2.64
  -8  -1   1   12.96    1.91
  -8  -1   1   14.66    1.94
  -8  -1   1   10.44    1.69
  -8  -1   1   15.53    3.38
  -8  -1   1    9.36    2.09
  -8  -1   1   15.36    1.87
  -8  -1   1   14.61    2.45
  -8  -1   1   12.96    1.84
  -8  -1   1   13.52    1.90
   7   1  -1   10.96    1.58
   7   1  -1   11.97    2.48
   7   1  -1    9.35    1.45
   7   1  -1    9.59    1.50
   7   1  -1    7.00    2.59
   7   1  -1    6.81    1.42
   7   1  -1    8.24    1.58
   7   1  -1    9.04    2.13
   7   1  -1    5.72    1.14
  -7  -1   1    5.39    1.28
  -7  -1   1    5.85    1.50
  -7  -1   1    9.43    1.42
  -7  -1   1    9.29    2.11
  -7  -1   1    7.07    1.41
  -7  -1   1    7.39    2.37
  -7  -1   1    4.61    1.03
  -7  -1   1    7.99    1.46
  -7  -1   1    6.97    1.36
  -7  -1   1    8.00    1.78
   6   1  -1   29.11    2.77
   6   1  -1   32.21    2.91
   6   1  -1   35.30    3.64
   6   1  -1   29.29    2.84
   6   1  -1   27.85    2.84
   6   1  -1   27.94    2.80
   6   1  -1   26.91    3.57
   6   1  -1   30.49    2.75
   6   1  -1   29.08    3.29
  -6  -1   1   27.29    2.73
  -6  -1   1   30.61    2.89
  -6  -1   1   22.78    3.08
  -6  -1   1   25.73    3.10
  -6  -1   1   25.68    2.69
  -6  -1   1   24.00    4.30
  -6  -1   1   31.50    2.84
  -6  -1   1   26.25    2.74
  -6  -1   1   30.58    3.41
  -6  -1   1   33.23    2.84
   5   1  -1   18.30    2.21
   5   1  -1   12.29    1.72
   5   1  -1   11.37    1.59
   5   1  -1   13.49    1.64
   5   1  -1   10.02    2.41
   5   1  -1   14.11    1.57
   5   1  -1   16.83    2.27
   5   1  -1   10.12    1.58
  -5  -1   1   17.32    2.20
  -5  -1   1   19.32    1.85
  -5  -1   1   14.62    1.87
  -5  -1   1   12.91    2.01
  -5  -1   1   23.18    3.11
  -5  -1   1   13.94    2.24
  -5  -1   1   16.34    2.19
  -5  -1   1   13.47    1.64
   4   1  -1    0.87    0.41
   4   1  -1    0.27    0.52
   4   1  -1    1.23    0.55
   4   1  -1    0.06    0.58
   4   1  -1    1.03    0.56
   4   1  -1    0.69    0.52
   4   1  -1    0.75    0.53
   4   1  -1    0.56    0.45
  -4  -1   1    0.55    0.80
  -4  -1   1    0.56    0.51
  -4  -1   1   -0.12    0.56
  -4  -1   1    0.92    0.56
  -4  -1   1    1.06    0.57
  -4  -1   1    0.52    0.47
  -4  -1   1    2.49    1.81
  -4  -1   1    0.78    0.78
  -4  -1   1    0.27    0.54
  -4  -1   1   -0.44    0.41
   3   1  -1    4.60    1.48
   3   1  -1    5.99    0.91
   3   1  -1    5.40    0.95
   3   1  -1    4.65    1.02
   3   1  -1    4.98    1.21
   3   1  -1    5.21    0.81
   3   1  -1    4.46    0.93
   3   1  -1    6.72    0.88
   3   1  -1    6.94    0.98
  -3  -1   1    6.74    1.43
  -3  -1   1    6.66    1.30
  -3  -1   1    5.53    0.88
  -3  -1   1    5.66    0.83
  -3  -1   1    4.60    0.87
  -3  -1   1    7.53    1.48
  -3  -1   1    6.51    0.94
  -3  -1   1    6.50    1.00
  -3  -1   1    3.93    0.85
   2   1  -1    3.35    0.56
   2   1  -1    3.51    0.60
   2   1  -1    2.80    0.68
   2   1  -1    3.25    0.54
   2   1  -1    2.26    0.53
   2   1  -1    2.14    0.55
   2   1  -1    3.54    0.60
   2   1  -1    3.94    0.85
  -2  -1   1    3.46    0.84
  -2  -1   1    3.26    0.58
  -2  -1   1    3.08    0.58
  -2  -1   1    4.48    0.67
  -2  -1   1    3.96    0.69
  -2  -1   1    3.18    0.55
  -2  -1   1    4.93    1.05
  -2  -1   1    2.99    0.73
  -2  -1   1    2.05    0.59
  -2  -1   1    2.07    0.51
   1   1  -1  112.91    7.65
   1   1  -1  106.91    7.72
   1   1  -1  117.56    7.77
   1   1  -1  104.71    7.63
   1   1  -1  103.69    7.63
   1   1  -1  106.78    7.74
   1   1  -1  110.98    7.75
   1   1  -1  113.01    7.61
  -1  -1   1   97.17    7.73
  -1  -1   1  107.44    7.62
  -1  -1   1   97.70    7.62
  -1  -1   1  117.38    7.93
  -1  -1   1  113.59    7.76
  -1  -1   1  106.75    7.62
  -1  -1   1   97.14    7.69
  -1  -1   1  114.29    7.73
  -1  -1   1  116.34    7.76
  -1  -1   1  110.07    7.65
   0   1  -1   99.14    6.39
   0   1  -1   91.78    6.36
   0   1  -1   84.35    6.42
   0  -1   1   86.33    6.37
   0  -1   1   85.29    6.34
  -1   1  -1   15.71    1.22
  -1   1  -1   15.52    1.16
  -1   1  -1   13.83    1.43
  -1   1  -1   15.74    1.50
  -1   1  -1   16.38    1.20
  -1   1  -1   16.93    1.28
  -1   1  -1   16.85    1.42
   1  -1   1   13.67    1.48
   1  -1   1   15.39    1.47
   1  -1   1   18.26    1.43
   1  -1   1   13.52    1.15
   1  -1   1   15.09    1.23
   1  -1   1   15.79    1.24
   1  -1   1   16.76    1.23
  -2   1  -1    3.73    0.57
  -2   1  -1    4.28    1.01
  -2   1  -1    4.07    0.61
  -2   1  -1    3.01    0.54
  -2   1  -1    3.16    0.86
  -2   1  -1    3.65    0.63
  -2   1  -1    4.46    0.82
   2  -1   1    3.35    0.56
   2  -1   1    2.98    0.98
   2  -1   1    4.02    0.51
   2  -1   1    3.77    0.64
   2  -1   1    3.85    0.73
   2  -1   1    3.74    0.92
   2  -1   1    5.37    1.09
   2  -1   1    3.57    0.62
   2  -1   1    3.93    0.66
  -3   1  -1    1.05    0.71
  -3   1  -1    2.22    0.63
  -3   1  -1    2.95    0.64
  -3   1  -1    2.18    0.66
  -3   1  -1    3.37    1.22
  -3   1  -1    2.03    0.42
  -3   1  -1    1.47    0.85
  -3   1  -1    1.60    0.55
  -3   1  -1    2.66    0.62
   3  -1   1    2.08    1.22
   3  -1   1    1.35    0.54
   3  -1   1    2.03    0.47
   3  -1   1    1.83    0.60
   3  -1   1    2.29    1.01
   3  -1   1    2.55    0.58
   3  -1   1    2.35    0.69
   3  -1   1    0.40    0.66
   3  -1   1    1.09    0.48
  -4   1  -1    5.73    1.34
  -4   1  -1    5.47    1.03
  -4   1  -1    4.85    0.90
  -4   1  -1    4.48    1.43
  -4   1  -1    5.13    1.07
  -4   1  -1    2.30    0.70
  -4   1  -1    3.74    1.14
  -4   1  -1    6.35    1.01
  -4   1  -1    4.59    0.72
   4  -1   1    4.35    1.00
   4  -1   1    4.97    0.79
   4  -1   1    2.34    1.81
   4  -1   1    4.41    1.28
   4  -1   1    3.90    0.91
   4  -1   1    2.15    0.88
   4  -1   1    4.28    0.98
   4  -1   1    4.39    0.86
  -5   1  -1   15.25    2.23
  -5   1  -1   19.68    1.74
  -5   1  -1   18.02    1.89
  -5   1  -1   16.85    2.43
  -5   1  -1   17.88    1.91
  -5   1  -1   17.16    1.86
  -5   1  -1   19.64    2.98
  -5   1  -1   13.50    1.70
   5  -1   1   15.82    1.73
   5  -1   1   15.71    3.47
   5  -1   1   14.73    2.33
   5  -1   1   18.15    1.89
   5  -1   1   15.11    1.90
   5  -1   1   14.56    1.83
   5  -1   1   20.76    2.05
   5  -1   1   17.36    2.30
   5  -1   1   19.83    1.94
  -6   1  -1   69.66    6.64
  -6   1  -1   66.52    5.69
  -6   1  -1   61.75    6.22
  -6   1  -1   78.49    5.92
  -6   1  -1   76.69    5.82
  -6   1  -1   70.62    6.55
  -6   1  -1   73.70    5.70
  -6   1  -1   75.23    5.92
   6  -1   1   69.65    5.77
   6  -1   1   71.62    6.21
   6  -1   1   69.97    6.36
   6  -1   1   69.42    5.87
   6  -1   1   69.53    7.10
   6  -1   1   69.50    5.66
   6  -1   1   82.26    5.95
   6  -1   1   63.42    5.72
   6  -1   1   80.55    6.70
  -7   1  -1   23.51    2.72
  -7   1  -1   30.08    3.66
  -7   1  -1   27.58    2.93
  -7   1  -1   34.14    2.77
  -7   1  -1   27.46    3.43
  -7   1  -1   30.31    3.01
  -7   1  -1   28.12    2.86
  -7   1  -1   25.85    2.71
   7  -1   1   25.57    4.81
   7  -1   1   31.48    3.71
   7  -1   1   34.21    3.14
   7  -1   1   30.18    2.89
   7  -1   1   26.24    3.40
   7  -1   1   26.47    2.88
   7  -1   1   25.26    2.70
   7  -1   1   28.80    3.02
   7  -1   1   24.58    2.80
  -8   1  -1   43.96    3.64
  -8   1  -1   33.33    4.29
  -8   1  -1   43.32    3.89
  -8   1  -1   33.10    4.79
  -8   1  -1   33.73    3.56
  -8   1  -1   34.93    3.53
  -8   1  -1   37.36    3.72
  -8   1  -1   35.29    3.37
   8  -1   1   37.92    5.88
   8  -1   1   42.48    3.62
   8  -1   1   34.44    3.73
   8  -1   1   36.08    3.63
   8  -1   1   40.62    3.68
   8  -1   1   39.82    4.52
   8  -1   1   37.40    3.73
   8  -1   1   29.90    4.07
   8  -1   1   35.05    3.73
  -9   1  -1   53.04    5.92
  -9   1  -1   64.86    5.18
  -9   1  -1   66.91    6.50
  -9   1  -1   55.80    5.10
  -9   1  -1   63.04    5.43
  -9   1  -1   58.55    4.96
  -9   1  -1   52.32    5.23
  -9   1  -1   53.08    6.42
   9  -1   1   64.21    5.53
   9  -1   1   64.64    6.33
   9  -1   1   57.30    5.22
   9  -1   1   48.14    6.93
   9  -1   1   61.07    6.11
   9  -1   1   52.31    5.33
   9  -1   1   57.76    5.09
 -10   1  -1    4.32    2.08
 -10   1  -1    1.02    0.86
 -10   1  -1    1.00    0.92
 -10   1  -1    0.06    1.08
 -10   1  -1    4.21    1.39
 -10   1  -1    1.74    0.92
  10  -1   1    5.78    1.71
  10  -1   1    4.12    1.93
  10  -1   1    2.15    0.92
  10  -1   1   -1.26    2.36
  10  -1   1    2.64    1.05
  10  -1   1    1.34    1.28
  10  -1   1    1.96    0.96
 -11   1  -1    2.45    2.57
 -11   1  -1    6.82    1.70
 -11   1  -1    9.12    1.73
 -11   1  -1    6.13    1.61
 -11   1  -1   11.24    2.08
  11  -1   1    5.04    1.70
  11  -1   1   10.64    3.88
  11  -1   1   11.05    2.98
  11  -1   1   11.32    1.96
  11  -1   1    9.32    3.19
 -12   1  -1   11.11    2.60
 -12   1  -1    9.13    2.01
 -12   1  -1    8.05    2.75
 -12   1  -1    9.69    1.90
 -12   1  -1    5.94    1.64
  12  -1   1   10.72    2.59
  12  -1   1   12.49    3.89
  12  -1   1   12.89    3.56
  12  -1   1    6.93    2.10
  12  -1   1    6.62    2.52
  12   0  -1    4.41    3.85
  12   0  -1    0.55    1.85
  12   0  -1   -1.11    0.95
  12   0  -1   -0.76    0.93
  12   0  -1    1.24    1.09
 -12   0   1   -0.29    1.29
 -12   0   1    0.00    0.76
 -12   0   1    0.70    0.83
 -12   0   1   -0.92    0.51
 -12   0   1   -0.51    1.73
 -12   0   1   -0.56    0.63
  11   0  -1   -0.02    0.96
  11   0  -1   -0.63    2.15
  11   0  -1    2.94    1.92
  11   0  -1    0.66    1.77
  11   0  -1    1.64    1.62
 -11   0   1    3.45    1.45
 -11   0   1    2.28    1.25
 -11   0   1    0.00    0.72
 -11   0   1    1.65    1.86
 -11   0   1    1.65    1.02
 -11   0   1    2.27    1.19
  10   0  -1    0.34    1.04
  10   0  -1    0.16    0.67
  10   0  -1    0.46    0.55
  10   0  -1    0.46    2.33
  10   0  -1    0.27    1.52
  10   0  -1    1.47    0.94
 -10   0   1    1.31    0.90
 -10   0   1   -0.20    0.55
 -10   0   1   -0.87    0.64
 -10   0   1    0.73    0.91
 -10   0   1   -1.22    1.27
 -10   0   1    0.63    0.87
 -10   0   1   -3.70    1.54
 -10   0   1    1.26    1.09
 -10   0   1   -0.50    0.91
 -10   0   1   -0.05    0.75
   9   0  -1    2.99    1.06
   9   0  -1    3.46    1.36
   9   0  -1    2.73    0.95
   9   0  -1    3.70    1.31
   9   0  -1    5.40    1.79
   9   0  -1    3.62    1.86
   9   0  -1    3.52    2.30
   9   0  -1    1.91    1.70
  -9   0   1    2.95    1.52
  -9   0   1    3.83    1.21
  -9   0   1    4.31    1.47
  -9   0   1    3.43    1.47
  -9   0   1    4.77    1.21
  -9   0   1    4.10    1.26
  -9   0   1    4.32    1.20
  -9   0   1    2.31    1.01
  -9   0   1    2.94    2.00
   8   0  -1    1.47    0.90
   8   0  -1    1.00    0.75
   8   0  -1    2.79    1.37
   8   0  -1    1.52    0.80
   8   0  -1    1.04    0.71
   8   0  -1    1.82    0.91
   8   0  -1    1.77    0.85
   8   0  -1    1.19    0.67
   8   0  -1   -1.61    1.95
  -8   0   1    1.93    0.80
  -8   0   1    1.34    0.72
  -8   0   1    0.80    0.68
  -8   0   1    1.82    1.93
  -8   0   1   -0.16    0.80
  -8   0   1    0.32    0.79
  -8   0   1    3.15    1.55
  -8   0   1    0.87    0.64
  -8   0   1    0.98    0.69
  -8   0   1    1.66    0.84
   7   0  -1   27.77    2.74
   7   0  -1   22.64    4.07
   7   0  -1   25.45    2.81
   7   0  -1   22.29    2.63
   7   0  -1   29.16    2.90
   7   0  -1   24.61    2.79
   7   0  -1   32.03    2.85
   7   0  -1   29.05    3.49
   7   0  -1   29.19    3.42
  -7   0   1   27.48    3.28
  -7   0   1   30.70    2.78
  -7   0   1   24.23    2.79
  -7   0   1   28.19    2.78
  -7   0   1   27.08    2.74
  -7   0   1   25.47    2.75
  -7   0   1   24.84    2.67
  -7   0   1   23.62    3.63
  -7   0   1   34.42    3.73
   6   0  -1   35.02    4.61
   6   0  -1   40.09    3.68
   6   0  -1   40.88    4.16
   6   0  -1   40.50    3.60
   6   0  -1   43.26    3.72
   6   0  -1   44.62    4.40
   6   0  -1   35.52    3.51
   6   0  -1   42.81    3.63
  -6   0   1   49.54    3.74
  -6   0   1   40.12    3.66
  -6   0   1   39.77    3.70
  -6   0   1   37.85    3.53
  -6   0   1   36.62    4.74
  -6   0   1   46.69    3.83
  -6   0   1   40.90    4.36
  -6   0   1   42.72    3.63
  -6   0   1   39.05    3.53
   5   0  -1   11.64    1.40
   5   0  -1   13.06    1.49
   5   0  -1   10.73    1.49
   5   0  -1   12.15    1.57
   5   0  -1   11.34    1.82
   5   0  -1   10.99    1.88
   5   0  -1   10.80    1.49
  -5   0   1   13.69    1.62
  -5   0   1   11.82    2.26
  -5   0   1   13.30    1.90
  -5   0   1   11.60    1.42
  -5   0   1   13.69    1.51
  -5   0   1    8.24    1.56
  -5   0   1   13.14    2.16
  -5   0   1   12.99    1.57
  -5   0   1   14.36    2.55
  -5   0   1   10.19    2.24
   4   0  -1    2.07    0.64
   4   0  -1    1.17    0.52
   4   0  -1    3.77    1.47
   4   0  -1    2.26    0.89
   4   0  -1    1.67    0.92
   4   0  -1    1.92    0.93
   4   0  -1    3.42    0.79
   4   0  -1    0.88    0.46
   4   0  -1    0.78    0.58
  -4   0   1    0.92    0.64
  -4   0   1    2.75    0.72
  -4   0   1    0.85    0.73
  -4   0   1    0.98    0.51
  -4   0   1    0.77    0.53
  -4   0   1    1.88    0.69
  -4   0   1    0.74    0.54
  -4   0   1    1.37    1.06
  -4   0   1    2.07    0.63
   3   0  -1   39.34    3.12
   3   0  -1   40.49    3.51
   3   0  -1   42.72    3.50
   3   0  -1   41.66    3.17
   3   0  -1   40.16    3.19
   3   0  -1   42.69    3.17
   3   0  -1   38.74    3.17
   3   0  -1   35.57    3.08
  -3   0   1   40.20    3.14
  -3   0   1   42.28    3.16
  -3   0   1   37.03    3.13
  -3   0   1   37.08    3.14
  -3   0   1   38.69    3.39
  -3   0   1   35.91    3.08
  -3   0   1   35.81    3.50
  -3   0   1   41.98    3.21
   2   0  -1   10.35    1.02
   2   0  -1    6.75    0.82
   2   0  -1    8.73    0.91
   2   0  -1   10.63    1.13
   2   0  -1    7.94    0.87
   2   0  -1    8.28    1.07
   2   0  -1    8.34    0.86
   2   0  -1    8.33    1.17
   2   0  -1    8.12    0.86
  -2   0   1    8.21    0.90
  -2   0   1    7.75    0.82
  -2   0   1    6.82    0.92
  -2   0   1    9.12    1.09
  -2   0   1    7.25    0.82
  -2   0   1    7.80    0.88
  -2   0   1    7.21    1.13
  -2   0   1    6.86    0.82
  -2   0   1    6.48    0.83
  -2   0   1    8.26    1.11
   1   0  -1   26.56    1.91
   1   0  -1   23.20    1.80
   1   0  -1   23.38    1.88
   1   0  -1   26.50    1.94
  -1   0   1   23.40    1.80
  -1   0   1   23.48    1.91
  -1   0   1   23.52    1.81
  -1   0  -1   11.25    1.04
  -1   0  -1   13.89    1.20
  -1   0  -1   14.40    1.10
  -1   0  -1   12.32    1.02
  -1   0  -1   12.42    1.04
  -1   0  -1   11.49    1.20
  -1   0  -1   12.15    1.00
  -1   0  -1    9.75    1.32
   1   0   1   12.75    1.16
   1   0   1   12.05    1.01
   1   0   1   12.22    1.04
   1   0   1   13.58    1.24
   1   0   1   13.77    1.36
   1   0   1   12.46    1.08
   1   0   1   11.23    1.01
   1   0   1   12.38    1.05
  -2   0  -1    1.74    0.40
  -2   0  -1    1.36    0.44
  -2   0  -1    1.15    0.51
  -2   0  -1    2.04    0.47
  -2   0  -1    2.00    0.56
  -2   0  -1    2.09    0.50
  -2   0  -1    1.61    0.48
  -2   0  -1    1.56    0.88
  -2   0  -1    1.65    0.80
   2   0   1    1.78    0.48
   2   0   1    2.05    0.89
   2   0   1    1.37    0.74
   2   0   1    1.53    0.52
   2   0   1    1.70    0.70
   2   0   1    1.77    0.46
   2   0   1    1.79    0.49
   2   0   1    1.68    0.55
   2   0   1    2.30    0.52
  -3   0  -1   24.21    2.17
  -3   0  -1   23.03    2.07
  -3   0  -1   22.07    2.55
  -3   0  -1   25.18    2.16
  -3   0  -1   24.84    2.82
  -3   0  -1   20.39    2.02
  -3   0  -1   24.00    2.15
  -3   0  -1   22.88    2.47
  -3   0  -1   22.99    2.04
   3   0   1   24.62    2.12
   3   0   1   26.88    2.13
   3   0   1   22.45    2.07
   3   0   1   28.52    2.75
   3   0   1   22.58    2.39
   3   0   1   23.49    2.17
   3   0   1   24.38    2.11
   3   0   1   26.06    2.91
  -4   0  -1    4.96    0.98
  -4   0  -1    3.02    1.14
  -4   0  -1    3.80    1.23
  -4   0  -1    4.06    1.80
  -4   0  -1    3.22    0.89
  -4   0  -1    2.40    0.66
  -4   0  -1    4.14    0.77
  -4   0  -1    2.92    0.79
  -4   0  -1    3.90    0.92
   4   0   1    2.77    0.86
   4   0   1    3.38    0.79
   4   0   1    2.89    0.80
   4   0   1    3.64    0.80
   4   0   1    5.16    1.31
   4   0   1    3.83    1.27
   4   0   1    3.00    1.54
   4   0   1    3.36    0.91
   4   0   1    2.64    0.71
  -5   0  -1  257.34   20.80
  -5   0  -1  290.60   21.60
  -5   0  -1  279.65   20.68
  -5   0  -1  277.75   20.73
  -5   0  -1  255.47   21.35
   5   0   1  286.16   21.30
   5   0   1  279.21   20.79
   5   0   1  296.57   20.87
   5   0   1  305.25   20.82
   5   0   1  314.46   20.86
   5   0   1  299.61   21.82
   5   0   1  288.19   21.59
   5   0   1  326.22   20.99
   5   0   1  314.40   20.99
  -6   0  -1  454.24   29.30
  -6   0  -1  391.18   28.95
  -6   0  -1  400.33   28.83
  -6   0  -1  425.19   28.04
  -6   0  -1  382.15   28.15
  -6   0  -1  376.87   28.05
  -6   0  -1  398.26   28.19
  -6   0  -1  376.93   28.87
   6   0   1  387.83   28.69
   6   0   1  386.71   28.20
   6   0   1  382.97   28.13
   6   0   1  406.33   29.29
   6   0   1  376.14   28.94
   6   0   1  388.59   28.22
   6   0   1  374.20   28.05
   6   0   1  383.73   28.12
   6   0   1  409.58   28.13
  -7   0  -1  291.67   21.93
  -7   0  -1  273.52   20.59
  -7   0  -1  267.66   21.62
  -7   0  -1  306.97   20.72
  -7   0  -1  303.96   20.96
  -7   0  -1  247.87   20.61
  -7   0  -1  289.10   20.78
  -7   0  -1  290.33   20.88
   7   0   1  293.16   20.83
   7   0   1  275.03   20.93
   7   0   1  276.81   20.77
   7   0   1  265.72   20.72
   7   0   1  308.26   21.60
   7   0   1  273.26   21.71
   7   0   1  281.54   20.84
   7   0   1  306.08   21.01
   7   0   1  324.88   22.36
  -8   0  -1    4.08    2.69
  -8   0  -1    4.03    1.20
  -8   0  -1    3.89    1.13
  -8   0  -1    6.57    1.53
  -8   0  -1    8.39    1.55
  -8   0  -1    3.09    1.04
  -8   0  -1    5.88    1.90
   8   0   1    3.16    1.24
   8   0   1    8.73    2.32
   8   0   1    5.61    1.81
   8   0   1    5.99    1.37
   8   0   1    6.84    1.50
   8   0   1    6.03    1.42
   8   0   1    4.30    2.82
   8   0   1    3.50    1.10
   8   0   1    3.04    1.10
  -9   0  -1    1.11    0.87
  -9   0  -1    2.16    1.34
  -9   0  -1    3.04    1.12
  -9   0  -1    1.46    0.94
  -9   0  -1    2.47    1.26
  -9   0  -1    1.37    1.08
  -9   0  -1    1.39    0.96
  -9   0  -1    1.87    0.97
  -9   0  -1    2.46    2.44
  -9   0  -1    3.32    1.19
   9   0   1    2.29    0.96
   9   0   1    3.33    1.14
   9   0   1    2.01    2.11
   9   0   1    4.22    1.41
   9   0   1    0.62    0.82
   9   0   1    2.95    1.44
   9   0   1    1.79    0.96
   9   0   1    1.77    1.44
   9   0   1    2.95    1.29
 -10   0  -1    1.33    0.84
 -10   0  -1    2.81    1.26
 -10   0  -1    1.54    1.33
 -10   0  -1    2.59    1.37
 -10   0  -1    0.82    0.85
 -10   0  -1    0.89    0.94
  10   0   1    1.98    1.68
  10   0   1    2.30    2.24
  10   0   1    1.85    1.01
  10   0   1    0.52    0.91
  10   0   1   -0.56    0.75
  10   0   1   -0.02    0.87
  10   0   1    0.82    0.75
 -11   0  -1    6.81    1.63
 -11   0  -1    5.40    1.63
 -11   0  -1    7.05    2.02
 -11   0  -1    6.14    1.56
 -11   0  -1    4.05    1.44
  11   0   1    7.43    2.12
  11   0   1    5.44    1.72
  11   0   1    7.94    3.05
  11   0   1    8.81    2.71
  11   0   1    3.09    1.28
 -12   0  -1    1.21    1.12
 -12   0  -1    0.29    0.94
 -12   0  -1    2.09    1.22
 -12   0  -1    2.77    2.27
 -12   0  -1    2.88    1.76
 -12   0  -1    0.68    1.63
  12   0   1    1.14    1.31
  12   0   1    2.51    2.35
  12   0   1    2.68    1.53
  12   0   1    1.19    2.06
  12   0   1    1.13    1.74
  12  -1  -1    0.49    0.96
  12  -1  -1    2.16    1.44
  12  -1  -1    9.73    3.68
  12  -1  -1    1.59    1.26
  12  -1  -1    0.63    1.86
 -12   1   1    0.57    1.12
 -12   1   1    2.86    1.13
 -12   1   1    2.59    1.23
 -12   1   1    4.80    1.60
 -12   1   1    1.00    1.33
 -12   1   1    1.95    1.97
  11  -1  -1   11.16    1.89
  11  -1  -1   15.04    3.48
  11  -1  -1    8.95    3.61
  11  -1  -1    9.15    2.22
 -11   1   1   13.98    2.34
 -11   1   1   16.26    2.32
 -11   1   1    8.78    1.96
 -11   1   1   14.33    2.56
 -11   1   1   12.88    2.00
 -11   1   1   20.61    3.34
  10  -1  -1   29.28    5.35
  10  -1  -1   16.12    2.51
  10  -1  -1   21.56    3.33
  10  -1  -1   19.35    2.72
  10  -1  -1   11.58    2.90
  10  -1  -1   20.83    2.42
 -10   1   1   19.38    2.55
 -10   1   1   17.01    2.25
 -10   1   1   13.41    3.04
 -10   1   1   21.41    3.34
 -10   1   1   16.22    2.43
 -10   1   1   15.68    3.55
 -10   1   1   17.19    2.30
   9  -1  -1   18.58    4.33
   9  -1  -1   14.55    2.07
   9  -1  -1   16.37    2.33
   9  -1  -1   19.95    3.06
   9  -1  -1   18.73    3.03
   9  -1  -1   20.18    2.46
  -9   1   1   14.78    2.88
  -9   1   1   15.52    3.28
  -9   1   1   12.80    2.51
  -9   1   1   14.74    2.19
  -9   1   1   17.91    2.41
  -9   1   1   15.84    2.92
  -9   1   1   12.48    2.06
  -9   1   1   15.75    2.13
  -9   1   1   16.63    2.06
  -9   1   1   17.31    2.16
   8  -1  -1    4.90    1.34
   8  -1  -1    4.24    1.19
   8  -1  -1    4.73    1.35
   8  -1  -1    2.97    3.21
   8  -1  -1    6.38    1.18
   8  -1  -1    6.50    1.40
   8  -1  -1    6.20    1.74
   8  -1  -1   11.46    2.44
  -8   1   1    7.13    2.12
  -8   1   1    5.19    1.52
  -8   1   1    5.44    1.29
  -8   1   1    4.29    1.06
  -8   1   1    3.55    1.63
  -8   1   1    7.79    1.42
  -8   1   1    6.13    1.37
  -8   1   1    4.15    1.09
  -8   1   1    5.11    1.30
  -8   1   1    5.96    1.21
   7  -1  -1   10.30    1.52
   7  -1  -1   10.12    1.76
   7  -1  -1    5.10    1.61
   7  -1  -1    7.60    1.62
   7  -1  -1   12.49    1.58
   7  -1  -1   10.02    1.92
   7  -1  -1    9.11    1.68
   7  -1  -1   11.74    3.27
  -7   1   1   12.78    1.68
  -7   1   1    7.95    1.57
  -7   1   1   10.28    1.55
  -7   1   1   11.55    1.54
  -7   1   1    9.43    1.36
  -7   1   1   10.36    1.66
  -7   1   1    8.89    1.39
  -7   1   1   10.76    1.55
  -7   1   1   10.47    2.07
   6  -1  -1    7.86    1.30
   6  -1  -1    8.38    2.64
   6  -1  -1    8.03    1.81
   6  -1  -1    6.14    1.27
   6  -1  -1    7.89    1.34
   6  -1  -1    9.90    1.64
   6  -1  -1   11.89    1.55
   6  -1  -1   10.76    1.78
  -6   1   1   11.61    1.46
  -6   1   1    8.66    1.35
  -6   1   1    9.41    2.10
  -6   1   1   14.40    2.32
  -6   1   1    7.12    1.22
  -6   1   1   12.67    1.61
  -6   1   1   12.18    1.44
  -6   1   1   11.99    2.41
  -6   1   1    8.99    1.28
   5  -1  -1    0.72    1.72
   5  -1  -1    1.87    1.02
   5  -1  -1    0.47    0.48
   5  -1  -1    1.22    0.63
   5  -1  -1    1.74    0.90
   5  -1  -1    0.37    0.63
  -5   1   1    0.65    0.63
  -5   1   1    1.52    0.65
  -5   1   1    1.94    0.59
  -5   1   1    1.41    0.82
  -5   1   1    1.21    0.56
  -5   1   1    2.38    0.90
  -5   1   1    2.59    1.06
  -5   1   1    0.66    0.47
  -5   1   1    1.86    0.63
  -5   1   1    1.34    1.06
   4  -1  -1   10.54    1.63
   4  -1  -1    9.06    1.17
   4  -1  -1   11.57    1.58
   4  -1  -1    7.87    1.15
   4  -1  -1   10.05    1.29
   4  -1  -1   10.05    1.26
   4  -1  -1   14.04    2.25
   4  -1  -1   10.22    1.23
  -4   1   1   10.29    1.26
  -4   1   1    8.22    0.98
  -4   1   1   10.10    1.51
  -4   1   1    9.74    1.20
  -4   1   1    8.43    1.79
  -4   1   1   10.10    1.28
  -4   1   1    8.46    1.25
  -4   1   1    8.87    1.07
  -4   1   1   10.64    1.66
  -4   1   1    7.61    1.07
   3  -1  -1    1.58    0.55
   3  -1  -1    2.01    0.62
   3  -1  -1    3.05    0.63
   3  -1  -1    1.89    0.61
   3  -1  -1    3.11    0.63
   3  -1  -1    3.09    0.95
   3  -1  -1    3.17    1.00
  -3   1   1    2.39    0.61
  -3   1   1    0.95    0.73
  -3   1   1    1.63    0.49
  -3   1   1    1.89    0.46
  -3   1   1    1.47    0.53
  -3   1   1    1.76    0.59
  -3   1   1    1.87    0.82
  -3   1   1    1.94    0.44
   2  -1  -1    2.50    0.64
   2  -1  -1    0.43    0.35
   2  -1  -1    2.31    0.65
   2  -1  -1    1.39    0.42
   2  -1  -1    1.51    0.42
   2  -1  -1    1.17    0.46
   2  -1  -1    1.69    0.48
   2  -1  -1    1.40    0.55
  -2   1   1    1.66    0.57
  -2   1   1    1.53    0.41
  -2   1   1    2.29    0.63
  -2   1   1    2.64    0.53
  -2   1   1    2.23    0.66
  -2   1   1    1.66    0.51
  -2   1   1    1.55    0.46
  -2   1   1    1.65    0.37
   1  -1  -1   13.22    1.20
   1  -1  -1   15.69    1.21
   1  -1  -1   14.62    1.25
   1  -1  -1   15.00    1.23
   1  -1  -1   16.47    1.15
   1  -1  -1   14.44    1.14
   1  -1  -1   12.93    1.23
  -1   1   1   16.86    1.25
  -1   1   1   13.33    1.13
  -1   1   1   14.89    1.28
  -1   1   1   15.22    1.14
  -1   1   1   14.13    1.19
  -1   1   1   15.25    1.15
  -1   1   1   14.79    1.21
  -1   1   1   13.96    1.21
   0  -1  -1   72.77    5.15
   0  -1  -1   79.80    5.16
   0  -1  -1   71.47    5.14
   0  -1  -1   71.38    5.09
   0  -1  -1   66.67    5.16
   0  -1  -1   68.88    5.17
   0   1   1   73.86    5.13
   0   1   1   72.83    5.15
   0   1   1   74.59    5.15
   0   1   1   76.97    5.14
   0   1   1   64.83    5.24
   0   1   1   67.10    5.16
   0   1   1   75.70    5.14
   0   1   1   72.04    5.09
  -1  -1  -1    4.39    0.60
  -1  -1  -1    4.27    0.60
  -1  -1  -1    4.47    0.54
  -1  -1  -1    4.03    0.55
  -1  -1  -1    3.81    0.54
  -1  -1  -1    3.59    0.67
  -1  -1  -1    4.76    0.77
  -1  -1  -1    4.47    0.81
   1   1   1    5.53    0.68
   1   1   1    4.29    0.85
   1   1   1    3.55    0.57
   1   1   1    4.46    0.52
   1   1   1    3.83    0.60
   1   1   1    3.87    0.51
   1   1   1    4.58    0.74
   1   1   1    4.64    0.58
   1   1   1    4.99    0.58
   1   1   1    4.82    0.56
  -2  -1  -1  128.91    8.70
  -2  -1  -1  119.14    8.96
  -2  -1  -1  118.12    9.18
  -2  -1  -1  119.55    8.77
  -2  -1  -1  129.82    9.02
  -2  -1  -1  113.27    8.73
  -2  -1  -1  137.57    8.82
   2   1   1  121.02    8.76
   2   1   1  123.07    8.70
   2   1   1  118.89    8.75
   2   1   1  113.34    9.10
   2   1   1  113.17    8.78
   2   1   1  119.29    8.69
   2   1   1  121.24    9.07
   2   1   1  125.69    8.71
   2   1   1  117.97    8.74
  -3  -1  -1   52.68    4.53
  -3  -1  -1   47.90    3.86
  -3  -1  -1   46.45    3.93
  -3  -1  -1   50.05    4.30
  -3  -1  -1   46.55    3.89
  -3  -1  -1   49.16    3.84
  -3  -1  -1   49.84    4.26
  -3  -1  -1   50.48    3.93
   3   1   1   44.73    4.14
   3   1   1   52.00    4.00
   3   1   1   57.08    4.18
   3   1   1   47.52    3.95
   3   1   1   42.64    3.82
   3   1   1   50.13    3.90
   3   1   1   53.24    4.47
   3   1   1   58.45    4.54
   3   1   1   50.80    3.98
  -4  -1  -1    1.12    0.59
  -4  -1  -1    0.61    0.45
  -4  -1  -1    0.84    0.50
  -4  -1  -1    0.56    0.52
  -4  -1  -1    0.96    0.98
  -4  -1  -1    0.77    0.64
  -4  -1  -1    0.15    1.46
  -4  -1  -1    1.70    0.58
  -4  -1  -1    2.89    0.84
   4   1   1    0.13    0.55
   4   1   1    1.27    0.62
   4   1   1    1.80    0.61
   4   1   1    1.33    0.58
   4   1   1    2.21    1.16
   4   1   1    0.97    0.81
   4   1   1    0.86    0.57
   4   1   1    1.24    0.90
   4   1   1    0.80    0.42
  -5  -1  -1   56.78    4.76
  -5  -1  -1   57.72    5.36
  -5  -1  -1   57.72    4.65
  -5  -1  -1   61.58    4.77
  -5  -1  -1   56.43    5.10
  -5  -1  -1   61.41    4.87
   5   1   1   54.77    4.78
   5   1   1   57.48    4.87
   5   1   1   49.87    4.66
   5   1   1   62.09    4.87
   5   1   1   62.62    5.32
   5   1   1   52.22    5.68
   5   1   1   59.33    5.53
   5   1   1   59.26    5.10
   5   1   1   61.63    4.78
  -6  -1  -1   26.97    3.81
  -6  -1  -1   24.54    2.44
  -6  -1  -1   23.87    2.59
  -6  -1  -1   26.07    2.56
  -6  -1  -1   25.81    3.27
  -6  -1  -1   29.67    2.61
  -6  -1  -1   29.71    2.69
  -6  -1  -1   22.86    2.54
  -6  -1  -1   25.37    3.16
   6   1   1   24.32    3.39
   6   1   1   22.73    2.46
   6   1   1   26.08    2.71
   6   1   1   20.52    2.51
   6   1   1   26.46    3.06
   6   1   1   25.14    2.60
   6   1   1   28.48    2.72
   6   1   1   20.68    3.08
   6   1   1   26.59    2.57
  -7  -1  -1   18.18    3.79
  -7  -1  -1   19.92    2.14
  -7  -1  -1   18.28    2.17
  -7  -1  -1   15.85    2.73
  -7  -1  -1   21.03    2.33
  -7  -1  -1   17.17    2.17
  -7  -1  -1   20.00    2.27
   7   1   1   17.03    2.27
   7   1   1   18.77    2.25
   7   1   1   17.19    2.11
   7   1   1   19.99    2.32
   7   1   1   15.93    2.83
   7   1   1   19.89    3.39
   7   1   1   23.52    2.91
   7   1   1   22.86    2.47
   7   1   1   19.49    2.24
  -8  -1  -1    6.47    1.47
  -8  -1  -1    5.50    1.32
  -8  -1  -1    8.30    1.75
  -8  -1  -1    5.25    1.37
  -8  -1  -1    4.90    1.74
  -8  -1  -1    8.56    2.31
  -8  -1  -1    6.09    1.42
  -8  -1  -1    4.65    2.67
  -8  -1  -1    5.79    1.34
   8   1   1    4.21    1.89
   8   1   1    4.29    1.32
   8   1   1    6.12    1.77
   8   1   1    3.52    1.18
   8   1   1    6.93    1.56
   8   1   1    7.66    1.29
   8   1   1    2.72    2.34
   8   1   1    8.48    1.75
   8   1   1    7.30    1.68
  -9  -1  -1    1.12    0.77
  -9  -1  -1    0.53    0.90
  -9  -1  -1   -1.54    2.03
  -9  -1  -1   -0.04    1.26
  -9  -1  -1    0.61    0.82
  -9  -1  -1    0.19    1.08
  -9  -1  -1    1.54    1.00
  -9  -1  -1    0.17    1.22
  -9  -1  -1    1.39    0.89
  -9  -1  -1   -0.21    0.68
   9   1   1    1.61    1.01
   9   1   1    0.60    1.14
   9   1   1    1.32    1.50
   9   1   1   -0.15    1.41
   9   1   1    0.18    0.66
   9   1   1    0.39    0.87
   9   1   1    0.80    0.77
   9   1   1   -0.70    0.81
   9   1   1    1.52    0.94
 -10  -1  -1   -0.04    0.76
 -10  -1  -1    1.09    1.22
 -10  -1  -1   -0.05    0.88
 -10  -1  -1    1.03    0.97
 -10  -1  -1    1.37    0.92
  10   1   1    0.25    1.47
  10   1   1   -0.28    0.97
  10   1   1   -0.46    0.78
  10   1   1    1.18    1.53
  10   1   1    1.60    1.86
  10   1   1    0.30    0.61
 -11  -1  -1    5.24    1.52
 -11  -1  -1    2.55    2.03
 -11  -1  -1    3.86    1.35
 -11  -1  -1    3.39    1.31
 -11  -1  -1    5.31    2.08
 -11  -1  -1    3.29    2.32
  11   1   1    5.20    1.91
  11   1   1    5.33    2.33
  11   1   1    3.64    1.43
  11   1   1    5.78    1.83
  11   1   1    7.57    2.42
  11   1   1    5.92    1.55
  11   1   1    6.90    1.80
  12  -2  -1    1.51    1.79
  12  -2  -1   -0.14    1.21
  12  -2  -1    0.46    2.97
  12  -2  -1   -0.01    1.05
  12  -2  -1   -1.15    0.86
 -12   2   1    1.45    1.01
 -12   2   1    2.29    2.40
 -12   2   1    0.48    1.00
 -12   2   1    0.68    0.95
 -12   2   1    1.00    0.82
 -12   2   1    0.19    1.19
  11  -2  -1    6.75    3.77
  11  -2  -1    3.29    1.44
  11  -2  -1    4.15    1.58
  11  -2  -1    6.60    1.62
  11  -2  -1    8.50    2.45
 -11   2   1    5.24    1.59
 -11   2   1    6.47    1.37
 -11   2   1    9.20    2.04
 -11   2   1    3.37    2.20
 -11   2   1    9.41    1.87
 -11   2   1    8.80    2.18
  10  -2  -1   23.10    3.37
  10  -2  -1   18.30    2.86
  10  -2  -1   27.17    5.74
  10  -2  -1   24.33    5.42
  10  -2  -1   21.78    2.73
  10  -2  -1   16.71    2.84
  10  -2  -1   25.06    3.78
 -10   2   1   33.77    4.41
 -10   2   1   33.08    3.24
 -10   2   1   25.54    3.16
 -10   2   1   24.46    3.60
 -10   2   1   23.86    2.61
 -10   2   1   23.41    3.07
 -10   2   1   29.60    2.90
 -10   2   1   27.48    3.89
 -10   2   1   29.75    3.39
   9  -2  -1   53.92    5.21
   9  -2  -1   51.45    5.08
   9  -2  -1   59.36    5.04
   9  -2  -1   60.02    6.00
   9  -2  -1   53.77    5.70
   9  -2  -1   58.73    7.09
   9  -2  -1   49.72    5.77
   9  -2  -1   47.02    4.95
  -9   2   1   53.40    5.83
  -9   2   1   59.67    5.18
  -9   2   1   50.96    4.76
  -9   2   1   62.41    5.03
  -9   2   1   47.77    4.85
  -9   2   1   48.52    6.92
  -9   2   1   61.15    6.09
  -9   2   1   60.32    4.73
   8  -2  -1   19.17    2.30
   8  -2  -1   13.15    2.09
   8  -2  -1   18.12    2.76
   8  -2  -1   16.12    2.24
   8  -2  -1   21.16    2.44
   8  -2  -1   21.41    4.53
   8  -2  -1   12.65    2.82
   8  -2  -1   18.47    2.22
  -8   2   1   16.82    2.17
  -8   2   1   19.38    2.41
  -8   2   1   15.21    2.73
  -8   2   1   15.82    2.02
  -8   2   1   15.19    2.17
  -8   2   1   19.43    2.27
  -8   2   1   25.99    3.33
  -8   2   1   16.82    2.63
  -8   2   1   17.79    1.96
   7  -2  -1    0.68    0.73
   7  -2  -1    0.65    2.39
   7  -2  -1    0.03    0.45
   7  -2  -1    1.16    0.71
   7  -2  -1    0.14    0.54
   7  -2  -1    1.66    1.25
   7  -2  -1   -0.09    0.52
   7  -2  -1    0.94    0.79
  -7   2   1   -0.31    0.82
  -7   2   1   -0.01    0.38
  -7   2   1   -0.26    0.53
  -7   2   1   -0.17    0.51
  -7   2   1   -0.46    0.46
  -7   2   1    0.39    0.51
  -7   2   1    0.38    0.54
  -7   2   1    0.35    0.60
  -7   2   1    1.06    1.19
   6  -2  -1    1.81    0.73
   6  -2  -1    1.77    0.73
   6  -2  -1    2.26    0.84
   6  -2  -1    0.09    1.36
   6  -2  -1    3.56    1.14
   6  -2  -1    2.36    1.01
   6  -2  -1    0.74    0.47
  -6   2   1    1.77    0.67
  -6   2   1    1.25    0.98
  -6   2   1    1.57    0.54
  -6   2   1    0.46    0.59
  -6   2   1    1.36    0.67
  -6   2   1    2.22    0.86
  -6   2   1    2.57    0.91
  -6   2   1    1.49    1.01
  -6   2   1    1.25    0.63
   5  -2  -1    5.24    1.47
   5  -2  -1    6.19    1.32
   5  -2  -1    7.95    1.15
   5  -2  -1    7.26    1.33
   5  -2  -1    7.92    1.15
   5  -2  -1    6.87    1.27
   5  -2  -1    7.69    1.11
  -5   2   1   11.24    2.15
  -5   2   1    7.82    1.14
  -5   2   1    6.90    1.00
  -5   2   1    6.86    1.51
  -5   2   1    5.98    1.38
  -5   2   1    6.02    1.27
  -5   2   1    7.82    1.55
  -5   2   1    6.00    0.89
  -5   2   1    7.63    1.61
   4  -2  -1    5.76    1.00
   4  -2  -1    6.48    0.98
   4  -2  -1    7.16    1.54
   4  -2  -1    5.75    0.96
   4  -2  -1    7.68    1.35
   4  -2  -1    8.39    1.16
   4  -2  -1    8.95    1.65
   4  -2  -1    8.51    1.14
  -4   2   1    7.79    1.46
  -4   2   1    7.64    1.05
  -4   2   1    9.22    1.11
  -4   2   1    7.11    1.09
  -4   2   1    6.56    1.28
  -4   2   1    5.87    0.87
  -4   2   1    6.25    1.07
  -4   2   1    7.40    1.46
  -4   2   1    6.43    0.81
   3  -2  -1   61.22    4.97
   3  -2  -1   63.04    4.95
   3  -2  -1   69.15    5.06
   3  -2  -1   66.18    5.36
   3  -2  -1   67.79    4.92
   3  -2  -1   70.55    4.95
   3  -2  -1   60.54    5.13
  -3   2   1   67.96    5.28
  -3   2   1   60.57    4.96
  -3   2   1   65.50    5.01
  -3   2   1   69.07    5.01
  -3   2   1   66.03    5.28
  -3   2   1   67.54    4.85
  -3   2   1   61.34    5.09
  -3   2   1   69.03    4.93
   2  -2  -1   24.36    2.30
   2  -2  -1   23.00    2.00
   2  -2  -1   21.18    1.94
   2  -2  -1   26.86    2.21
   2  -2  -1   23.93    2.04
   2  -2  -1   21.83    2.12
   2  -2  -1   25.54    2.08
   2  -2  -1   26.60    1.97
  -2   2   1   21.17    2.07
  -2   2   1   26.91    2.29
  -2   2   1   24.83    2.05
  -2   2   1   21.59    2.36
  -2   2   1   27.28    1.99
  -2   2   1   24.19    2.07
  -2   2   1   26.64    1.93
  -2   2   1   25.98    2.07
   1  -2  -1   18.52    1.54
   1  -2  -1   19.80    1.48
   1  -2  -1   18.24    1.66
   1  -2  -1   20.86    1.68
   1  -2  -1   20.52    1.61
   1  -2  -1   20.70    1.64
   1  -2  -1   19.82    1.65
   1  -2  -1   20.21    1.66
  -1   2   1   18.21    1.61
  -1   2   1   20.05    1.70
  -1   2   1   20.44    1.49
  -1   2   1   20.36    1.62
  -1   2   1   18.11    1.51
  -1   2   1   20.63    1.62
  -1   2   1   20.22    1.56
   0  -2  -1   48.14    3.57
   0  -2  -1   49.82    3.25
   0  -2  -1   46.46    3.43
   0  -2  -1   39.85    3.33
   0  -2  -1   43.17    3.39
   0  -2  -1   48.83    3.39
   0  -2  -1   48.15    3.37
   0  -2  -1   40.40    3.38
   0   2   1   44.09    3.34
   0   2   1   44.08    3.28
   0   2   1   44.50    3.34
   0   2   1   46.79    3.37
   0   2   1   44.83    3.41
   0   2   1   44.69    3.39
  -1  -2  -1   86.03    6.29
  -1  -2  -1   79.90    6.30
  -1  -2  -1   76.99    6.20
  -1  -2  -1   88.48    6.31
  -1  -2  -1   83.49    6.31
  -1  -2  -1   87.78    6.15
  -1  -2  -1   79.03    6.18
  -1  -2  -1   89.82    6.25
   1   2   1   92.40    6.36
   1   2   1   81.76    6.27
   1   2   1   83.56    6.09
   1   2   1   84.79    6.26
   1   2   1   87.14    6.15
   1   2   1   87.64    6.21
   1   2   1   95.71    6.25
   1   2   1   89.83    6.34
  -2  -2  -1  313.33   22.40
  -2  -2  -1  346.13   22.46
  -2  -2  -1  318.52   22.33
  -2  -2  -1  318.88   22.24
  -2  -2  -1  331.71   22.58
  -2  -2  -1  307.51   22.25
  -2  -2  -1  294.16   22.31
  -2  -2  -1  306.85   22.34
  -2  -2  -1  305.50   22.79
  -2  -2  -1  321.85   22.57
   2   2   1  321.60   22.33
   2   2   1  360.13   22.83
   2   2   1  288.66   22.37
   2   2   1  342.94   22.50
   2   2   1  288.42   22.32
   2   2   1  325.18   22.47
   2   2   1  322.16   22.35
   2   2   1  321.09   22.26
   2   2   1  314.94   22.64
   2   2   1  301.70   22.26
  -3  -2  -1   78.09    5.71
  -3  -2  -1   74.68    5.78
  -3  -2  -1   80.59    6.05
  -3  -2  -1   66.56    5.65
  -3  -2  -1   79.39    6.15
  -3  -2  -1   73.27    5.81
  -3  -2  -1   82.41    6.15
  -3  -2  -1   76.79    6.37
  -3  -2  -1   71.17    5.85
   3   2   1   74.47    6.23
   3   2   1   70.01    5.96
   3   2   1   82.60    5.82
   3   2   1   74.02    5.82
   3   2   1   76.98    5.73
   3   2   1   79.25    6.31
   3   2   1   71.38    5.78
   3   2   1   78.29    5.76
   3   2   1   77.09    5.78
   3   2   1   85.23    6.01
  -4  -2  -1    1.96    0.91
  -4  -2  -1    3.20    0.81
  -4  -2  -1    3.06    1.45
  -4  -2  -1    1.79    0.74
  -4  -2  -1    2.62    0.74
  -4  -2  -1    1.81    0.70
  -4  -2  -1    2.33    0.66
  -4  -2  -1    2.23    0.81
   4   2   1    2.55    1.04
   4   2   1    3.64    0.83
   4   2   1    3.55    0.96
   4   2   1    3.07    0.78
   4   2   1    2.19    0.69
   4   2   1    2.91    0.78
   4   2   1    2.16    0.78
   4   2   1    2.48    1.24
   4   2   1    2.88    0.77
   4   2   1    3.71    0.84
  -5  -2  -1    2.71    1.09
  -5  -2  -1    0.33    0.53
  -5  -2  -1    2.57    1.09
  -5  -2  -1    0.62    0.58
  -5  -2  -1    1.30    0.64
  -5  -2  -1    0.19    0.53
  -5  -2  -1    0.63    0.48
  -5  -2  -1    1.55    0.64
  -5  -2  -1    0.52    1.38
   5   2   1    0.13    0.83
   5   2   1    0.27    0.49
   5   2   1    0.13    0.58
   5   2   1    1.50    0.63
   5   2   1   -0.21    0.90
   5   2   1   -0.17    0.47
   5   2   1    2.02    1.26
   5   2   1    0.14    0.43
   5   2   1    1.61    0.61
  -6  -2  -1    0.00    0.33
  -6  -2  -1   -0.02    0.46
  -6  -2  -1    0.44    0.62
  -6  -2  -1   -0.63    1.50
  -6  -2  -1    0.47    0.86
  -6  -2  -1    0.37    0.57
  -6  -2  -1   -0.40    0.45
  -6  -2  -1   -0.02    0.53
  -6  -2  -1    0.07    0.57
   6   2   1   -0.37    0.43
   6   2   1    0.89    0.58
   6   2   1   -0.30    0.38
   6   2   1    0.63    0.49
   6   2   1    1.07    1.03
   6   2   1    0.36    0.51
   6   2   1   -0.64    0.41
   6   2   1    0.68    0.63
   6   2   1   -0.41    0.55
   6   2   1    0.50    1.05
  -7  -2  -1    3.06    0.93
  -7  -2  -1    5.48    1.58
  -7  -2  -1    4.96    1.30
  -7  -2  -1    7.19    1.31
  -7  -2  -1    2.85    1.17
  -7  -2  -1    3.86    1.07
  -7  -2  -1    5.24    1.22
   7   2   1    4.26    1.21
   7   2   1    5.53    2.14
   7   2   1    5.81    1.80
   7   2   1    3.31    1.13
   7   2   1    4.18    1.23
   7   2   1    4.63    1.19
   7   2   1    2.55    0.98
   7   2   1    7.29    1.19
   7   2   1    6.12    1.42
   7   2   1    5.79    1.86
  -8  -2  -1    2.19    0.99
  -8  -2  -1    1.29    0.90
  -8  -2  -1    2.41    2.49
  -8  -2  -1    0.65    0.99
  -8  -2  -1    0.66    1.06
  -8  -2  -1    1.73    0.93
  -8  -2  -1    2.10    0.90
  -8  -2  -1    0.65    0.74
  -8  -2  -1    2.55    0.93
   8   2   1    2.58    1.75
   8   2   1    1.54    0.92
   8   2   1    1.70    1.63
   8   2   1    1.34    0.85
   8   2   1    1.72    0.80
   8   2   1    1.27    0.94
   8   2   1    1.70    0.95
   8   2   1    0.91    0.82
   8   2   1    1.04    1.00
   8   2   1    0.26    0.74
  -9  -2  -1   10.26    1.93
  -9  -2  -1   14.34    3.07
  -9  -2  -1    9.10    2.00
  -9  -2  -1    6.98    1.61
  -9  -2  -1    8.35    2.50
  -9  -2  -1    9.14    1.87
  -9  -2  -1    6.49    3.03
  -9  -2  -1    9.12    2.69
   9   2   1   11.97    3.18
   9   2   1    9.66    2.24
   9   2   1   11.83    1.96
   9   2   1   12.05    2.21
   9   2   1    9.63    1.97
   9   2   1   17.34    2.95
   9   2   1   14.44    3.08
   9   2   1   14.12    2.15
   9   2   1   10.87    1.71
   9   2   1   12.24    1.89
 -10  -2  -1   -0.21    0.65
 -10  -2  -1   -0.43    1.28
 -10  -2  -1   -0.26    0.86
 -10  -2  -1   -1.51    1.32
 -10  -2  -1   -0.18    1.15
 -10  -2  -1    0.51    0.85
 -10  -2  -1   -0.77    1.05
  10   2   1    1.59    1.23
  10   2   1    0.29    0.85
  10   2   1   -1.27    0.46
  10   2   1   -1.08    1.65
  10   2   1   -0.54    1.26
  10   2   1    0.29    0.90
  10   2   1   -0.03    0.77
 -11  -2  -1    2.70    1.30
 -11  -2  -1    4.95    1.61
 -11  -2  -1    1.57    1.81
 -11  -2  -1    3.09    1.51
 -11  -2  -1    5.31    1.56
  11   2   1    3.49    1.47
  11   2   1    2.06    2.35
  11   2   1    4.17    1.26
  11   2   1    5.18    1.65
  11   2   1    2.90    2.08
  11   2   1    2.63    1.62
  12  -3  -1   26.69    6.00
  12  -3  -1   26.71    3.27
  12  -3  -1   17.87    2.78
 -12   3   1   15.70    2.17
 -12   3   1   20.33    3.02
 -12   3   1   23.56    2.79
 -12   3   1   18.56    2.93
 -12   3   1   14.74    3.84
  11  -3  -1   -0.31    0.73
  11  -3  -1    0.76    1.38
  11  -3  -1   -1.14    1.21
  11  -3  -1    0.66    0.82
  11  -3  -1    4.25    3.88
  11  -3  -1   -0.51    0.67
 -11   3   1    0.44    1.10
 -11   3   1   -0.21    0.83
 -11   3   1   -1.47    1.67
 -11   3   1   -0.08    0.56
 -11   3   1   -0.27    0.67
  10  -3  -1    0.27    1.44
  10  -3  -1    5.74    1.78
  10  -3  -1    1.14    1.45
  10  -3  -1    1.96    1.28
  10  -3  -1    2.12    3.61
  10  -3  -1    1.86    0.99
  10  -3  -1   -0.67    1.02
 -10   3   1    2.52    1.55
 -10   3   1    3.16    1.20
 -10   3   1    2.19    1.14
 -10   3   1    2.69    1.17
 -10   3   1    3.25    1.42
 -10   3   1    2.47    0.98
 -10   3   1    1.99    0.79
 -10   3   1    3.24    1.93
   9  -3  -1    3.48    1.28
   9  -3  -1    2.90    1.38
   9  -3  -1    9.59    3.86
   9  -3  -1    0.95    0.98
   9  -3  -1    2.59    1.07
   9  -3  -1    4.13    1.49
   9  -3  -1    4.80    1.35
   9  -3  -1    6.11    1.71
  -9   3   1    4.50    1.26
  -9   3   1    2.72    1.06
  -9   3   1    5.61    1.53
  -9   3   1    3.84    1.21
  -9   3   1    5.58    1.06
  -9   3   1    1.42    1.21
  -9   3   1    2.11    0.89
  -9   3   1    4.34    2.40
  -9   3   1    3.72    2.00
   8  -3  -1    4.00    1.15
   8  -3  -1    1.77    1.31
   8  -3  -1    8.23    3.30
   8  -3  -1    2.81    1.17
   8  -3  -1    3.86    1.13
   8  -3  -1    3.18    1.31
   8  -3  -1    5.29    1.36
   8  -3  -1    3.02    1.17
  -8   3   1    3.19    1.66
  -8   3   1    3.78    1.03
  -8   3   1    3.92    1.10
  -8   3   1    2.27    1.00
  -8   3   1    1.93    0.93
  -8   3   1    3.07    1.43
  -8   3   1    3.23    1.38
  -8   3   1    2.21    0.66
  -8   3   1    4.85    1.10
   7  -3  -1    0.14    0.56
   7  -3  -1   -0.65    0.54
   7  -3  -1    0.79    0.73
   7  -3  -1    1.43    0.74
   7  -3  -1    0.22    2.06
   7  -3  -1    1.17    1.12
   7  -3  -1    0.12    0.67
   7  -3  -1    1.28    0.86
  -7   3   1    0.09    0.79
  -7   3   1    1.22    0.89
  -7   3   1    1.87    0.87
  -7   3   1    1.05    1.16
  -7   3   1    1.04    0.45
  -7   3   1    1.01    0.61
  -7   3   1   -0.29    0.52
  -7   3   1    0.32    0.67
  -7   3   1   -0.20    0.47
   6  -3  -1   14.35    2.74
   6  -3  -1   14.11    1.79
   6  -3  -1   16.53    1.85
   6  -3  -1   13.26    1.72
   6  -3  -1   13.14    1.81
   6  -3  -1   12.79    2.54
   6  -3  -1   14.64    1.77
   6  -3  -1   15.63    2.19
  -6   3   1   19.72    2.34
  -6   3   1   15.64    1.46
  -6   3   1   13.66    1.56
  -6   3   1   15.42    1.81
  -6   3   1   16.62    1.81
  -6   3   1   12.05    1.92
  -6   3   1   13.32    1.79
  -6   3   1   17.54    2.31
  -6   3   1   16.71    2.25
   5  -3  -1    0.44    0.54
   5  -3  -1    1.16    0.70
   5  -3  -1    0.58    0.53
   5  -3  -1    2.04    1.42
   5  -3  -1    1.15    0.94
   5  -3  -1    1.98    0.72
   5  -3  -1    0.17    0.43
  -5   3   1   -0.15    0.90
  -5   3   1    1.05    0.35
  -5   3   1    1.44    0.85
  -5   3   1    0.40    0.40
  -5   3   1    0.47    0.48
  -5   3   1    0.45    0.49
  -5   3   1    0.87    0.57
  -5   3   1    0.81    0.93
   4  -3  -1   63.05    4.78
   4  -3  -1   58.16    4.65
   4  -3  -1   54.70    4.58
   4  -3  -1   57.46    4.59
   4  -3  -1   65.58    5.37
   4  -3  -1   59.04    4.70
   4  -3  -1   57.06    5.01
   4  -3  -1   64.94    4.99
  -4   3   1   59.15    4.72
  -4   3   1   55.43    4.32
  -4   3   1   63.28    5.16
  -4   3   1   57.83    4.61
  -4   3   1   56.06    4.67
  -4   3   1   56.63    4.46
  -4   3   1   64.15    4.72
  -4   3   1   62.90    4.90
  -4   3   1   59.06    5.08
   3  -3  -1   63.73    4.77
   3  -3  -1   55.27    4.77
   3  -3  -1   66.09    5.32
   3  -3  -1   62.12    4.84
   3  -3  -1   65.70    5.04
   3  -3  -1   64.93    4.91
   3  -3  -1   67.48    5.17
   3  -3  -1   62.87    4.79
   3  -3  -1   64.94    4.94
  -3   3   1   70.75    5.28
  -3   3   1   63.69    4.70
  -3   3   1   59.05    4.93
  -3   3   1   61.15    5.15
  -3   3   1   67.71    4.93
  -3   3   1   66.00    4.89
   2  -3  -1   33.62    2.64
   2  -3  -1   38.72    2.77
   2  -3  -1   33.07    3.06
   2  -3  -1   36.70    2.89
   2  -3  -1   33.82    2.78
   2  -3  -1   33.59    2.77
   2  -3  -1   36.31    2.90
   2  -3  -1   33.36    2.62
  -2   3   1   40.01    2.81
  -2   3   1   30.87    2.60
  -2   3   1   33.55    2.76
  -2   3   1   33.84    2.59
  -2   3   1   31.87    2.76
  -2   3   1   35.83    2.58
  -2   3   1   31.83    2.88
   1  -3  -1  237.07   16.83
   1  -3  -1  241.10   16.72
   1  -3  -1  224.18   16.70
   1  -3  -1  250.64   16.77
   1  -3  -1  244.22   16.65
   1  -3  -1  237.30   16.50
   1  -3  -1  249.91   16.69
   1  -3  -1  245.07   16.61
   1  -3  -1  247.73   16.73
  -1   3   1  209.14   16.64
  -1   3   1  208.00   16.68
  -1   3   1  244.44   16.49
  -1   3   1  243.63   16.57
  -1   3   1  246.99   16.69
  -1   3   1  232.68   16.65
  -1   3   1  252.80   16.88
  -1   3   1  236.22   16.63
  -1   3   1  219.73   16.75
  -1   3   1  232.18   16.68
   0  -3  -1   51.34    4.28
   0  -3  -1   59.96    4.64
   0  -3  -1   59.91    4.30
   0  -3  -1   54.72    4.31
   0  -3  -1   59.93    4.19
   0  -3  -1   59.18    4.27
   0  -3  -1   52.49    4.18
   0  -3  -1   58.90    4.29
   0  -3  -1   55.17    4.39
   0   3   1   61.84    4.41
   0   3   1   55.91    4.26
   0   3   1   58.36    4.36
   0   3   1   57.52    4.26
   0   3   1   63.80    4.40
   0   3   1   54.31    4.31
   0   3   1   59.95    4.18
  -1  -3  -1   17.77    1.75
  -1  -3  -1   20.10    1.71
  -1  -3  -1   22.59    2.05
  -1  -3  -1   21.31    1.92
  -1  -3  -1   20.94    1.91
  -1  -3  -1   19.50    1.97
  -1  -3  -1   22.77    1.92
  -1  -3  -1   24.10    2.04
  -1  -3  -1   22.89    1.87
   1   3   1   18.22    1.80
   1   3   1   20.55    1.79
   1   3   1   20.85    2.10
   1   3   1   23.60    1.65
   1   3   1   17.45    1.88
   1   3   1   20.76    1.72
   1   3   1   21.52    1.85
   1   3   1   20.51    1.80
   1   3   1   24.10    2.04
  -2  -3  -1   52.69    5.08
  -2  -3  -1   62.37    4.63
  -2  -3  -1   61.32    4.67
  -2  -3  -1   59.34    4.85
  -2  -3  -1   56.72    4.62
  -2  -3  -1   64.72    4.84
  -2  -3  -1   62.10    4.56
  -2  -3  -1   57.37    4.79
  -2  -3  -1   60.45    4.78
   2   3   1   63.82    4.89
   2   3   1   66.32    4.53
   2   3   1   61.74    4.63
   2   3   1   59.59    4.73
   2   3   1   56.13    4.79
   2   3   1   62.36    4.67
   2   3   1   69.45    4.91
   2   3   1   57.07    4.65
  -3  -3  -1    2.29    0.81
  -3  -3  -1    0.93    0.45
  -3  -3  -1    1.49    0.58
  -3  -3  -1    1.18    0.70
  -3  -3  -1    0.80    0.49
  -3  -3  -1    2.74    0.70
  -3  -3  -1    0.96    0.98
  -3  -3  -1    2.63    0.82
  -3  -3  -1    0.42    0.49
   3   3   1    1.19    0.54
   3   3   1    1.89    0.88
   3   3   1    1.67    0.51
   3   3   1    2.16    0.80
   3   3   1    1.49    0.53
   3   3   1    3.13    0.89
   3   3   1    2.67    0.83
   3   3   1    2.94    0.71
  -4  -3  -1    5.05    1.07
  -4  -3  -1    7.65    1.03
  -4  -3  -1    6.99    1.02
  -4  -3  -1    6.19    1.03
  -4  -3  -1    5.27    1.00
  -4  -3  -1    7.97    1.37
  -4  -3  -1    3.81    1.16
  -4  -3  -1    6.41    1.24
   4   3   1    4.33    1.14
   4   3   1    4.26    0.92
   4   3   1    6.43    1.14
   4   3   1    8.89    1.21
   4   3   1    5.93    0.96
   4   3   1    4.79    0.94
   4   3   1    4.41    1.27
   4   3   1    7.93    1.76
   4   3   1    5.33    1.08
   4   3   1    4.70    1.17
  -5  -3  -1    0.84    1.20
  -5  -3  -1    3.98    1.15
  -5  -3  -1    2.62    0.79
  -5  -3  -1    3.62    0.99
  -5  -3  -1    2.97    0.81
  -5  -3  -1    4.28    1.19
  -5  -3  -1    3.52    0.91
  -5  -3  -1    2.17    0.70
  -5  -3  -1    0.94    0.65
   5   3   1    1.71    0.89
   5   3   1    2.17    0.72
   5   3   1    2.79    1.00
   5   3   1    2.42    0.70
   5   3   1    3.04    0.89
   5   3   1    3.66    0.92
   5   3   1    1.57    0.92
   5   3   1    3.30    0.98
   5   3   1    3.70    0.89
   5   3   1    3.45    1.38
  -6  -3  -1   -0.44    0.51
  -6  -3  -1   -0.94    0.52
  -6  -3  -1   -0.32    0.44
  -6  -3  -1   -0.32    0.53
  -6  -3  -1    0.42    0.49
  -6  -3  -1    0.01    0.46
  -6  -3  -1    0.93    1.87
  -6  -3  -1    0.56    0.61
   6   3   1    0.96    0.62
   6   3   1   -0.19    0.59
   6   3   1    0.56    0.62
   6   3   1    0.35    0.60
   6   3   1    0.96    1.12
   6   3   1   -0.11    0.46
   6   3   1    0.12    0.59
   6   3   1   -0.15    0.51
   6   3   1    0.37    0.40
   6   3   1    0.01    0.90
  -7  -3  -1   19.45    2.51
  -7  -3  -1   18.71    2.20
  -7  -3  -1   25.80    2.49
  -7  -3  -1   23.96    4.48
  -7  -3  -1   17.33    2.68
  -7  -3  -1   18.49    2.39
  -7  -3  -1   22.60    3.18
  -7  -3  -1   18.05    2.36
  -7  -3  -1   21.68    2.47
   7   3   1   19.07    3.07
   7   3   1   22.48    2.59
   7   3   1   21.75    3.27
   7   3   1   16.16    2.44
   7   3   1   15.34    2.32
   7   3   1   20.98    2.36
   7   3   1   22.06    2.49
   7   3   1   23.93    2.51
   7   3   1   21.85    2.38
   7   3   1   25.52    3.04
  -8  -3  -1   29.46    5.53
  -8  -3  -1   46.62    4.99
  -8  -3  -1   42.36    3.80
  -8  -3  -1   42.73    4.04
  -8  -3  -1   42.17    4.11
  -8  -3  -1   34.23    3.92
  -8  -3  -1   37.50    3.77
  -8  -3  -1   38.51    3.92
  -8  -3  -1   39.88    4.50
   8   3   1   42.85    3.95
   8   3   1   29.21    4.54
   8   3   1   42.84    4.06
   8   3   1   36.67    4.33
   8   3   1   41.86    4.00
   8   3   1   40.47    4.10
   8   3   1   38.25    3.84
   8   3   1   45.77    5.16
   8   3   1   39.54    4.04
   8   3   1   42.99    4.24
  -9  -3  -1   20.32    2.53
  -9  -3  -1   14.02    3.54
  -9  -3  -1   21.58    2.64
  -9  -3  -1   17.11    2.73
  -9  -3  -1   17.82    4.38
  -9  -3  -1   24.41    3.35
  -9  -3  -1   16.42    2.55
  -9  -3  -1   20.44    2.40
   9   3   1   20.51    3.71
   9   3   1   17.81    2.78
   9   3   1   19.68    2.58
   9   3   1   16.52    2.59
   9   3   1   19.39    2.98
   9   3   1   18.05    2.99
   9   3   1   19.41    2.49
   9   3   1   14.51    3.51
   9   3   1   12.37    2.44
   9   3   1   19.93    2.41
 -10  -3  -1    3.56    1.53
 -10  -3  -1    3.41    2.58
 -10  -3  -1    1.21    1.09
 -10  -3  -1    3.05    1.18
 -10  -3  -1    2.70    1.82
 -10  -3  -1    3.21    1.15
  10   3   1    4.48    1.52
  10   3   1    0.70    1.37
  10   3   1    2.74    1.34
  10   3   1    3.25    1.75
  10   3   1    2.40    1.72
  10   3   1    6.25    1.68
 -11  -3  -1    3.80    2.35
 -11  -3  -1    0.50    0.78
 -11  -3  -1   -0.14    0.68
 -11  -3  -1   -0.37    0.86
 -11  -3  -1   -0.97    1.20
  11   3   1    3.64    2.43
  11   3   1    0.89    1.57
  11   3   1    0.93    1.05
  11   3   1    1.69    1.41
  11   3   1    1.39    1.17
  11   3   1    0.86    1.13
  12  -4  -1    2.57    1.70
  12  -4  -1    2.29    2.26
  12  -4  -1    7.15    2.01
  12  -4  -1    8.75    2.05
  12  -4  -1    5.61    4.55
 -12   4   1    7.00    2.32
 -12   4   1    6.44    1.24
 -12   4   1    3.56    1.32
 -12   4   1    7.53    1.82
 -12   4   1   10.52    3.17
  11  -4  -1    0.13    1.44
  11  -4  -1    0.04    1.20
  11  -4  -1    0.94    1.07
  11  -4  -1    0.06    0.93
  11  -4  -1   -4.67    3.17
  11  -4  -1    1.04    0.89
 -11   4   1    0.28    0.76
 -11   4   1   -0.49    0.43
 -11   4   1    0.15    0.72
 -11   4   1    3.84    1.30
 -11   4   1   -0.25    1.81
  10  -4  -1    0.23    0.68
  10  -4  -1    1.24    1.28
  10  -4  -1    4.44    3.45
  10  -4  -1    0.69    0.81
  10  -4  -1    0.01    0.92
  10  -4  -1   -0.43    0.65
 -10   4   1   -0.56    0.66
 -10   4   1   -0.42    0.55
 -10   4   1    0.48    0.66
 -10   4   1    0.06    0.79
 -10   4   1   -0.24    0.42
 -10   4   1   -0.91    0.53
 -10   4   1    1.16    1.94
   9  -4  -1    0.02    0.67
   9  -4  -1   -0.71    0.84
   9  -4  -1   -0.30    0.63
   9  -4  -1    0.06    0.82
   9  -4  -1    2.74    1.39
   9  -4  -1   -0.39    0.62
   9  -4  -1   -0.38    0.52
   9  -4  -1    0.72    2.87
  -9   4   1    0.64    1.17
  -9   4   1    1.28    1.19
  -9   4   1    0.81    0.63
  -9   4   1   -0.33    0.34
  -9   4   1    0.64    0.68
  -9   4   1   -0.23    0.63
  -9   4   1    0.84    0.98
  -9   4   1   -1.37    0.58
   8  -4  -1    8.94    2.23
   8  -4  -1   16.89    2.33
   8  -4  -1   11.71    2.03
   8  -4  -1    9.00    3.05
   8  -4  -1   11.76    2.13
   8  -4  -1   11.45    1.85
   8  -4  -1   15.66    2.02
   8  -4  -1   14.17    1.89
  -8   4   1   13.19    1.67
  -8   4   1   14.11    1.98
  -8   4   1   13.30    1.39
  -8   4   1   12.58    1.84
  -8   4   1   11.13    1.79
  -8   4   1   17.13    2.60
  -8   4   1   11.33    3.47
  -8   4   1   15.23    2.14
  -8   4   1   14.61    2.23
   7  -4  -1   60.64    5.40
   7  -4  -1   74.43    5.49
   7  -4  -1   54.95    5.42
   7  -4  -1   63.53    6.10
   7  -4  -1   59.58    5.78
   7  -4  -1   63.34    5.44
   7  -4  -1   61.93    5.40
   7  -4  -1   70.03    6.85
  -7   4   1   68.56    5.83
  -7   4   1   69.08    5.54
  -7   4   1   61.94    5.32
  -7   4   1   66.79    6.25
  -7   4   1   60.27    5.29
  -7   4   1   68.72    4.85
  -7   4   1   61.00    5.52
  -7   4   1   65.38    6.08
  -7   4   1   63.77    5.13
   6  -4  -1   75.19    6.26
   6  -4  -1   69.39    5.78
   6  -4  -1   69.42    5.83
   6  -4  -1   76.78    7.01
   6  -4  -1   71.40    5.97
   6  -4  -1   76.79    5.95
   6  -4  -1   72.70    5.83
   6  -4  -1   72.13    6.45
  -6   4   1   62.85    6.01
  -6   4   1   86.00    6.14
  -6   4   1   74.60    5.87
  -6   4   1   73.75    5.58
  -6   4   1   77.50    5.98
  -6   4   1   73.13    5.79
  -6   4   1   69.68    6.48
  -6   4   1   65.01    5.29
  -6   4   1   77.51    6.49
   5  -4  -1    3.66    0.88
   5  -4  -1    6.38    1.50
   5  -4  -1    3.43    0.75
   5  -4  -1    5.49    1.56
   5  -4  -1    4.78    1.12
   5  -4  -1    4.69    0.93
   5  -4  -1    3.39    0.85
  -5   4   1    5.15    0.78
  -5   4   1    4.28    0.55
  -5   4   1    4.95    0.86
  -5   4   1    7.80    1.17
  -5   4   1    4.08    0.57
  -5   4   1    4.51    1.30
  -5   4   1    3.19    0.88
  -5   4   1    6.62    1.60
   4  -4  -1    2.97    0.70
   4  -4  -1    2.85    0.75
   4  -4  -1    2.27    0.77
   4  -4  -1    2.34    0.60
   4  -4  -1    1.96    1.06
   4  -4  -1    2.80    0.67
   4  -4  -1    3.17    0.87
   4  -4  -1    2.22    0.89
  -4   4   1    1.98    0.89
  -4   4   1    2.28    0.94
  -4   4   1    2.72    0.70
  -4   4   1    2.34    0.72
  -4   4   1    3.14    0.75
  -4   4   1    3.29    0.59
  -4   4   1    2.62    0.73
  -4   4   1    2.62    0.43
   3  -4  -1    3.24    0.95
   3  -4  -1    3.00    0.64
   3  -4  -1    2.80    0.77
   3  -4  -1    3.76    0.93
   3  -4  -1    2.79    0.60
   3  -4  -1    4.43    0.89
   3  -4  -1    2.62    1.00
   3  -4  -1    4.41    0.85
   3  -4  -1    2.90    0.67
  -3   4   1    2.68    0.69
  -3   4   1    3.74    0.99
  -3   4   1    4.21    0.84
  -3   4   1    3.61    0.64
  -3   4   1    3.54    0.58
  -3   4   1    5.02    0.55
  -3   4   1    3.32    0.75
  -3   4   1    2.86    0.67
   2  -4  -1    1.36    0.48
   2  -4  -1    2.32    0.67
   2  -4  -1    1.50    0.45
   2  -4  -1    2.15    0.57
   2  -4  -1    0.50    0.41
   2  -4  -1    2.04    0.54
   2  -4  -1    2.58    0.87
   2  -4  -1    1.44    0.38
   2  -4  -1    1.10    0.32
   2  -4  -1    1.66    0.41
  -2   4   1    1.70    0.57
  -2   4   1    1.16    0.32
  -2   4   1    1.55    0.34
  -2   4   1    1.14    0.42
  -2   4   1    1.03    0.43
  -2   4   1    1.66    0.37
  -2   4   1    1.71    0.50
  -2   4   1    1.54    0.50
  -2   4   1    1.97    0.54
   1  -4  -1  261.85   18.89
   1  -4  -1  256.87   18.58
   1  -4  -1  263.17   18.89
   1  -4  -1  278.36   18.76
   1  -4  -1  246.41   18.89
   1  -4  -1  278.44   18.90
   1  -4  -1  261.67   18.83
  -1   4   1  279.16   18.71
  -1   4   1  270.22   18.83
  -1   4   1  263.07   18.89
  -1   4   1  251.29   18.83
  -1   4   1  269.50   18.97
  -1   4   1  271.68   18.88
  -1   4   1  289.07   18.88
  -1   4   1  270.41   18.85
   0  -4  -1   10.96    1.22
   0  -4  -1    9.81    0.93
   0  -4  -1    8.83    1.03
   0  -4  -1   10.42    1.44
   0  -4  -1    9.26    1.02
   0  -4  -1    9.98    1.07
   0  -4  -1    8.92    0.96
   0  -4  -1    9.25    1.02
   0  -4  -1    8.00    1.09
   0  -4  -1   10.09    1.07
   0   4   1    9.30    1.01
   0   4   1    7.40    1.02
   0   4   1    7.54    1.04
   0   4   1   11.65    1.23
   0   4   1   12.45    1.26
   0   4   1    9.38    1.00
   0   4   1    7.56    0.98
   0   4   1    9.58    0.89
  -1  -4  -1    1.32    0.41
  -1  -4  -1    0.77    0.46
  -1  -4  -1    1.33    0.51
  -1  -4  -1    0.57    0.33
  -1  -4  -1    0.41    0.38
  -1  -4  -1    0.88    0.58
  -1  -4  -1    0.60    0.44
  -1  -4  -1    0.59    0.32
  -1  -4  -1    0.71    0.52
  -1  -4  -1    0.33    0.36
   1   4   1    0.30    0.33
   1   4   1    1.12    0.68
   1   4   1    0.33    0.17
   1   4   1    0.35    0.39
   1   4   1    0.87    0.50
   1   4   1    1.23    0.56
   1   4   1    0.65    0.33
   1   4   1    0.14    0.41
   1   4   1    0.70    0.36
   1   4   1    0.11    0.30
  -2  -4  -1   -0.16    0.81
  -2  -4  -1    0.22    0.43
  -2  -4  -1   -0.07    0.48
  -2  -4  -1    0.66    0.44
  -2  -4  -1    0.76    0.42
  -2  -4  -1    1.11    0.59
  -2  -4  -1    0.64    0.41
  -2  -4  -1    0.56    0.36
  -2  -4  -1    0.28    0.30
   2   4   1    0.62    0.48
   2   4   1    0.61    0.39
   2   4   1    0.70    0.64
   2   4   1    2.25    0.72
   2   4   1    1.06    0.80
   2   4   1    1.53    0.39
   2   4   1    0.19    0.33
   2   4   1    0.86    0.62
   2   4   1    0.51    0.35
   2   4   1    0.62    0.42
  -3  -4  -1    0.82    0.40
  -3  -4  -1    0.36    0.43
  -3  -4  -1    0.13    0.53
  -3  -4  -1    0.09    0.78
  -3  -4  -1    1.37    0.79
  -3  -4  -1   -0.43    0.38
  -3  -4  -1    0.44    0.33
  -3  -4  -1    0.63    0.45
  -3  -4  -1    0.59    0.55
  -3  -4  -1    0.99    0.56
   3   4   1    0.94    0.54
   3   4   1    0.49    0.67
   3   4   1   -0.28    0.41
   3   4   1    0.26    0.45
   3   4   1    0.15    0.40
   3   4   1    0.61    0.39
   3   4   1    1.15    0.71
   3   4   1   -0.15    0.47
   3   4   1    0.83    0.51
  -4  -4  -1   11.29    1.55
  -4  -4  -1   13.95    1.46
  -4  -4  -1   13.02    1.50
  -4  -4  -1   11.70    1.47
  -4  -4  -1   13.18    1.92
  -4  -4  -1   10.90    1.67
  -4  -4  -1   10.66    2.04
  -4  -4  -1   13.56    1.74
  -4  -4  -1   13.69    1.48
   4   4   1   11.91    1.66
   4   4   1   12.42    1.77
   4   4   1   13.60    1.54
   4   4   1   10.23    1.36
   4   4   1   11.88    1.66
   4   4   1   13.02    1.99
   4   4   1   15.57    1.60
   4   4   1   14.89    1.84
   4   4   1   13.28    1.58
  -5  -4  -1   58.17    4.79
  -5  -4  -1   55.87    4.54
  -5  -4  -1   46.10    5.33
  -5  -4  -1   58.06    4.41
  -5  -4  -1   55.92    5.13
  -5  -4  -1   50.62    4.57
  -5  -4  -1   55.01    4.53
  -5  -4  -1   52.69    4.37
  -5  -4  -1   52.39    4.89
   5   4   1   53.30    4.40
   5   4   1   49.16    5.15
   5   4   1   54.27    4.52
   5   4   1   52.55    4.52
   5   4   1   53.03    4.59
   5   4   1   48.84    4.73
   5   4   1   52.19    4.43
   5   4   1   51.58    5.21
   5   4   1   56.91    4.78
  -6  -4  -1   29.60    2.47
  -6  -4  -1   20.04    2.74
  -6  -4  -1   19.70    2.42
  -6  -4  -1   21.30    2.26
  -6  -4  -1   25.22    2.43
  -6  -4  -1   21.67    2.38
  -6  -4  -1   18.14    3.59
  -6  -4  -1   18.09    2.81
  -6  -4  -1   23.15    2.63
   6   4   1   24.59    3.24
   6   4   1   15.10    2.76
   6   4   1   23.97    2.54
   6   4   1   21.21    2.38
   6   4   1   20.69    2.26
   6   4   1   19.93    2.61
   6   4   1   17.94    2.23
   6   4   1   21.21    2.48
   6   4   1   25.07    2.76
   6   4   1   20.15    2.28
  -7  -4  -1    1.07    0.71
  -7  -4  -1    1.84    0.84
  -7  -4  -1    2.71    1.00
  -7  -4  -1    1.26    0.94
  -7  -4  -1    1.57    0.81
  -7  -4  -1    2.16    0.95
  -7  -4  -1    1.44    0.85
  -7  -4  -1   -0.13    2.11
  -7  -4  -1    3.96    1.75
   7   4   1    1.37    0.69
   7   4   1    0.93    1.00
   7   4   1    3.92    1.26
   7   4   1    2.06    0.92
   7   4   1    2.16    1.08
   7   4   1    2.76    0.94
   7   4   1    5.55    1.85
   7   4   1    0.84    0.74
   7   4   1    2.34    1.01
   7   4   1    2.36    1.46
  -8  -4  -1    1.25    1.02
  -8  -4  -1    2.49    1.03
  -8  -4  -1    1.05    0.94
  -8  -4  -1    1.54    0.91
  -8  -4  -1    3.00    1.70
  -8  -4  -1   -1.45    2.02
  -8  -4  -1    1.36    0.93
  -8  -4  -1    0.92    0.71
  -8  -4  -1    1.39    0.81
   8   4   1    0.51    0.83
   8   4   1    1.09    1.18
   8   4   1    1.03    0.84
   8   4   1    1.73    1.19
   8   4   1    2.97    0.98
   8   4   1    1.76    0.99
   8   4   1    0.54    0.83
   8   4   1    0.94    0.85
   8   4   1    1.46    0.91
   8   4   1    1.01    1.52
  -9  -4  -1    1.07    1.27
  -9  -4  -1   -0.18    0.86
  -9  -4  -1    1.07    0.77
  -9  -4  -1    1.22    0.93
  -9  -4  -1    0.94    1.06
  -9  -4  -1    0.47    0.67
   9   4   1    2.94    1.82
   9   4   1    1.96    0.94
   9   4   1    1.21    0.93
   9   4   1    0.08    0.78
   9   4   1    0.62    0.70
   9   4   1    0.75    0.79
   9   4   1    2.82    1.95
   9   4   1    1.69    1.16
 -10  -4  -1    0.38    1.39
 -10  -4  -1   -0.37    0.89
 -10  -4  -1    0.69    1.01
 -10  -4  -1    0.71    0.64
 -10  -4  -1    0.70    0.87
  10   4   1   -0.48    0.82
  10   4   1    1.36    1.57
  10   4   1    0.30    1.10
  10   4   1    0.05    0.90
  10   4   1    4.58    2.01
  10   4   1   -0.94    0.64
 -11  -4  -1    1.14    2.21
 -11  -4  -1    0.66    1.58
 -11  -4  -1    0.44    0.63
 -11  -4  -1    0.40    1.08
 -11  -4  -1    0.10    0.78
  11   4   1    0.78    1.71
  11   4   1    1.27    1.17
  11   4   1    1.30    1.22
  11   4   1    0.77    1.06
  11   4   1   -4.44    1.84
  11   4   1    1.68    1.59
  11  -5  -1   -0.10    0.81
  11  -5  -1    1.19    1.51
  11  -5  -1    2.06    1.01
  11  -5  -1    1.44    1.31
  11  -5  -1    1.16    4.13
 -11   5   1    1.10    0.56
 -11   5   1    2.68    1.79
 -11   5   1    2.43    1.29
 -11   5   1    1.80    1.15
 -11   5   1    3.48    1.11
  10  -5  -1   13.13    2.51
  10  -5  -1    8.05    1.99
  10  -5  -1    8.11    2.06
  10  -5  -1   15.61    2.27
  10  -5  -1   13.06    2.07
  10  -5  -1   13.99    5.02
 -10   5   1    6.61    1.73
 -10   5   1    9.86    2.97
 -10   5   1   11.78    1.63
 -10   5   1    7.72    1.92
 -10   5   1    9.01    1.80
 -10   5   1    8.58    1.12
   9  -5  -1   -0.24    0.62
   9  -5  -1   -0.22    0.52
   9  -5  -1   -2.70    2.58
   9  -5  -1    0.47    1.06
   9  -5  -1    0.71    0.94
   9  -5  -1    0.65    0.70
   9  -5  -1    1.22    0.94
   9  -5  -1    0.87    0.89
  -9   5   1    1.34    1.12
  -9   5   1   -0.59    1.40
  -9   5   1   -0.56    0.59
  -9   5   1   -0.47    0.72
  -9   5   1    0.62    0.80
  -9   5   1    1.27    0.63
   8  -5  -1  107.44    8.41
   8  -5  -1  100.66    9.17
   8  -5  -1  101.58    8.28
   8  -5  -1  115.90   10.15
   8  -5  -1   87.82    8.34
   8  -5  -1  104.39    8.42
   8  -5  -1  101.95    8.33
   8  -5  -1  102.55    8.79
  -8   5   1  104.52    7.95
  -8   5   1  106.63    8.42
  -8   5   1  114.64    8.63
  -8   5   1  107.30    8.74
  -8   5   1  107.94    8.24
  -8   5   1  104.16    7.45
  -8   5   1   97.20    9.28
  -8   5   1  103.64    8.22
   7  -5  -1  215.54   17.19
   7  -5  -1  214.82   18.06
   7  -5  -1  214.97   17.51
   7  -5  -1  249.97   17.37
   7  -5  -1  240.07   17.04
   7  -5  -1  228.88   16.89
   7  -5  -1  236.78   16.78
   7  -5  -1  240.97   16.87
  -7   5   1  225.40   16.70
  -7   5   1  230.52   16.88
  -7   5   1  221.73   16.95
  -7   5   1  231.83   16.45
  -7   5   1  241.05   17.61
  -7   5   1  238.15   17.88
  -7   5   1  241.59   15.98
  -7   5   1  233.08   16.73
  -7   5   1  215.69   17.03
  -7   5   1  200.23   15.94
   6  -5  -1   62.02    4.81
   6  -5  -1   54.22    4.81
   6  -5  -1   58.68    4.82
   6  -5  -1   54.41    5.28
   6  -5  -1   53.67    5.77
   6  -5  -1   58.26    4.74
   6  -5  -1   57.80    4.68
   6  -5  -1   54.10    4.97
  -6   5   1   57.00    4.64
  -6   5   1   55.48    4.85
  -6   5   1   54.67    4.40
  -6   5   1   54.20    4.71
  -6   5   1   57.07    4.70
  -6   5   1   55.30    5.23
  -6   5   1   51.10    5.30
  -6   5   1   57.47    4.92
   5  -5  -1    0.19    0.46
   5  -5  -1    0.30    0.52
   5  -5  -1   -0.44    0.63
   5  -5  -1   -0.21    0.45
   5  -5  -1   -0.07    0.75
   5  -5  -1    0.18    0.42
   5  -5  -1    0.29    0.34
   5  -5  -1    0.72    0.44
   5  -5  -1    0.33    0.51
  -5   5   1    0.05    0.47
  -5   5   1    0.06    0.54
  -5   5   1    0.91    0.73
  -5   5   1    0.09    0.13
  -5   5   1   -0.21    0.28
  -5   5   1    0.56    0.56
   4  -5  -1   21.69    2.25
   4  -5  -1   25.45    2.39
   4  -5  -1   23.19    2.26
   4  -5  -1   23.82    2.09
   4  -5  -1   21.36    2.20
   4  -5  -1   23.73    2.83
   4  -5  -1   24.48    2.24
   4  -5  -1   24.64    2.58
   4  -5  -1   23.88    2.15
  -4   5   1   20.06    1.88
  -4   5   1   23.27    2.24
  -4   5   1   22.85    2.04
  -4   5   1   21.36    2.20
  -4   5   1   23.54    2.55
  -4   5   1   19.59    1.72
  -4   5   1   23.16    2.18
  -4   5   1   25.68    2.20
   3  -5  -1    5.18    0.89
   3  -5  -1    4.81    0.72
   3  -5  -1    5.93    0.90
   3  -5  -1    5.80    0.82
   3  -5  -1    6.03    0.95
   3  -5  -1    5.64    1.42
   3  -5  -1    3.94    0.76
   3  -5  -1    5.25    1.20
  -3   5   1    4.01    0.82
  -3   5   1    3.84    0.80
  -3   5   1    4.95    0.65
  -3   5   1    4.87    0.65
  -3   5   1    4.51    0.88
  -3   5   1    7.10    1.23
  -3   5   1    5.13    0.82
   2  -5  -1   16.55    1.36
   2  -5  -1   19.49    1.62
   2  -5  -1   17.17    2.20
   2  -5  -1   14.15    1.57
   2  -5  -1   17.00    1.57
   2  -5  -1   16.24    1.64
   2  -5  -1   14.27    1.78
   2  -5  -1   16.26    1.64
   2  -5  -1   19.40    1.79
   2  -5  -1   15.47    1.45
  -2   5   1   14.50    1.68
  -2   5   1   17.42    1.62
  -2   5   1   15.47    1.36
  -2   5   1   15.88    1.57
  -2   5   1   14.97    1.51
  -2   5   1   15.86    1.56
  -2   5   1   17.34    1.59
  -2   5   1   18.35    1.66
   1  -5  -1   32.85    2.54
   1  -5  -1   27.99    2.60
   1  -5  -1   34.95    2.63
   1  -5  -1   34.31    3.18
   1  -5  -1   29.22    2.43
   1  -5  -1   27.90    2.56
   1  -5  -1   29.48    2.58
   1  -5  -1   32.85    2.63
  -1   5   1   27.56    2.61
  -1   5   1   31.76    2.37
  -1   5   1   34.93    2.69
  -1   5   1   28.49    2.50
  -1   5   1   36.22    2.97
  -1   5   1   26.82    2.49
  -1   5   1   31.78    2.51
   0  -5  -1   11.75    1.35
   0  -5  -1    9.41    1.67
   0  -5  -1   14.88    1.27
   0  -5  -1   14.98    1.47
   0  -5  -1   14.14    1.41
   0  -5  -1   13.55    1.41
   0  -5  -1   17.17    1.59
   0  -5  -1   15.64    1.36
   0  -5  -1   12.24    1.33
   0   5   1   13.22    1.58
   0   5   1   14.86    1.49
   0   5   1   12.53    1.30
   0   5   1   13.28    1.40
   0   5   1   16.21    1.43
   0   5   1   14.29    1.23
   0   5   1   13.46    1.56
   0   5   1   12.58    1.34
  -1  -5  -1    2.56    0.83
  -1  -5  -1    1.88    0.65
  -1  -5  -1    2.10    0.65
  -1  -5  -1    2.66    0.65
  -1  -5  -1    3.06    0.57
  -1  -5  -1    2.88    0.64
  -1  -5  -1    1.97    0.82
  -1  -5  -1    3.40    0.80
  -1  -5  -1    2.26    0.54
  -1  -5  -1    1.68    0.52
   1   5   1    1.60    0.46
   1   5   1    1.54    0.50
   1   5   1    1.90    0.26
   1   5   1    1.66    0.53
   1   5   1    1.87    0.65
   1   5   1    2.31    0.75
   1   5   1    1.26    0.85
   1   5   1    1.90    0.45
   1   5   1    1.67    0.68
   1   5   1    2.86    0.59
  -2  -5  -1   10.65    1.52
  -2  -5  -1   12.74    1.31
  -2  -5  -1    8.21    1.23
  -2  -5  -1   11.19    1.51
  -2  -5  -1   11.62    1.38
  -2  -5  -1   12.39    1.30
  -2  -5  -1   10.42    1.54
  -2  -5  -1   12.20    1.22
   2   5   1    8.32    1.23
   2   5   1   10.55    1.21
   2   5   1   11.63    1.04
   2   5   1   10.97    1.83
   2   5   1   13.42    1.36
   2   5   1   12.74    1.67
   2   5   1   10.41    1.19
   2   5   1    9.77    1.48
   2   5   1   10.49    1.29
   2   5   1   11.89    1.50
  -3  -5  -1    5.45    1.30
  -3  -5  -1    6.28    0.97
  -3  -5  -1    6.65    1.15
  -3  -5  -1    5.57    0.90
  -3  -5  -1    6.86    0.92
  -3  -5  -1    7.52    1.29
  -3  -5  -1    4.96    0.98
  -3  -5  -1    4.17    1.40
  -3  -5  -1    5.62    0.82
  -3  -5  -1    5.36    1.28
   3   5   1    3.87    0.91
   3   5   1    5.90    1.01
   3   5   1    6.26    0.83
   3   5   1    5.45    1.24
   3   5   1    5.39    0.97
   3   5   1    6.56    1.02
   3   5   1    9.54    1.49
   3   5   1    4.99    0.87
   3   5   1    8.01    1.42
   3   5   1    5.80    1.28
  -4  -5  -1   27.16    2.56
  -4  -5  -1   26.53    2.81
  -4  -5  -1   27.44    2.77
  -4  -5  -1   26.55    2.64
  -4  -5  -1   26.86    2.44
  -4  -5  -1   28.64    3.39
  -4  -5  -1   26.43    2.37
  -4  -5  -1   29.92    2.86
  -4  -5  -1   28.49    2.58
  -4  -5  -1   26.66    2.99
   4   5   1   21.20    2.41
   4   5   1   31.67    2.68
   4   5   1   30.24    2.80
   4   5   1   29.44    2.98
   4   5   1   23.17    2.79
   4   5   1   25.85    2.58
   4   5   1   20.99    2.74
   4   5   1   27.30    2.55
   4   5   1   26.42    2.40
  -5  -5  -1   75.92    6.01
  -5  -5  -1   72.94    5.70
  -5  -5  -1   69.15    5.49
  -5  -5  -1   73.90    6.34
  -5  -5  -1   64.99    5.71
  -5  -5  -1   65.09    5.57
  -5  -5  -1   67.04    5.42
  -5  -5  -1   66.27    5.94
   5   5   1   66.31    5.46
   5   5   1   65.72    6.38
   5   5   1   72.48    5.66
   5   5   1   76.26    6.15
   5   5   1   67.37    5.84
   5   5   1   66.33    5.63
   5   5   1   77.62    6.21
   5   5   1   67.02    5.54
   5   5   1   64.74    5.68
  -6  -5  -1   31.58    3.15
  -6  -5  -1   36.12    3.56
  -6  -5  -1   35.91    3.11
  -6  -5  -1   33.49    3.64
  -6  -5  -1   35.85    3.12
  -6  -5  -1   31.04    4.47
  -6  -5  -1   33.77    3.36
  -6  -5  -1   32.22    3.15
  -6  -5  -1   33.99    3.91
   6   5   1   30.08    3.03
   6   5   1   31.56    3.43
   6   5   1   34.47    3.60
   6   5   1   29.82    3.90
   6   5   1   31.59    3.42
   6   5   1   32.20    3.13
   6   5   1   34.27    3.20
   6   5   1   26.41    3.15
   6   5   1   27.83    3.09
  -7  -5  -1   27.37    3.38
  -7  -5  -1   27.96    4.52
  -7  -5  -1   27.83    2.77
  -7  -5  -1   24.11    3.58
  -7  -5  -1   24.87    2.87
  -7  -5  -1   25.40    3.04
  -7  -5  -1   20.52    3.22
  -7  -5  -1   27.02    2.88
  -7  -5  -1   26.21    2.70
   7   5   1   28.80    2.92
   7   5   1   27.93    2.91
   7   5   1   26.47    3.19
   7   5   1   25.62    2.74
   7   5   1   28.27    3.18
   7   5   1   24.06    2.92
   7   5   1   25.13    3.20
   7   5   1   26.40    3.66
   7   5   1   24.97    2.79
  -8  -5  -1    4.59    1.46
  -8  -5  -1    4.26    1.34
  -8  -5  -1    2.78    1.61
  -8  -5  -1    6.19    1.92
  -8  -5  -1    4.91    1.38
  -8  -5  -1    1.69    2.39
  -8  -5  -1    3.22    1.32
   8   5   1    5.47    2.31
   8   5   1    7.68    1.90
   8   5   1    7.32    1.51
   8   5   1    2.21    1.17
   8   5   1    5.63    1.48
   8   5   1    3.25    1.44
   8   5   1    4.40    1.32
   8   5   1    4.48    1.22
  -9  -5  -1   -0.52    0.80
  -9  -5  -1    0.47    1.29
  -9  -5  -1    0.99    1.14
  -9  -5  -1    1.21    1.28
  -9  -5  -1   -0.09    0.60
  -9  -5  -1    1.53    0.89
   9   5   1    0.85    0.79
   9   5   1    0.06    0.65
   9   5   1    1.84    1.41
   9   5   1    1.14    1.77
   9   5   1    0.19    0.83
   9   5   1   -0.60    0.79
   9   5   1    0.03    0.86
 -10  -5  -1    1.00    0.94
 -10  -5  -1   -0.33    1.55
 -10  -5  -1   -1.04    0.88
 -10  -5  -1   -0.02    0.63
  10   5   1   -1.79    0.74
  10   5   1    1.25    1.60
  10   5   1   -0.48    1.02
  10   5   1   -0.06    0.91
  10   5   1   -2.48    1.93
  10   5   1    0.00    0.92
  11  -6  -1   22.95    2.78
  11  -6  -1   23.75    3.15
  11  -6  -1   12.58    3.06
  11  -6  -1   18.13    5.69
  11  -6  -1   18.32    2.78
  11  -6  -1   16.14    3.72
 -11   6   1   18.48    2.65
 -11   6   1   19.33    2.50
 -11   6   1   17.55    2.82
 -11   6   1   25.11    3.96
  10  -6  -1  103.97   10.85
  10  -6  -1  112.27   11.97
  10  -6  -1  126.29   10.16
 -10   6   1  127.43   10.17
 -10   6   1  124.18   10.31
 -10   6   1  140.90   11.84
 -10   6   1  123.75    9.55
 -10   6   1  132.98    9.84
   9  -6  -1   21.21    3.26
   9  -6  -1   27.12    3.06
   9  -6  -1   24.50    3.15
   9  -6  -1   25.02    2.96
   9  -6  -1   22.79    4.91
   9  -6  -1   25.83    3.42
   9  -6  -1   27.48    3.84
   9  -6  -1   28.74    3.22
  -9   6   1   20.37    2.49
  -9   6   1   27.88    3.95
  -9   6   1   28.39    2.88
  -9   6   1   35.22    3.53
  -9   6   1   30.41    3.11
   8  -6  -1    6.07    1.60
   8  -6  -1    5.03    1.26
   8  -6  -1    6.59    1.36
   8  -6  -1    4.54    1.07
   8  -6  -1    4.29    2.56
   8  -6  -1    3.97    1.20
   8  -6  -1    3.12    1.46
  -8   6   1    2.17    1.35
  -8   6   1    4.40    1.15
  -8   6   1    5.05    1.47
  -8   6   1    3.67    0.90
  -8   6   1    1.95    0.95
  -8   6   1    3.54    1.12
  -8   6   1    3.89    1.59
   7  -6  -1   21.22    3.30
   7  -6  -1   25.47    3.28
   7  -6  -1   25.31    2.94
   7  -6  -1   24.83    2.62
   7  -6  -1   20.46    2.44
   7  -6  -1   24.12    2.63
   7  -6  -1   23.47    2.77
   7  -6  -1   22.26    3.84
  -7   6   1   21.13    2.18
  -7   6   1   24.25    3.28
  -7   6   1   23.77    3.11
  -7   6   1   21.38    2.67
  -7   6   1   26.09    2.81
  -7   6   1   25.02    2.63
  -7   6   1   23.75    2.48
   6  -6  -1   -0.60    0.90
   6  -6  -1    0.51    0.51
   6  -6  -1    0.65    0.59
   6  -6  -1    1.83    1.13
   6  -6  -1    0.46    0.67
   6  -6  -1    0.90    0.60
   6  -6  -1    0.81    0.61
   6  -6  -1    0.55    0.44
  -6   6   1    0.53    0.63
  -6   6   1    0.74    0.94
  -6   6   1    1.56    0.70
  -6   6   1    1.95    0.90
  -6   6   1    0.85    0.44
   5  -6  -1   10.87    1.27
   5  -6  -1    7.14    1.15
   5  -6  -1    7.67    2.01
   5  -6  -1    8.18    1.69
   5  -6  -1    6.70    1.17
   5  -6  -1    9.75    1.29
   5  -6  -1    9.97    1.34
   5  -6  -1    8.81    1.37
   5  -6  -1    6.71    1.34
  -5   6   1    7.92    0.95
  -5   6   1    7.85    1.30
  -5   6   1    6.99    1.18
  -5   6   1    7.20    1.37
  -5   6   1    8.34    1.58
   4  -6  -1    5.68    1.13
   4  -6  -1    4.36    1.18
   4  -6  -1    3.78    0.84
   4  -6  -1    6.15    0.93
   4  -6  -1    5.02    1.26
   4  -6  -1    6.16    1.37
   4  -6  -1    5.62    1.59
   4  -6  -1    5.25    0.88
   4  -6  -1    4.54    1.01
   4  -6  -1    5.15    1.28
  -4   6   1    7.71    1.42
  -4   6   1    5.15    0.96
  -4   6   1    5.52    1.02
  -4   6   1    5.41    0.91
  -4   6   1    4.39    0.60
  -4   6   1    5.01    1.06
  -4   6   1    4.22    1.25
  -4   6   1    4.52    0.66
   3  -6  -1   -0.05    0.47
   3  -6  -1   -0.08    0.47
   3  -6  -1    0.35    0.43
   3  -6  -1    0.67    0.33
   3  -6  -1    0.74    0.46
   3  -6  -1   -0.12    0.71
   3  -6  -1    0.46    0.41
   3  -6  -1    0.21    0.31
   3  -6  -1    0.73    0.82
   3  -6  -1    0.52    0.37
   3  -6  -1   -0.26    0.32
  -3   6   1    0.65    0.45
  -3   6   1    0.66    0.43
  -3   6   1    0.30    0.26
  -3   6   1    0.45    0.49
  -3   6   1    0.56    0.42
  -3   6   1    0.31    0.28
  -3   6   1    0.71    0.43
  -3   6   1    0.18    0.56
   2  -6  -1    0.39    0.38
   2  -6  -1    0.57    0.33
   2  -6  -1    0.15    0.38
   2  -6  -1    0.66    0.43
   2  -6  -1   -0.01    0.36
   2  -6  -1   -0.03    0.16
   2  -6  -1   -0.31    0.67
   2  -6  -1    0.46    0.77
   2  -6  -1    0.19    0.35
   2  -6  -1    0.33    0.38
   2  -6  -1   -0.04    0.40
  -2   6   1    0.27    0.32
  -2   6   1    0.21    0.33
  -2   6   1    0.36    0.42
  -2   6   1   -0.09    0.34
  -2   6   1    0.67    0.40
  -2   6   1    0.14    0.34
  -2   6   1    0.40    0.23
  -2   6   1   -0.08    0.37
   1  -6  -1   14.63    1.50
   1  -6  -1   11.98    1.44
   1  -6  -1   16.14    1.34
   1  -6  -1   13.90    2.05
   1  -6  -1   14.65    1.49
   1  -6  -1   16.29    1.50
   1  -6  -1   14.46    1.39
   1  -6  -1   10.29    1.57
   1  -6  -1   13.29    1.45
  -1   6   1   11.22    1.38
  -1   6   1   14.42    1.74
  -1   6   1   14.99    1.55
  -1   6   1   12.22    1.43
  -1   6   1   14.22    1.35
  -1   6   1   12.55    1.17
  -1   6   1   13.48    1.49
  -1   6   1   13.77    1.38
  -1   6   1   14.00    1.39
   0  -6  -1    0.90    0.48
   0  -6  -1    0.81    0.42
   0  -6  -1    1.84    0.93
   0  -6  -1    1.48    0.66
   0  -6  -1    2.21    0.55
   0  -6  -1    1.53    0.54
   0  -6  -1    0.46    0.40
   0  -6  -1    0.68    0.54
   0  -6  -1    1.57    0.53
   0  -6  -1    0.95    0.38
   0   6   1    0.79    0.59
   0   6   1    1.48    0.56
   0   6   1    1.52    0.37
   0   6   1    1.35    0.44
   0   6   1    0.82    0.39
   0   6   1    1.08    0.64
   0   6   1    1.02    0.40
   0   6   1    1.34    0.52
  -1  -6  -1   40.29    2.98
  -1  -6  -1   40.74    3.58
  -1  -6  -1   36.26    3.28
  -1  -6  -1   38.32    3.13
  -1  -6  -1   34.80    3.20
  -1  -6  -1   39.09    3.16
  -1  -6  -1   39.57    3.63
  -1  -6  -1   33.84    3.03
  -1  -6  -1   34.95    3.04
   1   6   1   37.35    3.39
   1   6   1   34.57    3.26
   1   6   1   36.81    2.90
   1   6   1   37.72    3.14
   1   6   1   36.45    3.78
   1   6   1   37.25    2.98
  -2  -6  -1   63.74    5.04
  -2  -6  -1   63.00    5.25
  -2  -6  -1   70.22    5.12
  -2  -6  -1   56.93    5.04
  -2  -6  -1   62.32    5.23
  -2  -6  -1   64.73    4.97
  -2  -6  -1   60.54    5.00
  -2  -6  -1   56.12    5.39
   2   6   1   74.04    5.79
   2   6   1   59.87    5.04
   2   6   1   76.21    5.77
   2   6   1   63.54    4.89
   2   6   1   65.79    5.37
   2   6   1   60.68    4.82
   2   6   1   65.99    5.03
   2   6   1   62.86    4.97
   2   6   1   63.99    5.37
  -3  -6  -1   12.29    1.75
  -3  -6  -1   12.73    1.56
  -3  -6  -1   11.81    2.13
  -3  -6  -1   10.72    1.48
  -3  -6  -1   12.73    1.82
  -3  -6  -1   12.03    1.45
  -3  -6  -1   11.90    1.42
  -3  -6  -1   15.39    1.99
  -3  -6  -1   12.71    1.35
   3   6   1   10.87    1.43
   3   6   1   15.06    1.95
   3   6   1   11.71    1.38
   3   6   1    9.19    1.13
   3   6   1    9.90    1.32
   3   6   1   11.44    1.43
   3   6   1   11.70    1.95
   3   6   1   13.32    1.56
   3   6   1   12.45    1.82
  -4  -6  -1    6.56    1.24
  -4  -6  -1    6.46    1.03
  -4  -6  -1    7.15    1.16
  -4  -6  -1    8.31    1.89
  -4  -6  -1    6.42    1.87
  -4  -6  -1    6.55    1.73
  -4  -6  -1    7.13    1.20
  -4  -6  -1    6.41    0.97
  -4  -6  -1    7.11    1.40
  -4  -6  -1    7.35    1.53
   4   6   1    7.39    1.14
   4   6   1    5.40    1.12
   4   6   1    8.82    1.55
   4   6   1    6.74    1.58
   4   6   1    8.35    1.49
   4   6   1    6.53    1.17
   4   6   1    7.31    1.22
   4   6   1    6.67    1.56
   4   6   1    8.32    1.04
  -5  -6  -1    2.32    0.81
  -5  -6  -1    3.06    0.84
  -5  -6  -1    2.43    1.04
  -5  -6  -1    2.02    0.73
  -5  -6  -1    1.48    0.86
  -5  -6  -1    2.86    1.09
  -5  -6  -1    2.37    0.93
  -5  -6  -1    0.89    0.60
  -5  -6  -1    3.03    1.60
   5   6   1    1.54    0.71
   5   6   1    2.19    0.76
   5   6   1    2.02    0.69
   5   6   1    1.82    0.93
   5   6   1    1.39    0.93
   5   6   1    1.72    1.02
   5   6   1    2.40    0.80
   5   6   1    1.50    0.95
   5   6   1    1.57    0.73
  -6  -6  -1    1.89    0.64
  -6  -6  -1    0.24    0.78
  -6  -6  -1    0.50    1.18
  -6  -6  -1    0.57    0.92
  -6  -6  -1    0.68    0.62
  -6  -6  -1    1.35    0.88
  -6  -6  -1    1.07    0.71
  -6  -6  -1    1.26    0.87
  -6  -6  -1    0.87    0.64
   6   6   1    2.17    1.13
   6   6   1    0.07    0.49
   6   6   1    2.33    1.09
   6   6   1    0.50    1.70
   6   6   1    0.35    0.61
   6   6   1    0.10    0.67
   6   6   1    0.84    0.82
   6   6   1    0.52    0.58
   6   6   1    0.71    0.71
  -7  -6  -1    2.33    1.42
  -7  -6  -1    2.32    1.09
  -7  -6  -1    2.27    0.92
  -7  -6  -1    4.12    1.36
  -7  -6  -1    3.47    2.11
  -7  -6  -1    2.70    0.95
  -7  -6  -1    3.97    1.31
   7   6   1    3.02    1.02
   7   6   1    1.67    1.03
   7   6   1    2.02    0.97
   7   6   1    0.35    0.93
   7   6   1    2.20    0.99
   7   6   1    3.26    1.06
   7   6   1    5.60    2.21
   7   6   1    1.73    1.11
   7   6   1    1.78    0.88
  -8  -6  -1    0.15    1.28
  -8  -6  -1   -0.19    1.04
  -8  -6  -1    0.80    0.78
  -8  -6  -1    0.33    0.67
  -8  -6  -1    0.03    0.80
  -8  -6  -1   -0.02    0.87
   8   6   1    0.69    0.81
   8   6   1   -0.44    0.78
   8   6   1    0.85    0.74
   8   6   1    0.17    0.83
   8   6   1   -1.28    0.66
   8   6   1   -0.53    1.34
   8   6   1    0.34    0.91
   8   6   1    0.14    0.78
  -9  -6  -1    2.60    1.08
  -9  -6  -1    1.52    0.86
  -9  -6  -1    2.11    1.32
  -9  -6  -1    2.94    1.42
  -9  -6  -1    2.24    1.78
   9   6   1    2.70    1.31
   9   6   1    1.60    0.96
   9   6   1    1.82    1.15
   9   6   1    2.49    1.35
   9   6   1    4.81    1.52
   9   6   1    1.86    2.01
   9   6   1    4.84    1.96
 -10  -6  -1    1.76    1.27
 -10  -6  -1    2.12    1.06
 -10  -6  -1    1.52    1.31
 -10  -6  -1    1.50    0.99
 -10  -6  -1    1.53    1.32
  10   6   1    1.73    1.43
  10   6   1    0.94    0.97
  10   6   1   -0.51    0.99
  10   6   1   -1.13    1.09
  10   6   1    1.36    2.54
  11  -7  -1    6.19    1.60
  11  -7  -1   12.48    5.13
  11  -7  -1   11.74    2.44
  11  -7  -1    6.20    2.34
  11  -7  -1    8.92    2.43
  11  -7  -1    8.34    2.26
 -11   7   1   13.99    1.95
 -11   7   1   10.86    2.04
 -11   7   1    8.96    3.04
 -11   7   1   14.24    2.93
  10  -7  -1   83.58    7.09
  10  -7  -1   88.42    8.21
  10  -7  -1   89.56    9.72
  10  -7  -1   76.36    7.37
  10  -7  -1   73.56    6.78
 -10   7   1   79.60    7.15
 -10   7   1   75.62    6.85
 -10   7   1   85.53    9.34
 -10   7   1   71.68    6.44
 -10   7   1   79.61    6.34
   9  -7  -1   11.66    2.84
   9  -7  -1    5.28    1.45
   9  -7  -1    5.31    3.26
   9  -7  -1   10.56    1.99
   9  -7  -1    6.56    1.63
   9  -7  -1    9.14    1.88
  -9   7   1    8.97    1.61
  -9   7   1    9.26    2.22
  -9   7   1    7.70    1.66
  -9   7   1    9.18    2.47
  -9   7   1    8.68    1.32
   8  -7  -1   -0.51    0.74
   8  -7  -1    0.03    0.87
   8  -7  -1    0.02    0.59
   8  -7  -1    0.74    0.82
   8  -7  -1    0.85    0.69
   8  -7  -1    1.66    2.06
   8  -7  -1   -0.19    0.70
   8  -7  -1   -0.61    0.54
  -8   7   1    0.09    1.12
  -8   7   1    0.39    0.63
  -8   7   1    1.46    0.64
  -8   7   1   -0.14    0.50
  -8   7   1    1.58    1.01
   7  -7  -1    0.90    0.73
   7  -7  -1    3.30    1.12
   7  -7  -1    0.71    0.95
   7  -7  -1    2.02    1.78
   7  -7  -1    1.84    0.95
   7  -7  -1    1.34    0.84
   7  -7  -1    1.28    0.88
   7  -7  -1    1.31    0.71
  -7   7   1    1.70    1.26
  -7   7   1    2.07    0.83
  -7   7   1    1.75    0.91
  -7   7   1    1.88    0.73
  -7   7   1    2.18    0.66
  -7   7   1    1.56    0.83
   6  -7  -1   -0.87    0.59
   6  -7  -1    0.26    0.65
   6  -7  -1   -0.09    0.69
   6  -7  -1   -0.18    0.42
   6  -7  -1    0.15    0.56
   6  -7  -1    0.14    0.46
   6  -7  -1   -0.11    0.44
   6  -7  -1   -0.18    0.38
   6  -7  -1    0.86    1.17
   6  -7  -1    0.00    0.50
  -6   7   1    0.04    0.55
  -6   7   1    0.38    0.54
  -6   7   1   -0.14    0.44
  -6   7   1    0.43    0.80
  -6   7   1    0.09    0.38
  -6   7   1    1.41    0.56
   5  -7  -1    7.41    1.25
   5  -7  -1    5.49    1.06
   5  -7  -1    6.78    1.11
   5  -7  -1    5.98    1.61
   5  -7  -1    4.78    1.41
   5  -7  -1    8.06    1.12
   5  -7  -1    6.12    1.33
   5  -7  -1    7.26    2.00
   5  -7  -1    6.65    1.45
  -5   7   1    7.79    1.45
  -5   7   1    5.41    0.83
  -5   7   1    8.63    1.63
  -5   7   1    7.58    1.24
  -5   7   1    6.74    1.33
  -5   7   1    8.90    1.24
  -5   7   1    8.59    1.60
   4  -7  -1   21.71    2.22
   4  -7  -1   24.59    2.42
   4  -7  -1   24.54    2.44
   4  -7  -1   22.12    2.67
   4  -7  -1   24.92    2.88
   4  -7  -1   28.57    3.36
   4  -7  -1   25.45    2.19
   4  -7  -1   25.60    2.34
   4  -7  -1   22.39    2.43
   4  -7  -1   30.80    2.94
  -4   7   1   25.69    2.04
  -4   7   1   23.45    2.35
  -4   7   1   28.47    2.64
  -4   7   1   24.88    2.39
  -4   7   1   24.43    2.28
  -4   7   1   23.71    2.66
  -4   7   1   23.96    2.01
  -4   7   1   20.20    2.35
   3  -7  -1   18.67    2.08
   3  -7  -1   20.52    1.94
   3  -7  -1   20.94    2.73
   3  -7  -1   24.03    2.17
   3  -7  -1   26.45    2.47
   3  -7  -1   29.30    3.12
   3  -7  -1   16.98    1.95
   3  -7  -1   19.13    2.11
   3  -7  -1   19.85    2.80
   3  -7  -1   21.98    1.79
   3  -7  -1   16.46    2.23
   3  -7  -1   22.80    2.02
  -3   7   1   23.48    2.23
  -3   7   1   24.30    2.14
  -3   7   1   18.68    2.04
  -3   7   1   21.83    2.36
  -3   7   1   20.25    1.91
  -3   7   1   22.83    2.07
  -3   7   1   18.33    1.88
  -3   7   1   21.77    1.74
   2  -7  -1    1.39    1.01
   2  -7  -1    1.09    0.65
   2  -7  -1    1.97    0.69
   2  -7  -1    1.62    0.63
   2  -7  -1    1.54    0.25
   2  -7  -1    1.75    0.64
   2  -7  -1    1.71    1.17
   2  -7  -1    2.37    0.64
  -2   7   1    0.89    0.55
  -2   7   1    1.31    0.53
  -2   7   1    2.15    0.60
  -2   7   1    1.53    0.37
  -2   7   1    1.93    0.55
  -2   7   1    1.55    0.47
  -2   7   1    2.47    0.77
   1  -7  -1    8.55    1.23
   1  -7  -1    8.74    1.06
   1  -7  -1    6.09    0.89
   1  -7  -1   13.54    2.03
   1  -7  -1    5.94    1.09
   1  -7  -1    9.84    1.11
   1  -7  -1    9.26    2.30
   1  -7  -1    6.74    1.06
   1  -7  -1    8.21    1.10
   1  -7  -1    6.98    1.42
  -1   7   1    7.30    0.92
  -1   7   1    6.66    1.09
  -1   7   1   10.39    1.24
  -1   7   1    7.37    0.99
  -1   7   1    7.48    1.00
  -1   7   1    6.90    1.15
  -1   7   1    8.56    0.80
  -1   7   1    6.30    1.06
  -1   7   1    6.11    1.43
   0  -7  -1    3.25    0.78
   0  -7  -1    3.04    0.80
   0  -7  -1    2.08    0.67
   0  -7  -1    4.31    1.34
   0  -7  -1    2.53    0.59
   0  -7  -1    3.33    0.76
   0  -7  -1    3.55    0.80
   0  -7  -1    2.48    0.68
   0  -7  -1    2.25    0.85
   0   7   1    2.70    0.88
   0   7   1    3.65    0.88
   0   7   1    3.16    0.78
   0   7   1    3.01    0.51
   0   7   1    3.47    0.76
   0   7   1    2.37    0.57
   0   7   1    2.89    0.71
   0   7   1    3.63    1.07
  -1  -7  -1   47.49    3.65
  -1  -7  -1   43.26    3.88
  -1  -7  -1   42.14    3.77
  -1  -7  -1   37.46    3.56
  -1  -7  -1   44.58    3.67
  -1  -7  -1   47.71    3.52
  -1  -7  -1   46.24    3.71
  -1  -7  -1   42.32    3.69
  -1  -7  -1   34.91    3.96
   1   7   1   42.98    3.70
   1   7   1   45.23    4.06
   1   7   1   40.32    4.40
   1   7   1   42.91    3.45
   1   7   1   48.92    3.69
   1   7   1   52.76    3.71
   1   7   1   48.13    3.44
   1   7   1   39.61    3.85
  -2  -7  -1   42.96    3.94
  -2  -7  -1   45.53    3.72
  -2  -7  -1   47.34    4.18
  -2  -7  -1   44.31    3.94
  -2  -7  -1   38.83    4.33
  -2  -7  -1   45.63    3.87
  -2  -7  -1   43.66    3.81
  -2  -7  -1   50.35    3.95
  -2  -7  -1   47.68    4.19
   2   7   1   48.51    4.29
   2   7   1   44.38    3.87
   2   7   1   53.57    4.46
   2   7   1   49.76    4.33
   2   7   1   45.50    4.62
   2   7   1   46.13    3.68
   2   7   1   48.03    3.40
   2   7   1   53.11    3.78
   2   7   1   46.98    3.85
  -3  -7  -1   22.53    2.20
  -3  -7  -1   19.87    2.89
  -3  -7  -1   15.42    2.00
  -3  -7  -1   20.48    2.45
  -3  -7  -1   23.40    2.63
  -3  -7  -1   18.88    1.84
  -3  -7  -1   17.58    1.91
  -3  -7  -1   15.61    2.00
  -3  -7  -1   22.56    2.42
  -3  -7  -1   18.53    1.96
   3   7   1   21.10    2.81
   3   7   1   18.49    1.87
   3   7   1   21.67    2.43
   3   7   1   16.80    1.93
   3   7   1   15.50    1.58
   3   7   1   17.64    1.99
   3   7   1   23.56    2.59
   3   7   1   17.43    1.84
   3   7   1   21.05    2.55
   3   7   1   17.60    1.98
  -4  -7  -1   30.43    2.92
  -4  -7  -1   28.17    3.77
  -4  -7  -1   30.66    2.84
  -4  -7  -1   28.20    2.62
  -4  -7  -1   28.03    2.88
  -4  -7  -1   27.89    2.72
  -4  -7  -1   28.96    3.29
  -4  -7  -1   27.05    3.23
  -4  -7  -1   32.94    3.29
   4   7   1   27.39    2.81
   4   7   1   28.96    2.64
   4   7   1   23.84    3.11
   4   7   1   30.10    2.48
   4   7   1   27.25    2.75
   4   7   1   27.79    3.36
   4   7   1   28.37    2.82
   4   7   1   25.57    2.62
  -5  -7  -1    1.30    0.69
  -5  -7  -1   -0.10    0.69
  -5  -7  -1    0.48    0.60
  -5  -7  -1    0.43    0.93
  -5  -7  -1    1.07    0.59
  -5  -7  -1    0.00    0.68
  -5  -7  -1    1.69    1.09
  -5  -7  -1    0.89    0.71
   5   7   1    0.00    0.75
   5   7   1    0.33    0.66
   5   7   1    0.29    0.62
   5   7   1    0.91    0.65
   5   7   1    0.88    0.47
   5   7   1    1.75    0.72
   5   7   1    1.18    1.11
   5   7   1    0.27    0.54
   5   7   1    0.73    0.58
  -6  -7  -1    1.35    1.09
  -6  -7  -1    5.12    1.73
  -6  -7  -1    0.22    0.51
  -6  -7  -1   -0.41    0.72
  -6  -7  -1    0.67    0.83
  -6  -7  -1   -0.54    0.49
  -6  -7  -1    0.61    0.61
   6   7   1    0.49    0.56
   6   7   1    0.49    0.61
   6   7   1    0.93    0.58
   6   7   1    1.12    1.15
   6   7   1   -0.12    0.49
   6   7   1    0.05    0.63
   6   7   1    0.69    0.82
   6   7   1   -0.28    0.54
  -7  -7  -1    4.90    1.55
  -7  -7  -1    1.91    1.50
  -7  -7  -1    6.51    1.57
  -7  -7  -1   10.18    3.28
  -7  -7  -1    4.67    1.25
  -7  -7  -1    6.14    1.32
  -7  -7  -1    6.79    1.79
   7   7   1    5.48    1.55
   7   7   1    4.63    1.63
   7   7   1    7.65    2.38
   7   7   1    5.00    1.28
   7   7   1    7.76    2.07
   7   7   1    6.36    1.26
   7   7   1    5.91    1.41
   7   7   1    5.88    1.41
  -8  -7  -1    0.66    1.09
  -8  -7  -1   -0.19    1.23
  -8  -7  -1    1.67    0.87
  -8  -7  -1    0.49    0.54
  -8  -7  -1    0.63    1.20
  -8  -7  -1    1.63    1.13
   8   7   1    1.60    1.21
   8   7   1    3.26    1.33
   8   7   1    0.84    0.70
   8   7   1    1.85    1.88
   8   7   1    0.38    1.16
   8   7   1    0.29    1.24
   8   7   1    0.20    0.75
   8   7   1    0.27    0.63
  -9  -7  -1   -0.75    0.89
  -9  -7  -1    0.10    1.56
  -9  -7  -1    0.05    0.78
  -9  -7  -1   -0.31    0.40
  -9  -7  -1    0.83    1.26
  -9  -7  -1   -0.18    1.39
   9   7   1    0.21    1.09
   9   7   1    1.64    1.24
   9   7   1    1.41    1.96
   9   7   1    0.88    1.06
   9   7   1   -1.39    0.75
   9   7   1    0.28    0.79
   9   7   1    1.81    1.07
   9   7   1    0.01    0.62
  10  -8  -1    2.88    1.27
  10  -8  -1    7.13    3.92
  10  -8  -1    3.22    1.33
  10  -8  -1    6.56    2.29
  10  -8  -1    4.00    1.91
  10  -8  -1    7.63    1.96
 -10   8   1    3.43    1.02
 -10   8   1    4.81    1.22
 -10   8   1    5.10    1.61
 -10   8   1    4.13    2.24
 -10   8   1    5.66    1.57
   9  -8  -1    2.82    1.10
   9  -8  -1    1.72    1.13
   9  -8  -1    4.68    2.98
   9  -8  -1    1.60    0.81
   9  -8  -1    0.11    0.96
   9  -8  -1    0.53    1.28
   9  -8  -1   -0.49    0.83
  -9   8   1    0.96    0.63
  -9   8   1    4.73    1.89
  -9   8   1   -0.64    0.70
  -9   8   1    1.71    0.83
   8  -8  -1    1.75    1.08
   8  -8  -1   -0.10    0.98
   8  -8  -1    1.71    0.89
   8  -8  -1    0.26    0.74
   8  -8  -1    1.00    1.00
   8  -8  -1    0.93    0.69
   8  -8  -1    0.76    2.06
  -8   8   1    1.69    0.64
  -8   8   1    1.56    0.72
  -8   8   1    1.40    1.06
  -8   8   1    3.93    1.42
  -8   8   1    1.96    0.94
   7  -8  -1    2.20    1.01
   7  -8  -1    3.15    1.12
   7  -8  -1    2.17    0.94
   7  -8  -1    4.26    1.97
   7  -8  -1    1.97    0.83
   7  -8  -1    3.96    1.05
   7  -8  -1    4.37    1.74
  -7   8   1    1.37    1.11
  -7   8   1    4.04    1.78
  -7   8   1    2.84    1.07
  -7   8   1    4.76    1.35
  -7   8   1    2.13    0.80
   6  -8  -1    4.71    1.16
   6  -8  -1    3.90    1.82
   6  -8  -1    3.65    1.04
   6  -8  -1    3.60    0.92
   6  -8  -1    4.42    1.06
   6  -8  -1    5.33    1.69
   6  -8  -1    3.79    1.17
   6  -8  -1    2.86    1.09
  -6   8   1    2.02    0.74
  -6   8   1    3.21    1.39
  -6   8   1    2.30    0.67
  -6   8   1    2.58    1.10
  -6   8   1    4.68    1.29
  -6   8   1    2.82    0.64
   5  -8  -1   -0.39    0.44
   5  -8  -1    0.56    1.02
   5  -8  -1    0.14    0.55
   5  -8  -1    0.97    0.89
   5  -8  -1   -0.02    0.34
   5  -8  -1   -0.03    0.41
   5  -8  -1    0.14    0.67
   5  -8  -1    0.59    0.47
   5  -8  -1    0.29    0.68
   5  -8  -1   -0.34    0.46
  -5   8   1    0.76    0.50
  -5   8   1   -0.41    0.22
  -5   8   1   -0.19    0.39
  -5   8   1    0.45    0.38
  -5   8   1    0.06    0.66
  -5   8   1   -0.11    0.74
  -5   8   1    0.09    0.44
   4  -8  -1    3.68    1.02
   4  -8  -1    4.19    0.73
   4  -8  -1    3.38    0.86
   4  -8  -1    4.37    0.90
   4  -8  -1    3.14    1.34
   4  -8  -1    4.69    1.38
   4  -8  -1    2.77    0.84
   4  -8  -1    2.27    1.37
   4  -8  -1    3.75    1.17
   4  -8  -1    5.64    1.03
  -4   8   1    3.00    0.86
  -4   8   1    4.32    0.70
  -4   8   1    4.41    0.82
  -4   8   1    3.83    1.07
  -4   8   1    4.39    1.00
  -4   8   1    4.64    1.10
  -4   8   1    6.31    0.67
  -4   8   1    5.32    1.12
   3  -8  -1    0.54    0.56
   3  -8  -1    1.37    0.32
   3  -8  -1    0.94    0.51
   3  -8  -1   -0.09    0.70
   3  -8  -1    0.69    0.45
   3  -8  -1    0.79    0.65
   3  -8  -1    1.23    0.53
   3  -8  -1    1.43    0.64
   3  -8  -1   -0.07    0.99
   3  -8  -1    0.78    0.69
   3  -8  -1    1.22    0.73
  -3   8   1    0.41    0.48
  -3   8   1    2.87    0.99
  -3   8   1    0.21    0.46
  -3   8   1    0.77    0.29
  -3   8   1    0.38    0.62
  -3   8   1    0.63    0.41
  -3   8   1    0.49    0.41
  -3   8   1    0.81    0.44
   2  -8  -1    0.80    0.40
   2  -8  -1    0.54    0.97
   2  -8  -1    0.39    0.32
   2  -8  -1   -0.32    0.34
   2  -8  -1   -0.44    0.90
   2  -8  -1    0.21    0.49
   2  -8  -1    0.24    0.35
   2  -8  -1    0.03    0.41
   2  -8  -1    0.84    0.61
  -2   8   1    0.07    0.46
  -2   8   1   -0.15    0.46
  -2   8   1    0.13    0.48
  -2   8   1    0.58    0.48
  -2   8   1    0.16    0.35
  -2   8   1    0.41    0.31
  -2   8   1    0.22    0.35
  -2   8   1    0.05    0.18
   1  -8  -1    2.75    0.70
   1  -8  -1    1.87    0.69
   1  -8  -1    2.61    0.64
   1  -8  -1    3.07    0.97
   1  -8  -1    3.07    1.51
   1  -8  -1    2.54    0.61
   1  -8  -1    2.28    0.70
  -1   8   1    1.71    0.73
  -1   8   1    1.76    0.35
  -1   8   1    2.32    0.74
  -1   8   1    3.28    1.19
  -1   8   1    3.01    0.75
  -1   8   1    1.50    0.41
  -1   8   1    1.70    0.61
  -1   8   1    1.63    0.54
  -1   8   1    2.68    0.71
   0  -8  -1    0.14    0.35
   0  -8  -1    0.16    0.40
   0  -8  -1   -0.04    0.74
   0  -8  -1    0.38    0.41
   0  -8  -1    0.30    0.40
   0  -8  -1    0.28    0.55
   0  -8  -1   -0.55    0.45
   0  -8  -1    0.24    1.10
   0  -8  -1    0.42    0.44
   0   8   1    0.53    0.71
   0   8   1    0.26    0.50
   0   8   1   -0.37    0.28
   0   8   1    0.75    0.37
   0   8   1    0.48    0.32
   0   8   1    0.75    0.64
   0   8   1    0.33    0.34
   0   8   1   -0.03    0.23
  -1  -8  -1    2.38    0.59
  -1  -8  -1    2.23    0.99
  -1  -8  -1    0.69    0.58
  -1  -8  -1    1.54    0.56
  -1  -8  -1    1.35    0.75
  -1  -8  -1    1.94    0.72
  -1  -8  -1    1.07    0.55
  -1  -8  -1    1.41    0.51
   1   8   1    1.24    0.75
   1   8   1    1.46    0.59
   1   8   1    0.74    0.45
   1   8   1    2.54    0.96
   1   8   1    2.00    0.51
   1   8   1    1.51    0.62
   1   8   1    0.75    0.36
   1   8   1    1.33    0.59
  -2  -8  -1    1.40    0.51
  -2  -8  -1    1.17    0.66
  -2  -8  -1    0.62    0.57
  -2  -8  -1    0.82    0.52
  -2  -8  -1    0.60    0.75
  -2  -8  -1   -0.04    0.76
   2   8   1    2.73    1.13
   2   8   1    3.24    1.46
   2   8   1    2.11    0.95
   2   8   1    2.55    0.61
   2   8   1    1.52    0.66
   2   8   1    1.00    0.84
  -3  -8  -1    8.47    1.68
  -3  -8  -1   11.70    1.57
  -3  -8  -1    9.64    1.33
  -3  -8  -1    9.25    2.40
  -3  -8  -1    9.18    1.18
  -3  -8  -1    5.66    1.26
  -3  -8  -1   10.22    1.43
  -3  -8  -1    6.85    1.66
  -3  -8  -1   10.19    1.35
   3   8   1   12.04    1.84
   3   8   1   12.94    1.90
   3   8   1    7.32    1.39
   3   8   1    7.70    1.34
   3   8   1   13.13    2.58
   3   8   1    8.82    1.87
   3   8   1    7.53    1.17
   3   8   1   10.97    1.25
   3   8   1    9.62    1.39
   3   8   1    8.85    0.89
  -4  -8  -1    1.68    0.84
  -4  -8  -1    1.01    0.55
  -4  -8  -1    0.77    0.66
  -4  -8  -1   -0.07    0.68
  -4  -8  -1    1.89    0.72
  -4  -8  -1    1.26    0.72
  -4  -8  -1    1.92    0.72
  -4  -8  -1    0.78    0.87
   4   8   1    0.96    0.41
   4   8   1    0.94    0.58
   4   8   1    1.22    0.82
   4   8   1    1.25    0.97
   4   8   1    0.92    0.66
   4   8   1    2.32    0.83
   4   8   1    1.72    0.70
   4   8   1    0.09    1.02
   4   8   1    0.74    0.61
  -5  -8  -1    4.24    1.06
  -5  -8  -1    4.21    1.58
  -5  -8  -1    6.84    1.64
  -5  -8  -1    2.23    1.01
  -5  -8  -1    3.69    1.76
  -5  -8  -1    4.20    1.02
  -5  -8  -1    5.30    1.25
  -5  -8  -1    3.06    1.25
  -5  -8  -1    5.50    1.19
   5   8   1    3.82    1.12
   5   8   1    7.92    2.03
   5   8   1    4.38    1.21
   5   8   1    5.68    1.55
   5   8   1    2.22    1.22
   5   8   1    4.29    1.08
   5   8   1    3.29    1.14
   5   8   1    3.96    0.98
   5   8   1    7.70    2.13
   5   8   1    4.54    0.91
  -6  -8  -1    4.19    1.44
  -6  -8  -1    5.85    1.59
  -6  -8  -1    6.26    1.32
  -6  -8  -1    6.26    1.50
  -6  -8  -1    4.00    1.63
  -6  -8  -1    6.32    3.06
  -6  -8  -1    5.15    1.34
   6   8   1    2.81    1.59
   6   8   1    5.83    1.12
   6   8   1    6.33    1.45
   6   8   1    6.07    1.37
   6   8   1    4.98    1.25
   6   8   1    6.11    1.94
   6   8   1    3.82    1.07
   6   8   1    4.36    1.52
  -7  -8  -1    0.45    0.67
  -7  -8  -1   -0.01    0.94
  -7  -8  -1    1.80    1.05
  -7  -8  -1   -0.12    0.74
  -7  -8  -1    0.89    0.79
  -7  -8  -1    0.81    1.15
   7   8   1   -0.07    0.54
   7   8   1    0.35    0.65
   7   8   1    1.59    1.07
   7   8   1    0.48    0.85
   7   8   1    1.13    0.93
   7   8   1    2.82    1.47
   7   8   1    1.25    0.81
  -8  -8  -1    2.76    1.91
  -8  -8  -1    5.60    1.32
  -8  -8  -1    7.43    1.74
  -8  -8  -1    6.62    1.58
  -8  -8  -1    3.67    1.51
  -8  -8  -1    3.90    1.60
   8   8   1    8.54    1.67
   8   8   1    5.66    2.43
   8   8   1    6.91    2.05
   8   8   1    8.80    2.22
   8   8   1    7.31    1.75
   8   8   1    4.85    1.31
   8   8   1    5.08    1.59
   8   8   1    9.19    1.71
   9  -9  -1    2.77    1.21
   9  -9  -1    2.38    1.03
   9  -9  -1   -2.59    1.96
   9  -9  -1    1.89    0.97
   9  -9  -1    3.06    1.30
   9  -9  -1   -0.26    1.12
   9  -9  -1   -0.30    1.24
  -9   9   1    3.96    1.34
  -9   9   1    3.54    2.01
  -9   9   1    1.33    0.75
  -9   9   1    1.28    0.93
  -9   9   1    1.24    1.36
  -9   9   1    2.50    0.77
   8  -9  -1   39.67    4.02
   8  -9  -1   36.81    3.69
   8  -9  -1   35.21    3.70
   8  -9  -1   39.96    4.75
   8  -9  -1   37.00    4.38
   8  -9  -1   39.96    3.88
   8  -9  -1   45.61    6.02
  -8   9   1   42.05    4.54
  -8   9   1   40.06    3.85
  -8   9   1   36.46    3.25
  -8   9   1   40.83    4.12
  -8   9   1   40.37    3.46
  -8   9   1   39.92    4.74
   7  -9  -1   33.15    3.45
   7  -9  -1   34.14    4.97
   7  -9  -1   36.33    4.34
   7  -9  -1   34.19    3.36
   7  -9  -1   33.94    3.70
   7  -9  -1   40.31    3.86
   7  -9  -1   36.78    3.84
   7  -9  -1   37.04    3.64
   7  -9  -1   35.58    3.63
  -7   9   1   38.78    3.21
  -7   9   1   34.32    3.72
  -7   9   1   34.14    3.55
  -7   9   1   45.77    4.23
  -7   9   1   32.90    4.25
  -7   9   1   40.62    3.16
   6  -9  -1   22.72    2.69
   6  -9  -1   23.62    2.55
   6  -9  -1   26.24    3.86
   6  -9  -1   23.15    2.46
   6  -9  -1   27.21    2.80
   6  -9  -1   21.74    3.08
   6  -9  -1   22.59    2.30
   6  -9  -1   21.49    2.54
  -6   9   1   24.01    3.31
  -6   9   1   19.80    2.43
  -6   9   1   20.75    2.60
  -6   9   1   26.32    2.98
  -6   9   1   22.64    1.99
  -6   9   1   25.94    2.64
   5  -9  -1   10.16    1.59
   5  -9  -1   12.32    1.56
   5  -9  -1   11.41    1.94
   5  -9  -1   12.56    2.37
   5  -9  -1   10.61    1.52
   5  -9  -1   10.97    1.30
   5  -9  -1   14.31    1.77
   5  -9  -1    7.64    2.74
   5  -9  -1   11.31    2.15
  -5   9   1   11.87    2.03
  -5   9   1   10.67    1.64
  -5   9   1   12.61    1.84
  -5   9   1   11.46    1.91
  -5   9   1   13.22    1.58
  -5   9   1    9.74    1.07
  -5   9   1   10.10    1.22
   4  -9  -1    2.36    0.78
   4  -9  -1    1.45    0.99
   4  -9  -1    1.32    0.78
   4  -9  -1    1.68    0.74
   4  -9  -1    2.36    0.71
   4  -9  -1    1.16    0.41
   4  -9  -1    5.88    1.81
   4  -9  -1    1.54    0.66
   4  -9  -1    2.21    1.31
  -4   9   1    2.90    0.84
  -4   9   1    2.38    0.97
  -4   9   1    2.60    0.85
  -4   9   1    2.13    0.61
  -4   9   1    2.06    0.79
  -4   9   1    1.92    0.86
  -4   9   1    1.70    0.38
  -4   9   1    1.94    0.48
   3  -9  -1   25.11    2.57
   3  -9  -1   19.48    2.11
   3  -9  -1   19.40    2.16
   3  -9  -1   20.53    3.23
   3  -9  -1   20.78    2.12
   3  -9  -1   17.96    2.83
   3  -9  -1   20.31    1.97
   3  -9  -1   18.46    1.47
  -3   9   1   16.06    2.12
  -3   9   1   17.72    1.93
  -3   9   1   18.77    2.00
  -3   9   1   19.27    1.55
  -3   9   1   17.19    2.27
  -3   9   1   22.19    2.14
  -3   9   1   20.63    1.50
   2  -9  -1    6.66    2.28
   2  -9  -1    8.40    1.33
   2  -9  -1    6.96    1.08
   2  -9  -1    8.86    1.40
   2  -9  -1    7.82    1.16
   2  -9  -1    8.46    1.40
   2  -9  -1    7.13    1.04
   2  -9  -1    9.68    1.53
   2  -9  -1    6.79    1.52
  -2   9   1    7.62    1.17
  -2   9   1    7.51    1.32
  -2   9   1    7.54    1.15
  -2   9   1    8.05    1.13
  -2   9   1    8.07    1.30
  -2   9   1    7.00    1.17
   1  -9  -1    5.73    1.38
   1  -9  -1    8.07    1.17
   1  -9  -1    6.97    1.31
   1  -9  -1    5.60    1.02
   1  -9  -1    8.23    1.01
   1  -9  -1    8.69    1.47
   1  -9  -1    6.82    1.04
   1  -9  -1    6.44    1.28
  -1   9   1    6.42    1.05
  -1   9   1    7.31    1.11
  -1   9   1    7.87    1.75
  -1   9   1    5.54    1.06
  -1   9   1    4.48    1.10
  -1   9   1    5.14    1.25
   0  -9  -1    7.29    1.19
   0  -9  -1    8.03    1.04
   0  -9  -1    9.07    1.57
   0  -9  -1    7.06    1.10
   0  -9  -1    7.46    1.23
   0  -9  -1    9.24    1.66
   0  -9  -1    7.63    1.40
   0  -9  -1    8.51    1.44
   0   9   1    7.88    1.30
   0   9   1    9.24    1.70
   0   9   1    6.61    1.09
   0   9   1    8.55    1.20
   0   9   1    8.70    1.65
   0   9   1    8.12    1.15
  -1  -9  -1    1.36    0.59
  -1  -9  -1    0.89    0.84
  -1  -9  -1    0.94    0.60
  -1  -9  -1    1.31    0.53
  -1  -9  -1    1.28    0.72
  -1  -9  -1    0.08    0.40
  -1  -9  -1    0.73    0.67
  -1  -9  -1    1.37    0.87
   1   9   1    1.65    0.38
   1   9   1    0.40    0.53
   1   9   1    2.97    0.84
   1   9   1    2.46    1.05
   1   9   1    0.58    0.26
   1   9   1    0.67    0.50
   1   9   1    1.32    0.92
   1   9   1    1.59    0.68
  -2  -9  -1    1.95    0.72
  -2  -9  -1    2.05    0.97
  -2  -9  -1    2.68    0.69
  -2  -9  -1    1.10    0.61
  -2  -9  -1    1.75    0.66
  -2  -9  -1    2.14    0.71
  -2  -9  -1    2.71    0.92
  -2  -9  -1    2.70    1.10
   2   9   1    2.19    1.00
   2   9   1    2.30    0.95
   2   9   1    2.16    0.68
   2   9   1    3.65    0.97
   2   9   1    2.23    0.51
   2   9   1    1.66    0.66
   2   9   1    3.04    1.20
   2   9   1    2.80    0.56
  -3  -9  -1    5.83    1.56
  -3  -9  -1    5.94    2.05
  -3  -9  -1    6.64    1.64
  -3  -9  -1    7.28    1.46
  -3  -9  -1    7.19    1.29
  -3  -9  -1    8.09    1.20
  -3  -9  -1    6.89    1.33
  -3  -9  -1    8.74    1.59
  -3  -9  -1    6.65    1.18
   3   9   1    7.25    1.04
   3   9   1    4.42    1.41
   3   9   1    9.66    2.48
   3   9   1    7.60    1.02
   3   9   1    8.78    1.69
   3   9   1    8.37    1.27
   3   9   1    9.32    2.38
   3   9   1    7.56    0.68
  -4  -9  -1    2.15    1.11
  -4  -9  -1    1.34    0.68
  -4  -9  -1    2.56    0.97
  -4  -9  -1   -0.23    0.56
  -4  -9  -1    1.26    0.80
  -4  -9  -1    1.78    0.71
  -4  -9  -1    2.35    1.39
  -4  -9  -1    1.15    0.92
   4   9   1    0.63    0.63
   4   9   1    5.54    1.99
   4   9   1    0.64    0.56
   4   9   1    0.93    0.35
   4   9   1    1.62    0.76
   4   9   1    1.43    0.97
   4   9   1    1.53    0.69
   4   9   1    1.38    0.79
   4   9   1    1.40    0.98
  -5  -9  -1    6.97    1.43
  -5  -9  -1    6.60    1.68
  -5  -9  -1    5.36    1.45
  -5  -9  -1    6.94    1.62
  -5  -9  -1    5.46    1.63
  -5  -9  -1    6.32    1.27
  -5  -9  -1    6.99    2.18
   5   9   1    5.80    1.78
   5   9   1    7.35    2.19
   5   9   1    3.80    1.14
   5   9   1    7.11    1.74
   5   9   1    5.22    1.09
   5   9   1    5.84    0.90
   5   9   1    5.48    1.36
  -6  -9  -1    0.60    1.22
  -6  -9  -1    1.13    0.92
  -6  -9  -1    0.88    0.98
  -6  -9  -1    0.51    0.93
  -6  -9  -1    1.20    0.81
  -6  -9  -1    0.91    0.74
   6   9   1    0.40    0.72
   6   9   1    0.29    0.65
   6   9   1    1.34    0.73
   6   9   1    1.20    1.48
   6   9   1    0.39    0.48
   6   9   1    0.68    1.41
   6   9   1   -0.20    0.68
   6   9   1    1.46    0.85
  -7  -9  -1   33.85    3.42
  -7  -9  -1   31.27    3.78
  -7  -9  -1   22.88    4.11
  -7  -9  -1   36.66    3.60
  -7  -9  -1   30.91    3.57
  -7  -9  -1   34.18    3.31
   7   9   1   30.76    3.24
   7   9   1   34.14    3.59
   7   9   1   22.50    3.53
   7   9   1   40.82    4.92
   7   9   1   35.00    3.21
   7   9   1   33.43    4.43
   7   9   1   33.15    3.05
   7   9   1   26.50    3.26
   8 -10  -1   16.91    2.46
   8 -10  -1   13.20    2.04
   8 -10  -1   17.73    2.38
   8 -10  -1    9.85    1.90
   8 -10  -1   12.99    3.07
   8 -10  -1   15.27    4.04
   8 -10  -1   13.54    2.04
  -8  10   1   15.83    1.68
  -8  10   1   18.43    2.50
  -8  10   1   16.42    2.28
  -8  10   1   18.79    2.81
  -8  10   1   16.84    1.84
   7 -10  -1    9.41    1.85
   7 -10  -1    7.52    1.64
   7 -10  -1    6.30    1.26
   7 -10  -1    8.38    1.67
   7 -10  -1    8.46    2.15
   7 -10  -1    6.88    2.58
   7 -10  -1    4.43    1.72
   7 -10  -1    9.09    1.62
  -7  10   1    6.86    1.63
  -7  10   1    7.90    1.18
  -7  10   1    8.47    1.90
  -7  10   1    5.34    1.72
  -7  10   1    6.04    1.43
  -7  10   1    6.83    0.88
   6 -10  -1    3.01    0.76
   6 -10  -1    2.34    0.92
   6 -10  -1    3.91    1.92
   6 -10  -1    1.23    0.88
   6 -10  -1    1.40    1.03
   6 -10  -1    3.95    1.54
   6 -10  -1    1.99    0.78
  -6  10   1    2.44    0.55
  -6  10   1    1.75    0.43
  -6  10   1    2.39    0.97
  -6  10   1    0.84    0.84
  -6  10   1    1.72    1.05
  -6  10   1    1.77    1.38
   5 -10  -1    0.85    1.19
   5 -10  -1    2.30    1.02
   5 -10  -1    0.93    1.00
   5 -10  -1    0.86    0.67
   5 -10  -1    0.76    0.44
   5 -10  -1    0.27    0.54
   5 -10  -1    0.22    0.62
   5 -10  -1    1.49    1.07
  -5  10   1    0.43    0.25
  -5  10   1   -0.23    0.46
  -5  10   1    0.86    0.58
  -5  10   1    0.38    0.56
  -5  10   1    0.90    1.25
  -5  10   1    0.36    0.81
  -5  10   1   -0.12    0.15
   4 -10  -1    1.59    1.32
   4 -10  -1    1.71    0.87
   4 -10  -1    1.97    1.14
   4 -10  -1    1.42    0.35
   4 -10  -1    1.75    0.73
   4 -10  -1    3.12    1.00
   4 -10  -1    1.55    1.34
  -4  10   1   -0.25    0.77
  -4  10   1    0.16    0.51
  -4  10   1    2.50    0.80
  -4  10   1    0.97    0.90
  -4  10   1    1.82    0.59
   3 -10  -1    2.03    0.88
   3 -10  -1    1.20    0.77
   3 -10  -1    2.46    0.80
   3 -10  -1    2.44    0.74
   3 -10  -1    1.95    0.69
   3 -10  -1    2.27    1.82
   3 -10  -1    0.81    1.07
  -3  10   1    1.85    0.73
  -3  10   1    0.74    0.54
  -3  10   1    1.11    0.79
  -3  10   1    1.50    0.68
  -3  10   1    1.73    0.62
  -3  10   1    0.79    0.83
   2 -10  -1    3.20    1.01
   2 -10  -1    3.95    0.84
   2 -10  -1    2.78    0.80
   2 -10  -1    3.30    1.03
   2 -10  -1    2.22    0.88
   2 -10  -1    5.04    1.09
   2 -10  -1    3.56    1.61
  -2  10   1    3.49    1.04
  -2  10   1    1.98    0.83
  -2  10   1    3.31    1.02
  -2  10   1    2.61    0.83
  -2  10   1    4.04    0.99
  -2  10   1    4.80    0.94
   1 -10  -1    5.00    0.95
   1 -10  -1    5.60    1.22
   1 -10  -1    4.76    1.11
   1 -10  -1    4.99    1.15
   1 -10  -1    4.95    1.06
   1 -10  -1    5.27    1.26
  -1  10   1    2.82    0.85
  -1  10   1    3.98    1.10
  -1  10   1    5.74    1.07
  -1  10   1    6.30    1.16
  -1  10   1    5.37    1.30
  -1  10   1    3.75    1.54
   0 -10  -1    1.02    0.49
   0 -10  -1    0.67    0.64
   0 -10  -1    0.39    0.54
   0 -10  -1    0.86    0.62
   0 -10  -1    0.16    0.49
   0 -10  -1   -0.12    0.76
   0  10   1    2.56    1.24
   0  10   1    2.70    1.06
   0  10   1    0.70    0.52
   0  10   1    1.18    0.62
   0  10   1    0.68    0.67
   0  10   1    0.42    0.47
  -1 -10  -1    2.10    0.90
  -1 -10  -1    1.78    0.71
  -1 -10  -1    2.70    0.93
  -1 -10  -1    2.00    0.87
  -1 -10  -1    4.08    0.91
  -1 -10  -1    2.08    0.67
  -1 -10  -1    1.95    1.11
   1  10   1    1.84    0.74
   1  10   1    3.05    0.84
   1  10   1    0.61    0.83
   1  10   1    2.23    0.73
   1  10   1    0.61    0.73
   1  10   1    2.20    1.21
  -2 -10  -1   13.23    1.70
  -2 -10  -1   13.07    1.90
  -2 -10  -1   22.24    2.61
  -2 -10  -1   13.52    1.69
  -2 -10  -1   14.64    1.61
  -2 -10  -1   12.74    1.65
  -2 -10  -1   15.36    2.18
   2  10   1   16.99    2.34
   2  10   1   10.08    1.63
   2  10   1   13.54    1.69
   2  10   1   14.73    2.03
   2  10   1   12.95    2.85
   2  10   1   12.88    1.72
  -3 -10  -1    5.36    1.10
  -3 -10  -1    5.74    1.22
  -3 -10  -1    5.98    1.69
  -3 -10  -1    4.80    1.33
  -3 -10  -1    2.88    1.29
  -3 -10  -1    7.11    1.42
  -3 -10  -1    4.69    1.17
   3  10   1    4.73    1.16
   3  10   1    5.98    2.18
   3  10   1    4.24    1.47
   3  10   1    5.57    1.25
   3  10   1   10.29    1.78
   3  10   1    4.85    0.69
   3  10   1    5.47    0.70
   3  10   1    6.49    1.62
  -4 -10  -1    0.42    0.64
  -4 -10  -1    2.54    1.08
  -4 -10  -1    2.98    1.35
  -4 -10  -1    3.65    1.51
  -4 -10  -1    1.34    0.69
  -4 -10  -1    1.86    0.74
  -4 -10  -1    1.15    0.87
   4  10   1    2.89    1.25
   4  10   1    4.47    1.71
   4  10   1    2.32    0.64
   4  10   1    2.00    1.57
   4  10   1    1.89    0.36
   4  10   1    1.45    0.72
   4  10   1    0.84    0.51
  -5 -10  -1    2.33    1.15
  -5 -10  -1    4.86    1.50
  -5 -10  -1    4.45    1.69
  -5 -10  -1    5.16    1.64
  -5 -10  -1    3.46    1.13
  -5 -10  -1    1.39    0.94
  -5 -10  -1    5.05    1.23
   5  10   1    2.79    1.01
   5  10   1    2.69    1.91
   5  10   1    2.85    2.34
   5  10   1    4.96    1.30
   5  10   1    4.45    1.65
   5  10   1    4.82    0.99
   5  10   1    2.45    0.59
  -6 -10  -1    5.56    1.45
  -6 -10  -1   12.77    2.93
  -6 -10  -1    6.62    1.41
  -6 -10  -1    6.97    1.56
  -6 -10  -1    5.42    1.48
  -6 -10  -1    7.42    1.99
   6  10   1    8.97    1.52
   6  10   1   13.44    3.70
   6  10   1    8.70    2.06
   6  10   1    7.71    1.64
   6  10   1    5.88    1.50
   6  10   1    7.67    1.29
   6  10   1    7.03    1.05
   6  10   1    6.73    2.28
   7 -11  -1    4.08    1.14
   7 -11  -1    2.50    1.25
   7 -11  -1    1.56    0.92
   7 -11  -1    2.14    1.45
   7 -11  -1    1.27    0.66
   7 -11  -1    0.14    0.83
   7 -11  -1   -1.30    1.32
  -7  11   1    2.41    1.00
  -7  11   1    0.79    0.94
  -7  11   1    2.02    1.69
   6 -11  -1    1.85    0.82
   6 -11  -1    2.03    1.02
   6 -11  -1    1.53    0.60
   6 -11  -1    1.78    1.05
   6 -11  -1    1.57    1.36
   6 -11  -1    0.03    1.02
   6 -11  -1    1.38    1.06
  -6  11   1    0.52    0.91
  -6  11   1    3.02    1.19
  -6  11   1    1.39    1.34
  -6  11   1    2.69    0.90
   5 -11  -1   -0.29    0.83
   5 -11  -1    0.86    0.36
   5 -11  -1    0.58    0.80
   5 -11  -1    1.66    1.17
   5 -11  -1    2.08    0.99
   5 -11  -1    0.67    0.83
   5 -11  -1    2.28    0.83
  -5  11   1    1.01    1.21
  -5  11   1    1.46    1.00
  -5  11   1    0.62    0.72
  -5  11   1    3.05    0.88
   4 -11  -1    3.11    1.45
   4 -11  -1    3.43    0.94
   4 -11  -1    2.78    1.09
   4 -11  -1    3.97    1.10
   4 -11  -1    3.41    0.95
   4 -11  -1    1.92    1.43
  -4  11   1    3.06    1.07
  -4  11   1    1.97    0.88
  -4  11   1    2.00    0.90
  -4  11   1    3.67    0.80
  -4  11   1    2.82    0.85
  -4  11   1    4.54    1.29
   3 -11  -1    0.60    0.70
   3 -11  -1    0.61    0.95
   3 -11  -1    0.88    0.58
   3 -11  -1    0.75    0.53
   3 -11  -1    0.07    0.85
   3 -11  -1    0.69    0.78
   3 -11  -1    0.10    0.69
  -3  11   1   -0.22    0.53
  -3  11   1   -0.58    0.42
  -3  11   1   -0.19    0.40
  -3  11   1   -0.03    0.66
   2 -11  -1   -0.14    0.82
   2 -11  -1   -0.48    0.58
   2 -11  -1    0.25    0.74
   2 -11  -1   -0.95    0.70
   2 -11  -1   -0.62    0.30
   2 -11  -1    1.24    0.71
   2 -11  -1   -0.03    0.42
  -2  11   1    0.16    0.51
  -2  11   1   -0.29    0.72
  -2  11   1   -1.01    0.50
  -2  11   1    0.04    0.57
  -2  11   1   -0.01    0.61
  -2  11   1    0.54    0.48
   1 -11  -1   27.73    2.87
   1 -11  -1   28.40    2.59
   1 -11  -1   31.80    2.80
   1 -11  -1   33.26    3.05
   1 -11  -1   25.08    2.79
   1 -11  -1   23.41    2.88
  -1  11   1   26.70    3.08
  -1  11   1   27.05    2.68
  -1  11   1   30.08    2.95
  -1  11   1   24.31    2.91
  -1  11   1   29.92    2.70
   0 -11  -1   -0.24    0.39
   0 -11  -1   -0.69    0.80
   0 -11  -1    0.24    0.65
   0 -11  -1    0.15    0.57
   0 -11  -1    0.38    0.61
   0 -11  -1    0.51    0.66
   0  11   1    0.15    0.69
   0  11   1   -0.87    0.66
   0  11   1   -0.32    0.36
   0  11   1    1.14    1.06
   0  11   1    0.36    0.78
   0  11   1    0.60    0.52
  -1 -11  -1    6.49    1.33
  -1 -11  -1    5.87    1.38
  -1 -11  -1    3.95    1.11
  -1 -11  -1    5.34    1.00
  -1 -11  -1    4.20    1.42
  -1 -11  -1    4.94    1.43
  -1 -11  -1    6.44    1.33
   1  11   1    3.62    1.22
   1  11   1    6.41    1.25
   1  11   1    4.28    1.44
   1  11   1    7.55    1.97
   1  11   1    5.14    1.13
  -2 -11  -1   10.14    1.37
  -2 -11  -1   10.65    1.48
  -2 -11  -1    8.14    1.66
  -2 -11  -1   11.06    2.23
  -2 -11  -1   10.04    1.53
  -2 -11  -1   13.23    1.63
   2  11   1   12.94    2.26
   2  11   1   11.57    1.64
   2  11   1    9.98    2.25
   2  11   1    8.42    1.41
   2  11   1    7.67    1.97
  -3 -11  -1    0.19    0.76
  -3 -11  -1    0.16    0.56
  -3 -11  -1    0.78    1.05
  -3 -11  -1    0.45    0.81
  -3 -11  -1    0.21    0.64
  -3 -11  -1    0.00    0.54
  -3 -11  -1    0.36    0.55
  -3 -11  -1   -0.29    0.44
   3  11   1    0.03    0.44
   3  11   1   -0.72    1.11
   3  11   1   -1.32    1.14
   3  11   1   -0.31    0.64
  -4 -11  -1   12.56    2.73
  -4 -11  -1   15.04    2.76
  -4 -11  -1   15.91    2.18
  -4 -11  -1   19.48    2.27
  -4 -11  -1   21.89    2.29
  -4 -11  -1   25.01    2.64
  -4 -11  -1   19.20    2.84
  -4 -11  -1   18.77    3.34
   4  11   1   18.77    3.22
   4  11   1   24.81    3.01
   4  11   1   17.80    2.25
  -5 -11  -1    7.17    1.67
  -5 -11  -1    8.47    1.57
  -5 -11  -1   12.42    1.60
  -5 -11  -1    6.52    1.49
  -5 -11  -1    6.48    2.02
  -5 -11  -1    7.27    1.65
  -5 -11  -1    6.07    1.90
   5  11   1    8.60    2.20
   5  11   1    6.27    0.78
   5  11   1    7.54    0.76
   5  11   1    6.16    0.78
   5  11   1    6.46    1.38
   5  11   1    9.80    2.89
   5  11   1    5.67    1.77
   5 -12  -1    0.23    0.63
   5 -12  -1    0.40    0.80
   5 -12  -1    0.90    0.60
   5 -12  -1    1.40    1.16
   5 -12  -1    0.61    1.20
  -5  12   1    0.86    0.70
  -5  12   1    1.10    0.96
  -5  12   1    1.37    0.82
   4 -12  -1    0.21    0.65
   4 -12  -1    1.10    0.87
   4 -12  -1    0.22    0.84
   4 -12  -1   -0.50    0.55
   4 -12  -1    0.36    0.59
   4 -12  -1    0.16    0.49
   4 -12  -1    1.90    0.91
  -4  12   1    0.24    0.67
  -4  12   1    1.42    0.83
  -4  12   1    0.55    0.78
   3 -12  -1    5.91    1.24
   3 -12  -1    1.68    1.34
   3 -12  -1    6.26    1.62
   3 -12  -1    3.21    1.26
   3 -12  -1    8.14    1.58
   3 -12  -1    6.10    1.21
   3 -12  -1    4.73    1.25
   3 -12  -1    6.23    1.33
  -3  12   1    4.91    1.63
  -3  12   1    4.10    1.03
  -3  12   1    6.86    1.51
  -3  12   1    2.84    0.97
  -3  12   1    5.08    1.23
   2 -12  -1   35.50    4.89
   2 -12  -1   44.18    3.99
   2 -12  -1   46.47    4.09
   2 -12  -1   43.38    4.01
   2 -12  -1   45.09    4.28
   2 -12  -1   42.31    3.80
   2 -12  -1   43.20    3.95
  -2  12   1   46.19    4.27
  -2  12   1   49.22    4.01
  -2  12   1   47.50    4.39
  -2  12   1   41.59    4.09
   1 -12  -1   45.99    4.37
   1 -12  -1   53.55    4.09
   1 -12  -1   44.11    4.38
   1 -12  -1   47.98    4.16
   1 -12  -1   52.42    4.42
   1 -12  -1   41.97    4.63
   1 -12  -1   46.79    4.15
  -1  12   1   46.90    4.42
  -1  12   1   41.58    4.01
  -1  12   1   47.27    4.62
  -1  12   1   49.20    4.52
   0 -12  -1    8.02    1.59
   0 -12  -1    8.17    1.74
   0 -12  -1    7.06    1.29
   0 -12  -1    9.90    1.96
   0 -12  -1    8.48    1.34
   0 -12  -1   10.54    1.48
   0  12   1    5.92    1.68
   0  12   1    6.28    1.49
   0  12   1    6.44    1.96
   0  12   1    8.84    1.35
   0  12   1    6.52    1.53
  -1 -12  -1    0.38    0.62
  -1 -12  -1    0.71    0.59
  -1 -12  -1    1.49    0.75
  -1 -12  -1    1.57    0.89
  -1 -12  -1    0.18    0.68
  -1 -12  -1    1.64    1.02
   1  12   1    1.01    0.92
   1  12   1    0.57    0.93
   1  12   1    0.24    1.05
   1  12   1   -0.18    0.41
   1  12   1    0.72    0.98
  -2 -12  -1    0.49    0.61
  -2 -12  -1    0.26    0.71
  -2 -12  -1    0.17    0.59
  -2 -12  -1    0.98    0.75
  -2 -12  -1    2.39    1.23
  -2 -12  -1    0.59    0.90
  -2 -12  -1    1.67    1.30
  -2 -12  -1   -0.19    0.62
   2  12   1    2.02    1.39
   2  12   1    1.94    1.30
   2  12   1    0.72    0.62
  -3 -12  -1    9.53    1.63
  -3 -12  -1   14.56    1.67
  -3 -12  -1    9.99    1.59
  -3 -12  -1   11.47    1.60
  -3 -12  -1   11.52    2.44
  -3 -12  -1   10.85    2.34
   3  12   1   14.53    2.57
   3  12   1   10.11    1.62
   3  12   1   14.64    2.58
   2  13  -2    3.66    1.55
   2  13  -2    4.40    0.87
  -2 -13   2    2.86    1.34
  -2 -13   2    3.33    1.16
  -2 -13   2    4.99    1.46
  -2 -13   2    1.82    0.99
   1  13  -2    0.46    1.11
   1  13  -2    0.30    1.06
  -1 -13   2    1.88    0.89
  -1 -13   2    1.53    0.91
  -1 -13   2    0.93    1.07
  -1 -13   2    1.89    0.68
  -1 -13   2    0.89    0.56
  -1 -13   2    1.91    0.60
  -1 -13   2   -0.15    0.55
   0  13  -2   10.37    1.77
   0  13  -2   10.56    2.57
   0 -13   2   14.05    3.11
   0 -13   2   11.73    1.63
   0 -13   2   13.09    1.64
   0 -13   2   12.26    1.36
   0 -13   2   10.20    1.36
   0 -13   2    7.92    1.73
   0 -13   2   11.43    1.42
   0 -13   2   12.79    1.75
  -1  13  -2    7.56    1.47
  -1  13  -2    5.99    1.36
   1 -13   2    7.83    2.34
   1 -13   2    6.15    1.12
   1 -13   2    8.35    1.53
   1 -13   2    8.52    1.09
   1 -13   2    5.78    1.44
   1 -13   2    6.13    1.15
  -2  13  -2    5.18    1.14
  -2  13  -2    6.93    1.76
   2 -13   2    6.03    1.37
   2 -13   2    5.65    2.33
   2 -13   2    5.72    1.07
   2 -13   2    5.19    1.26
   2 -13   2    6.49    1.15
   2 -13   2    5.28    0.93
   2 -13   2    4.18    1.01
   2 -13   2    5.20    1.21
   4  12  -2   -1.19    1.24
   4  12  -2   -0.05    0.66
   4  12  -2    0.15    0.44
  -4 -12   2   -0.63    0.52
  -4 -12   2    2.13    1.18
  -4 -12   2    0.89    0.58
  -4 -12   2   -0.94    0.60
  -4 -12   2   -0.18    0.43
  -4 -12   2    0.45    0.95
   3  12  -2    8.30    2.57
   3  12  -2    5.50    1.18
   3  12  -2    5.62    1.24
   3  12  -2    6.98    1.73
   3  12  -2    7.51    2.07
  -3 -12   2    4.10    1.57
  -3 -12   2    4.06    1.21
  -3 -12   2    7.16    1.87
  -3 -12   2    8.02    1.19
  -3 -12   2    6.76    1.05
  -3 -12   2    8.34    1.18
  -3 -12   2    5.03    1.11
   2  12  -2    4.04    1.02
   2  12  -2    6.44    1.55
   2  12  -2    7.02    1.97
   2  12  -2    5.52    1.65
   2  12  -2    4.64    1.34
   2  12  -2    6.55    1.20
  -2 -12   2    6.52    1.16
  -2 -12   2    5.51    0.99
  -2 -12   2    6.41    1.60
  -2 -12   2    4.67    0.99
  -2 -12   2    4.15    1.17
  -2 -12   2    6.25    1.50
  -2 -12   2    5.74    1.42
   1  12  -2    3.64    1.14
   1  12  -2    1.87    0.60
   1  12  -2    2.62    0.71
   1  12  -2    2.98    1.44
   1  12  -2    1.78    0.70
   1  12  -2    2.35    1.34
  -1 -12   2    2.56    0.65
  -1 -12   2    2.82    1.12
  -1 -12   2    2.74    0.72
  -1 -12   2    4.45    1.06
  -1 -12   2    2.07    0.80
  -1 -12   2    2.58    0.92
   0  12  -2    2.31    0.62
   0  12  -2    1.50    0.75
   0  12  -2   -0.19    0.99
   0  12  -2    2.41    0.87
   0 -12   2    1.79    0.78
   0 -12   2    3.03    0.68
   0 -12   2    1.05    0.67
   0 -12   2    1.50    0.79
   0 -12   2    1.22    0.89
   0 -12   2    2.77    1.52
   0 -12   2    2.09    0.63
   0 -12   2    1.70    0.74
  -1  12  -2    1.84    0.82
  -1  12  -2    1.59    0.73
  -1  12  -2    2.49    1.14
   1 -12   2    1.38    0.74
   1 -12   2    0.57    0.77
   1 -12   2    1.29    0.54
   1 -12   2    0.75    0.54
   1 -12   2    1.13    1.27
   1 -12   2    0.88    0.67
   1 -12   2    1.61    0.52
   1 -12   2    1.11    0.76
  -2  12  -2    3.86    1.11
  -2  12  -2    1.57    0.69
  -2  12  -2    1.55    1.11
   2 -12   2    0.62    1.26
   2 -12   2    1.45    0.77
   2 -12   2    0.77    0.56
   2 -12   2    1.17    0.57
   2 -12   2    0.60    0.74
   2 -12   2    0.63    0.53
   2 -12   2    3.83    1.12
  -3  12  -2    0.31    0.39
  -3  12  -2    0.64    0.52
  -3  12  -2    1.40    1.08
  -3  12  -2    0.73    0.66
  -3  12  -2    1.84    1.02
   3 -12   2    0.97    0.75
   3 -12   2    0.46    0.74
   3 -12   2    1.33    0.50
   3 -12   2    0.57    0.45
   3 -12   2    0.48    0.25
   3 -12   2   -0.49    1.05
   3 -12   2    0.81    0.56
   3 -12   2   -0.31    0.64
   3 -12   2    0.65    0.22
  -4  12  -2    5.77    1.02
  -4  12  -2    6.81    1.68
  -4  12  -2    2.38    1.33
  -4  12  -2    4.12    1.06
   4 -12   2    9.62    2.71
   4 -12   2    7.42    1.16
   4 -12   2    6.00    1.18
   4 -12   2    6.04    0.77
   4 -12   2    4.62    1.45
   4 -12   2    5.04    1.02
   4 -12   2    5.13    1.35
   4 -12   2    8.19    1.24
   4 -12   2    4.71    0.87
  -5  12  -2    1.25    0.75
  -5  12  -2   -0.19    0.36
  -5  12  -2    0.88    1.05
   5 -12   2    0.05    0.78
   5 -12   2    0.24    0.63
   5 -12   2    0.33    0.95
   5 -12   2    0.15    0.78
   5 -12   2    1.54    1.57
   5 -12   2   -1.15    0.70
   6  11  -2    3.41    1.46
   6  11  -2    2.31    1.91
   6  11  -2    3.17    0.73
   6  11  -2    2.27    2.09
   6  11  -2    4.67    1.13
  -6 -11   2    2.76    1.46
  -6 -11   2    4.01    1.26
  -6 -11   2    3.12    0.93
  -6 -11   2    4.70    1.76
  -6 -11   2    3.66    1.13
  -6 -11   2    2.83    1.30
   5  11  -2    0.09    0.77
   5  11  -2    0.50    0.55
   5  11  -2    0.67    0.70
   5  11  -2    1.60    1.53
   5  11  -2    1.89    1.80
  -5 -11   2    1.75    1.24
  -5 -11   2    1.07    0.68
  -5 -11   2    0.74    1.05
  -5 -11   2    0.81    0.70
  -5 -11   2    0.70    0.69
  -5 -11   2    0.20    0.57
   4  11  -2    3.86    1.43
   4  11  -2    3.50    1.93
   4  11  -2    1.87    0.80
   4  11  -2    3.82    0.93
   4  11  -2    2.48    1.28
  -4 -11   2    4.06    0.96
  -4 -11   2    3.53    1.25
  -4 -11   2    2.59    1.27
  -4 -11   2    2.73    0.82
  -4 -11   2    3.05    1.05
  -4 -11   2    2.93    1.26
  -4 -11   2    3.26    0.85
   3  11  -2    0.77    0.98
   3  11  -2    0.35    0.41
   3  11  -2    0.73    1.40
   3  11  -2    0.31    0.58
   3  11  -2   -0.30    0.58
   3  11  -2    0.61    0.55
   3  11  -2    0.57    0.94
  -3 -11   2    0.76    0.46
  -3 -11   2    0.32    0.85
  -3 -11   2    0.09    0.46
  -3 -11   2    0.16    0.43
  -3 -11   2    0.24    0.59
  -3 -11   2    1.23    0.92
  -3 -11   2   -0.08    0.47
  -3 -11   2    0.34    0.65
   2  11  -2    0.08    0.85
   2  11  -2    0.12    0.41
   2  11  -2    0.58    0.95
   2  11  -2    0.72    0.52
   2  11  -2    1.59    1.56
   2  11  -2    0.26    0.81
  -2 -11   2    0.21    0.57
  -2 -11   2   -1.01    0.56
  -2 -11   2    1.28    0.54
  -2 -11   2    0.42    0.65
  -2 -11   2    1.40    0.54
  -2 -11   2    0.75    0.59
  -2 -11   2    0.51    0.47
  -2 -11   2    0.65    0.44
   1  11  -2    0.60    0.85
   1  11  -2    2.19    1.02
   1  11  -2    0.48    0.93
   1  11  -2    2.15    0.76
   1  11  -2    1.99    0.60
  -1 -11   2    1.52    0.90
  -1 -11   2    1.97    0.60
  -1 -11   2    2.65    0.85
  -1 -11   2    0.96    0.47
  -1 -11   2    3.09    0.95
  -1 -11   2    1.27    0.86
  -1 -11   2    1.29    0.59
  -1 -11   2    1.04    0.46
   0  11  -2   -0.38    0.55
   0  11  -2    0.10    0.89
   0  11  -2    0.05    0.37
   0  11  -2    0.39    0.62
   0  11  -2   -0.04    0.36
   0  11  -2    0.67    0.55
   0 -11   2    0.17    0.41
   0 -11   2    0.18    0.32
   0 -11   2    0.05    0.36
   0 -11   2    0.95    0.72
   0 -11   2   -0.01    0.43
   0 -11   2    0.08    0.46
   0 -11   2   -0.13    0.42
   0 -11   2   -0.59    0.82
  -1  11  -2   10.84    1.41
  -1  11  -2   10.25    1.33
  -1  11  -2    9.28    1.09
  -1  11  -2    8.25    1.81
  -1  11  -2    5.28    0.92
   1 -11   2    8.10    1.43
   1 -11   2    7.91    1.34
   1 -11   2    9.34    1.13
   1 -11   2    7.42    2.19
   1 -11   2    7.55    1.02
   1 -11   2    6.63    0.99
   1 -11   2    7.92    1.41
   1 -11   2    7.26    1.13
  -2  11  -2    0.66    0.53
  -2  11  -2    0.90    0.59
  -2  11  -2    2.04    1.12
  -2  11  -2    0.53    0.39
  -2  11  -2    0.22    0.72
   2 -11   2    1.73    0.57
   2 -11   2    0.75    0.23
   2 -11   2    1.17    0.67
   2 -11   2    0.12    0.54
   2 -11   2    0.15    0.40
   2 -11   2    1.33    1.30
   2 -11   2    1.51    0.55
   2 -11   2    1.09    0.56
   2 -11   2    1.34    0.32
   2 -11   2    0.83    0.70
  -3  11  -2   38.13    3.21
  -3  11  -2   40.30    3.65
  -3  11  -2   34.57    3.01
  -3  11  -2   45.28    4.03
   3 -11   2   36.27    3.55
   3 -11   2   31.19    2.96
   3 -11   2   37.37    3.17
   3 -11   2   38.17    3.16
   3 -11   2   35.92    2.84
   3 -11   2   36.73    3.20
   3 -11   2   34.48    2.93
   3 -11   2   36.04    3.06
   3 -11   2   42.09    4.81
   3 -11   2   34.92    3.35
  -4  11  -2   78.07    6.61
  -4  11  -2   71.78    5.89
  -4  11  -2   80.57    7.02
  -4  11  -2   66.28    5.59
   4 -11   2   70.25    5.63
   4 -11   2   75.71    6.33
   4 -11   2   77.66    7.63
   4 -11   2   71.53    5.80
   4 -11   2   76.87    5.84
   4 -11   2   71.43    6.03
  -5  11  -2   12.92    1.73
  -5  11  -2   12.96    1.54
  -5  11  -2    9.74    2.18
  -5  11  -2   12.54    1.58
  -5  11  -2   15.71    2.47
   5 -11   2   11.73    1.69
   5 -11   2   11.37    1.65
   5 -11   2   12.63    1.80
   5 -11   2   10.66    1.95
   5 -11   2   12.59    1.59
   5 -11   2    9.94    2.90
   5 -11   2   10.69    1.51
   5 -11   2   11.01    2.26
  -6  11  -2   28.29    2.98
  -6  11  -2   28.79    3.91
  -6  11  -2   33.15    3.73
  -6  11  -2   33.16    2.98
   6 -11   2   21.93    2.76
   6 -11   2   28.95    4.74
   6 -11   2   26.57    3.16
   6 -11   2   34.99    3.81
   6 -11   2   22.96    3.81
   6 -11   2   36.01    3.24
   6 -11   2   28.04    2.81
   6 -11   2   27.89    2.98
  -7  11  -2   13.21    2.05
  -7  11  -2   13.87    2.05
  -7  11  -2   15.35    2.73
   7 -11   2   14.26    2.17
   7 -11   2   16.78    2.14
   7 -11   2   13.02    2.84
   7 -11   2   10.92    3.79
   7 -11   2   18.59    2.09
   7 -11   2   19.21    2.24
   7  10  -2   20.49    2.05
   7  10  -2   19.99    2.39
   7  10  -2   22.08    3.31
   7  10  -2   16.33    3.58
   7  10  -2   12.60    2.56
  -7 -10   2   14.87    3.06
  -7 -10   2   15.22    2.26
  -7 -10   2   18.23    2.40
  -7 -10   2   25.84    3.21
  -7 -10   2   18.84    2.16
  -7 -10   2   17.27    2.21
  -7 -10   2   19.59    2.26
   6  10  -2    0.62    0.78
   6  10  -2   -0.24    1.37
   6  10  -2    0.56    0.46
   6  10  -2   -0.17    0.48
   6  10  -2   -0.69    1.11
   6  10  -2    1.50    0.67
  -6 -10   2   -0.10    0.54
  -6 -10   2    0.71    0.71
  -6 -10   2    0.46    0.90
  -6 -10   2   -0.26    0.54
  -6 -10   2    1.11    0.98
  -6 -10   2   -0.05    0.77
  -6 -10   2    0.60    0.88
  -6 -10   2    1.85    1.41
   5  10  -2    2.40    0.60
   5  10  -2    2.34    1.43
   5  10  -2    2.51    1.23
   5  10  -2    3.72    1.89
   5  10  -2    2.67    1.32
   5  10  -2    3.50    1.06
   5  10  -2    3.36    0.90
  -5 -10   2    3.99    0.99
  -5 -10   2    2.29    1.36
  -5 -10   2    4.35    1.08
  -5 -10   2    5.92    2.01
  -5 -10   2    2.82    1.26
  -5 -10   2    4.99    1.09
  -5 -10   2    2.58    1.05
   4  10  -2    1.98    1.50
   4  10  -2    3.14    0.78
   4  10  -2    3.59    1.32
   4  10  -2    2.44    0.75
   4  10  -2    1.54    0.72
   4  10  -2    1.22    1.02
   4  10  -2    3.55    1.34
  -4 -10   2    2.74    0.75
  -4 -10   2    2.95    0.99
  -4 -10   2    2.69    1.24
  -4 -10   2    3.95    1.32
  -4 -10   2    2.96    0.79
  -4 -10   2    5.34    1.89
  -4 -10   2    2.44    0.63
  -4 -10   2    3.20    0.76
  -4 -10   2    3.65    1.27
   3  10  -2   16.44    1.79
   3  10  -2   13.25    1.59
   3  10  -2   11.18    2.12
   3  10  -2   20.07    2.99
   3  10  -2   15.56    1.67
   3  10  -2   18.20    2.31
   3  10  -2   17.02    3.06
  -3 -10   2   13.72    1.61
  -3 -10   2   16.22    2.16
  -3 -10   2   13.40    1.36
  -3 -10   2   16.33    1.63
  -3 -10   2   15.77    1.69
  -3 -10   2   21.54    2.06
  -3 -10   2   18.27    2.33
  -3 -10   2   19.20    2.46
   2  10  -2   19.12    1.93
   2  10  -2   25.85    3.68
   2  10  -2   14.63    2.39
   2  10  -2   26.78    2.97
   2  10  -2   20.72    2.34
   2  10  -2   20.08    1.94
  -2 -10   2   20.51    2.37
  -2 -10   2   19.93    2.37
  -2 -10   2   16.52    1.50
  -2 -10   2   21.06    2.10
  -2 -10   2   24.71    1.99
  -2 -10   2   21.15    1.96
  -2 -10   2   20.00    2.50
  -2 -10   2   18.14    1.85
  -2 -10   2   19.89    1.84
   1  10  -2    9.24    1.13
   1  10  -2   11.98    1.49
   1  10  -2   10.91    1.22
   1  10  -2    7.75    1.87
   1  10  -2   10.23    1.72
   1  10  -2   11.19    1.28
  -1 -10   2    8.69    1.57
  -1 -10   2    9.60    1.39
  -1 -10   2    9.41    1.09
  -1 -10   2    9.54    1.13
  -1 -10   2    9.41    1.28
  -1 -10   2    8.26    1.16
  -1 -10   2    9.65    1.11
   0  10  -2    0.21    0.34
   0  10  -2    0.02    0.81
   0  10  -2    0.71    0.58
   0  10  -2   -0.20    0.48
   0  10  -2    0.71    0.77
   0  10  -2   -0.08    0.39
   0 -10   2    0.26    0.37
   0 -10   2    0.49    0.45
   0 -10   2    0.66    0.63
   0 -10   2   -0.23    0.30
   0 -10   2    1.00    0.53
   0 -10   2    0.35    0.38
   0 -10   2    0.64    0.52
  -1  10  -2    0.02    0.41
  -1  10  -2    0.75    0.60
  -1  10  -2    0.60    0.37
  -1  10  -2    0.83    0.78
   1 -10   2    0.47    0.48
   1 -10   2   -0.37    0.41
   1 -10   2    0.02    0.29
   1 -10   2    0.50    0.48
   1 -10   2    0.14    0.77
   1 -10   2   -0.30    0.31
   1 -10   2    0.24    0.41
   1 -10   2    0.55    0.24
   1 -10   2    1.20    0.59
   1 -10   2    0.30    0.18
  -2  10  -2   15.60    2.20
  -2  10  -2   11.67    1.44
  -2  10  -2   13.90    1.37
  -2  10  -2   15.65    1.86
  -2  10  -2   11.99    1.43
   2 -10   2   13.03    1.19
   2 -10   2   13.70    2.89
   2 -10   2   15.17    1.48
   2 -10   2   13.55    1.41
   2 -10   2   14.03    1.42
   2 -10   2   11.79    1.27
   2 -10   2   15.24    1.61
   2 -10   2   13.76    1.44
   2 -10   2   12.98    1.74
  -3  10  -2  102.74    7.69
  -3  10  -2   91.92    8.19
   3 -10   2  108.40    7.60
   3 -10   2  123.20    9.29
   3 -10   2  110.70    7.80
   3 -10   2  104.31    9.35
   3 -10   2   99.07    7.82
   3 -10   2  104.43    8.01
   3 -10   2  101.84    7.70
   3 -10   2  100.42    8.17
   3 -10   2  103.75    7.85
  -4  10  -2   79.72    6.85
  -4  10  -2   95.96    7.58
  -4  10  -2   85.08    6.84
  -4  10  -2   85.66    7.59
  -4  10  -2   81.25    6.72
   4 -10   2   90.99    6.82
   4 -10   2  100.35    7.17
   4 -10   2   92.87    6.89
   4 -10   2   94.29    6.92
   4 -10   2   93.51    8.58
   4 -10   2   92.32    7.41
   4 -10   2   85.79    6.79
  -5  10  -2    9.40    2.02
  -5  10  -2   11.16    2.31
  -5  10  -2   13.37    1.62
  -5  10  -2   15.23    2.31
  -5  10  -2   14.07    1.77
   5 -10   2   10.88    1.66
   5 -10   2   15.48    2.31
   5 -10   2   13.30    1.56
   5 -10   2   12.35    1.70
   5 -10   2   11.88    1.79
   5 -10   2   13.66    1.66
   5 -10   2    8.27    2.61
  -6  10  -2    9.74    2.01
  -6  10  -2    5.73    1.41
  -6  10  -2    3.23    1.50
  -6  10  -2    4.85    1.21
  -6  10  -2    5.51    1.18
   6 -10   2    6.32    1.42
   6 -10   2    5.69    1.23
   6 -10   2    5.87    1.27
   6 -10   2    5.94    1.53
   6 -10   2    4.13    2.18
   6 -10   2    4.06    1.04
  -7  10  -2    0.88    0.76
  -7  10  -2   -0.55    1.33
  -7  10  -2    0.79    0.71
  -7  10  -2    0.62    0.95
   7 -10   2    1.10    0.90
   7 -10   2    0.32    0.76
   7 -10   2   -0.57    0.61
   7 -10   2    0.25    1.83
   7 -10   2    0.88    0.76
   7 -10   2    0.30    0.56
   7 -10   2   -0.02    0.95
   7 -10   2    0.50    0.90
  -8  10  -2    0.89    1.01
  -8  10  -2   -0.32    0.84
  -8  10  -2    1.03    1.22
   8 -10   2   -0.55    0.93
   8 -10   2    0.57    2.77
   8 -10   2    1.19    0.74
   8 -10   2    2.52    1.21
   8 -10   2    0.15    1.14
   8 -10   2    0.80    0.77
   8 -10   2    0.10    0.75
   8   9  -2    1.13    0.66
   8   9  -2    3.47    1.55
   8   9  -2    1.05    0.92
   8   9  -2   -0.39    1.26
   8   9  -2    1.48    0.91
   8   9  -2    1.88    1.55
   8   9  -2    1.89    0.82
  -8  -9   2    0.52    0.79
  -8  -9   2    1.24    0.90
  -8  -9   2    1.83    1.60
  -8  -9   2    1.56    0.87
  -8  -9   2    3.87    1.17
  -8  -9   2    1.44    1.01
  -8  -9   2    1.90    1.18
   7   9  -2    8.64    2.32
   7   9  -2    4.90    1.06
   7   9  -2    7.50    1.67
   7   9  -2    5.62    0.98
   7   9  -2    6.10    1.28
   7   9  -2    6.97    0.97
   7   9  -2    4.67    1.97
   7   9  -2    6.12    2.01
  -7  -9   2    2.35    1.29
  -7  -9   2    7.33    1.72
  -7  -9   2    3.95    1.17
  -7  -9   2    6.57    1.36
  -7  -9   2    5.22    1.24
  -7  -9   2    4.84    1.48
  -7  -9   2    8.10    2.33
  -7  -9   2    5.11    1.40
   6   9  -2    0.53    0.62
   6   9  -2    1.47    0.39
   6   9  -2    1.02    0.51
   6   9  -2    0.82    1.21
   6   9  -2    0.53    0.31
   6   9  -2    1.31    0.80
   6   9  -2    1.28    1.16
   6   9  -2    0.83    0.89
   6   9  -2    1.37    0.90
  -6  -9   2    1.57    0.86
  -6  -9   2    0.81    0.76
  -6  -9   2    0.81    1.05
  -6  -9   2    0.92    1.01
  -6  -9   2    1.55    0.73
  -6  -9   2    0.92    0.74
  -6  -9   2    0.59    0.81
   5   9  -2    4.53    1.52
   5   9  -2    2.10    1.12
   5   9  -2    3.81    0.95
   5   9  -2    5.33    1.20
   5   9  -2    2.29    1.20
   5   9  -2    6.02    2.01
   5   9  -2    6.25    1.55
   5   9  -2    4.29    0.78
  -5  -9   2    4.02    0.87
  -5  -9   2    4.99    1.48
  -5  -9   2    3.37    1.37
  -5  -9   2    2.21    0.82
  -5  -9   2    3.04    0.90
  -5  -9   2    3.30    0.87
  -5  -9   2    4.48    1.21
   4   9  -2    0.17    0.47
   4   9  -2    1.38    1.10
   4   9  -2    0.04    0.66
   4   9  -2   -0.10    0.37
   4   9  -2    1.61    1.28
   4   9  -2    1.28    0.90
   4   9  -2    0.05    0.40
   4   9  -2    0.03    0.26
  -4  -9   2    0.19    0.41
  -4  -9   2    0.72    0.47
  -4  -9   2   -0.26    0.60
  -4  -9   2   -0.01    0.79
  -4  -9   2    0.26    0.39
  -4  -9   2    0.35    0.45
  -4  -9   2    1.07    0.81
  -4  -9   2   -0.56    0.67
  -4  -9   2    1.14    1.15
   3   9  -2   22.12    2.06
   3   9  -2   22.69    2.75
   3   9  -2   18.65    2.56
   3   9  -2   16.78    2.30
   3   9  -2   17.74    1.98
   3   9  -2   22.13    3.20
  -3  -9   2   18.89    1.90
  -3  -9   2   23.11    1.98
  -3  -9   2   20.17    1.78
  -3  -9   2   22.46    2.63
  -3  -9   2   18.92    2.06
  -3  -9   2   18.11    2.33
  -3  -9   2   19.16    1.88
   2   9  -2   17.80    3.01
   2   9  -2   18.13    1.74
   2   9  -2   18.39    2.10
   2   9  -2   18.68    1.67
   2   9  -2   14.97    1.68
   2   9  -2   16.91    2.31
   2   9  -2   20.85    2.45
  -2  -9   2   17.46    1.69
  -2  -9   2   15.47    1.76
  -2  -9   2   19.24    2.32
  -2  -9   2   18.01    1.71
  -2  -9   2   19.22    1.71
  -2  -9   2   13.97    2.01
  -2  -9   2   15.92    1.47
  -2  -9   2   12.95    2.39
   1   9  -2    0.25    0.53
   1   9  -2   -0.19    0.30
   1   9  -2   -0.56    0.62
   1   9  -2    0.46    0.43
   1   9  -2    0.33    1.26
   1   9  -2   -0.11    0.51
  -1  -9   2    1.34    0.71
  -1  -9   2    0.51    0.31
  -1  -9   2    0.30    0.36
  -1  -9   2   -0.03    0.27
  -1  -9   2   -0.21    0.32
  -1  -9   2    0.22    0.48
  -1  -9   2    0.24    0.19
  -1  -9   2    0.16    0.53
  -1  -9   2    0.75    0.68
  -1  -9   2    0.86    0.41
   0   9  -2    5.85    1.22
   0   9  -2    4.96    0.73
   0   9  -2    5.04    1.34
   0   9  -2    6.68    0.88
   0   9  -2    5.61    0.77
   0   9  -2    4.91    1.47
   0   9  -2    4.83    0.93
   0  -9   2    6.26    0.92
   0  -9   2    4.53    0.76
   0  -9   2    4.95    0.73
   0  -9   2    7.87    1.44
   0  -9   2    5.78    0.72
   0  -9   2    4.46    1.30
   0  -9   2    6.07    0.93
   0  -9   2    6.70    1.23
   0  -9   2    5.72    0.59
   0  -9   2    6.56    0.92
  -1   9  -2    6.91    0.97
  -1   9  -2    2.53    1.20
  -1   9  -2    3.78    0.95
  -1   9  -2    5.42    0.76
  -1   9  -2    3.07    1.08
  -1   9  -2    4.54    0.81
  -1   9  -2    4.32    0.67
   1  -9   2    5.95    0.76
   1  -9   2    3.97    0.89
   1  -9   2    4.10    0.61
   1  -9   2    5.66    2.12
   1  -9   2    2.91    0.82
   1  -9   2    3.71    0.74
   1  -9   2    3.81    0.52
   1  -9   2    3.67    0.65
   1  -9   2    5.26    0.70
   1  -9   2    3.71    1.14
   1  -9   2    3.34    0.78
   1  -9   2    5.42    1.64
  -2   9  -2    0.21    0.69
  -2   9  -2   -0.04    0.50
  -2   9  -2    0.05    0.25
  -2   9  -2    0.28    0.42
   2  -9   2    0.36    0.35
   2  -9   2    0.15    0.41
   2  -9   2    0.43    0.36
   2  -9   2    0.13    0.54
   2  -9   2    0.20    0.32
   2  -9   2    0.24    0.30
   2  -9   2    0.66    0.55
   2  -9   2    0.51    0.51
   2  -9   2    0.01    0.30
   2  -9   2    0.18    0.80
   2  -9   2    2.21    1.33
  -3   9  -2   23.36    2.05
  -3   9  -2   19.88    2.59
  -3   9  -2   21.26    1.91
  -3   9  -2   19.24    2.29
  -3   9  -2   19.50    2.01
   3  -9   2   19.34    2.33
   3  -9   2   26.47    3.35
   3  -9   2   18.70    1.95
   3  -9   2   20.04    1.98
   3  -9   2   21.79    2.47
   3  -9   2   20.80    2.16
   3  -9   2   18.24    1.86
   3  -9   2   21.49    1.97
   3  -9   2   20.73    3.07
  -4   9  -2    1.35    0.89
  -4   9  -2    1.21    0.56
  -4   9  -2    3.39    0.91
  -4   9  -2    2.91    1.18
  -4   9  -2    1.32    0.60
   4  -9   2    0.47    0.43
   4  -9   2    2.66    0.76
   4  -9   2    0.16    0.45
   4  -9   2    1.45    1.43
   4  -9   2    1.61    0.70
   4  -9   2    0.08    0.73
   4  -9   2    0.78    0.62
   4  -9   2    4.67    1.29
   4  -9   2    0.18    0.36
  -5   9  -2   -0.18    0.52
  -5   9  -2    1.02    0.60
  -5   9  -2   -0.33    0.69
  -5   9  -2   -0.11    0.49
  -5   9  -2    0.14    0.76
   5  -9   2   -0.95    0.46
   5  -9   2    1.49    0.81
   5  -9   2    0.27    1.37
   5  -9   2    0.09    0.55
   5  -9   2   -0.39    0.76
   5  -9   2    0.35    0.59
   5  -9   2    0.35    0.47
   5  -9   2    0.89    0.70
  -6   9  -2    1.21    0.68
  -6   9  -2    0.46    0.59
  -6   9  -2    0.81    0.59
  -6   9  -2   -1.00    0.99
  -6   9  -2    1.17    1.03
   6  -9   2    0.95    0.85
   6  -9   2    0.58    0.93
   6  -9   2   -0.24    0.55
   6  -9   2    0.02    1.67
   6  -9   2    0.00    0.63
   6  -9   2    0.41    0.54
   6  -9   2    0.07    0.64
  -7   9  -2    8.14    1.48
  -7   9  -2    5.66    1.76
  -7   9  -2    6.90    0.76
  -7   9  -2    6.19    2.28
  -7   9  -2    6.16    0.70
  -7   9  -2    8.20    1.68
   7  -9   2    8.10    1.40
   7  -9   2    4.32    1.11
   7  -9   2    6.04    2.80
   7  -9   2    4.04    1.32
   7  -9   2    6.44    1.53
   7  -9   2    6.49    1.68
   7  -9   2    4.33    1.61
   7  -9   2    4.94    1.32
  -8   9  -2    6.14    2.12
  -8   9  -2    5.57    1.45
  -8   9  -2    7.04    0.84
  -8   9  -2    4.02    1.67
  -8   9  -2    5.16    1.30
   8  -9   2    5.45    1.56
   8  -9   2    5.10    1.51
   8  -9   2    2.96    1.39
   8  -9   2    4.51    1.39
   8  -9   2    4.65    3.02
   8  -9   2    9.22    2.42
   8  -9   2    6.44    1.60
  -9   9  -2   26.79    3.31
  -9   9  -2   33.05    4.22
  -9   9  -2   27.09    3.46
  -9   9  -2   28.13    2.48
  -9   9  -2   29.40    2.54
   9  -9   2   30.60    3.70
   9  -9   2   24.48    3.83
   9  -9   2   24.69    3.09
   9  -9   2   30.58    3.21
   9  -9   2   26.82    5.80
   9   8  -2    0.11    0.73
   9   8  -2   -0.21    0.84
   9   8  -2    1.18    1.41
   9   8  -2    1.77    1.25
   9   8  -2   -0.23    0.68
   9   8  -2   -2.50    1.23
   9   8  -2   -0.13    0.64
   9   8  -2   -1.02    0.59
  -9  -8   2    0.65    0.76
  -9  -8   2   -1.78    1.00
  -9  -8   2    0.38    0.80
  -9  -8   2    1.57    0.89
  -9  -8   2    0.43    1.35
  -9  -8   2   -0.22    0.87
  -9  -8   2   -0.56    0.91
   8   8  -2    0.55    1.03
   8   8  -2    3.68    1.36
   8   8  -2    2.16    0.80
   8   8  -2    0.85    1.33
   8   8  -2    1.50    0.78
   8   8  -2    2.33    1.49
   8   8  -2    2.07    0.89
  -8  -8   2    2.82    1.33
  -8  -8   2    3.64    1.67
  -8  -8   2    3.41    1.07
  -8  -8   2    1.11    0.86
  -8  -8   2    1.19    1.05
  -8  -8   2    1.09    1.30
  -8  -8   2    2.27    1.03
  -8  -8   2    3.10    2.07
  -8  -8   2    2.82    0.97
   7   8  -2   24.06    2.43
   7   8  -2   21.23    2.74
   7   8  -2   15.91    2.43
   7   8  -2   23.63    2.34
   7   8  -2   22.34    3.22
   7   8  -2   23.03    2.60
   7   8  -2   22.94    3.37
   7   8  -2   25.87    2.30
   7   8  -2   21.85    3.14
  -7  -8   2   24.10    2.82
  -7  -8   2   26.61    3.54
  -7  -8   2   25.71    3.19
  -7  -8   2   19.96    4.30
  -7  -8   2   25.96    2.60
  -7  -8   2   28.88    3.80
  -7  -8   2   21.42    2.49
  -7  -8   2   20.51    2.46
   6   8  -2   35.40    3.73
   6   8  -2   48.21    4.12
   6   8  -2   42.32    4.43
   6   8  -2   43.57    3.66
   6   8  -2   44.21    4.64
   6   8  -2   51.29    4.95
   6   8  -2   42.52    3.51
   6   8  -2   42.08    4.02
   6   8  -2   43.78    3.47
   6   8  -2   39.90    4.51
  -6  -8   2   39.09    3.70
  -6  -8   2   44.75    5.04
  -6  -8   2   38.95    4.50
  -6  -8   2   46.98    4.17
  -6  -8   2   40.85    3.78
  -6  -8   2   42.66    4.09
  -6  -8   2   45.52    4.54
  -6  -8   2   44.39    3.81
   5   8  -2   76.76    5.57
   5   8  -2   74.34    5.81
   5   8  -2   74.98    6.18
   5   8  -2   71.09    6.75
   5   8  -2   74.47    5.54
   5   8  -2   84.52    6.19
   5   8  -2   82.92    6.80
   5   8  -2   72.88    6.06
   5   8  -2   62.24    8.20
  -5  -8   2   84.37    6.78
  -5  -8   2   79.40    6.00
  -5  -8   2   74.02    6.21
  -5  -8   2   81.76    7.35
  -5  -8   2   65.63    6.04
  -5  -8   2   77.73    6.02
  -5  -8   2   77.67    5.94
  -5  -8   2   78.97    6.75
  -5  -8   2   78.29    6.34
   4   8  -2    0.52    0.48
   4   8  -2    0.50    1.02
   4   8  -2    0.88    0.77
   4   8  -2    0.22    0.47
   4   8  -2    0.85    0.39
   4   8  -2    3.54    1.08
   4   8  -2    0.28    0.69
   4   8  -2    0.37    0.45
  -4  -8   2    1.34    0.54
  -4  -8   2    0.89    0.50
  -4  -8   2    0.20    0.65
  -4  -8   2    0.18    0.40
  -4  -8   2   -0.13    0.49
  -4  -8   2    0.93    0.82
  -4  -8   2    0.36    0.84
  -4  -8   2    0.82    0.46
   3   8  -2   74.78    5.67
   3   8  -2   87.25    7.16
   3   8  -2   87.98    5.92
   3   8  -2   76.48    6.41
   3   8  -2   73.28    6.55
   3   8  -2   74.35    5.96
   3   8  -2   81.91    6.00
  -3  -8   2   81.05    5.99
  -3  -8   2   73.63    5.88
  -3  -8   2   71.63    6.27
  -3  -8   2   63.71    5.91
  -3  -8   2   82.51    6.57
  -3  -8   2   77.59    5.87
  -3  -8   2   80.96    6.37
   2   8  -2    3.60    1.12
   2   8  -2    4.90    1.24
   2   8  -2    3.10    1.43
   2   8  -2    4.04    0.97
   2   8  -2    4.24    0.70
   2   8  -2    4.79    0.84
  -2  -8   2    4.53    1.18
  -2  -8   2    3.36    0.59
  -2  -8   2    4.75    1.32
  -2  -8   2    3.45    0.62
  -2  -8   2    2.97    0.65
  -2  -8   2    3.76    0.66
  -2  -8   2    3.17    0.68
  -2  -8   2    3.26    1.04
  -2  -8   2    4.58    0.83
   1   8  -2   19.80    2.19
   1   8  -2   24.69    3.04
   1   8  -2   15.40    2.23
   1   8  -2   18.70    1.82
   1   8  -2   19.00    1.77
   1   8  -2   17.32    1.83
  -1  -8   2   17.79    2.05
  -1  -8   2   18.96    1.49
  -1  -8   2   17.87    1.60
  -1  -8   2   19.28    1.66
  -1  -8   2   15.87    1.75
  -1  -8   2   18.50    2.07
  -1  -8   2   16.17    2.63
  -1  -8   2   17.60    2.97
  -1  -8   2   18.56    1.55
  -1  -8   2   14.81    1.63
  -1  -8   2   14.38    2.41
  -1  -8   2   15.71    1.57
   0   8  -2   87.06    7.10
   0   8  -2   87.48    6.65
   0   8  -2   95.69    6.49
   0   8  -2   96.68    7.05
   0   8  -2   87.85    6.80
   0  -8   2   90.12    6.60
   0  -8   2   89.80    6.58
   0  -8   2   91.26    8.13
   0  -8   2   96.00    6.55
   0  -8   2   75.21    6.90
   0  -8   2   89.43    6.52
   0  -8   2   89.44    6.44
   0  -8   2   87.90    6.38
   0  -8   2   85.60    6.91
   0  -8   2   82.76    6.57
  -1   8  -2   14.37    1.97
  -1   8  -2   14.47    1.50
  -1   8  -2   13.68    1.78
  -1   8  -2   14.06    1.67
  -1   8  -2   15.81    1.50
  -1   8  -2   15.11    1.39
  -1   8  -2   17.73    2.29
   1  -8   2   15.20    1.37
   1  -8   2   15.05    1.63
   1  -8   2   15.18    1.42
   1  -8   2   16.28    2.38
   1  -8   2   20.60    3.07
   1  -8   2   14.68    1.52
   1  -8   2   16.45    1.47
   1  -8   2   15.05    1.61
   1  -8   2   12.09    2.11
   1  -8   2   14.72    1.31
   1  -8   2   16.08    2.32
   1  -8   2   15.87    1.44
   1  -8   2   16.93    1.39
  -2   8  -2    1.87    0.55
  -2   8  -2    2.48    0.85
  -2   8  -2    0.67    0.77
  -2   8  -2    1.82    0.45
   2  -8   2    2.23    0.56
   2  -8   2    2.14    0.75
   2  -8   2    2.00    0.61
   2  -8   2    2.02    0.51
   2  -8   2    2.44    0.58
[truncated: 2,208,285 more chars]
