# Supplementary material for: Ultraselective sequestration of Li+ and Mg2+ from brines via a reusable polyoxoniobate-based ion sponge
Source: Sci Adv. 2025 Dec 5;11(49):eadz7696. doi: 10.1126/sciadv.adz7696 (PMC12680045; doi:10.1126/sciadv.adz7696)
Supplement: Supplementary file 3 — Data S1 to S4 [file sciadv.adz7696_data_s1_to_s4.zip › adz7696_data_s3.cif]

data_mo_linfeng102ana
_audit_creation_date               2024-05-20
_audit_creation_method
;
Olex2 1.5-alpha
(compiled 2024.02.16 svn.r378c4104 for OlexSys, GUI svn.r6928)
;
_shelx_SHELXL_version_number       '2018/3'
_audit_contact_author_address      ?
_audit_contact_author_email        ?
_audit_contact_author_name         ''
_audit_contact_author_phone        ?
_publ_contact_author_id_orcid      ?
_publ_section_references
;
Dolomanov, O.V., Bourhis, L.J., Gildea, R.J, Howard, J.A.K. & Puschmann, H.
 (2009), J. Appl. Cryst. 42, 339-341.

Sheldrick, G.M. (2008). Acta Cryst. A64, 112-122.
;
_chemical_name_common              ?
_chemical_name_systematic          ?
_chemical_formula_moiety           'H13 Na3 Nb3 O16'
_chemical_formula_sum              'H13 Na3 Nb3 O16'
_chemical_formula_weight           616.80
_chemical_melting_point            ?
loop_
  _atom_type_symbol
  _atom_type_description
  _atom_type_scat_dispersion_real
  _atom_type_scat_dispersion_imag
  _atom_type_scat_source
 'H' 'H' 0.0000 0.0000 'International Tables Vol C Tables 4.2.6.8 and 6.1.1.4'
 'Na' 'Na' 0.0362 0.0249 'International Tables Vol C Tables 4.2.6.8 and 6.1.1.4'
 'Nb' 'Nb' -2.0727 0.6215
 'International Tables Vol C Tables 4.2.6.8 and 6.1.1.4'
 'O' 'O' 0.0106 0.0060 'International Tables Vol C Tables 4.2.6.8 and 6.1.1.4'

_shelx_space_group_comment
;
The symmetry employed for this shelxl refinement is uniquely defined
by the following loop, which should always be used as a source of
symmetry information in preference to the above space-group names.
They are only intended as comments.
;
_space_group_crystal_system        'orthorhombic'
_space_group_IT_number             58
_space_group_name_H-M_alt          'P n n m'
_space_group_name_Hall             '-P 2 2n'
loop_
  _space_group_symop_operation_xyz
 'x, y, z'
 '-x, -y, z'
 '-x+1/2, y+1/2, -z+1/2'
 'x+1/2, -y+1/2, -z+1/2'
 '-x, -y, -z'
 'x, y, -z'
 'x-1/2, -y-1/2, z-1/2'
 '-x-1/2, y-1/2, z-1/2'

_cell_length_a                     12.0538(10)
_cell_length_b                     12.6260(10)
_cell_length_c                     10.0226(7)
_cell_angle_alpha                  90
_cell_angle_beta                   90
_cell_angle_gamma                  90
_cell_volume                       1525.4(2)
_cell_formula_units_Z              4
_cell_measurement_reflns_used      7968
_cell_measurement_temperature      100.00
_cell_measurement_theta_max        26.362
_cell_measurement_theta_min        2.336
_shelx_estimated_absorpt_T_max     0.797
_shelx_estimated_absorpt_T_min     0.717
_exptl_absorpt_coefficient_mu      2.377
_exptl_absorpt_correction_T_max    0.3308
_exptl_absorpt_correction_T_min    0.2799
_exptl_absorpt_correction_type     multi-scan
_exptl_absorpt_process_details
;
SADABS-2016/2 (Bruker,2016/2) was used for absorption correction.
wR2(int) was 0.1444 before and 0.0709 after correction.
The Ratio of minimum to maximum transmission is 0.8461.
The \l/2 correction factor is Not present.
;
_exptl_absorpt_special_details     ?
_exptl_crystal_colour              colourless
_exptl_crystal_colour_primary      colourless
_exptl_crystal_density_diffrn      2.686
_exptl_crystal_density_meas        ?
_exptl_crystal_density_method      ?
_exptl_crystal_description         block
_exptl_crystal_F_000               1188
_exptl_crystal_size_max            0.15
_exptl_crystal_size_mid            0.12
_exptl_crystal_size_min            0.1
_exptl_transmission_factor_max     ?
_exptl_transmission_factor_min     ?
_diffrn_reflns_av_R_equivalents    0.0499
_diffrn_reflns_av_unetI/netI       0.0129
_diffrn_reflns_Laue_measured_fraction_full  0.995
_diffrn_reflns_Laue_measured_fraction_max  0.994
_diffrn_reflns_limit_h_max         15
_diffrn_reflns_limit_h_min         -15
_diffrn_reflns_limit_k_max         15
_diffrn_reflns_limit_k_min         -15
_diffrn_reflns_limit_l_max         12
_diffrn_reflns_limit_l_min         -12
_diffrn_reflns_number              68641
_diffrn_reflns_point_group_measured_fraction_full  0.995
_diffrn_reflns_point_group_measured_fraction_max  0.994
_diffrn_reflns_theta_full          25.242
_diffrn_reflns_theta_max           26.412
_diffrn_reflns_theta_min           2.336
_diffrn_ambient_temperature        100.00
_diffrn_detector_area_resol_mean   ?
_diffrn_measured_fraction_theta_full  0.995
_diffrn_measured_fraction_theta_max  0.994
_diffrn_measurement_device_type    'APEX 2'
_diffrn_measurement_method         ?
_diffrn_radiation_type             MoK\a
_diffrn_radiation_wavelength       0.71073
_diffrn_source                     ?
_reflns_Friedel_coverage           0.000
_reflns_Friedel_fraction_full      .
_reflns_Friedel_fraction_max       .
_reflns_number_gt                  1626
_reflns_number_total               1656
_reflns_special_details
;
 Reflections were merged by SHELXL according to the crystal
 class for the calculation of statistics and refinement.
 
 Structure factors included contributions from the .fab file.
 
 _reflns_Friedel_fraction is defined as the number of unique
 Friedel pairs measured divided by the number that would be
 possible theoretically, ignoring centric projections and
 systematic absences.
;
_reflns_threshold_expression       'I > 2\s(I)'
_computing_cell_refinement         'SAINT V8.40A (Bruker, 2019)'
_computing_data_collection         ?
_computing_data_reduction          'SAINT V8.40A (Bruker, 2019)'
_computing_molecular_graphics      'Olex2 1.5-alpha (Dolomanov et al., 2009)'
_computing_publication_material    'Olex2 1.5-alpha (Dolomanov et al., 2009)'
_computing_structure_refinement    'XL  (Sheldrick, 2008)'
_computing_structure_solution      ?
_refine_diff_density_max           1.052
_refine_diff_density_min           -0.626
_refine_diff_density_rms           0.092
_refine_ls_extinction_coef         .
_refine_ls_extinction_method       none
_refine_ls_goodness_of_fit_ref     1.085
_refine_ls_hydrogen_treatment      refxyz
_refine_ls_matrix_type             full
_refine_ls_number_parameters       138
_refine_ls_number_reflns           1656
_refine_ls_number_restraints       7
_refine_ls_R_factor_all            0.0175
_refine_ls_R_factor_gt             0.0171
_refine_ls_restrained_S_all        1.082
_refine_ls_shift/su_max            0.001
_refine_ls_shift/su_mean           0.000
_refine_ls_structure_factor_coef   Fsqd
_refine_ls_weighting_details      
 'w=1/[\s^2^(Fo^2^)+(0.0248P)^2^+2.6442P] where P=(Fo^2^+2Fc^2^)/3'
_refine_ls_weighting_scheme        calc
_refine_ls_wR_factor_gt            0.0463
_refine_ls_wR_factor_ref           0.0465
_refine_special_details            ?
_olex2_refinement_description
;
1. Fixed Uiso
 At 1.5 times of:
  All O(H) groups, All O(H,H) groups
2. Restrained distances
 O8-H8 = O11-H11 = O9-H9A = O9-H9B = O12-H12B = O12-H12A = O10-H10
 0.85 with sigma of 0.002
3. Others
 Fixed Sof: O10(0.25)
;
_atom_sites_solution_hydrogens     difmap
_atom_sites_solution_primary       ?
_atom_sites_solution_secondary     ?
loop_
  _atom_site_label
  _atom_site_type_symbol
  _atom_site_fract_x
  _atom_site_fract_y
  _atom_site_fract_z
  _atom_site_U_iso_or_equiv
  _atom_site_adp_type
  _atom_site_occupancy
  _atom_site_site_symmetry_order
  _atom_site_calc_flag
  _atom_site_refinement_flags_posn
  _atom_site_refinement_flags_adp
  _atom_site_refinement_flags_occupancy
  _atom_site_disorder_assembly
  _atom_site_disorder_group
 Nb1 Nb -0.04148(2) 0.68370(2) 0.500000 0.00824(8) Uani 1 2 d S T P . .
 Nb2 Nb 0.13442(2) 0.52730(2) 0.67058(2) 0.00983(8) Uani 1 1 d . . . . .
 Na3 Na 0.23259(10) 0.74241(10) 0.500000 0.0132(2) Uani 1 2 d S T P . .
 Na2 Na 0.50083(10) 0.68619(9) 0.500000 0.0138(2) Uani 1 2 d S T P . .
 Na1 Na 0.71764(10) 0.84184(11) 0.500000 0.0156(3) Uani 1 2 d S T P . .
 O1 O -0.07986(18) 0.81865(16) 0.500000 0.0137(4) Uani 1 2 d S T P . .
 O2 O 0.000000 0.500000 0.500000 0.0090(6) Uani 1 4 d S T P . .
 O3 O 0.08103(12) 0.67307(11) 0.63506(15) 0.0101(3) Uani 1 1 d . . . . .
 O4 O 0.000000 0.500000 0.7784(2) 0.0107(4) Uani 1 2 d S T P . .
 O5 O 0.14468(12) 0.37302(11) 0.63916(15) 0.0107(3) Uani 1 1 d . . . . .
 O6 O 0.23737(13) 0.55101(12) 0.79510(16) 0.0140(3) Uani 1 1 d . . . . .
 O7 O 0.22631(17) 0.54574(16) 0.500000 0.0109(4) Uani 1 2 d S T P . .
 O8 O 0.1901(2) 0.9205(2) 0.500000 0.0264(6) Uani 1 2 d DS T P . .
 H8 H 0.206(3) 0.956(2) 0.4303(19) 0.040 Uiso 1 1 d D U . . .
 O9 O 0.36501(13) 0.71486(14) 0.66803(15) 0.0147(3) Uani 1 1 d D . . . .
 H9A H 0.374(2) 0.7691(14) 0.717(2) 0.022 Uiso 1 1 d D U . . .
 H9B H 0.332(2) 0.6671(16) 0.713(2) 0.022 Uiso 1 1 d D U . . .
 O10 O 0.4515(4) 0.5052(4) 0.500000 0.0381(16) Uani 0.5 2 d DS T P . .
 H10 H 0.3825(11) 0.492(5) 0.500000 0.057 Uiso 1 2 d DS U P . .
 O11 O 0.5204(2) 0.87072(17) 0.500000 0.0161(5) Uani 1 2 d DS T P . .
 H11 H 0.506(2) 0.9083(18) 0.4317(17) 0.024 Uiso 1 1 d D U . . .
 O12 O 0.63957(17) 0.6939(2) 0.6597(2) 0.0429(7) Uani 1 1 d D . . . .
 H12A H 0.7056(12) 0.670(3) 0.662(4) 0.064 Uiso 1 1 d D U . . .
 H12B H 0.622(3) 0.730(3) 0.729(2) 0.064 Uiso 1 1 d D U . . .

loop_
  _atom_site_aniso_label
  _atom_site_aniso_U_11
  _atom_site_aniso_U_22
  _atom_site_aniso_U_33
  _atom_site_aniso_U_23
  _atom_site_aniso_U_13
  _atom_site_aniso_U_12
 Nb1 0.00937(14) 0.00777(14) 0.00759(13) 0.000 0.000 0.00032(9)
 Nb2 0.01078(11) 0.00892(11) 0.00978(11) -0.00020(6) -0.00334(6) -0.00010(6)
 Na3 0.0138(6) 0.0133(6) 0.0126(6) 0.000 0.000 -0.0019(5)
 Na2 0.0136(6) 0.0139(6) 0.0138(6) 0.000 0.000 -0.0009(5)
 Na1 0.0126(6) 0.0222(6) 0.0119(6) 0.000 0.000 0.0019(5)
 O1 0.0161(11) 0.0120(10) 0.0130(10) 0.000 0.000 0.0010(8)
 O2 0.0105(14) 0.0094(13) 0.0071(13) 0.000 0.000 0.0006(11)
 O3 0.0113(7) 0.0095(7) 0.0094(7) -0.0002(5) -0.0004(6) -0.0009(5)
 O4 0.0129(10) 0.0115(9) 0.0076(10) 0.000 0.000 0.0000(8)
 O5 0.0119(7) 0.0106(7) 0.0097(6) 0.0008(6) -0.0012(6) 0.0004(5)
 O6 0.0152(7) 0.0140(7) 0.0128(7) -0.0001(6) -0.0041(6) -0.0007(6)
 O7 0.0121(10) 0.0107(10) 0.0100(10) 0.000 0.000 -0.0002(8)
 O8 0.0351(14) 0.0183(12) 0.0257(13) 0.000 0.000 -0.0027(11)
 O9 0.0164(8) 0.0153(8) 0.0123(8) -0.0028(6) 0.0010(6) -0.0046(6)
 O10 0.012(2) 0.013(2) 0.089(5) 0.000 0.000 0.000(2)
 O11 0.0245(12) 0.0118(11) 0.0121(11) 0.000 0.000 0.0023(9)
 O12 0.0267(11) 0.0624(15) 0.0397(12) -0.0378(11) -0.0208(9) 0.0293(10)

_geom_special_details
;
 All esds (except the esd in the dihedral angle between two l.s. planes)
 are estimated using the full covariance matrix.  The cell esds are taken
 into account individually in the estimation of esds in distances, angles
 and torsion angles; correlations between esds in cell parameters are only
 used when they are defined by crystal symmetry.  An approximate (isotropic)
 treatment of cell esds is used for estimating esds involving l.s. planes.
;
loop_
  _geom_bond_atom_site_label_1
  _geom_bond_atom_site_label_2
  _geom_bond_distance
  _geom_bond_site_symmetry_2
  _geom_bond_publ_flag
 Nb1 Nb2 3.3578(3) 5_566 ?
 Nb1 Nb2 3.3578(3) 2_565 ?
 Nb1 Na3 3.3857(12) . ?
 Nb1 Na1 3.5238(13) 1_455 ?
 Nb1 O1 1.766(2) . ?
 Nb1 O2 2.3727(3) . ?
 Nb1 O3 2.0078(15) 6_556 ?
 Nb1 O3 2.0077(15) . ?
 Nb1 O5 2.0015(15) 5_566 ?
 Nb1 O5 2.0015(15) 2_565 ?
 Nb2 Nb2 3.3130(4) 2_565 ?
 Nb2 Na3 3.4205(11) . ?
 Nb2 O2 2.3805(2) . ?
 Nb2 O3 1.9820(14) . ?
 Nb2 O4 1.9778(11) . ?
 Nb2 O5 1.9771(15) . ?
 Nb2 O6 1.7853(15) . ?
 Nb2 O7 2.0504(12) . ?
 Na3 Na2 3.3103(17) . ?
 Na3 O3 2.4365(17) . ?
 Na3 O3 2.4365(17) 6_556 ?
 Na3 O7 2.484(2) . ?
 Na3 O8 2.306(3) . ?
 Na3 O9 2.3462(18) 6_556 ?
 Na3 O9 2.3462(18) . ?
 Na3 H9B 2.63(3) . ?
 Na2 Na1 3.2699(17) . ?
 Na2 O9 2.3765(17) . ?
 Na2 O9 2.3765(17) 6_556 ?
 Na2 O10 2.361(6) . ?
 Na2 O10 2.484(6) 5_666 ?
 Na2 O11 2.342(2) . ?
 Na2 O12 2.317(2) 6_556 ?
 Na2 O12 2.317(2) . ?
 Na1 O1 2.458(3) 1_655 ?
 Na1 O6 2.4707(17) 7_675 ?
 Na1 O6 2.4707(17) 4_566 ?
 Na1 O11 2.405(3) . ?
 Na1 O12 2.633(3) . ?
 Na1 O12 2.633(3) 6_556 ?
 O8 H8 0.850(2) . ?
 O8 H8 0.850(2) 6_556 ?
 O9 H9A 0.850(2) . ?
 O9 H9B 0.850(2) . ?
 O10 O10 1.176(10) 5_666 ?
 O10 H10 0.850(2) . ?
 O11 H11 0.850(2) . ?
 O11 H11 0.850(2) 6_556 ?
 O12 H12A 0.850(2) . ?
 O12 H12B 0.850(2) . ?

loop_
  _geom_angle_atom_site_label_1
  _geom_angle_atom_site_label_2
  _geom_angle_atom_site_label_3
  _geom_angle
  _geom_angle_site_symmetry_1
  _geom_angle_site_symmetry_3
  _geom_angle_publ_flag
 Nb2 Nb1 Nb2 61.214(9) 5_566 2_565 ?
 Nb2 Nb1 Na3 119.948(18) 5_566 . ?
 Nb2 Nb1 Na3 119.948(18) 2_565 . ?
 Nb2 Nb1 Na1 100.06(2) 5_566 1_455 ?
 Nb2 Nb1 Na1 100.06(2) 2_565 1_455 ?
 Na3 Nb1 Na1 132.84(3) . 1_455 ?
 O1 Nb1 Nb2 132.71(5) . 5_566 ?
 O1 Nb1 Nb2 132.71(5) . 2_565 ?
 O1 Nb1 Na3 92.54(8) . . ?
 O1 Nb1 Na1 40.30(8) . 1_455 ?
 O1 Nb1 O2 176.98(7) . . ?
 O1 Nb1 O3 104.91(7) . 6_556 ?
 O1 Nb1 O3 104.91(7) . . ?
 O1 Nb1 O5 100.51(7) . 2_565 ?
 O1 Nb1 O5 100.51(7) . 5_566 ?
 O2 Nb1 Nb2 45.149(6) . 5_566 ?
 O2 Nb1 Nb2 45.149(6) . 2_565 ?
 O2 Nb1 Na3 90.48(2) . . ?
 O2 Nb1 Na1 136.68(2) . 1_455 ?
 O3 Nb1 Nb2 122.39(4) 6_556 2_565 ?
 O3 Nb1 Nb2 81.32(4) . 2_565 ?
 O3 Nb1 Nb2 81.32(4) 6_556 5_566 ?
 O3 Nb1 Nb2 122.38(4) . 5_566 ?
 O3 Nb1 Na3 45.33(4) . . ?
 O3 Nb1 Na3 45.33(4) 6_556 . ?
 O3 Nb1 Na1 130.08(4) 6_556 1_455 ?
 O3 Nb1 Na1 130.09(4) . 1_455 ?
 O3 Nb1 O2 77.27(4) 6_556 . ?
 O3 Nb1 O2 77.27(4) . . ?
 O3 Nb1 O3 84.79(8) . 6_556 ?
 O5 Nb1 Nb2 32.22(4) 2_565 2_565 ?
 O5 Nb1 Nb2 32.22(4) 5_566 5_566 ?
 O5 Nb1 Nb2 82.16(4) 2_565 5_566 ?
 O5 Nb1 Nb2 82.16(4) 5_566 2_565 ?
 O5 Nb1 Na3 133.22(4) 5_566 . ?
 O5 Nb1 Na3 133.22(4) 2_565 . ?
 O5 Nb1 Na1 71.98(4) 2_565 1_455 ?
 O5 Nb1 Na1 71.98(4) 5_566 1_455 ?
 O5 Nb1 O2 77.36(4) 2_565 . ?
 O5 Nb1 O2 77.36(4) 5_566 . ?
 O5 Nb1 O3 154.57(6) 2_565 6_556 ?
 O5 Nb1 O3 154.57(6) 5_566 . ?
 O5 Nb1 O3 87.90(6) 2_565 . ?
 O5 Nb1 O3 87.90(6) 5_566 6_556 ?
 O5 Nb1 O5 88.35(8) 5_566 2_565 ?
 Nb1 Nb2 Na3 119.401(13) 5_566 . ?
 Nb2 Nb2 Nb1 60.568(6) 2_565 5_566 ?
 Nb2 Nb2 Na3 120.24(2) 2_565 . ?
 O2 Nb2 Nb1 44.960(5) . 5_566 ?
 O2 Nb2 Nb2 45.905(6) . 2_565 ?
 O2 Nb2 Na3 89.511(16) . . ?
 O3 Nb2 Nb1 122.48(4) . 5_566 ?
 O3 Nb2 Nb2 82.86(4) . 2_565 ?
 O3 Nb2 Na3 44.37(5) . . ?
 O3 Nb2 O2 77.55(4) . . ?
 O3 Nb2 O7 85.42(7) . . ?
 O4 Nb2 Nb1 82.34(4) . 5_566 ?
 O4 Nb2 Nb2 33.12(5) . 2_565 ?
 O4 Nb2 Na3 134.02(2) . . ?
 O4 Nb2 O2 79.02(5) . . ?
 O4 Nb2 O3 89.66(4) . . ?
 O4 Nb2 O7 156.63(7) . . ?
 O5 Nb2 Nb1 32.66(4) . 5_566 ?
 O5 Nb2 Nb2 81.73(4) . 2_565 ?
 O5 Nb2 Na3 132.93(5) . . ?
 O5 Nb2 O2 77.62(4) . . ?
 O5 Nb2 O3 155.04(6) . . ?
 O5 Nb2 O4 88.09(4) . . ?
 O5 Nb2 O7 86.86(7) . . ?
 O6 Nb2 Nb1 136.13(5) . 5_566 ?
 O6 Nb2 Nb2 135.63(5) . 2_565 ?
 O6 Nb2 Na3 88.61(5) . . ?
 O6 Nb2 O2 178.10(5) . . ?
 O6 Nb2 O3 101.28(7) . . ?
 O6 Nb2 O4 102.52(7) . . ?
 O6 Nb2 O5 103.48(7) . . ?
 O6 Nb2 O7 100.86(7) . . ?
 O7 Nb2 Nb1 81.13(5) . 5_566 ?
 O7 Nb2 Nb2 123.51(5) . 2_565 ?
 O7 Nb2 Na3 46.06(6) . . ?
 O7 Nb2 O2 77.60(5) . . ?
 Nb1 Na3 Nb2 59.243(19) . 6_556 ?
 Nb1 Na3 Nb2 59.242(19) . . ?
 Nb1 Na3 H9B 111.5(3) . . ?
 Nb2 Na3 Nb2 59.98(2) 6_556 . ?
 Nb2 Na3 H9B 106.1(5) 6_556 . ?
 Nb2 Na3 H9B 57.6(3) . . ?
 Na2 Na3 Nb1 154.97(4) . . ?
 Na2 Na3 Nb2 99.65(3) . 6_556 ?
 Na2 Na3 Nb2 99.65(3) . . ?
 Na2 Na3 H9B 58.4(5) . . ?
 O3 Na3 Nb1 35.88(4) . . ?
 O3 Na3 Nb1 35.88(4) 6_556 . ?
 O3 Na3 Nb2 34.67(4) . . ?
 O3 Na3 Nb2 34.67(4) 6_556 6_556 ?
 O3 Na3 Nb2 74.51(5) . 6_556 ?
 O3 Na3 Nb2 74.51(5) 6_556 . ?
 O3 Na3 Na2 130.94(5) 6_556 . ?
 O3 Na3 Na2 130.94(5) . . ?
 O3 Na3 O3 67.50(8) 6_556 . ?
 O3 Na3 O7 67.54(6) . . ?
 O3 Na3 O7 67.54(6) 6_556 . ?
 O3 Na3 H9B 131.6(4) 6_556 . ?
 O3 Na3 H9B 76.2(4) . . ?
 O7 Na3 Nb1 75.61(6) . . ?
 O7 Na3 Nb2 36.47(3) . . ?
 O7 Na3 Nb2 36.47(3) . 6_556 ?
 O7 Na3 Na2 79.36(6) . . ?
 O7 Na3 H9B 69.7(5) . . ?
 O8 Na3 Nb1 89.82(8) . . ?
 O8 Na3 Nb2 134.22(6) . 6_556 ?
 O8 Na3 Nb2 134.22(6) . . ?
 O8 Na3 Na2 115.21(8) . . ?
 O8 Na3 O3 100.60(8) . . ?
 O8 Na3 O3 100.60(8) . 6_556 ?
 O8 Na3 O7 165.43(10) . . ?
 O8 Na3 O9 107.19(7) . . ?
 O8 Na3 O9 107.19(7) . 6_556 ?
 O8 Na3 H9B 117.0(6) . . ?
 O9 Na3 Nb1 129.15(5) 6_556 . ?
 O9 Na3 Nb1 129.15(5) . . ?
 O9 Na3 Nb2 76.05(5) 6_556 6_556 ?
 O9 Na3 Nb2 118.45(6) 6_556 . ?
 O9 Na3 Nb2 76.05(5) . . ?
 O9 Na3 Nb2 118.45(6) . 6_556 ?
 O9 Na3 Na2 45.87(4) 6_556 . ?
 O9 Na3 Na2 45.87(4) . . ?
 O9 Na3 O3 93.33(5) 6_556 6_556 ?
 O9 Na3 O3 148.83(8) 6_556 . ?
 O9 Na3 O3 148.83(8) . 6_556 ?
 O9 Na3 O3 93.33(5) . . ?
 O9 Na3 O7 82.68(6) 6_556 . ?
 O9 Na3 O7 82.68(6) . . ?
 O9 Na3 O9 91.74(9) . 6_556 ?
 O9 Na3 H9B 102.6(5) 6_556 . ?
 O9 Na3 H9B 18.6(3) . . ?
 Na1 Na2 Na3 130.67(5) . . ?
 O9 Na2 Na3 45.13(4) 6_556 . ?
 O9 Na2 Na3 45.12(4) . . ?
 O9 Na2 Na1 117.33(5) 6_556 . ?
 O9 Na2 Na1 117.33(5) . . ?
 O9 Na2 O9 90.25(9) 6_556 . ?
 O9 Na2 O10 107.91(10) . 5_666 ?
 O9 Na2 O10 107.91(10) 6_556 5_666 ?
 O10 Na2 Na3 87.80(13) . . ?
 O10 Na2 Na3 115.75(13) 5_666 . ?
 O10 Na2 Na1 141.53(14) . . ?
 O10 Na2 Na1 113.58(13) 5_666 . ?
 O10 Na2 O9 88.51(10) . . ?
 O10 Na2 O9 88.51(10) . 6_556 ?
 O10 Na2 O10 28.0(2) . 5_666 ?
 O11 Na2 Na3 83.41(7) . . ?
 O11 Na2 Na1 47.27(7) . . ?
 O11 Na2 O9 85.29(7) . . ?
 O11 Na2 O9 85.29(7) . 6_556 ?
 O11 Na2 O10 160.84(15) . 5_666 ?
 O11 Na2 O10 171.21(15) . . ?
 O12 Na2 Na3 134.10(6) . . ?
 O12 Na2 Na3 134.10(6) 6_556 . ?
 O12 Na2 Na1 52.97(8) . . ?
 O12 Na2 Na1 52.97(8) 6_556 . ?
 O12 Na2 O9 90.07(7) . . ?
 O12 Na2 O9 90.07(7) 6_556 6_556 ?
 O12 Na2 O9 168.63(10) . 6_556 ?
 O12 Na2 O9 168.63(10) 6_556 . ?
 O12 Na2 O10 82.77(11) . 5_666 ?
 O12 Na2 O10 102.86(12) 6_556 . ?
 O12 Na2 O10 102.86(12) . . ?
 O12 Na2 O10 82.77(11) 6_556 5_666 ?
 O12 Na2 O11 83.41(8) 6_556 . ?
 O12 Na2 O11 83.41(8) . . ?
 O12 Na2 O12 87.39(13) . 6_556 ?
 Na2 Na1 Nb1 108.54(4) . 1_655 ?
 O1 Na1 Nb1 27.68(5) 1_655 1_655 ?
 O1 Na1 Na2 136.22(7) 1_655 . ?
 O1 Na1 O6 88.26(6) 1_655 7_675 ?
 O1 Na1 O6 88.26(6) 1_655 4_566 ?
 O1 Na1 O12 105.68(7) 1_655 6_556 ?
 O1 Na1 O12 105.69(7) 1_655 . ?
 O6 Na1 Nb1 103.35(5) 7_675 1_655 ?
 O6 Na1 Nb1 103.35(5) 4_566 1_655 ?
 O6 Na1 Na2 113.95(5) 4_566 . ?
 O6 Na1 Na2 113.95(5) 7_675 . ?
 O6 Na1 O6 112.45(9) 4_566 7_675 ?
 O6 Na1 O12 85.26(6) 4_566 . ?
 O6 Na1 O12 158.11(7) 7_675 . ?
 O6 Na1 O12 158.11(7) 4_566 6_556 ?
 O6 Na1 O12 85.26(6) 7_675 6_556 ?
 O11 Na1 Nb1 154.20(7) . 1_655 ?
 O11 Na1 Na2 45.66(6) . . ?
 O11 Na1 O1 178.12(10) . 1_655 ?
 O11 Na1 O6 90.69(6) . 4_566 ?
 O11 Na1 O6 90.69(6) . 7_675 ?
 O11 Na1 O12 75.78(7) . . ?
 O11 Na1 O12 75.78(7) . 6_556 ?
 O12 Na1 Nb1 83.84(5) . 1_655 ?
 O12 Na1 Nb1 83.84(5) 6_556 1_655 ?
 O12 Na1 Na2 44.62(5) . . ?
 O12 Na1 Na2 44.62(5) 6_556 . ?
 O12 Na1 O12 74.86(9) . 6_556 ?
 Nb1 O1 Na1 112.03(11) . 1_455 ?
 Nb1 O2 Nb1 180.0 . 5_566 ?
 Nb1 O2 Nb2 90.109(6) 5_566 5_566 ?
 Nb1 O2 Nb2 89.891(6) 5_566 . ?
 Nb1 O2 Nb2 89.891(6) . 5_566 ?
 Nb1 O2 Nb2 90.109(6) 5_566 2_565 ?
 Nb1 O2 Nb2 90.108(6) . . ?
 Nb1 O2 Nb2 89.891(6) 5_566 6_556 ?
 Nb1 O2 Nb2 89.891(6) . 2_565 ?
 Nb1 O2 Nb2 90.109(6) . 6_556 ?
 Nb2 O2 Nb2 180.0 . 5_566 ?
 Nb2 O2 Nb2 91.809(11) 5_566 2_565 ?
 Nb2 O2 Nb2 88.191(11) . 2_565 ?
 Nb2 O2 Nb2 91.809(11) . 6_556 ?
 Nb2 O2 Nb2 180.0 6_556 2_565 ?
 Nb2 O2 Nb2 88.191(11) 5_566 6_556 ?
 Nb1 O3 Na3 98.80(6) . . ?
 Nb2 O3 Nb1 114.96(7) . . ?
 Nb2 O3 Na3 100.95(6) . . ?
 Nb2 O4 Nb2 113.76(10) . 2_565 ?
 Nb2 O5 Nb1 115.13(7) . 5_566 ?
 Nb2 O6 Na1 127.30(8) . 7_576 ?
 Nb2 O7 Nb2 112.99(10) 6_556 . ?
 Nb2 O7 Na3 97.47(7) . . ?
 Nb2 O7 Na3 97.47(7) 6_556 . ?
 Na3 O8 H8 117(2) . 6_556 ?
 Na3 O8 H8 117(2) . . ?
 H8 O8 H8 111(5) . 6_556 ?
 Na3 O9 Na2 89.00(6) . . ?
 Na3 O9 H9A 112.7(19) . . ?
 Na3 O9 H9B 100(2) . . ?
 Na2 O9 H9A 116.1(19) . . ?
 Na2 O9 H9B 126(2) . . ?
 H9A O9 H9B 109(3) . . ?
 Na2 O10 Na2 152.0(2) . 5_666 ?
 Na2 O10 H10 116(4) . . ?
 Na2 O10 H10 92(4) 5_666 . ?
 O10 O10 Na2 70.2(5) 5_666 5_666 ?
 O10 O10 Na2 81.9(5) 5_666 . ?
 O10 O10 H10 162(4) 5_666 . ?
 Na2 O11 Na1 87.07(9) . . ?
 Na2 O11 H11 122.3(19) . 6_556 ?
 Na2 O11 H11 122.3(19) . . ?
 Na1 O11 H11 106.5(19) . 6_556 ?
 Na1 O11 H11 106.5(19) . . ?
 H11 O11 H11 107(4) . 6_556 ?
 Na2 O12 Na1 82.41(9) . . ?
 Na2 O12 H12A 133(3) . . ?
 Na2 O12 H12B 114(3) . . ?
 Na1 O12 H12A 86(3) . . ?
 Na1 O12 H12B 102(3) . . ?
 H12A O12 H12B 114(4) . . ?

loop_
  _geom_torsion_atom_site_label_1
  _geom_torsion_atom_site_label_2
  _geom_torsion_atom_site_label_3
  _geom_torsion_atom_site_label_4
  _geom_torsion
  _geom_torsion_site_symmetry_1
  _geom_torsion_site_symmetry_2
  _geom_torsion_site_symmetry_3
  _geom_torsion_site_symmetry_4
  _geom_torsion_publ_flag
 Nb1 Nb2 O6 Na1 -134.83(7) 5_566 . . 7_576 ?
 Nb2 Nb1 O1 Na1 -43.86(5) 2_565 . . 1_455 ?
 Nb2 Nb1 O1 Na1 43.86(5) 5_566 . . 1_455 ?
 Nb2 Nb2 O6 Na1 -42.00(13) 2_565 . . 7_576 ?
 Na3 Nb1 O1 Na1 180.0 . . . 1_455 ?
 Na3 Nb2 O6 Na1 92.07(9) . . . 7_576 ?
 O3 Nb1 O1 Na1 -135.76(5) . . . 1_455 ?
 O3 Nb1 O1 Na1 135.76(5) 6_556 . . 1_455 ?
 O3 Nb2 O6 Na1 49.28(11) . . . 7_576 ?
 O4 Nb2 O6 Na1 -42.89(10) . . . 7_576 ?
 O5 Nb1 O1 Na1 45.14(4) 5_566 . . 1_455 ?
 O5 Nb1 O1 Na1 -45.14(4) 2_565 . . 1_455 ?
 O5 Nb2 O6 Na1 -133.93(9) . . . 7_576 ?
 O7 Nb2 O6 Na1 136.72(10) . . . 7_576 ?

_smtbx_masks_special_details       ?
loop_
  _smtbx_masks_void_nr
  _smtbx_masks_void_average_x
  _smtbx_masks_void_average_y
  _smtbx_masks_void_average_z
  _smtbx_masks_void_volume
  _smtbx_masks_void_count_electrons
  _smtbx_masks_void_content
 1 0.000 0.000 0.500 42.7 27.6 ?
 2 0.500 0.500 0.000 42.7 27.6 ?

_smtbx_masks_void_probe_radius     1.2
_smtbx_masks_void_truncation_radius  1.2
_shelx_res_file
;
TITL mo_Linfeng102aNa_0ma_a.res in Pnnm
    mo_linfeng102ana.res
    created by SHELXL-2018/3 at 07:58:05 on 20-May-2024
REM Old TITL __TMP__ in Pnnm
REM SHELXT solution in Pnnm
REM R1 0.065, Rweak 0.002, Alpha 0.022, Orientation as input
REM Formula found by SHELXT: Na Nb O6
CELL 0.71073 12.0538 12.626 10.0226 90 90 90
ZERR 4 0.001 0.001 0.0007 0 0 0
LATT 1
SYMM -X,-Y,+Z
SYMM 0.5-X,0.5+Y,0.5-Z
SYMM 0.5+X,0.5-Y,0.5-Z
SFAC H Na Nb O
UNIT 52 12 12 64
DFIX 0.85 0.002 O8 H8 O11 H11 O9 H9a O9 H9b O12 H12b O12 H12a O10 H10

L.S. 20
PLAN  2
SIZE 0.1 0.12 0.15
TEMP -173.15
CONF
LIST 4
MORE -1
BOND $H
ABIN
fmap 2
acta
OMIT 0 3 3
OMIT 1 6 0
OMIT 2 3 1
REM <olex2.extras>
REM <HklSrc "%.\\mo_Linfeng102aNa_reint.hkl">
REM </olex2.extras>

WGHT    0.024800    2.644200
FVAR       0.06162
NB1   3   -0.041480    0.683703    0.500000    10.50000    0.00937    0.00777 =
         0.00759    0.00000    0.00000    0.00032
NB2   3    0.134416    0.527298    0.670580    11.00000    0.01078    0.00892 =
         0.00978   -0.00020   -0.00334   -0.00010
NA3   2    0.232593    0.742408    0.500000    10.50000    0.01383    0.01332 =
         0.01257    0.00000    0.00000   -0.00187
NA2   2    0.500831    0.686188    0.500000    10.50000    0.01364    0.01385 =
         0.01378    0.00000    0.00000   -0.00088
NA1   2    0.717644    0.841842    0.500000    10.50000    0.01263    0.02222 =
         0.01192    0.00000    0.00000    0.00185
O1    4   -0.079856    0.818652    0.500000    10.50000    0.01612    0.01198 =
         0.01296    0.00000    0.00000    0.00098
O2    4    0.000000    0.500000    0.500000    10.25000    0.01051    0.00938 =
         0.00706    0.00000    0.00000    0.00064
O3    4    0.081028    0.673069    0.635057    11.00000    0.01132    0.00951 =
         0.00940   -0.00022   -0.00044   -0.00091
O4    4    0.000000    0.500000    0.778400    10.50000    0.01288    0.01153 =
         0.00757    0.00000    0.00000    0.00004
O5    4    0.144683    0.373017    0.639163    11.00000    0.01192    0.01056 =
         0.00970    0.00079   -0.00122    0.00043
O6    4    0.237366    0.551012    0.795100    11.00000    0.01523    0.01398 =
         0.01276   -0.00012   -0.00407   -0.00065
O7    4    0.226312    0.545741    0.500000    10.50000    0.01206    0.01073 =
         0.00997    0.00000    0.00000   -0.00025
O8    4    0.190126    0.920521    0.500000    10.50000    0.03510    0.01831 =
         0.02565    0.00000    0.00000   -0.00273
H8    1    0.206457    0.955540    0.430279    11.00000   -1.50000
O9    4    0.365006    0.714861    0.668028    11.00000    0.01642    0.01532 =
         0.01229   -0.00278    0.00103   -0.00462
H9A   1    0.374431    0.769064    0.717010    11.00000   -1.50000
H9B   1    0.332215    0.667140    0.712984    11.00000   -1.50000
O10   4    0.451516    0.505248    0.500000    10.25000    0.01236    0.01255 =
         0.08943    0.00000    0.00000   -0.00045
H10   1    0.382457    0.491641    0.500000    10.50000   -1.50000
O11   4    0.520432    0.870717    0.500000    10.50000    0.02445    0.01177 =
         0.01210    0.00000    0.00000    0.00228
H11   1    0.506221    0.908257    0.431731    11.00000   -1.50000
O12   4    0.639569    0.693938    0.659707    11.00000    0.02674    0.06240 =
         0.03965   -0.03776   -0.02075    0.02926
H12A  1    0.705564    0.670284    0.661573    11.00000   -1.50000
H12B  1    0.622072    0.729588    0.728505    11.00000   -1.50000
HKLF 4


REM  mo_Linfeng102aNa_0ma_a.res in Pnnm
REM wR2 = 0.046510, GooF = S = 1.08495, Restrained GooF = 1.08247 for all data
REM R1 = 0.017147 for 1626 Fo > 4sig(Fo) and 0.017486 for all 1656 data
REM 138 parameters refined using 7 restraints

END

WGHT      0.0230      2.6318

REM Highest difference peak  1.052,  deepest hole -0.626,  1-sigma level  0.092
Q1    1   0.0000  1.0000  0.5000  10.25000  0.05    1.05
Q2    1   0.1446  0.9046  0.4367  11.00000  0.05    0.52
;
_shelx_res_checksum                24120
_shelx_hkl_file
;
   0   0   1    0.00    0.02
   0   0   1    0.00    0.01
   0   0   1    0.02    0.02
   0   0   1    0.02    0.02
   0   0   1    0.01    0.04
   0   0   1    0.00    0.02
   0   0   1   -0.01    0.07
   0   0  -1    0.01    0.02
   0   0  -1   -0.02    0.02
   0   0  -1    0.02    0.02
   0   0  -1   -0.02    0.02
   0   0  -1    0.01    0.02
   0   0   2   18.51    0.84
   0   0   2   20.07    0.86
   0   0   2   18.81    0.84
   0   0   2   18.82    0.82
   0   0   2   17.98    0.78
   0   0   2   18.68    0.79
   0   0  -2   17.79    0.83
   0   0  -2   18.96    0.82
   0   0   2   17.92    0.80
   0   0  -2   18.76    0.79
   0   0  -2   18.47    0.80
   0   0   3    0.03    0.05
   0   0   3    0.07    0.07
   0   0   3    0.01    0.03
   0   0   3    0.04    0.05
   0   0  -3   -0.01    0.05
   0   0   3    0.02    0.05
   0   0  -3    0.01    0.06
   0   0  -3   -0.02    0.05
   0   0  -3   -0.04    0.03
   0   0  -3    0.00    0.03
   0   0  -3   -0.01    0.04
   0   0   3    0.01    0.08
   0   0   3    0.00    0.06
   0   0   3   -0.05    0.12
   0   0   3   -0.03    0.05
   0   0   3    0.06    0.07
   0   0  -3    0.04    0.05
   0   0   3    0.00    0.03
   0   0   4   92.94    3.72
   0   0   5   -0.04    0.03
   0   0   5   -0.02    0.08
   0   0  -5   -0.01    0.03
   0   0  -5    0.08    0.06
   0   0  -5    0.05    0.08
   0   0  -5    0.02    0.07
   0   0   5    0.08    0.06
   0   0   5   -0.01    0.07
   0   0   5    0.01    0.07
   0   0   5   -0.01    0.03
   0   0   5    0.07    0.10
   0   0   5    0.11    0.08
   0   0   5    0.00    0.04
   0   0   5    0.13    0.10
   0   0  -5   -0.02    0.04
   0   0   5   -0.01    0.06
   0   0   5   -0.12    0.11
   0   0   6 1000.00   38.41
   0   0   7    0.01    0.09
   0   0  -7    0.04    0.08
   0   0   7    0.14    0.13
   0   0   7    0.02    0.04
   0   0   7   -0.01    0.07
   0   0  -7    0.14    0.08
   0   0  -7   -0.02    0.07
   0   0  -7   -0.03    0.06
   0   0   7    0.03    0.07
   0   0   7    0.08    0.08
   0   0   7    0.04    0.08
   0   0   7    0.01    0.05
   0   0  -7    0.09    0.05
   0   0   7    0.14    0.11
   0   0   7   -0.01    0.10
   0   0   7    0.00    0.11
   0   0   7   -0.13    0.07
   0   0  -7    0.19    0.16
   0   0   7    0.15    0.12
   0   0  -8   33.92    1.65
   0   0  -8   31.74    1.77
   0   0  -8   30.15    1.35
   0   0  -8   33.73    1.42
   0   0   8   28.49    1.66
   0   0   8   30.93    1.43
   0   0   8   31.95    1.48
   0   0   8   30.74    1.63
   0   0  -8   33.26    1.62
   0   0   8   33.90    1.66
   0   0   8   30.88    1.73
   0   0   8   30.09    1.58
   0   0   8   32.65    1.46
   0   0   8   32.20    1.64
   0   0  -8   32.78    1.49
   0   0   8   33.13    1.39
   0   0   8   31.39    1.49
   0   0   8   31.14    1.68
   0   0   8   32.68    1.36
   0   0   9    0.00    0.04
   0   0  -9    0.02    0.09
   0   0   9   -0.07    0.08
   0   0   9    0.11    0.11
   0   0  -9    0.07    0.05
   0   0  -9    0.02    0.10
   0   0  -9   -0.02    0.08
   0   0   9    0.09    0.15
   0   0  -9   -0.01    0.04
   0   0   9   -0.03    0.05
   0   0   9    0.05    0.07
   0   0   9   -0.02    0.06
   0   0   9   -0.02    0.15
   0   0   9    0.12    0.07
   0   0 -10   30.96    1.37
   0   0  10   32.59    1.39
   0   0 -10   33.06    1.73
   0   0  10   33.57    1.83
   0   0  10   31.36    1.48
   0   0  10   33.15    1.64
   0   0 -10   33.63    1.60
   0   0  10   30.32    1.47
   0   0  10   30.10    1.46
   0   0 -10   30.66    1.34
   0   0  10   33.81    1.59
   0   0  10   32.80    1.43
   0   0  10   33.19    1.39
   0   0 -10   29.13    1.66
   0   0  11    0.13    0.16
   0   0 -11    0.27    0.18
   0   0  11    0.02    0.13
   0   0  11   -0.07    0.16
   0   0 -11    0.02    0.03
   0   0  11    0.09    0.05
   0   0 -11    0.03    0.09
   0   0 -11    0.12    0.09
   0   0 -11    0.06    0.03
   0   0  11    0.07    0.08
   0   0  11    0.05    0.03
   0   0  11    0.12    0.06
   0   0 -12  162.01    6.73
   0   0  12  157.80    6.40
  -1   0   1  210.23    8.06
   1   0   1  206.95    8.00
  -1   0  -1  207.31    8.00
   1   0   2    0.05    0.06
  -1   0   2    0.06    0.04
  -1   0  -2   -0.01    0.04
  -1   0  -2    0.03    0.04
   1   0  -2    0.12    0.08
   1   0   2   -0.04    0.04
   1   0   2    0.04    0.05
   1   0   2    0.01    0.05
  -1   0   2   -0.01    0.06
  -1   0  -2   -0.04    0.04
  -1   0  -2    0.03    0.02
  -1   0   2    0.02    0.03
  -1   0   2    0.06    0.06
   1   0   2   -0.01    0.04
  -1   0   2    0.03    0.02
  -1   0   2    0.00    0.03
   1   0   2    0.06    0.03
  -1   0   2   -0.03    0.09
  -1   0  -2    0.01    0.02
   1   0   2   -0.03    0.01
   1   0   2    0.05    0.05
  -1   0  -2   -0.05    0.05
  -1   0  -2    0.01    0.03
   1   0  -2    0.03    0.09
  -1   0   2   -0.02    0.05
  -1   0  -2   -0.01    0.04
   1   0   2    0.03    0.05
   1   0   2    0.03    0.05
   1   0   2    0.00    0.02
   1   0  -2    0.03    0.05
  -1   0   2   -0.02    0.04
   1   0  -2    0.04    0.04
   1   0  -2   -0.02    0.01
   1   0  -2    0.04    0.05
  -1   0  -2    0.05    0.05
  -1   0   3   18.17    0.81
   1   0  -3   18.02    1.00
  -1   0   3   18.10    0.88
   1   0   3   18.80    0.78
  -1   0   3   16.75    0.99
  -1   0  -3   17.83    0.91
   1   0   3   17.99    0.91
  -1   0  -3   19.91    0.93
  -1   0  -3   19.50    0.86
   1   0  -3   17.74    0.89
  -1   0  -3   17.89    0.76
  -1   0   3   17.40    0.89
  -1   0   3   19.00    0.77
  -1   0   3   17.80    0.85
  -1   0   3   18.79    0.91
   1   0   3   18.52    0.80
  -1   0   3   19.71    1.17
  -1   0  -3   18.76    0.86
   1   0   3   19.15    0.90
   1   0   3   18.41    0.77
  -1   0  -3   19.08    0.88
   1   0   3   18.82    0.91
   1   0   3   18.29    0.84
  -1   0   3   18.55    0.81
   1   0  -3   18.27    0.82
  -1   0  -3   19.68    0.92
   1   0   3   19.23    0.86
   1   0  -3   19.74    0.87
  -1   0   3   18.61    0.88
   1   0   3   20.49    0.88
   1   0   3   19.89    0.90
   1   0  -3   19.10    0.87
   1   0  -3   18.25    0.78
   1   0  -3   18.99    1.15
   1   0   4    0.07    0.08
   1   0   4   -0.02    0.03
  -1   0   4    0.09    0.08
  -1   0  -4    0.00    0.04
  -1   0   4    0.10    0.13
  -1   0   4    0.10    0.18
   1   0   4   -0.07    0.06
  -1   0  -4    0.06    0.07
   1   0   4    0.01    0.06
   1   0   4    0.08    0.06
  -1   0   4    0.11    0.08
   1   0  -4    0.01    0.12
   1   0   4    0.16    0.05
  -1   0   4    0.06    0.07
   1   0  -4    0.02    0.04
   1   0  -4    0.00    0.05
   1   0  -4   -0.07    0.04
   1   0  -4    0.00    0.03
  -1   0  -4    0.04    0.03
  -1   0   4    0.00    0.06
  -1   0   4    0.09    0.08
  -1   0   4    0.00    0.03
   1   0   4    0.01    0.06
   1   0   4    0.04    0.07
  -1   0  -4    0.03    0.06
   1   0   4   -0.04    0.03
   1   0   4    0.03    0.06
   1   0  -4    0.10    0.09
   1   0   4    0.02    0.06
   1   0   4    0.03    0.03
  -1   0  -4    0.02    0.07
  -1   0   4   -0.04    0.02
  -1   0   4    0.13    0.08
  -1   0  -4   -0.04    0.04
  -1   0   4    0.04    0.05
   1   0  -4    0.03    0.08
  -1   0  -4    0.00    0.06
  -1   0  -4    0.24    0.17
  -1   0  -4   -0.04    0.04
  -1   0   5   69.89    3.16
  -1   0   5   58.90    2.67
  -1   0  -5   63.17    2.78
   1   0   5   58.48    2.58
  -1   0  -5   66.16    2.85
   1   0  -5   62.48    2.80
   1   0   5   65.77    2.72
  -1   0   5   63.01    2.77
  -1   0   5   62.34    2.76
  -1   0  -5   66.58    2.72
  -1   0   5   62.19    2.76
   1   0   5   60.70    2.57
  -1   0  -5   63.07    2.65
  -1   0  -5   63.61    2.56
  -1   0  -5   64.95    2.79
   1   0  -5   69.67    3.14
   1   0   5   63.10    2.75
  -1   0   5   61.53    2.68
   1   0  -5   63.28    2.69
   1   0   5   64.31    2.75
   1   0  -5   64.71    2.91
   1   0   5   62.79    2.75
   1   0   6   -0.06    0.07
  -1   0   6    0.00    0.05
   1   0  -6    0.02    0.05
   1   0  -6    0.04    0.12
  -1   0   6    0.03    0.11
  -1   0   6    0.03    0.04
  -1   0   6   -0.01    0.06
  -1   0   6    0.18    0.24
  -1   0  -6    0.01    0.05
  -1   0  -6   -0.03    0.09
  -1   0  -6    0.01    0.07
   1   0  -6    0.13    0.07
   1   0  -6    0.21    0.18
  -1   0   6   -0.07    0.04
   1   0   6   -0.06    0.07
   1   0   6    0.08    0.10
   1   0   6   -0.01    0.07
   1   0  -6   -0.07    0.09
   1   0   6   -0.07    0.06
   1   0  -6    0.05    0.13
   1   0  -6    0.03    0.06
  -1   0   6    0.09    0.09
   1   0   6    0.00    0.09
   1   0   6    0.03    0.04
  -1   0  -6    0.09    0.12
  -1   0  -6    0.03    0.07
  -1   0   6   -0.02    0.07
   1   0   6    0.06    0.05
   1   0   6   -0.10    0.06
   1   0   6   -0.03    0.06
   1   0   6   -0.03    0.06
  -1   0   6    0.16    0.16
  -1   0  -6   -0.06    0.04
  -1   0  -6    0.01    0.08
  -1   0   6   -0.04    0.07
   1   0   6    0.14    0.08
  -1   0  -6   -0.01    0.03
  -1   0   6    0.02    0.12
  -1   0   6    0.01    0.04
  -1   0  -7   87.50    3.58
   1   0   7   86.48    3.72
   1   0   7   85.13    3.66
  -1   0  -7   87.80    3.77
   1   0   7   86.00    3.55
  -1   0   7   85.72    3.75
  -1   0  -7   88.93    3.43
   1   0  -7   84.63    3.65
  -1   0   7   82.91    3.74
  -1   0   7   87.74    3.45
  -1   0   7   93.86    3.88
   1   0   7   81.64    3.45
   1   0   7   85.10    3.50
  -1   0   7   84.28    3.75
   1   0  -7   84.64    3.47
   1   0  -7   86.90    3.83
  -1   0  -7   85.78    3.65
   1   0   7   82.81    3.47
  -1   0   7   85.69    3.65
   1   0   7   84.53    3.72
   1   0   7   77.86    3.68
   1   0  -7   89.74    3.53
  -1   0   7   83.56    3.58
   1   0   7   88.94    3.75
  -1   0   8   -0.03    0.16
  -1   0  -8   -0.01    0.08
   1   0   8    0.07    0.11
   1   0   8    0.09    0.08
   1   0   8    0.04    0.09
  -1   0   8    0.02    0.09
  -1   0  -8   -0.02    0.03
  -1   0  -8    0.04    0.11
  -1   0   8    0.08    0.08
  -1   0   8   -0.01    0.06
   1   0   8    0.11    0.12
   1   0   8    0.06    0.12
   1   0   8    0.05    0.08
   1   0   8   -0.02    0.07
   1   0  -8   -0.05    0.08
  -1   0   8   -0.02    0.03
   1   0  -8   -0.06    0.04
   1   0  -8    0.03    0.08
   1   0   8    0.01    0.04
  -1   0   8   -0.05    0.08
   1   0   8   -0.05    0.03
  -1   0   8    0.04    0.05
   1   0  -8    0.00    0.04
  -1   0  -8   -0.02    0.05
  -1   0  -8   -0.01    0.04
   1   0   8   -0.03    0.03
  -1   0   8    0.04    0.08
  -1   0   8   -0.05    0.14
  -1   0   8   -0.01    0.04
  -1   0   8   -0.01    0.08
   1   0   9    1.32    0.29
  -1   0   9    1.48    0.32
  -1   0   9    0.92    0.33
   1   0   9    1.21    0.32
   1   0  -9    1.07    0.35
  -1   0   9    1.38    0.30
  -1   0   9    1.09    0.15
  -1   0   9    1.22    0.16
   1   0   9    0.96    0.17
   1   0   9    1.01    0.19
   1   0   9    1.03    0.21
  -1   0  -9    1.24    0.23
   1   0   9    1.28    0.19
  -1   0   9    0.88    0.14
  -1   0   9    1.04    0.28
  -1   0   9    1.56    0.28
  -1   0   9    1.20    0.17
  -1   0  -9    1.20    0.18
   1   0   9    0.96    0.18
   1   0   9    1.33    0.12
   1   0  -9    1.24    0.30
  -1   0  -9    0.97    0.10
   1   0   9    1.15    0.17
  -1   0  -9    1.34    0.30
   1   0  -9    1.27    0.16
   1   0  -9    1.14    0.17
  -1   0   9    1.24    0.40
   1   0   9    1.11    0.10
  -1   0  10    0.04    0.05
  -1   0  10   -0.07    0.03
   1   0 -10    0.08    0.14
  -1   0  10   -0.07    0.05
   1   0 -10    0.05    0.12
   1   0  10    0.09    0.12
  -1   0  10    0.00    0.14
  -1   0  10    0.03    0.06
   1   0 -10    0.12    0.08
   1   0 -10    0.04    0.05
   1   0  10   -0.03    0.05
   1   0  10    0.03    0.08
   1   0  10   -0.03    0.04
  -1   0  10    0.22    0.18
  -1   0  10   -0.02    0.09
  -1   0  10    0.11    0.21
  -1   0  10    0.06    0.20
  -1   0  10   -0.03    0.08
   1   0  10   -0.06    0.11
  -1   0 -10   -0.01    0.09
   1   0  10   -0.13    0.12
  -1   0 -11   31.71    1.71
  -1   0  11   30.38    1.32
   1   0  11   31.38    1.52
  -1   0  11   33.09    1.68
  -1   0  11   30.38    1.74
  -1   0  11   30.50    1.34
   1   0  11   31.32    1.33
  -1   0  11   32.21    1.43
  -1   0  11   30.82    1.82
   1   0 -11   31.50    1.68
  -1   0  11   30.86    1.77
  -1   0  11   30.45    1.50
   1   0 -11   34.43    1.84
   1   0 -11   29.97    1.38
  -1   0  11   31.17    1.35
   1   0  11   29.59    1.79
   1   0  11   29.65    1.31
  -1   0  11   31.33    1.41
   1   0 -11   31.92    1.71
  -1   0  12    0.20    0.22
   1   0  12    0.14    0.18
  -1   0  12    0.15    0.11
   1   0 -12   -0.03    0.07
   1   0  12    0.13    0.11
  -1   0  12    0.10    0.16
   1   0 -12    0.27    0.17
   1   0 -12    0.06    0.10
  -1   0  12   -0.13    0.22
   1   0 -12    0.08    0.05
  -1   0  12    0.07    0.05
  -1   0  12    0.07    0.07
  -2   0   0   34.13    1.44
  -2   0   0   35.25    1.43
   2   0   0   32.65    1.44
  -2   0  -1    0.06    0.09
  -2   0  -1   -0.03    0.04
  -2   0   1    0.02    0.02
   2   0  -1   -0.01    0.04
   2   0  -1   -0.09    0.07
  -2   0   1   -0.03    0.05
  -2   0   1    0.10    0.07
  -2   0  -1    0.04    0.03
  -2   0  -1    0.01    0.03
   2   0  -1    0.02    0.04
  -2   0  -1    0.01    0.05
  -2   0  -1    0.00    0.06
   2   0  -1    0.00    0.04
   2   0   1   -0.06    0.02
   2   0   1    0.03    0.05
   2   0   1    0.09    0.06
   2   0   1    0.02    0.05
   2   0   1    0.04    0.08
   2   0  -1    0.03    0.09
  -2   0   1    0.00    0.03
   2   0  -1   -0.02    0.03
   2   0   1    0.00    0.05
   2   0   1   -0.01    0.02
  -2   0   1   -0.04    0.07
  -2   0  -1    0.16    0.07
  -2   0   1   -0.02    0.11
  -2   0   1   -0.01    0.05
   2   0   1    0.08    0.06
  -2   0  -1    0.04    0.04
   2   0  -1    0.03    0.05
  -2   0   1    0.02    0.04
   2   0   1    0.01    0.03
  -2   0  -1    0.00    0.04
  -2   0  -2   59.98    2.41
   2   0   2   60.58    2.41
  -2   0   2   60.24    2.52
  -2   0  -3    0.00    0.06
   2   0   3   -0.04    0.04
   2   0  -3    0.02    0.05
   2   0   3    0.01    0.04
  -2   0  -3   -0.01    0.04
  -2   0   3   -0.06    0.04
  -2   0  -3   -0.05    0.04
  -2   0   3    0.05    0.08
  -2   0   3   -0.07    0.03
  -2   0   3    0.04    0.13
  -2   0   3   -0.04    0.03
  -2   0  -3    0.00    0.06
   2   0   3   -0.02    0.05
   2   0   3    0.02    0.06
   2   0  -3    0.06    0.05
   2   0   3   -0.01    0.05
   2   0   3    0.06    0.08
   2   0   3    0.02    0.03
  -2   0  -3    0.02    0.08
   2   0   3    0.03    0.05
  -2   0  -3    0.02    0.03
  -2   0   3    0.10    0.12
  -2   0  -3    0.08    0.07
   2   0   3   -0.01    0.05
   2   0  -3   -0.03    0.07
   2   0  -3    0.01    0.02
   2   0  -3    0.00    0.06
   2   0  -3    0.00    0.11
   2   0  -3    0.03    0.10
  -2   0   3   -0.01    0.07
  -2   0  -3    0.01    0.03
   2   0   3    0.03    0.03
  -2   0  -3   -0.05    0.05
   2   0   3   -0.04    0.04
  -2   0   3    0.02    0.04
   2   0  -4   44.41    1.83
  -2   0   4   42.99    1.93
  -2   0   4   42.05    2.41
  -2   0  -4   41.61    1.93
   2   0  -4   42.22    1.86
   2   0   4   41.48    1.76
  -2   0   4   41.52    1.91
  -2   0   4   42.38    1.80
  -2   0   4   46.36    1.93
   2   0   4   43.31    1.94
   2   0   4   41.71    1.89
   2   0   4   43.87    1.90
   2   0   4   43.15    1.90
   2   0   4   45.12    1.88
  -2   0   4   43.63    1.82
  -2   0  -4   44.50    1.89
  -2   0   4   43.23    1.80
  -2   0  -4   44.81    1.93
  -2   0   4   37.44    2.10
  -2   0  -4   41.29    1.87
  -2   0  -4   45.00    1.85
   2   0   4   46.47    1.86
   2   0  -4   41.58    2.31
   2   0  -4   41.73    1.94
   2   0  -4   48.74    2.19
  -2   0  -4   42.44    1.77
  -2   0  -5    0.07    0.08
   2   0  -5   -0.03    0.03
   2   0  -5   -0.01    0.05
   2   0  -5   -0.01    0.06
  -2   0   5    0.01    0.06
  -2   0   5    0.05    0.08
   2   0  -5    0.06    0.11
  -2   0  -5   -0.01    0.06
  -2   0  -5    0.06    0.07
  -2   0  -5    0.05    0.08
   2   0   5   -0.02    0.05
   2   0   5    0.04    0.03
  -2   0  -5    0.03    0.06
  -2   0  -5   -0.09    0.12
   2   0   5    0.01    0.03
   2   0   5   -0.01    0.05
  -2   0   5    0.01    0.07
   2   0   5   -0.09    0.03
   2   0  -5    0.05    0.09
   2   0  -5    0.05    0.03
   2   0   5    0.02    0.05
  -2   0  -5    0.01    0.07
  -2   0  -5    0.01    0.04
   2   0   5    0.07    0.07
   2   0   5   -0.01    0.06
  -2   0  -5   -0.03    0.02
   2   0   5    0.07    0.07
   2   0  -5   -0.01    0.10
   2   0   5    0.15    0.07
  -2   0   5   -0.02    0.04
  -2   0   5   -0.08    0.07
  -2   0   5   -0.06    0.02
  -2   0   5    0.01    0.05
  -2   0   5   -0.04    0.09
   2   0   5   -0.02    0.06
   2   0   6    5.89    0.51
   2   0   6    6.02    0.45
   2   0   6    6.04    0.49
   2   0   6    6.42    0.43
   2   0   6    5.92    0.31
  -2   0   6    6.01    0.39
   2   0   6    6.01    0.31
  -2   0   6    6.18    0.52
  -2   0  -6    6.47    0.45
  -2   0   6    6.22    0.49
   2   0   6    6.12    0.42
   2   0  -6    6.76    0.76
   2   0   6    6.24    0.51
   2   0   6    6.58    0.43
   2   0   6    6.39    0.50
  -2   0   6    6.83    0.66
   2   0  -6    5.88    0.61
   2   0  -6    5.89    0.47
   2   0  -6    5.82    0.34
  -2   0  -6    6.12    0.31
  -2   0   6    6.63    0.46
  -2   0   6    6.09    0.52
  -2   0   6    5.20    0.49
  -2   0   6    6.36    0.40
   2   0  -6    5.86    0.63
   2   0  -6    5.82    0.40
  -2   0   6    6.62    0.50
  -2   0  -6    5.70    0.51
  -2   0  -6    7.28    0.51
  -2   0  -6    6.61    0.48
  -2   0   6    6.02    0.32
   2   0  -6    5.86    0.51
   2   0   6    6.26    0.39
  -2   0   6    5.98    0.80
   2   0   6    5.95    0.35
  -2   0  -6    5.89    0.35
  -2   0  -6    6.31    0.54
   2   0  -7    0.09    0.08
   2   0  -7    0.02    0.08
  -2   0   7    0.00    0.05
  -2   0  -7    0.17    0.11
  -2   0   7    0.14    0.07
   2   0   7    0.07    0.06
   2   0   7   -0.04    0.04
  -2   0   7    0.18    0.11
  -2   0  -7    0.06    0.05
  -2   0  -7    0.02    0.03
   2   0   7   -0.02    0.06
   2   0   7    0.02    0.07
  -2   0   7    0.00    0.09
   2   0  -7    0.02    0.12
   2   0  -7    0.10    0.14
  -2   0   7   -0.03    0.12
   2   0   7   -0.05    0.08
   2   0   7   -0.01    0.03
   2   0   7   -0.01    0.02
  -2   0  -7   -0.07    0.07
   2   0   7    0.05    0.07
  -2   0   7   -0.08    0.06
  -2   0  -7   -0.01    0.05
  -2   0  -7    0.00    0.05
   2   0  -7    0.03    0.05
  -2   0   7    0.06    0.27
  -2   0   7    0.00    0.09
  -2   0   7    0.03    0.07
  -2   0   7    0.06    0.04
   2   0   7   -0.07    0.04
   2   0   7    0.04    0.09
   2   0   7   -0.07    0.05
   2   0   7   -0.01    0.05
  -2   0  -7   -0.07    0.07
   2   0  -7    0.01    0.06
   2   0  -7    0.08    0.16
   2   0   7    0.01    0.07
  -2   0   7    0.11    0.09
  -2   0  -7   -0.03    0.09
  -2   0  -8   33.35    1.77
   2   0  -8   29.43    1.98
   2   0  -8   33.83    1.91
  -2   0   8   30.82    1.57
   2   0   8   33.72    1.38
  -2   0  -8   33.10    1.43
   2   0   8   30.89    1.37
   2   0   8   32.49    1.27
   2   0   8   30.78    1.27
  -2   0   8   33.95    1.74
   2   0  -8   31.53    1.62
  -2   0  -8   30.51    1.27
  -2   0  -8   31.80    1.62
  -2   0   8   34.36    2.13
   2   0  -8   31.86    1.51
  -2   0   8   28.88    1.55
   2   0   8   33.90    1.70
  -2   0   8   30.68    1.58
  -2   0   8   30.47    1.42
   2   0   8   30.69    1.46
   2   0   8   33.03    1.55
  -2   0  -8   30.72    1.71
  -2   0   8   31.52    1.35
   2   0  -8   29.48    1.44
  -2   0   8   32.07    1.43
   2   0  -8   33.06    1.63
   2   0   8   32.30    2.12
  -2   0  -8   32.39    1.30
  -2   0  -8   32.05    1.51
   2   0  -9    0.01    0.13
  -2   0   9    0.10    0.06
  -2   0   9    0.10    0.18
  -2   0   9   -0.07    0.08
  -2   0   9   -0.02    0.04
  -2   0   9    0.30    0.15
  -2   0   9   -0.04    0.11
  -2   0   9    0.14    0.14
  -2   0  -9   -0.02    0.12
   2   0  -9    0.05    0.11
   2   0   9   -0.04    0.06
   2   0   9   -0.04    0.06
   2   0  -9    0.03    0.06
  -2   0   9   -0.04    0.22
   2   0   9    0.02    0.08
   2   0  -9   -0.02    0.05
   2   0   9    0.03    0.11
   2   0  -9    0.04    0.13
  -2   0  10    9.09    0.47
   2   0 -10    8.48    0.82
  -2   0  10    8.51    0.63
  -2   0  10    7.33    0.97
  -2   0  10    8.12    0.51
   2   0  10    9.52    0.80
  -2   0  10    8.97    0.54
  -2   0  10    8.27    0.53
   2   0  10    9.91    0.66
  -2   0  10   10.07    0.73
  -2   0  10    8.19    0.75
  -2   0  10    8.60    0.73
  -2   0  10    7.64    0.75
  -2   0  10    9.00    0.82
   2   0 -10    8.63    0.57
   2   0  10    9.46    0.55
   2   0 -10    8.26    0.70
  -2   0  11    0.20    0.22
  -2   0  11    0.02    0.12
  -2   0  11   -0.04    0.05
   2   0  11   -0.05    0.04
   2   0  11    0.25    0.19
  -2   0  11   -0.07    0.10
  -2   0  11    0.01    0.06
  -2   0  11   -0.01    0.24
  -2   0  11    0.17    0.29
   2   0  11    0.09    0.06
   2   0 -11    0.04    0.12
   2   0  11    0.03    0.08
  -2   0  11    0.02    0.06
   2   0 -11    0.03    0.14
   2   0 -11   -0.02    0.12
  -2   0  11    0.09    0.05
  -2   0  11    0.02    0.10
   2   0 -12    4.98    0.55
   2   0  12    4.51    0.44
   2   0 -12    3.74    0.57
   2   0  12    3.97    0.56
  -2   0  12    4.81    0.57
  -2   0  12    4.38    0.52
  -2   0  12    4.05    0.31
  -2   0  12    4.00    0.37
  -2   0  12    4.29    0.59
   2   0 -12    4.12    0.33
  -3   0   0   -0.05    0.03
  -3   0   0    0.03    0.03
  -3   0   0   -0.03    0.09
   3   0   0    0.12    0.09
   3   0   0   -0.01    0.04
   3   0   0    0.08    0.10
   3   0   0   -0.04    0.10
  -3   0   0   -0.02    0.04
  -3   0   0   -0.07    0.08
   3   0   0   -0.08    0.04
   3   0   0    0.09    0.08
  -3   0   0   -0.04    0.06
   3   0   0    0.00    0.05
  -3   0   0    0.07    0.07
  -3   0   0    0.04    0.07
   3   0   0    0.00    0.03
  -3   0  -1   12.48    0.64
   3   0   1   12.17    0.80
  -3   0  -1   10.23    0.83
   3   0  -1   11.70    0.94
  -3   0   1   12.19    0.65
  -3   0  -1   11.79    0.63
   3   0   1   12.05    0.61
   3   0   1   13.74    0.88
   3   0   1   12.22    0.58
  -3   0   1   12.62    0.65
   3   0  -1   12.57    0.61
  -3   0   1   11.10    0.95
  -3   0  -1   12.57    0.56
  -3   0   1   12.64    0.58
  -3   0  -1   12.21    0.62
   3   0  -1   12.31    0.59
   3   0   1   12.73    0.65
   3   0   1   12.51    0.53
   3   0   1   12.17    0.65
   3   0   1   12.27    0.60
   3   0  -1   12.63    0.65
  -3   0  -1   11.95    0.61
   3   0  -1   12.70    0.64
  -3   0   1   11.11    0.51
  -3   0  -1   12.05    0.65
   3   0  -1   12.30    0.70
  -3   0   1   12.04    0.68
   3   0   1   13.10    0.64
  -3   0  -1   12.56    0.58
  -3   0   1   11.23    0.59
  -3   0  -2   -0.08    0.07
   3   0   2    0.03    0.08
  -3   0  -2    0.04    0.05
  -3   0  -2    0.02    0.08
   3   0   2   -0.05    0.08
  -3   0   2    0.05    0.15
  -3   0   2   -0.06    0.07
  -3   0  -2    0.07    0.13
   3   0  -2    0.06    0.09
   3   0   2    0.05    0.04
  -3   0  -2   -0.02    0.05
   3   0   2   -0.02    0.04
  -3   0   2    0.02    0.11
  -3   0  -2    0.01    0.05
  -3   0  -2    0.06    0.08
  -3   0   2   -0.02    0.06
   3   0   2    0.01    0.08
   3   0  -2    0.04    0.11
  -3   0  -2    0.08    0.07
   3   0   2   -0.06    0.08
   3   0  -2    0.04    0.05
   3   0  -2    0.11    0.09
   3   0  -2   -0.04    0.05
  -3   0   2    0.10    0.09
  -3   0   2    0.04    0.05
  -3   0  -2    0.02    0.04
  -3   0   2    0.04    0.06
   3   0   2   -0.03    0.07
   3   0  -2    0.00    0.06
   3   0   2    0.09    0.07
   3   0   2    0.03    0.04
  -3   0  -2    0.03    0.07
   3   0  -2   -0.05    0.08
   3   0   3   93.37    3.66
   3   0   3   87.72    3.58
  -3   0   3   90.50    3.74
  -3   0  -3   86.93    3.57
  -3   0  -4    0.17    0.10
  -3   0  -4   -0.09    0.06
  -3   0  -4    0.03    0.06
   3   0  -4   -0.07    0.03
   3   0  -4   -0.04    0.09
   3   0   4   -0.08    0.06
  -3   0  -4    0.06    0.08
   3   0   4    0.08    0.08
  -3   0  -4    0.04    0.07
  -3   0  -4    0.02    0.03
  -3   0   4    0.04    0.06
   3   0   4    0.01    0.03
  -3   0  -4    0.05    0.09
  -3   0   4    0.13    0.21
  -3   0   4   -0.03    0.05
   3   0   4   -0.06    0.08
   3   0  -4    0.14    0.03
   3   0  -4    0.05    0.08
   3   0   4    0.06    0.07
   3   0   4   -0.02    0.06
  -3   0  -4   -0.08    0.04
   3   0   4    0.03    0.06
   3   0   4    0.12    0.07
  -3   0   4   -0.10    0.06
   3   0  -4    0.00    0.14
  -3   0   4    0.08    0.10
  -3   0   4    0.12    0.14
  -3   0   4    0.06    0.05
  -3   0   4    0.09    0.08
   3   0  -4    0.04    0.10
   3   0   4    0.02    0.07
   3   0   4    0.09    0.07
   3   0  -4    0.14    0.08
   3   0   4    0.07    0.04
  -3   0  -4    0.00    0.04
   3   0   5    1.78    0.24
  -3   0   5    1.49    0.17
  -3   0  -5    1.22    0.23
  -3   0  -5    1.40    0.25
  -3   0  -5    1.64    0.23
  -3   0   5    1.42    0.18
   3   0  -5    1.20    0.23
   3   0   5    1.47    0.21
  -3   0  -5    1.20    0.16
  -3   0  -5    1.57    0.24
  -3   0   5    1.58    0.24
   3   0   5    1.25    0.19
  -3   0  -5    1.47    0.15
   3   0  -5    1.62    0.40
  -3   0   5    1.47    0.18
  -3   0  -5    1.46    0.24
  -3   0   5    2.09    0.28
  -3   0  -5    1.37    0.13
   3   0   5    1.58    0.13
   3   0  -5    1.21    0.18
   3   0   5    1.60    0.16
   3   0   5    1.55    0.25
   3   0   5    1.63    0.22
  -3   0   5    1.40    0.46
   3   0   5    1.61    0.22
   3   0   5    1.27    0.24
  -3   0   5    1.54    0.24
   3   0   5    1.38    0.12
  -3   0  -5    1.35    0.23
  -3   0   5    1.11    0.34
   3   0  -5    1.96    0.30
   3   0   5    1.77    0.23
   3   0  -5    1.46    0.11
   3   0  -5    1.60    0.34
   3   0   6    0.13    0.12
   3   0  -6    0.00    0.03
  -3   0  -6   -0.01    0.06
   3   0  -6    0.13    0.10
  -3   0   6   -0.06    0.04
  -3   0   6    0.01    0.05
  -3   0  -6    0.12    0.10
   3   0   6   -0.08    0.06
  -3   0   6    0.07    0.08
   3   0  -6   -0.10    0.09
  -3   0  -6    0.02    0.04
  -3   0   6    0.02    0.05
   3   0   6   -0.03    0.04
   3   0   6    0.10    0.10
   3   0  -6    0.06    0.07
   3   0  -6    0.08    0.14
  -3   0   6    0.14    0.11
  -3   0  -6   -0.02    0.03
  -3   0   6   -0.05    0.14
  -3   0   6    0.02    0.07
   3   0   6    0.02    0.03
   3   0   6    0.06    0.04
   3   0   6   -0.01    0.07
  -3   0  -6    0.09    0.09
   3   0   6    0.00    0.07
   3   0  -6    0.03    0.07
   3   0  -6    0.02    0.14
   3   0   6   -0.03    0.05
  -3   0  -6    0.03    0.10
  -3   0   6   -0.04    0.08
  -3   0   6   -0.02    0.10
  -3   0   7    0.56    0.22
   3   0   7    1.01    0.16
   3   0   7    0.74    0.08
  -3   0   7    0.84    0.20
  -3   0  -7    0.75    0.25
  -3   0  -7    0.69    0.08
   3   0   7    0.76    0.13
   3   0   7    0.93    0.09
  -3   0   7    0.72    0.23
   3   0   7    1.14    0.25
   3   0   7    0.68    0.21
  -3   0  -7    0.74    0.23
  -3   0  -7    0.58    0.10
  -3   0   7    1.32    0.31
   3   0  -7    1.00    0.40
  -3   0   7    1.13    0.20
   3   0  -7    0.64    0.20
  -3   0   7    0.88    0.23
   3   0  -7    0.96    0.22
  -3   0   7    1.07    0.37
  -3   0   7    0.75    0.16
  -3   0   7    0.16    0.32
   3   0  -7    0.66    0.16
   3   0  -7    1.26    0.40
  -3   0  -7    0.70    0.20
   3   0  -7    0.82    0.27
   3   0   7    0.92    0.15
  -3   0  -7    0.66    0.16
  -3   0   7    1.05    0.27
   3   0   7    0.91    0.23
   3   0   7    0.89    0.14
  -3   0   7    0.83    0.40
   3   0   7    0.44    0.14
   3   0   7    1.09    0.25
   3   0   7    0.73    0.25
   3   0   8   -0.04    0.08
  -3   0   8   -0.09    0.09
   3   0   8    0.01    0.09
   3   0   8    0.07    0.11
  -3   0   8   -0.23    0.27
   3   0  -8   -0.09    0.12
   3   0   8   -0.01    0.06
   3   0  -8    0.49    0.22
  -3   0   8    0.06    0.10
  -3   0   8    0.18    0.18
  -3   0   8   -0.01    0.06
  -3   0  -8   -0.05    0.08
  -3   0   8   -0.05    0.14
  -3   0   8    0.05    0.13
  -3   0  -8    0.02    0.11
   3   0  -8    0.02    0.07
   3   0  -8    0.10    0.08
   3   0   8    0.03    0.10
  -3   0   8    0.15    0.11
  -3   0   8    0.07    0.07
   3   0  -8   -0.01    0.06
   3   0   8   -0.06    0.07
   3   0   8   -0.01    0.07
  -3   0   8    0.04    0.11
   3   0  -8    0.01    0.16
   3   0  -9   51.04    2.37
   3   0   9   51.16    2.46
  -3   0   9   48.63    2.48
   3   0   9   49.46    2.21
  -3   0   9   47.86    3.77
   3   0  -9   57.08    2.88
   3   0   9   53.72    2.35
  -3   0   9   47.92    2.37
   3   0  -9   51.80    2.40
  -3   0   9   50.46    2.19
  -3   0   9   46.31    2.17
   3   0  -9   46.46    2.41
  -3   0   9   43.57    2.26
  -3   0  -9   50.75    2.54
  -3   0  -9   49.28    2.56
  -3   0   9   49.48    2.37
  -3   0   9   56.76    2.84
   3   0  -9   49.88    2.27
   3   0  -9   50.46    3.01
   3   0 -10    0.01    0.13
   3   0  10   -0.07    0.07
  -3   0  10   -0.07    0.05
  -3   0  10   -0.02    0.13
   3   0  10    0.00    0.07
  -3   0 -10   -0.04    0.10
  -3   0  10    0.00    0.07
   3   0 -10    0.12    0.23
   3   0 -10   -0.02    0.07
  -3   0  10   -0.09    0.07
  -3   0  10    0.07    0.08
  -3   0  10   -0.24    0.19
  -3   0  10   -0.10    0.25
   3   0  10    0.13    0.10
   3   0 -10    0.02    0.10
  -3   0  11    0.52    0.14
   3   0 -11    0.64    0.18
   3   0  11    0.44    0.22
  -3   0  11    0.38    0.35
   3   0 -11    0.20    0.18
  -3   0  11    0.64    0.21
  -3   0  11    0.50    0.24
   3   0  11    0.74    0.16
   3   0  11    0.67    0.22
   3   0 -11    0.23    0.36
  -3   0  11    0.76    0.17
  -3   0  11    0.77    0.18
  -3   0  11    0.45    0.26
  -3   0  11    0.19    0.28
   3   0 -11    0.55    0.22
   3   0  12    0.22    0.17
  -3   0  12   -0.05    0.08
  -3   0  12   -0.06    0.05
   3   0 -12    0.07    0.08
  -3   0  12    0.05    0.05
   3   0  12    0.02    0.09
   3   0 -12    0.05    0.16
   3   0 -12   -0.05    0.08
  -3   0  12    0.31    0.34
  -3   0  12    0.03    0.05
   3   0  12    0.03    0.04
   3   0  12    0.02    0.04
  -3   0  12    0.13    0.23
  -3   0  12    0.04    0.14
   4   0   0   33.71    1.72
  -4   0   0   32.70    1.42
   4   0   0   31.33    1.38
  -4   0   0   30.44    1.41
   4   0   0   29.56    1.35
  -4   0   0   31.31    1.31
  -4   0   0   30.52    1.33
   4   0   0   31.21    1.46
   4   0   0   31.35    1.34
   4   0   0   29.36    1.29
   4   0   0   30.08    1.41
   4   0   0   27.00    1.76
  -4   0   0   28.71    1.80
  -4   0   0   28.01    1.41
   4   0   1    0.06    0.12
  -4   0  -1    0.14    0.15
  -4   0   1    0.00    0.08
  -4   0  -1    0.07    0.12
  -4   0  -1   -0.01    0.05
  -4   0   1    0.10    0.05
  -4   0   1    0.01    0.13
  -4   0  -1   -0.02    0.06
   4   0   1   -0.01    0.08
   4   0   1    0.05    0.09
   4   0  -1    0.03    0.13
   4   0  -1    0.12    0.07
   4   0   1    0.02    0.06
  -4   0   1   -0.01    0.03
   4   0   1    0.04    0.03
  -4   0  -1   -0.01    0.07
   4   0   1    0.06    0.12
   4   0   1    0.06    0.07
  -4   0  -1    0.09    0.10
   4   0  -1    0.02    0.05
   4   0  -1    0.05    0.08
  -4   0  -1    0.03    0.07
  -4   0   1    0.02    0.08
  -4   0   1    0.01    0.07
   4   0  -1    0.01    0.15
   4   0  -1    0.03    0.03
   4   0   1    0.17    0.07
   4   0   1   -0.04    0.06
   4   0  -1    0.03    0.05
  -4   0  -1    0.05    0.04
  -4   0   1    0.05    0.16
  -4   0   1    0.08    0.06
   4   0  -1    0.03    0.08
   4   0  -1   -0.02    0.07
   4   0  -2  350.18   13.70
   4   0   2  350.66   13.57
  -4   0   2  355.19   13.68
  -4   0  -2  338.31   13.54
  -4   0   3   -0.01    0.07
  -4   0   3    0.02    0.07
   4   0  -3    0.15    0.11
  -4   0   3   -0.07    0.09
   4   0   3    0.04    0.09
  -4   0   3   -0.09    0.19
  -4   0   3   -0.09    0.06
   4   0   3    0.09    0.06
  -4   0  -3    0.03    0.08
   4   0   3   -0.01    0.09
   4   0  -3    0.00    0.05
   4   0  -3   -0.06    0.10
  -4   0  -3    0.03    0.10
   4   0   3    0.06    0.10
  -4   0  -3    0.03    0.09
  -4   0  -3    0.15    0.14
   4   0  -3    0.02    0.13
   4   0   3   -0.13    0.09
   4   0  -3    0.07    0.17
  -4   0  -3    0.08    0.11
   4   0   3    0.18    0.13
  -4   0  -3    0.13    0.06
  -4   0   3   -0.01    0.10
   4   0   3    0.08    0.08
  -4   0  -3    0.01    0.05
   4   0   3    0.04    0.05
  -4   0  -3    0.05    0.07
  -4   0  -3   -0.02    0.08
   4   0  -3    0.19    0.10
  -4   0   3    0.10    0.17
   4   0   3   -0.04    0.04
  -4   0   3    0.01    0.02
  -4   0  -3   -0.04    0.05
   4   0  -3   -0.06    0.06
  -4   0  -4  473.34   18.22
  -4   0   4  463.36   18.44
   4   0   4  478.60   18.25
  -4   0  -5   -0.01    0.07
   4   0   5    0.00    0.04
   4   0   5    0.03    0.07
   4   0  -5    0.18    0.11
   4   0   5    0.05    0.09
   4   0  -5    0.13    0.17
   4   0  -5    0.04    0.03
  -4   0  -5    0.01    0.08
   4   0  -5    0.16    0.22
   4   0   5    0.18    0.10
   4   0   5    0.10    0.10
   4   0   5   -0.02    0.07
  -4   0  -5    0.11    0.06
   4   0   5   -0.14    0.07
   4   0   5   -0.06    0.03
  -4   0   5   -0.01    0.04
  -4   0   5    0.00    0.06
   4   0  -5    0.22    0.11
  -4   0   5   -0.01    0.11
  -4   0   5    0.16    0.13
  -4   0  -5    0.04    0.05
   4   0  -5    0.07    0.09
  -4   0   5    0.04    0.18
  -4   0  -5   -0.02    0.07
   4   0   5    0.06    0.08
  -4   0   5    0.02    0.07
   4   0  -5    0.21    0.32
   4   0   5    0.11    0.05
   4   0   5    0.05    0.06
  -4   0  -5   -0.04    0.06
  -4   0   5    0.10    0.11
  -4   0  -5    0.05    0.08
  -4   0   5    0.00    0.05
  -4   0   6   31.83    1.54
   4   0   6   31.95    1.45
   4   0   6   32.45    1.65
  -4   0   6   30.53    1.68
  -4   0   6   33.27    1.46
  -4   0   6   35.18    1.55
  -4   0  -6   32.56    1.45
   4   0   6   31.08    1.58
  -4   0   6   33.19    2.03
   4   0  -6   31.76    2.01
   4   0   6   36.00    1.66
  -4   0   6   33.06    1.67
  -4   0  -6   33.54    1.44
   4   0   6   32.01    1.37
   4   0   6   34.50    1.61
  -4   0  -6   31.61    1.63
   4   0   6   33.96    1.38
   4   0  -6   34.59    1.77
  -4   0  -6   33.15    1.68
   4   0  -6   31.19    2.20
   4   0   6   36.11    1.62
  -4   0  -6   31.95    1.58
   4   0   6   30.94    1.59
  -4   0  -6   32.00    1.40
   4   0  -6   33.35    1.62
  -4   0  -6   36.03    1.77
   4   0  -6   32.24    1.56
  -4   0  -6   33.32    1.70
  -4   0   6   32.72    2.38
  -4   0  -6   36.21    1.75
  -4   0   6   32.24    1.69
   4   0  -6   32.60    1.30
   4   0  -6   34.36    1.61
   4   0   6   32.01    1.70
   4   0  -7    0.05    0.09
  -4   0   7    0.03    0.06
  -4   0  -7   -0.02    0.04
  -4   0   7    0.06    0.11
   4   0   7    0.02    0.03
   4   0   7    0.02    0.08
  -4   0   7    0.08    0.07
   4   0   7    0.00    0.03
   4   0   7    0.06    0.09
  -4   0   7    0.17    0.15
  -4   0   7   -0.03    0.06
  -4   0  -7    0.10    0.07
  -4   0   7   -0.04    0.08
   4   0   7    0.09    0.08
  -4   0  -7   -0.07    0.13
   4   0   7    0.00    0.06
   4   0   7   -0.05    0.09
   4   0   7    0.16    0.10
  -4   0  -7   -0.13    0.05
   4   0  -7   -0.02    0.04
   4   0  -7    0.17    0.21
  -4   0   7    0.04    0.17
  -4   0   7   -0.02    0.09
  -4   0   7   -0.02    0.05
   4   0  -7    0.18    0.21
  -4   0  -7    0.19    0.15
   4   0  -7    0.03    0.11
  -4   0  -7    0.00    0.08
   4   0   7    0.02    0.07
  -4   0  -8  129.32    4.98
  -4   0   8  114.46    5.64
   4   0  -8  117.18    5.26
  -4   0  -8  125.07    5.29
   4   0   8  123.88    4.84
  -4   0  -8  129.72    4.93
  -4   0   8  120.00    5.23
   4   0  -8  110.09    5.61
   4   0   8  116.54    5.18
   4   0  -8  121.02    5.12
   4   0  -8  116.77    5.01
   4   0   8  124.46    5.15
  -4   0   8  111.43    6.08
   4   0   8  127.46    5.04
  -4   0   8  121.86    5.21
   4   0  -8  118.47    5.99
  -4   0   8  126.22    5.00
   4   0   8  128.96    5.14
  -4   0   8  122.15    5.33
   4   0   8  122.54    4.81
  -4   0   8  126.05    5.25
   4   0  -8  124.62    5.09
  -4   0   8  123.98    5.00
  -4   0   8  123.08    4.98
  -4   0  -8  122.92    5.31
   4   0  -9   -0.05    0.15
  -4   0   9    0.25    0.37
   4   0   9    0.08    0.13
   4   0   9   -0.06    0.05
  -4   0   9    0.05    0.09
   4   0  -9    0.15    0.25
   4   0  -9   -0.08    0.16
  -4   0   9    0.15    0.10
   4   0  -9   -0.01    0.05
  -4   0  -9   -0.02    0.18
  -4   0   9    0.15    0.14
  -4   0   9    0.00    0.11
  -4   0  -9    0.00    0.15
   4   0  -9    0.05    0.09
  -4   0   9    0.00    0.19
  -4   0   9    0.02    0.09
   4   0  -9    0.14    0.11
  -4   0   9    0.00    0.15
   4   0   9   -0.03    0.07
  -4   0   9   -0.03    0.23
   4   0  10   88.84    3.82
  -4   0  10   87.10    3.64
  -4   0  10   87.67    4.77
  -4   0  10   74.87    3.90
  -4   0 -10   91.67    4.13
  -4   0  10   85.21    4.27
   4   0  10   84.41    4.12
  -4   0 -10   89.90    4.07
  -4   0  10   89.34    3.91
  -4   0  10   82.57    3.80
   4   0 -10   83.31    3.94
   4   0 -10   87.95    4.41
  -4   0  10   84.67    3.63
   4   0 -10   85.75    3.72
   4   0  10   84.18    3.63
  -4   0  10   89.70    3.89
   4   0 -10   96.21    4.76
   4   0 -10   85.75    3.85
  -4   0  11    0.24    0.33
  -4   0  11    0.05    0.10
   4   0 -11    0.15    0.13
  -4   0  11   -0.14    0.50
  -4   0  11   -0.12    0.10
   4   0  11    0.04    0.10
  -4   0  11   -0.13    0.04
  -4   0 -11   -0.22    0.07
   4   0 -11    0.08    0.20
   4   0 -11    0.16    0.24
   4   0 -11   -0.05    0.05
   4   0  11    0.28    0.20
   4   0  11   -0.01    0.07
  -4   0  11    0.03    0.16
  -4   0  11    0.01    0.07
  -4   0  12    8.59    0.72
   4   0  12    8.43    0.71
  -4   0  12    8.64    0.52
  -4   0  12    7.74    0.81
   4   0 -12    8.11    0.62
  -4   0  12    7.92    0.51
   4   0  12    8.98    0.83
   4   0 -12    8.81    0.77
   4   0 -12    7.42    1.00
   4   0  12    8.25    0.50
   5   0   0    0.03    0.04
   5   0   0    0.08    0.08
   5   0   0    0.02    0.05
  -5   0   0    0.02    0.14
  -5   0   0    0.00    0.05
  -5   0   0    0.03    0.08
  -5   0   0    0.08    0.06
  -5   0   0   -0.03    0.10
  -5   0   0    0.06    0.04
  -5   0   0   -0.07    0.07
  -5   0   0   -0.07    0.06
   5   0   0    0.05    0.13
   5   0   0    0.05    0.07
   5   0   0   -0.03    0.04
   5   0   0    0.08    0.12
   5   0   0    0.01    0.08
  -5   0   1   12.05    0.77
  -5   0   1   12.41    0.61
  -5   0  -1   12.31    0.61
   5   0  -1   13.40    0.83
  -5   0  -1   13.50    0.68
  -5   0  -1   13.04    0.71
  -5   0   1   13.02    0.78
   5   0  -1   13.16    0.59
  -5   0   1   13.06    1.26
  -5   0   1   12.74    0.62
  -5   0  -1   13.61    0.75
  -5   0   1   11.12    1.00
   5   0  -1   12.49    0.66
  -5   0  -1   13.42    0.80
  -5   0  -1   13.32    0.78
   5   0  -1   12.95    0.69
   5   0  -1   14.09    0.85
   5   0   1   12.93    1.07
  -5   0   1   12.87    0.81
   5   0   1   13.22    0.85
   5   0   1   14.66    0.82
   5   0   1   13.15    0.59
   5   0   1   12.89    0.78
   5   0  -1   12.96    0.75
  -5   0   1   12.43    0.70
   5   0  -1   13.36    0.72
   5   0  -1   11.18    1.00
  -5   0  -1   13.39    1.13
   5   0   2    0.07    0.07
  -5   0   2    0.04    0.03
  -5   0   2   -0.05    0.10
   5   0  -2    0.06    0.09
  -5   0  -2    0.12    0.11
  -5   0  -2   -0.08    0.06
   5   0   2    0.03    0.05
   5   0  -2    0.03    0.05
   5   0   2    0.02    0.07
   5   0  -2    0.00    0.06
   5   0  -2    0.07    0.07
  -5   0  -2    0.03    0.05
   5   0   2    0.10    0.10
  -5   0   2    0.11    0.09
  -5   0  -2   -0.04    0.06
   5   0  -2    0.10    0.20
   5   0   2   -0.03    0.11
   5   0   2    0.02    0.11
  -5   0  -2    0.06    0.14
  -5   0  -2   -0.07    0.09
   5   0  -2   -0.01    0.11
  -5   0  -2   -0.05    0.05
   5   0  -2   -0.02    0.12
   5   0   2    0.05    0.03
  -5   0  -2    0.01    0.07
  -5   0   2    0.03    0.08
   5   0   2    0.01    0.07
  -5   0   2   -0.04    0.04
  -5   0   2    0.07    0.14
  -5   0   2   -0.07    0.11
   5   0  -2   -0.04    0.05
  -5   0  -2    0.09    0.06
   5   0   2    0.16    0.10
  -5   0  -3   46.96    2.21
   5   0  -3   48.30    2.20
   5   0   3   50.79    2.21
  -5   0  -3   54.17    2.46
  -5   0   3   45.40    2.97
   5   0   3   47.37    2.18
  -5   0   3   50.00    2.13
  -5   0  -3   49.14    2.11
  -5   0  -3   48.45    2.05
   5   0   3   48.40    2.05
   5   0   3   50.31    2.05
  -5   0   3   47.35    2.29
  -5   0   3   48.48    2.26
   5   0  -3   50.89    2.17
   5   0  -3   47.28    2.65
  -5   0  -3   53.04    2.26
   5   0  -3   47.21    2.16
  -5   0  -3   44.44    2.56
   5   0   3   48.66    2.17
  -5   0  -3   47.67    2.13
   5   0   3   48.94    2.20
   5   0  -3   46.68    2.31
  -5   0  -3   48.35    2.14
   5   0  -3   49.01    2.14
   5   0  -3   53.73    2.98
  -5   0   3   48.05    2.18
  -5   0   3   48.21    2.11
   5   0   3   47.01    2.44
   5   0   3   49.65    2.42
   5   0  -3   48.47    2.02
   5   0   4    0.10    0.07
   5   0  -4    0.03    0.07
   5   0   4   -0.01    0.09
   5   0  -4    0.05    0.14
   5   0   4    0.17    0.11
   5   0   4   -0.05    0.08
   5   0   4    0.10    0.09
  -5   0   4    0.01    0.10
   5   0  -4   -0.05    0.06
   5   0   4    0.15    0.07
  -5   0  -4    0.17    0.16
  -5   0   4    0.09    0.21
   5   0  -4   -0.06    0.11
   5   0   4    0.02    0.05
  -5   0  -4    0.08    0.08
   5   0  -4   -0.07    0.06
  -5   0  -4    0.00    0.05
  -5   0  -4    0.01    0.07
  -5   0  -4    0.12    0.12
  -5   0   4    0.02    0.06
  -5   0   4   -0.02    0.05
   5   0  -4    0.12    0.07
  -5   0   4   -0.03    0.08
   5   0   4    0.13    0.14
  -5   0   4    0.25    0.13
  -5   0  -4    0.00    0.09
   5   0   4    0.05    0.11
  -5   0   4    0.10    0.10
  -5   0  -4    0.00    0.08
   5   0   4    0.00    0.08
  -5   0  -4    0.02    0.09
   5   0  -4    0.15    0.18
  -5   0   4    0.03    0.02
   5   0  -5    4.86    0.48
  -5   0  -5    3.81    0.42
   5   0  -5    5.36    0.83
  -5   0  -5    5.89    0.59
   5   0  -5    3.73    0.61
  -5   0  -5    5.01    0.34
  -5   0   5    4.96    0.27
  -5   0  -5    5.31    0.49
   5   0  -5    4.89    0.40
  -5   0   5    5.84    0.54
  -5   0   5    4.43    0.42
  -5   0  -5    4.68    0.35
  -5   0  -5    5.29    0.47
  -5   0   5    5.89    0.48
   5   0  -5    4.98    0.42
   5   0   5    4.55    0.45
  -5   0  -5    4.79    0.38
   5   0   5    5.35    0.41
   5   0   5    4.32    0.43
   5   0   5    4.92    0.32
   5   0  -5    4.93    0.26
   5   0  -5    4.96    0.46
  -5   0  -5    4.09    0.56
   5   0   5    5.46    0.33
  -5   0   5    5.63    0.54
  -5   0   5    4.63    0.39
   5   0   5    5.33    0.53
   5   0   5    4.95    0.51
   5   0   5    5.07    0.45
   5   0   6   -0.03    0.08
   5   0   6    0.20    0.11
   5   0   6   -0.04    0.07
  -5   0  -6    0.18    0.13
   5   0  -6   -0.10    0.04
   5   0  -6    0.02    0.14
   5   0  -6    0.01    0.02
   5   0  -6    0.02    0.02
  -5   0   6    0.06    0.05
  -5   0   6   -0.01    0.12
  -5   0  -6    0.01    0.12
   5   0   6    0.17    0.12
   5   0  -6    0.02    0.17
  -5   0  -6   -0.06    0.07
  -5   0   6   -0.13    0.04
   5   0   6   -0.03    0.07
   5   0   6    0.19    0.14
  -5   0   6    0.24    0.19
  -5   0  -6   -0.03    0.08
  -5   0  -6    0.03    0.06
   5   0   6    0.06    0.05
   5   0   6   -0.05    0.03
  -5   0   6    0.01    0.07
  -5   0  -6   -0.06    0.08
  -5   0  -6   -0.05    0.08
   5   0  -6    0.02    0.08
  -5   0   6    0.02    0.06
  -5   0   6    0.12    0.23
  -5   0   6   -0.09    0.06
   5   0  -6   -0.02    0.20
  -5   0  -6    0.03    0.05
   5   0   6   -0.06    0.05
  -5   0   7    1.07    0.25
  -5   0   7    0.63    0.34
  -5   0  -7    0.53    0.22
   5   0   7    0.67    0.20
   5   0   7    1.40    0.34
  -5   0   7    1.22    0.32
   5   0   7    1.12    0.23
  -5   0   7    1.52    0.62
   5   0  -7    0.82    0.34
   5   0   7    1.04    0.22
   5   0   7    1.19    0.12
   5   0   7    0.83    0.24
  -5   0  -7    1.09    0.30
   5   0   7    0.78    0.11
  -5   0   7    1.10    0.29
   5   0   7    1.22    0.21
  -5   0  -7    0.60    0.22
  -5   0   7    1.13    0.33
  -5   0   7    0.91    0.14
  -5   0  -7    1.11    0.20
   5   0  -7    0.30    0.29
  -5   0  -7    0.80    0.13
  -5   0  -7    1.15    0.27
   5   0  -7    1.08    0.26
   5   0  -7    1.09    0.24
   5   0  -7    0.97    0.40
  -5   0   7    0.97    0.21
  -5   0  -7    1.12    0.16
   5   0  -7    1.12    0.26
  -5   0   8   -0.10    0.21
  -5   0  -8    0.09    0.05
   5   0   8    0.07    0.08
   5   0   8   -0.12    0.13
  -5   0   8   -0.04    0.07
   5   0  -8    0.02    0.16
  -5   0   8    0.06    0.25
   5   0   8   -0.02    0.03
  -5   0   8   -0.09    0.33
   5   0   8   -0.04    0.05
  -5   0   8   -0.10    0.06
  -5   0   8    0.05    0.18
  -5   0  -8    0.29    0.21
   5   0   8   -0.02    0.07
   5   0  -8    0.07    0.11
   5   0  -8    0.35    0.31
   5   0   8    0.08    0.04
  -5   0  -8    0.01    0.14
  -5   0   8   -0.03    0.06
  -5   0  -8   -0.10    0.09
  -5   0   8    0.12    0.14
  -5   0   8    0.13    0.08
  -5   0  -8    0.06    0.10
   5   0   8    0.03    0.07
  -5   0  -8    0.05    0.10
  -5   0   8    0.26    0.17
   5   0   9    5.81    0.50
  -5   0   9    5.72    0.44
   5   0  -9    5.34    0.52
  -5   0   9    6.05    0.49
  -5   0  -9    5.99    0.68
  -5   0   9    5.92    0.63
  -5   0   9    6.58    1.10
   5   0  -9    5.71    0.95
   5   0  -9    6.19    0.76
  -5   0   9    5.16    0.58
   5   0  -9    6.15    0.58
  -5   0   9    7.18    0.90
   5   0  -9    6.75    0.91
  -5   0   9    5.87    0.80
   5   0   9    5.69    0.57
  -5   0  -9    6.68    0.68
  -5   0   9    5.65    0.50
   5   0 -10   -0.03    0.35
  -5   0  10   -0.04    0.05
   5   0  10   -0.07    0.07
  -5   0  10    0.12    0.18
  -5   0  10    0.01    0.29
   5   0 -10    0.04    0.12
  -5   0 -10   -0.12    0.10
  -5   0  10    0.03    0.37
   5   0  10   -0.05    0.06
  -5   0  10    0.01    0.07
  -5   0  10    0.12    0.11
  -5   0  10    0.04    0.10
   5   0 -10    0.18    0.13
  -5   0  10    0.03    0.12
  -5   0  10    0.12    0.27
  -5   0 -10   -0.16    0.07
   5   0 -10    0.07    0.21
   5   0 -11    0.51    0.24
   5   0  11    0.33    0.17
  -5   0  11    0.20    0.24
  -5   0  11    0.37    0.16
  -5   0  11    0.48    0.17
  -5   0  11    0.05    0.29
  -5   0  11    0.41    0.35
   5   0 -11    0.35    0.16
   5   0  11    0.34    0.14
  -5   0 -11    0.12    0.19
  -5   0  11    0.29    0.20
  -5   0 -11    0.45    0.26
   5   0 -11    0.36    0.42
  -5   0  11    0.70    0.31
   5   0 -11    0.56    0.40
  -5   0  11    0.70    0.40
   5   0  11    0.38    0.20
  -6   0   0   41.56    2.04
   6   0   0   41.53    1.93
   6   0   0   42.38    1.81
   6   0   0   43.25    1.84
  -6   0   0   42.13    1.87
  -6   0   0   43.20    2.02
   6   0   0   42.09    2.01
  -6   0   0   42.67    1.91
  -6   0   0   44.45    2.05
   6   0   0   43.01    1.97
  -6   0   0   49.90    2.49
   6   0   0   42.94    1.92
   6   0   0   43.88    2.10
  -6   0  -1    0.01    0.09
   6   0   1   -0.01    0.03
   6   0   1    0.05    0.14
  -6   0   1   -0.04    0.03
   6   0  -1    0.00    0.10
   6   0   1    0.04    0.08
  -6   0  -1    0.05    0.09
  -6   0  -1    0.21    0.20
  -6   0   1    0.01    0.04
  -6   0   1   -0.06    0.11
  -6   0   1    0.10    0.08
   6   0   1   -0.08    0.04
   6   0   1    0.00    0.06
  -6   0   1    0.20    0.18
  -6   0   1   -0.03    0.07
   6   0  -1    0.01    0.04
   6   0  -1    0.09    0.09
  -6   0   1    0.08    0.09
  -6   0  -1    0.00    0.11
  -6   0  -1   -0.03    0.04
   6   0   1   -0.03    0.05
   6   0  -1    0.20    0.14
   6   0  -1   -0.02    0.05
  -6   0  -1    0.06    0.12
  -6   0  -1   -0.04    0.05
   6   0  -1   -0.05    0.03
   6   0  -1   -0.03    0.05
   6   0   1    0.12    0.07
  -6   0  -1    0.07    0.06
   6   0   1    0.00    0.14
  -6   0   1    0.00    0.11
   6   0  -1    0.05    0.09
   6   0  -1   -0.05    0.14
   6   0   2    7.35    0.49
  -6   0  -2    7.31    0.60
  -6   0   2    8.02    0.40
   6   0   2   10.52    0.97
  -6   0  -2    8.11    0.50
  -6   0  -2    7.84    0.51
   6   0  -2    8.62    0.51
  -6   0   2    7.66    0.64
  -6   0   2    8.60    0.55
  -6   0  -2    8.36    0.59
  -6   0  -2    7.39    0.55
  -6   0  -2    8.86    0.61
   6   0  -2    7.57    0.54
   6   0  -2    8.10    0.59
   6   0   2    8.25    0.41
   6   0   2    8.97    0.63
  -6   0  -2    8.60    0.93
   6   0  -2    7.97    0.53
   6   0   2    7.99    0.58
  -6   0   2    7.61    1.07
   6   0   2    8.09    0.53
  -6   0   2    8.48    0.65
  -6   0  -2    7.39    0.47
   6   0  -2    7.96    0.68
  -6   0   2    7.68    0.60
   6   0   2    7.71    0.78
  -6   0   2    7.47    0.47
   6   0  -2    8.00    0.58
  -6   0  -2    9.74    0.84
   6   0   2    8.22    0.56
   6   0   2    9.19    0.64
  -6   0   2    7.31    0.84
  -6   0  -3   -0.04    0.08
   6   0   3    0.01    0.05
   6   0  -3   -0.01    0.07
   6   0  -3    0.00    0.15
   6   0   3    0.04    0.06
   6   0   3   -0.03    0.07
   6   0   3    0.01    0.10
  -6   0   3    0.07    0.11
  -6   0   3   -0.03    0.14
  -6   0  -3   -0.09    0.11
  -6   0   3    0.04    0.08
  -6   0   3   -0.04    0.11
  -6   0   3   -0.01    0.06
  -6   0   3   -0.10    0.05
   6   0  -3    0.13    0.10
   6   0  -3   -0.13    0.15
   6   0  -3   -0.02    0.03
   6   0  -3    0.26    0.23
   6   0   3    0.10    0.05
  -6   0  -3    0.02    0.07
   6   0  -3   -0.02    0.06
   6   0   3    0.01    0.10
  -6   0  -3    0.01    0.10
  -6   0  -3    0.09    0.15
   6   0  -3   -0.08    0.05
  -6   0   3   -0.08    0.13
   6   0   3   -0.08    0.05
   6   0   3    0.01    0.11
  -6   0  -3   -0.02    0.11
   6   0   3    0.04    0.09
   6   0   4    3.08    0.49
  -6   0   4    4.16    0.47
  -6   0   4    3.67    0.39
  -6   0   4    4.30    0.66
   6   0   4    3.83    0.40
   6   0   4    3.96    0.51
  -6   0  -4    3.35    0.57
   6   0   4    3.56    0.39
  -6   0   4    3.93    0.47
   6   0   4    4.26    0.30
   6   0  -4    3.66    0.27
   6   0  -4    3.49    0.36
  -6   0  -4    3.72    0.37
   6   0  -4    4.08    0.39
   6   0   4    3.76    0.30
   6   0  -4    3.97    0.41
  -6   0  -4    3.69    0.34
  -6   0  -4    3.29    0.29
   6   0   4    3.86    0.40
   6   0   4    4.01    0.31
  -6   0   4    4.06    0.37
   6   0   4    2.99    0.37
  -6   0  -4    3.95    0.39
  -6   0  -4    3.89    0.38
  -6   0  -4    3.30    0.49
  -6   0   4    3.54    0.35
   6   0  -4    4.32    0.51
  -6   0   4    2.84    0.71
  -6   0  -4    3.47    0.40
   6   0  -4    3.44    0.38
   6   0   5   -0.03    0.04
  -6   0   5   -0.04    0.04
   6   0   5    0.02    0.10
  -6   0   5   -0.01    0.06
  -6   0  -5   -0.03    0.05
   6   0  -5   -0.09    0.05
   6   0  -5    0.11    0.11
  -6   0   5   -0.07    0.14
  -6   0   5   -0.13    0.06
   6   0   5    0.04    0.07
  -6   0  -5   -0.06    0.07
   6   0   5    0.02    0.09
  -6   0  -5    0.01    0.09
   6   0   5    0.02    0.12
   6   0   5    0.06    0.10
   6   0  -5   -0.02    0.19
  -6   0   5   -0.05    0.08
  -6   0  -5   -0.03    0.06
   6   0  -5    0.02    0.08
   6   0   5    0.08    0.10
  -6   0  -5    0.03    0.12
   6   0  -5   -0.02    0.16
  -6   0   5   -0.01    0.18
   6   0  -5    0.03    0.04
   6   0  -5   -0.06    0.06
   6   0   5    0.01    0.05
   6   0   5    0.01    0.05
  -6   0   5    0.10    0.11
   6   0  -5   -0.12    0.04
   6   0  -5   -0.01    0.03
  -6   0  -5   -0.06    0.03
  -6   0  -5   -0.01    0.11
   6   0   5    0.06    0.12
   6   0   6   17.05    0.96
  -6   0   6   20.05    1.24
  -6   0  -6   17.17    0.91
  -6   0   6   17.30    1.06
  -6   0   6   15.06    1.43
  -6   0   6   17.87    0.75
  -6   0  -6   18.56    1.10
  -6   0  -6   19.43    1.16
   6   0   6   18.02    1.06
  -6   0   6   19.01    1.02
   6   0   6   18.97    0.87
   6   0   6   19.91    1.20
  -6   0   6   17.95    1.06
   6   0   6   15.49    1.06
   6   0   6   19.75    1.21
  -6   0   6   17.92    1.18
   6   0  -6   17.69    1.09
   6   0  -6   18.09    1.04
   6   0   6   19.03    1.12
  -6   0   6   18.77    1.92
   6   0  -6   16.76    1.70
  -6   0  -6   17.77    0.97
  -6   0  -6   17.60    0.91
   6   0   6   18.09    0.86
   6   0  -6   15.23    1.44
  -6   0  -6   17.98    1.10
  -6   0  -6   19.09    1.34
   6   0  -6   18.33    0.76
   6   0   6   19.19    1.02
   6   0   7    0.06    0.11
  -6   0   7    0.21    0.28
  -6   0  -7   -0.09    0.13
  -6   0  -7    0.03    0.06
  -6   0   7    0.02    0.08
  -6   0  -7    0.20    0.15
   6   0  -7    0.34    0.25
  -6   0   7   -0.04    0.06
   6   0  -7    0.14    0.22
   6   0   7    0.03    0.09
  -6   0   7   -0.05    0.09
  -6   0   7    0.08    0.04
   6   0  -7    0.07    0.11
   6   0   7   -0.07    0.06
   6   0   7    0.07    0.11
  -6   0  -7    0.03    0.06
   6   0   7   -0.17    0.13
   6   0  -7    0.09    0.15
   6   0   7   -0.03    0.04
  -6   0  -7   -0.04    0.10
   6   0   7   -0.07    0.05
   6   0  -7    0.07    0.08
  -6   0   7   -0.33    0.19
  -6   0  -7    0.04    0.14
  -6   0   7   -0.01    0.12
   6   0   8    2.21    0.19
   6   0  -8    3.17    0.62
  -6   0   8    2.26    0.48
   6   0   8    2.57    0.34
   6   0   8    2.84    0.39
  -6   0  -8    2.84    0.43
   6   0   8    2.37    0.32
  -6   0   8    3.32    0.57
  -6   0  -8    2.57    0.26
  -6   0  -8    2.17    0.22
  -6   0   8    2.72    0.22
  -6   0   8    3.26    0.83
  -6   0  -8    3.56    0.48
  -6   0  -8    2.65    0.42
   6   0  -8    2.82    0.38
   6   0  -8    2.48    0.36
   6   0   8    2.72    0.34
   6   0   8    2.60    0.20
   6   0   8    2.71    0.31
  -6   0  -8    3.05    0.38
  -6   0   8    2.43    0.31
  -6   0   8    1.74    0.57
   6   0  -8    3.21    0.76
  -6   0   8    2.50    0.35
  -6   0   8    2.41    0.38
   6   0   9   -0.01    0.16
  -6   0  -9   -0.13    0.10
  -6   0  -9    0.11    0.16
   6   0   9   -0.01    0.14
   6   0  -9   -0.01    0.35
  -6   0   9    0.12    0.13
   6   0   9    0.07    0.12
  -6   0   9    0.18    0.29
  -6   0   9    0.12    0.18
  -6   0   9    0.04    0.06
   6   0  -9    0.03    0.23
  -6   0   9    0.18    0.18
   6   0   9   -0.09    0.06
  -6   0   9    0.09    0.11
  -6   0   9   -0.08    0.25
  -6   0   9   -0.01    0.31
   6   0  -9   -0.14    0.05
  -6   0   9    0.03    0.09
   6   0  10    3.73    0.48
   6   0 -10    4.41    0.48
  -6   0  10    3.92    0.94
  -6   0  10    4.30    0.54
  -6   0  10    3.45    0.70
   6   0 -10    2.94    0.44
  -6   0  10    3.56    0.32
  -6   0 -10    4.35    0.59
   6   0 -10    3.68    1.21
   6   0  10    3.67    0.41
   6   0 -10    3.28    0.75
  -6   0  10    3.34    0.39
  -6   0  10    3.87    0.43
  -6   0  10    4.06    0.56
  -6   0  10    4.10    0.65
  -6   0  11   -0.01    0.22
  -6   0 -11   -0.10    0.08
   6   0  11    0.03    0.12
  -6   0  11    0.05    0.18
  -6   0  11    0.15    0.23
   6   0 -11    0.06    0.21
   6   0  11    0.03    0.08
   6   0  11    0.08    0.12
  -6   0  11    0.17    0.13
  -6   0  11    0.02    0.08
  -6   0  11    0.36    0.43
  -6   0  11   -0.10    0.27
   6   0 -11   -0.02    0.53
   6   0 -11   -0.07    0.08
   6   0 -11    0.12    0.12
  -6   0  11    0.24    0.19
  -6   0 -11   -0.05    0.13
   7   0   0    0.23    0.18
   7   0   0    0.08    0.10
  -7   0   0    0.04    0.14
  -7   0   0    0.19    0.10
  -7   0   0    0.13    0.12
   7   0   0    0.20    0.09
   7   0   0    0.24    0.25
   7   0   0    0.00    0.04
   7   0   0    0.09    0.12
  -7   0   0   -0.03    0.15
   7   0   0   -0.01    0.11
  -7   0   0   -0.01    0.07
  -7   0   0    0.05    0.21
   7   0   0    0.04    0.07
   7   0   0    0.13    0.10
  -7   0  -1    0.03    0.21
  -7   0   1    0.08    0.06
   7   0   1    0.18    0.17
   7   0   1    0.09    0.10
  -7   0  -1    0.07    0.08
   7   0  -1    0.06    0.19
  -7   0   1    0.18    0.10
   7   0  -1    0.10    0.08
   7   0   1    0.16    0.13
  -7   0  -1    0.18    0.13
   7   0   1    0.06    0.05
   7   0  -1    0.10    0.06
   7   0   1    0.01    0.15
   7   0   1    0.12    0.17
  -7   0   1    0.13    0.26
  -7   0   1    0.08    0.12
  -7   0  -1    0.06    0.06
  -7   0   1    0.07    0.16
   7   0  -1    0.00    0.06
  -7   0  -1    0.14    0.08
   7   0  -1    0.32    0.16
   7   0  -1    0.00    0.08
   7   0   1    0.02    0.08
   7   0   1    0.24    0.12
  -7   0   1    0.16    0.08
   7   0  -1    0.11    0.21
  -7   0  -1    0.05    0.11
   7   0  -1    0.45    0.21
   7   0  -1    0.13    0.11
   7   0   1    0.02    0.10
  -7   0   1    0.02    0.16
   7   0   2   -0.03    0.06
   7   0  -2    0.03    0.17
   7   0   2    0.07    0.15
  -7   0  -2   -0.01    0.06
   7   0  -2    0.04    0.18
  -7   0   2   -0.04    0.15
  -7   0  -2    0.01    0.16
   7   0   2   -0.02    0.03
  -7   0   2   -0.11    0.13
  -7   0   2    0.07    0.12
   7   0  -2    0.03    0.10
   7   0  -2    0.02    0.07
   7   0  -2    0.09    0.08
  -7   0   2   -0.06    0.05
   7   0   2    0.00    0.14
  -7   0  -2    0.19    0.23
  -7   0  -2   -0.02    0.07
   7   0   2   -0.05    0.10
  -7   0  -2   -0.04    0.04
  -7   0   2    0.09    0.13
  -7   0  -2   -0.13    0.07
  -7   0   2    0.03    0.06
   7   0  -2    0.01    0.07
   7   0   2    0.03    0.09
   7   0   2    0.00    0.08
   7   0   2    0.11    0.12
  -7   0   2    0.22    0.18
   7   0  -2    0.00    0.10
  -7   0  -2    0.03    0.08
   7   0  -2   -0.10    0.09
  -7   0  -2    0.04    0.15
  -7   0   3  153.25    6.21
  -7   0  -3  156.65    6.20
  -7   0   3  151.25    6.32
   7   0   3  147.29    6.19
   7   0  -3  143.17    6.18
   7   0  -3  149.43    5.97
  -7   0  -3  151.76    6.25
   7   0  -3  150.75    6.39
  -7   0  -3  138.88    6.11
   7   0   3  154.62    6.18
  -7   0   3  154.45    6.31
   7   0  -3  158.21    6.13
  -7   0  -3  144.81    6.56
  -7   0   3  149.35    7.53
  -7   0  -3  142.50    6.85
   7   0  -3  148.06    6.14
   7   0   3  152.31    6.20
  -7   0  -3  150.15    6.10
   7   0   3  148.12    6.13
  -7   0   4   -0.05    0.16
   7   0  -4   -0.02    0.07
   7   0   4   -0.05    0.03
   7   0   4    0.05    0.15
   7   0  -4    0.14    0.23
   7   0  -4   -0.04    0.05
  -7   0  -4    0.02    0.15
   7   0  -4    0.05    0.05
   7   0   4   -0.01    0.11
   7   0   4    0.05    0.14
   7   0  -4   -0.08    0.05
   7   0   4    0.03    0.09
   7   0   4    0.04    0.10
   7   0   4   -0.05    0.04
  -7   0  -4    0.14    0.11
  -7   0   4    0.10    0.09
   7   0   4   -0.01    0.08
  -7   0   4    0.15    0.25
   7   0  -4   -0.08    0.08
  -7   0  -4    0.03    0.09
  -7   0   4   -0.13    0.09
   7   0  -4   -0.06    0.19
   7   0   4    0.02    0.07
  -7   0  -4    0.12    0.19
  -7   0   4   -0.10    0.06
  -7   0  -4   -0.10    0.04
   7   0  -4   -0.01    0.06
  -7   0  -4    0.00    0.09
  -7   0   4    0.05    0.11
  -7   0   4    0.12    0.12
  -7   0  -4    0.02    0.06
   7   0  -5    3.55    0.27
  -7   0   5    4.28    0.45
  -7   0   5    3.65    0.49
   7   0  -5    3.98    0.41
   7   0   5    4.79    0.49
   7   0   5    3.60    0.42
   7   0   5    3.86    0.31
  -7   0   5    3.22    0.66
   7   0   5    3.87    0.55
  -7   0  -5    3.82    0.42
  -7   0  -5    4.37    0.48
   7   0  -5    3.42    0.66
  -7   0   5    3.68    0.54
  -7   0  -5    3.78    0.33
   7   0   5    3.36    0.30
  -7   0  -5    4.86    0.49
  -7   0  -5    3.30    0.35
  -7   0  -5    3.40    0.52
   7   0  -5    3.87    0.45
   7   0  -5    3.58    0.25
  -7   0  -5    4.43    0.68
   7   0   5    4.02    0.33
  -7   0  -5    3.33    0.40
  -7   0   5    4.24    0.41
   7   0   5    4.50    0.58
   7   0  -5    3.51    0.56
   7   0  -5    4.33    0.43
   7   0   5    2.67    0.44
   7   0  -5    4.52    0.47
   7   0   5    3.89    0.45
   7   0   5    4.50    0.47
  -7   0   5    3.97    0.40
   7   0  -6    0.07    0.04
  -7   0  -6    0.21    0.16
  -7   0   6    0.22    0.17
   7   0   6    0.02    0.10
  -7   0   6    0.10    0.20
  -7   0  -6   -0.08    0.05
  -7   0  -6   -0.07    0.14
  -7   0   6    0.09    0.21
  -7   0   6    0.06    0.27
   7   0  -6    0.02    0.19
   7   0  -6    0.00    0.06
   7   0   6    0.13    0.09
   7   0   6    0.17    0.08
  -7   0  -6   -0.07    0.09
   7   0  -6    0.21    0.15
  -7   0  -6    0.01    0.10
   7   0   6    0.16    0.17
  -7   0  -6    0.16    0.10
  -7   0   6    0.02    0.09
   7   0  -6    0.04    0.04
  -7   0   6    0.06    0.12
   7   0  -6   -0.08    0.28
  -7   0  -6    0.41    0.26
   7   0   6    0.13    0.13
   7   0  -6   -0.03    0.06
  -7   0  -6    0.12    0.22
   7   0   6    0.05    0.06
   7   0  -6    0.00    0.09
   7   0   6    0.15    0.18
  -7   0   6   -0.01    0.07
   7   0   6    0.49    0.24
   7   0  -6    0.04    0.22
  -7   0  -7    0.36    0.18
   7   0  -7    0.04    0.26
   7   0   7    0.27    0.13
  -7   0  -7    0.28    0.19
  -7   0  -7    0.13    0.14
  -7   0   7    0.34    0.19
   7   0  -7    0.26    0.22
   7   0   7    0.27    0.19
   7   0   7    0.41    0.24
   7   0   7    0.35    0.14
  -7   0   7    0.33    0.21
   7   0  -7    0.49    0.41
   7   0   7    0.22    0.18
   7   0   7    0.21    0.09
  -7   0  -7    0.42    0.28
  -7   0   7    0.16    0.26
   7   0  -7    0.26    0.16
  -7   0   7    0.33    0.16
  -7   0   7    0.56    0.27
  -7   0  -7    0.57    0.15
  -7   0   7    0.26    0.17
  -7   0  -7    0.57    0.16
   7   0   7    0.21    0.16
  -7   0  -7    0.79    0.27
  -7   0   7    0.48    0.50
   7   0   7    0.38    0.19
  -7   0   8   -0.06    0.12
   7   0   8    0.08    0.11
  -7   0   8   -0.02    0.08
  -7   0   8   -0.05    0.09
  -7   0   8    0.18    0.17
   7   0  -8   -0.04    0.09
   7   0   8    0.05    0.10
   7   0   8   -0.06    0.06
   7   0   8   -0.03    0.10
   7   0   8    0.04    0.11
  -7   0  -8    0.03    0.17
  -7   0  -8    0.12    0.10
  -7   0   8   -0.08    0.08
   7   0  -8   -0.16    0.08
   7   0  -8   -0.03    0.10
   7   0  -8    0.37    0.36
   7   0   8    0.04    0.05
  -7   0   8    0.41    0.31
  -7   0  -8    0.03    0.17
  -7   0  -8    0.09    0.21
   7   0  -8   -0.08    0.08
   7   0   8    0.00    0.05
  -7   0   8   -0.04    0.15
   7   0   8    0.20    0.19
  -7   0  -8   -0.02    0.10
  -7   0  -8   -0.01    0.14
  -7   0  -8    0.05    0.11
  -7   0  -9   67.24    3.14
   7   0  -9   69.59    3.17
   7   0   9   66.64    2.89
  -7   0   9   69.00    3.90
   7   0   9   71.83    2.92
   7   0   9   61.85    3.00
   7   0   9   65.65    2.83
  -7   0   9   67.95    3.37
  -7   0   9   57.84    4.34
   7   0  -9   65.43    3.43
  -7   0   9   67.76    3.20
  -7   0  -9   62.67    2.72
  -7   0  -9   68.94    3.36
   7   0  -9   67.75    3.14
   7   0   9   69.06    2.68
   7   0   9   67.46    2.68
  -7   0  -9   70.85    3.33
  -7   0   9   72.59    3.37
  -7   0   9   66.64    3.02
   7   0  -9   74.69    4.39
   7   0   9   63.87    3.16
  -7   0   9   66.25    3.08
   7   0   9   65.33    3.05
  -7   0  10    0.11    0.24
  -7   0  10    0.09    0.25
   7   0  10    0.01    0.08
   7   0 -10    0.13    0.28
   7   0 -10    0.32    0.19
  -7   0 -10    0.07    0.16
  -7   0  10    0.07    0.10
  -7   0  10   -0.10    0.07
   7   0  10   -0.09    0.07
   7   0 -10    0.31    0.51
   7   0  10    0.12    0.13
  -7   0  10    0.03    0.13
  -7   0  10    0.35    0.41
  -7   0  10    0.01    0.13
  -7   0 -10    0.12    0.18
  -7   0  10    0.08    0.36
  -7   0  11    6.11    0.98
  -7   0 -11    4.88    0.68
   7   0  11    4.45    0.53
   7   0 -11    5.81    1.06
  -7   0  11    5.71    0.56
   7   0 -11    6.80    1.15
  -7   0  11    5.95    1.22
   7   0  11    4.97    0.51
   7   0  11    5.63    0.63
  -7   0 -11    4.74    0.69
   7   0  11    5.22    0.59
  -7   0  11    5.65    0.91
  -7   0  11    4.97    0.51
  -7   0  11    4.88    0.62
  -7   0  11    6.17    0.74
   7   0 -11    5.16    0.60
  -8   0   0  218.16    9.02
   8   0   0  237.99    9.75
  -8   0   0  226.19    9.02
   8   0   0  214.46    9.09
  -8   0   0  207.69    9.01
   8   0   0  225.40    8.98
  -8   0  -1    0.09    0.16
   8   0  -1   -0.02    0.33
  -8   0  -1    0.03    0.14
   8   0  -1    0.03    0.05
   8   0   1   -0.12    0.06
   8   0   1   -0.06    0.06
  -8   0  -1   -0.05    0.20
  -8   0   1   -0.12    0.11
   8   0   1    0.00    0.15
  -8   0  -1   -0.02    0.09
   8   0   1    0.07    0.21
   8   0  -1    0.03    0.08
  -8   0   1    0.07    0.10
   8   0  -1   -0.04    0.05
   8   0  -1    0.00    0.06
   8   0  -1   -0.09    0.05
   8   0   1   -0.09    0.09
  -8   0   1    0.02    0.11
  -8   0  -1    0.12    0.19
  -8   0   1   -0.02    0.19
   8   0   1    0.12    0.10
   8   0   1    0.03    0.05
   8   0  -1    0.02    0.07
  -8   0   1   -0.03    0.14
  -8   0  -1    0.18    0.09
  -8   0  -1    0.01    0.07
   8   0   1    0.02    0.07
   8   0   1    0.01    0.07
   8   0  -1    0.01    0.19
  -8   0   1   -0.01    0.09
   8   0  -1   -0.03    0.18
  -8   0  -1   -0.05    0.07
  -8   0   1   -0.01    0.05
  -8   0  -2   82.25    3.58
  -8   0   2   84.71    3.81
  -8   0   2   88.02    3.66
   8   0   2   85.16    3.84
   8   0  -2   84.51    3.96
  -8   0  -2   92.07    4.43
  -8   0  -2   86.71    3.74
   8   0  -2   85.05    3.75
  -8   0   2   85.19    3.89
  -8   0  -2   80.73    3.80
   8   0   2   84.92    3.65
   8   0  -2   84.51    3.59
  -8   0   2   88.30    3.87
   8   0   2   85.63    3.78
  -8   0   2   86.09    3.50
   8   0   2   89.94    3.62
  -8   0  -2   94.46    4.79
   8   0  -2   85.56    3.64
   8   0   2   88.31    3.65
   8   0   2   74.72    4.18
   8   0  -2   88.14    3.76
  -8   0   2   86.82    4.42
  -8   0  -2   81.44    3.75
   8   0   2   85.21    3.72
   8   0  -2   80.40    3.65
  -8   0   3    0.11    0.20
  -8   0   3    0.02    0.11
  -8   0   3    0.03    0.08
  -8   0  -3    0.14    0.10
   8   0   3   -0.09    0.05
   8   0  -3    0.08    0.13
  -8   0   3   -0.11    0.10
   8   0   3    0.06    0.10
  -8   0  -3    0.11    0.18
   8   0   3    0.04    0.11
  -8   0   3    0.09    0.12
   8   0  -3    0.00    0.08
   8   0  -3    0.05    0.11
   8   0  -3    0.13    0.11
  -8   0  -3   -0.17    0.16
   8   0   3   -0.03    0.08
  -8   0  -3   -0.04    0.10
   8   0   3    0.27    0.20
   8   0   3    0.28    0.25
   8   0  -3   -0.01    0.20
   8   0  -3    0.02    0.07
  -8   0  -3    0.30    0.14
   8   0   3    0.08    0.05
   8   0  -3    0.03    0.23
  -8   0  -3    0.15    0.12
  -8   0   3    0.32    0.23
  -8   0   3   -0.08    0.18
   8   0   3   -0.01    0.09
  -8   0  -3    0.01    0.11
   8   0   3   -0.03    0.15
   8   0   4   14.52    0.97
  -8   0  -4   15.50    1.05
   8   0  -4   14.58    0.95
  -8   0   4   14.91    0.85
  -8   0   4   13.98    1.76
  -8   0   4   14.61    0.91
  -8   0   4   13.94    0.98
   8   0   4   15.08    1.29
  -8   0  -4   14.81    0.94
  -8   0  -4   15.31    0.92
   8   0   4   14.97    1.26
  -8   0  -4   13.81    0.93
   8   0  -4   14.98    0.99
   8   0   4   15.10    0.99
   8   0  -4   14.64    0.93
  -8   0  -4   14.73    1.44
   8   0   4   14.45    0.83
  -8   0   4   15.17    1.11
   8   0  -4   15.79    0.97
  -8   0   4   14.46    1.07
   8   0   4   14.57    0.82
  -8   0  -4   13.83    0.90
   8   0   4   12.03    0.90
   8   0   4   14.24    0.70
   8   0  -4   13.44    1.11
   8   0   4   13.56    1.06
   8   0  -5    0.03    0.11
   8   0  -5    0.16    0.29
  -8   0  -5    0.09    0.12
   8   0   5   -0.07    0.08
   8   0  -5    0.00    0.24
   8   0  -5   -0.01    0.09
  -8   0  -5    0.06    0.14
  -8   0   5   -0.02    0.11
   8   0  -5    0.10    0.20
  -8   0   5   -0.03    0.19
   8   0  -5    0.01    0.06
  -8   0   5   -0.03    0.16
   8   0   5   -0.08    0.17
  -8   0  -5    0.19    0.18
  -8   0  -5   -0.05    0.17
   8   0   5    0.02    0.14
  -8   0   5   -0.12    0.07
  -8   0   5    0.01    0.08
  -8   0  -5   -0.02    0.07
   8   0   5   -0.05    0.04
  -8   0  -5   -0.04    0.14
   8   0   5    0.04    0.06
   8   0  -5    0.02    0.12
   8   0   5    0.18    0.16
  -8   0   5    0.11    0.33
  -8   0   5   -0.03    0.07
   8   0   5   -0.01    0.06
   8   0  -5    0.15    0.13
  -8   0  -5    0.18    0.14
  -8   0  -6   85.92    3.67
   8   0  -6   73.92    3.60
   8   0  -6   79.49    3.16
   8   0  -6   78.66    3.49
   8   0   6   83.42    3.85
  -8   0  -6   83.23    4.03
   8   0   6   77.14    3.27
   8   0  -6   80.96    3.61
   8   0  -6   77.96    3.53
  -8   0  -6   81.07    3.65
  -8   0   6   79.31    3.78
   8   0  -6   80.70    3.89
  -8   0  -6   78.73    3.45
  -8   0   6   75.32    3.56
  -8   0   6   79.51    3.52
   8   0   6   77.21    3.29
  -8   0  -6   79.21    4.21
  -8   0   6   77.27    3.75
   8   0  -6   78.10    3.18
  -8   0  -6   78.88    3.57
   8   0   6   86.75    4.11
  -8   0   6   74.94    4.28
  -8   0  -6   78.35    3.34
   8   0   6   79.89    3.58
  -8   0  -6   75.92    3.39
  -8   0   6   76.66    3.65
   8   0  -7    0.14    0.36
  -8   0   7    0.36    0.18
   8   0  -7    0.18    0.14
  -8   0  -7    0.00    0.21
   8   0   7    0.04    0.06
  -8   0   7    0.74    0.36
  -8   0   7   -0.15    0.11
  -8   0  -7   -0.08    0.07
  -8   0   7    0.06    0.10
  -8   0  -7   -0.10    0.07
   8   0   7   -0.06    0.07
  -8   0  -7    0.14    0.10
   8   0   7    0.09    0.20
  -8   0  -7   -0.08    0.13
  -8   0   7    0.00    0.12
  -8   0  -7   -0.12    0.12
   8   0  -7    0.09    0.11
   8   0   7   -0.02    0.05
   8   0   7    0.02    0.12
   8   0   7    0.14    0.15
   8   0   7    0.10    0.09
  -8   0  -7   -0.02    0.13
  -8   0  -7    0.17    0.12
   8   0  -7   -0.07    0.18
   8   0   7    0.44    0.19
  -8   0   7   -0.09    0.09
  -8   0   7    0.03    0.31
   8   0   8   40.05    2.08
  -8   0  -8   40.33    1.91
  -8   0   8   40.79    2.11
   8   0   8   42.11    1.78
  -8   0  -8   42.14    2.17
  -8   0   8   37.70    2.27
   8   0   8   40.84    1.93
   8   0   8   47.03    2.29
   8   0   8   38.93    2.15
  -8   0   8   38.47    3.36
  -8   0   8   40.48    2.33
   8   0  -8   42.95    2.16
  -8   0   8   38.13    2.77
   8   0   8   42.52    1.79
  -8   0  -8   47.11    2.46
  -8   0  -8   40.60    1.87
   8   0   8   41.03    2.21
  -8   0  -8   41.80    2.53
  -8   0   8   39.60    2.10
  -8   0  -8   38.22    2.22
   8   0   8   39.49    1.96
  -8   0  -8   38.18    2.18
  -8   0   8   40.06    2.03
   8   0   9    0.05    0.06
   8   0  -9    0.29    0.39
   8   0   9    0.08    0.06
  -8   0  -9    0.19    0.21
  -8   0   9   -0.05    0.07
  -8   0   9   -0.02    0.11
  -8   0  -9    0.15    0.15
   8   0   9    0.09    0.14
   8   0   9    0.06    0.12
  -8   0   9    0.00    0.12
   8   0   9   -0.17    0.27
  -8   0   9    0.12    0.18
  -8   0   9   -0.06    0.20
   8   0   9    0.16    0.13
  -8   0   9    0.45    0.37
   8   0  -9    0.01    0.12
  -8   0   9    0.08    0.39
  -8   0  -9    0.71    0.28
   8   0  -9    0.26    0.18
   8   0   9    0.07    0.10
   8   0  -9    0.12    0.50
  -8   0  -9    0.19    0.10
   8   0   9   -0.14    0.08
  -8   0  -9    0.22    0.23
  -8   0  10    1.98    0.67
   8   0 -10    1.99    0.81
  -8   0  10    0.71    0.70
  -8   0  10    1.80    0.40
  -8   0 -10    2.65    0.60
  -8   0  10    2.08    0.59
   8   0  10    3.36    0.42
   8   0  10    2.36    0.35
   8   0 -10    2.74    0.42
   8   0 -10    2.50    0.75
   8   0 -10    2.05    0.44
   8   0  10    2.60    0.51
  -8   0 -10    3.54    0.55
  -8   0  10    2.32    1.01
  -8   0  10    3.23    0.63
   8   0  10    2.54    0.32
   9   0   0    0.19    0.23
   9   0   0    0.07    0.07
   9   0   0    0.00    0.12
  -9   0   0   -0.05    0.19
   9   0   0   -0.05    0.07
  -9   0   0    0.08    0.06
  -9   0   0   -0.05    0.10
   9   0   0   -0.01    0.07
   9   0   0   -0.02    0.06
   9   0   0    0.03    0.06
  -9   0   0    0.15    0.13
   9   0   0    0.14    0.24
  -9   0   0   -0.10    0.15
  -9   0   0    0.11    0.14
   9   0   0    0.20    0.16
  -9   0  -1   11.80    0.91
  -9   0  -1    8.85    1.31
  -9   0  -1   10.04    0.85
  -9   0   1   10.44    0.87
   9   0   1   10.92    0.75
   9   0  -1   11.43    1.38
   9   0  -1   10.21    0.59
  -9   0   1    9.45    0.83
   9   0  -1   13.06    0.81
  -9   0  -1   10.96    0.73
   9   0  -1   11.24    0.75
   9   0  -1   10.31    1.21
   9   0   1   11.28    1.20
   9   0  -1   11.95    0.73
  -9   0   1   11.14    0.62
   9   0   1   11.58    0.79
   9   0   1   11.49    0.63
   9   0   1   11.27    0.71
   9   0   1   13.01    0.98
   9   0  -1   11.68    0.85
   9   0   1   11.78    0.86
  -9   0  -1   11.70    0.87
   9   0  -1   12.56    1.00
  -9   0   1   10.81    0.75
  -9   0   1   11.93    0.94
   9   0   1   10.40    1.26
  -9   0  -1   11.25    0.65
   9   0  -1   10.97    0.81
   9   0   1   12.55    0.83
  -9   0   2    0.22    0.34
  -9   0  -2   -0.04    0.09
  -9   0  -2   -0.08    0.04
  -9   0  -2    0.21    0.15
   9   0  -2    0.01    0.09
   9   0   2    0.05    0.17
   9   0  -2   -0.01    0.10
   9   0   2    0.11    0.09
   9   0   2   -0.02    0.07
  -9   0   2   -0.03    0.23
   9   0  -2    0.00    0.08
   9   0  -2    0.12    0.23
   9   0   2    0.02    0.09
  -9   0   2    0.00    0.05
   9   0   2    0.22    0.15
  -9   0  -2   -0.03    0.15
   9   0  -2    0.02    0.16
  -9   0   2    0.06    0.10
   9   0  -2    0.04    0.09
   9   0   2    0.21    0.11
  -9   0   2    0.01    0.09
   9   0   2   -0.17    0.17
   9   0  -2    0.25    0.15
  -9   0  -2    0.01    0.20
   9   0  -2    0.10    0.22
  -9   0  -2    0.04    0.07
  -9   0  -2    0.01    0.19
   9   0   2   -0.01    0.04
   9   0   2   -0.12    0.06
  -9   0   2    0.21    0.17
  -9   0  -3   22.18    1.24
   9   0  -3   23.55    1.36
  -9   0   3   21.56    1.46
  -9   0   3   22.19    1.25
  -9   0   3   23.25    1.41
  -9   0   3   23.68    1.48
  -9   0  -3   24.26    1.34
  -9   0  -3   24.21    1.76
   9   0   3   24.15    1.23
  -9   0  -3   22.10    1.32
  -9   0  -3   20.96    1.39
   9   0  -3   23.99    1.19
   9   0   3   22.34    1.40
   9   0   3   22.47    1.33
   9   0  -3   22.53    1.26
   9   0   3   18.95    1.70
   9   0   3   21.28    1.71
   9   0  -3   25.84    1.61
   9   0   3   23.54    1.38
  -9   0  -3   17.59    1.84
  -9   0  -3   21.42    1.18
   9   0  -3   23.66    1.30
   9   0   3   21.49    1.26
   9   0   3   22.83    1.03
  -9   0   3   22.99    1.13
   9   0  -3   22.03    1.32
   9   0   4    0.08    0.08
  -9   0  -4    0.15    0.19
  -9   0   4    0.13    0.31
   9   0   4   -0.09    0.07
   9   0   4    0.01    0.05
  -9   0  -4   -0.07    0.16
  -9   0  -4   -0.08    0.09
   9   0  -4   -0.09    0.06
   9   0  -4    0.00    0.10
   9   0   4    0.06    0.10
   9   0   4    0.01    0.06
  -9   0  -4    0.02    0.15
   9   0  -4   -0.02    0.06
  -9   0  -4    0.02    0.08
   9   0  -4    0.02    0.08
   9   0  -4    0.13    0.24
  -9   0   4   -0.04    0.08
  -9   0   4   -0.07    0.08
  -9   0   4   -0.11    0.07
   9   0  -4    0.15    0.27
  -9   0   4   -0.04    0.05
  -9   0  -4    0.25    0.15
   9   0   4    0.12    0.21
  -9   0   4   -0.16    0.23
   9   0  -4   -0.10    0.07
  -9   0   4   -0.05    0.06
   9   0   4    0.11    0.15
  -9   0  -4    0.12    0.13
   9   0   4   -0.06    0.10
   9   0  -4    0.01    0.06
  -9   0  -4    0.00    0.04
   9   0   5    7.83    0.54
   9   0   5    7.10    0.43
  -9   0   5    7.26    0.57
   9   0  -5    6.00    1.11
   9   0  -5    7.47    0.49
  -9   0   5    6.40    0.99
  -9   0  -5    6.63    1.02
  -9   0  -5    6.30    0.67
   9   0   5    7.43    0.53
   9   0  -5    6.79    0.62
   9   0   5    7.46    0.92
  -9   0   5    8.13    0.84
  -9   0  -5    6.89    0.68
   9   0   5    6.37    0.64
  -9   0  -5    6.94    0.53
  -9   0  -5    7.09    0.86
   9   0   5    9.07    0.75
  -9   0   5    6.50    0.66
  -9   0  -5    6.86    0.65
  -9   0   5    7.28    1.36
   9   0  -5    7.06    0.64
  -9   0   5    6.73    0.59
  -9   0   5    8.13    0.80
  -9   0  -5    6.64    0.62
   9   0  -5    6.81    0.65
   9   0  -5    6.15    0.63
   9   0   5    7.86    0.91
   9   0   5    8.36    0.72
  -9   0  -5    5.50    0.58
   9   0  -6    0.01    0.08
  -9   0  -6   -0.07    0.06
  -9   0  -6    0.32    0.18
  -9   0  -6    0.10    0.21
  -9   0  -6   -0.04    0.15
  -9   0   6    0.04    0.19
   9   0  -6   -0.08    0.13
   9   0   6   -0.02    0.05
   9   0   6   -0.11    0.08
   9   0   6    0.02    0.14
  -9   0   6   -0.03    0.09
  -9   0   6    0.04    0.13
   9   0  -6   -0.06    0.09
  -9   0  -6    0.03    0.12
   9   0  -6    0.03    0.11
  -9   0   6   -0.02    0.07
   9   0  -6   -0.06    0.08
   9   0   6    0.02    0.11
  -9   0  -6    0.06    0.20
   9   0  -6   -0.59    0.34
   9   0   6    0.05    0.07
  -9   0   6    0.10    0.31
   9   0  -6   -0.05    0.03
  -9   0   6    0.20    0.33
   9   0   6   -0.08    0.09
  -9   0   6    0.02    0.15
   9   0  -6    0.14    0.07
  -9   0  -6    0.05    0.07
  -9   0  -6    0.12    0.15
   9   0   6   -0.03    0.05
  -9   0   7    3.83    1.23
  -9   0   7    3.14    0.73
   9   0   7    4.74    0.39
  -9   0  -7    3.66    0.39
  -9   0  -7    4.84    0.74
   9   0   7    4.55    0.65
   9   0   7    3.86    0.50
   9   0   7    2.93    0.59
  -9   0  -7    4.05    0.55
  -9   0  -7    5.14    0.86
   9   0   7    4.84    0.38
  -9   0  -7    4.63    0.55
  -9   0  -7    4.64    0.59
  -9   0   7    5.15    0.58
   9   0  -7    4.28    0.54
   9   0   7    4.17    0.36
   9   0   7    4.42    0.55
   9   0  -7    4.30    0.25
   9   0  -7    5.00    0.54
  -9   0   7    4.36    0.63
   9   0   7    5.38    0.83
  -9   0   7    5.46    0.53
  -9   0   7    6.80    0.83
  -9   0  -7    4.10    0.54
   9   0  -7    4.86    0.82
  -9   0   7    4.36    0.48
   9   0  -7    4.28    0.26
   9   0   8   -0.02    0.07
  -9   0   8    0.02    0.13
  -9   0  -8   -0.07    0.06
  -9   0   8    0.09    0.20
  -9   0  -8    0.07    0.19
   9   0   8    0.20    0.15
  -9   0  -8   -0.20    0.26
   9   0   8   -0.14    0.31
   9   0   8    0.05    0.18
  -9   0   8    0.08    0.38
   9   0  -8    0.12    0.29
  -9   0   8    0.03    0.12
  -9   0   8   -0.03    0.14
  -9   0  -8    0.11    0.15
  -9   0   8    0.02    0.32
  -9   0  -8    0.09    0.14
   9   0   8    0.17    0.09
   9   0  -8   -0.28    0.42
   9   0   8    0.01    0.14
   9   0   8   -0.05    0.11
  -9   0  -8   -0.10    0.11
  -9   0   8   -0.03    0.09
   9   0  -8    0.09    0.14
   9   0   8    0.04    0.09
   9   0   9   19.49    1.10
   9   0   9   20.85    1.18
   9   0  -9   19.40    2.15
  -9   0   9   19.99    1.54
  -9   0  -9   20.82    1.08
   9   0   9   19.46    0.96
  -9   0   9   18.89    1.50
   9   0  -9   21.51    1.36
   9   0   9   19.78    1.30
  -9   0   9   19.79    1.33
  -9   0  -9   19.93    1.08
   9   0   9   21.65    0.99
   9   0  -9   20.65    1.34
  -9   0  -9   19.05    1.39
  -9   0   9   22.08    2.54
  -9   0  -9   18.80    1.32
  -9   0   9   20.10    1.25
   9   0   9   21.79    1.41
  -9   0   9   21.52    1.33
  -9   0  -9   21.46    1.70
  -9   0  -9   20.44    1.48
   9   0  -9   17.37    1.68
  -9   0  -9   19.25    1.48
  -9   0  10    0.13    0.36
  -9   0  10   -0.11    0.07
  -9   0 -10    0.00    0.16
   9   0 -10   -0.51    0.64
   9   0  10    0.12    0.10
   9   0 -10    0.04    0.11
  -9   0 -10    0.09    0.19
   9   0  10    0.19    0.19
  -9   0 -10   -0.07    0.09
  -9   0  10    0.59    0.54
  -9   0 -10    0.13    0.14
  -9   0  10    0.00    0.12
  -9   0  10    0.07    0.18
  -9   0  10    0.10    0.43
   9   0 -10   -0.05    0.18
  -9   0  10    0.21    0.28
  -9   0  10    0.01    0.18
   9   0  10   -0.07    0.10
   9   0 -10   -0.02    0.11
 -10   0   0   87.81    3.44
  10   0   0   92.43    4.92
  10   0   0   83.20    3.71
  10   0   0   81.49    3.96
  10   0   0   82.24    3.79
  10   0   0   84.04    3.65
  10   0   0   83.79    3.68
 -10   0   0   78.24    3.85
 -10   0   0   82.92    3.85
 -10   0   0   82.15    3.62
  10   0   0   80.66    3.47
 -10   0   0   81.03    3.87
 -10   0   0   82.38    5.15
  10   0  -1   -0.07    0.15
  10   0   1    0.00    0.10
 -10   0  -1    0.03    0.13
  10   0  -1    0.08    0.19
  10   0  -1   -0.06    0.06
  10   0   1   -0.01    0.16
 -10   0   1   -0.04    0.06
  10   0  -1    0.27    0.33
 -10   0   1   -0.14    0.24
  10   0  -1    0.13    0.12
 -10   0  -1    0.17    0.27
  10   0   1   -0.01    0.09
 -10   0  -1   -0.07    0.22
  10   0  -1   -0.12    0.07
  10   0   1    0.03    0.07
 -10   0  -1    0.00    0.07
  10   0   1    0.06    0.09
 -10   0   1    0.07    0.27
  10   0   1    0.18    0.29
  10   0   1    0.01    0.08
  10   0  -1    0.03    0.07
 -10   0  -1    0.11    0.20
 -10   0   1    0.05    0.13
  10   0   1    0.05    0.24
 -10   0   1    0.10    0.15
 -10   0  -1    0.11    0.13
 -10   0   1    0.00    0.17
  10   0  -1    0.13    0.14
 -10   0  -1    0.10    0.10
  10   0   1    0.10    0.14
 -10   0  -2    1.25    0.22
 -10   0  -2    1.97    0.52
  10   0  -2    0.85    0.27
  10   0   2    1.51    0.30
 -10   0   2    1.13    0.42
 -10   0  -2    2.02    0.77
  10   0  -2    1.44    0.29
 -10   0  -2    1.37    0.29
  10   0  -2    0.52    0.39
  10   0  -2    1.55    0.49
  10   0   2    1.47    0.19
  10   0   2    1.38    0.30
 -10   0   2    1.63    0.21
  10   0   2    1.33    0.31
  10   0  -2    1.37    0.31
  10   0   2    2.03    0.66
 -10   0  -2    1.30    0.34
 -10   0   2    1.91    0.46
 -10   0   2    1.54    0.40
  10   0  -2    1.41    0.31
  10   0   2    1.28    0.35
 -10   0  -2    1.27    0.37
  10   0   2    1.59    0.35
 -10   0   2    0.89    0.57
  10   0   2    1.19    0.39
  10   0  -2    2.32    0.82
 -10   0  -2    1.09    0.36
 -10   0   2    1.56    0.32
  10   0  -2    0.97    0.29
  10   0   3    0.26    0.28
  10   0   3    0.17    0.26
 -10   0   3   -0.02    0.24
 -10   0   3    0.15    0.30
 -10   0  -3   -0.05    0.06
  10   0   3    0.12    0.10
  10   0  -3    0.04    0.11
 -10   0  -3   -0.30    0.21
 -10   0   3    0.06    0.07
 -10   0  -3   -0.06    0.11
 -10   0  -3    0.01    0.09
  10   0  -3   -0.10    0.07
  10   0  -3   -0.06    0.12
 -10   0   3    0.03    0.09
  10   0  -3   -0.06    0.10
  10   0  -3   -0.05    0.08
 -10   0  -3   -0.01    0.07
 -10   0  -3   -0.02    0.17
  10   0   3    0.07    0.06
  10   0   3    0.10    0.12
  10   0  -3    0.00    0.07
 -10   0   3    0.19    0.17
 -10   0   3    0.01    0.14
  10   0  -3   -0.01    0.09
 -10   0  -3    0.11    0.17
  10   0   3    0.02    0.11
  10   0   3    0.05    0.21
  10   0  -3    0.27    0.29
 -10   0  -4    2.06    0.48
 -10   0   4    1.45    0.76
 -10   0  -4    1.97    0.40
  10   0   4    1.83    0.57
 -10   0  -4    1.81    0.69
  10   0   4    2.73    0.53
 -10   0  -4    2.45    0.38
  10   0   4    2.29    0.22
  10   0  -4    1.73    0.48
 -10   0  -4    2.21    0.31
  10   0   4    2.69    0.49
  10   0   4    2.20    0.30
  10   0  -4    1.06    0.80
  10   0   4    2.76    0.42
 -10   0   4    2.62    0.37
 -10   0   4    2.11    0.45
  10   0  -4    2.35    0.29
  10   0  -4    1.63    0.35
  10   0  -4    3.21    0.44
 -10   0  -4    1.97    0.33
  10   0   4    2.91    0.34
 -10   0   4    1.99    0.48
  10   0   4    1.97    0.63
 -10   0   4    1.81    0.26
  10   0  -4    2.64    0.38
 -10   0   4    2.31    0.53
 -10   0  -4    2.33    0.55
  10   0  -4    2.39    0.38
  10   0  -5    0.14    0.09
  10   0   5    0.05    0.15
 -10   0  -5    0.13    0.16
 -10   0   5   -0.27    0.19
 -10   0  -5    0.05    0.15
  10   0  -5   -0.09    0.17
 -10   0  -5    0.10    0.28
  10   0  -5   -0.27    0.35
  10   0   5   -0.01    0.07
 -10   0   5   -0.01    0.10
  10   0   5    0.01    0.16
 -10   0   5   -0.02    0.10
 -10   0  -5   -0.03    0.12
  10   0   5    0.09    0.14
  10   0  -5    0.12    0.23
  10   0   5    0.01    0.08
 -10   0   5    0.06    0.09
 -10   0  -5    0.00    0.09
 -10   0   5    0.11    0.19
  10   0  -5    0.20    0.15
  10   0  -5   -0.10    0.07
 -10   0  -5    0.00    0.24
  10   0  -5   -0.07    0.09
 -10   0   5    0.31    0.38
  10   0   5   -0.01    0.06
 -10   0  -5    0.07    0.09
 -10   0   6   45.91    4.09
 -10   0   6   58.08    3.00
  10   0   6   56.70    2.76
  10   0  -6   53.41    3.89
  10   0  -6   55.29    2.31
  10   0  -6   60.68    3.49
 -10   0   6   54.48    2.55
 -10   0   6   56.33    2.65
 -10   0  -6   58.15    2.80
  10   0  -6   58.50    2.70
  10   0  -6   52.68    2.72
 -10   0  -6   50.47    2.74
  10   0   6   59.19    3.22
 -10   0  -6   55.42    2.72
 -10   0   6   50.32    2.94
  10   0   6   55.62    2.32
 -10   0  -6   54.92    2.50
 -10   0  -6   52.33    3.03
  10   0  -6   51.74    2.73
  10   0   6   52.66    2.45
 -10   0  -6   54.90    3.22
  10   0   6   58.14    3.12
  10   0  -6   51.93    2.67
 -10   0   6   57.95    3.01
 -10   0   7   -0.02    0.10
 -10   0  -7   -0.05    0.16
  10   0   7    0.03    0.06
 -10   0  -7   -0.45    0.25
 -10   0   7    0.00    0.12
 -10   0   7   -0.29    0.42
 -10   0  -7    0.04    0.14
  10   0  -7   -0.01    0.04
  10   0  -7    0.02    0.04
  10   0  -7    0.24    0.39
  10   0  -7   -0.08    0.08
  10   0   7    0.00    0.14
  10   0   7   -0.06    0.05
  10   0   7    0.08    0.09
 -10   0   7    0.05    0.18
  10   0  -7    0.69    0.48
 -10   0  -7    0.13    0.12
 -10   0   7    0.09    0.19
  10   0   7   -0.11    0.07
  10   0   7   -0.09    0.09
  10   0   7   -0.03    0.31
  10   0  -7   -0.08    0.08
 -10   0  -7   -0.06    0.14
 -10   0   7   -0.16    0.05
 -10   0   7    0.06    0.35
 -10   0  -7    0.17    0.19
  10   0   8    0.13    0.10
  10   0   8    0.19    0.21
  10   0  -8    0.12    0.27
 -10   0   8    0.42    0.21
  10   0   8    0.13    0.09
 -10   0   8    0.23    0.19
 -10   0  -8    0.12    0.14
 -10   0  -8    0.54    0.34
 -10   0   8   -0.15    0.49
 -10   0   8    0.44    0.60
  10   0   8    0.08    0.08
 -10   0  -8    0.19    0.19
  10   0  -8    0.65    0.56
 -10   0  -8   -0.15    0.08
  10   0   8    0.19    0.36
 -10   0   8    0.16    0.14
  10   0   8    0.36    0.25
  10   0   8    0.11    0.12
  10   0  -8    0.38    0.23
  10   0   8    0.16    0.17
 -10   0   8    0.11    0.18
 -10   0  -8    0.06    0.10
  10   0  -9   -0.03    0.08
 -10   0  -9   -0.10    0.09
 -10   0   9    0.01    0.25
 -10   0  -9    0.07    0.15
 -10   0   9    0.02    0.10
  10   0   9    0.10    0.09
  10   0   9   -0.03    0.10
  10   0  -9   -0.01    0.27
  10   0   9   -0.01    0.05
  10   0   9    0.08    0.16
 -10   0   9    0.27    0.19
  10   0   9   -0.04    0.04
 -10   0   9    0.05    0.16
 -10   0   9    0.17    0.51
 -10   0   9   -0.06    0.15
  10   0  -9    0.34    0.73
  10   0   9   -0.05    0.11
  10   0   9    0.18    0.15
 -10   0  -9   -0.03    0.08
  11   0   0    0.03    0.28
  11   0   0    0.01    0.13
  11   0   0    0.02    0.14
  11   0   0   -0.13    0.07
 -11   0   0   -0.14    0.06
  11   0   0    0.00    0.09
  11   0   0   -0.04    0.08
 -11   0   0   -0.02    0.09
 -11   0   0    0.06    0.27
 -11   0   0   -0.10    0.19
  11   0   0   -0.02    0.24
 -11   0   0   -0.02    0.13
  11   0   0    0.13    0.13
 -11   0   0    0.17    0.29
  11   0  -1   54.94    2.94
 -11   0  -1   49.47    2.76
 -11   0  -1   48.21    2.69
  11   0  -1   55.84    3.75
  11   0  -1   54.48    2.55
 -11   0   1   59.64    6.31
 -11   0  -1   55.24    2.39
  11   0  -1   55.46    2.72
 -11   0  -1   54.57    2.78
 -11   0   1   54.75    2.56
  11   0   1   53.08    2.63
 -11   0   1   53.22    3.44
 -11   0   1   52.51    2.86
 -11   0   1   54.18    2.81
  11   0   1   50.13    2.35
  11   0  -1   57.31    2.67
  11   0   1   53.69    2.54
  11   0  -1   57.21    3.58
  11   0   1   49.49    2.66
 -11   0   1   55.70    2.33
  11   0  -1   57.18    2.63
  11   0   1   52.17    2.55
  11   0  -1   52.64    2.45
  11   0   1   54.11    2.88
 -11   0  -1   54.02    2.56
  11   0   1   51.53    3.54
 -11   0  -1   54.30    3.35
  11   0  -2    0.14    0.32
 -11   0  -2    0.08    0.25
  11   0   2    0.04    0.12
 -11   0  -2    0.03    0.11
  11   0   2    0.00    0.16
  11   0   2    0.06    0.11
 -11   0   2   -0.10    0.18
 -11   0  -2   -0.08    0.11
 -11   0  -2    0.01    0.16
 -11   0   2    0.29    0.34
 -11   0   2    0.06    0.09
  11   0   2   -0.23    0.31
  11   0   2    0.13    0.15
  11   0  -2    0.01    0.10
 -11   0   2    0.10    0.13
  11   0   2    0.27    0.25
  11   0  -2   -0.01    0.12
 -11   0  -2    0.01    0.09
 -11   0   2   -0.02    0.16
 -11   0  -2    0.24    0.22
  11   0   2   -0.05    0.08
  11   0  -2    0.19    0.14
  11   0  -2    0.06    0.12
 -11   0   2    0.09    0.16
  11   0  -2   -0.10    0.07
  11   0  -2    0.07    0.23
  11   0  -2    0.10    0.22
  11   0   2    0.06    0.11
  11   0  -3    2.24    0.36
  11   0   3    2.09    0.69
 -11   0  -3    2.34    0.37
  11   0   3    2.49    0.36
  11   0   3    2.33    0.48
 -11   0   3    2.70    0.54
  11   0   3    2.47    0.56
  11   0   3    2.70    0.71
 -11   0   3    3.94    1.31
  11   0   3    2.79    0.36
 -11   0  -3    2.39    0.34
 -11   0  -3    2.86    0.60
  11   0   3    3.71    0.51
  11   0  -3    2.71    0.42
 -11   0  -3    2.09    0.44
  11   0  -3    2.78    0.91
 -11   0  -3    2.84    0.61
  11   0  -3    1.76    0.61
 -11   0   3    2.41    0.55
  11   0  -3    2.01    0.31
 -11   0   3    2.72    0.30
  11   0   3    2.70    0.26
  11   0  -3    2.67    0.52
 -11   0   3    2.33    0.56
 -11   0   3    3.05    0.42
 -11   0  -3    2.91    0.68
  11   0  -3    2.56    0.40
  11   0  -4    0.09    0.29
  11   0   4   -0.08    0.10
 -11   0  -4   -0.07    0.26
  11   0   4    0.04    0.20
  11   0  -4    0.03    0.09
 -11   0   4    0.07    0.10
  11   0   4    0.07    0.09
  11   0  -4    0.02    0.13
 -11   0   4    0.01    0.13
  11   0  -4   -0.31    0.37
 -11   0   4    0.17    0.19
  11   0   4    0.02    0.19
  11   0   4    0.05    0.11
 -11   0   4    0.13    0.14
 -11   0  -4   -0.05    0.08
  11   0  -4    0.01    0.21
  11   0   4    0.06    0.07
 -11   0  -4    0.12    0.11
 -11   0  -4   -0.14    0.09
  11   0  -4    0.00    0.11
 -11   0   4   -0.01    0.26
 -11   0   4    0.06    0.37
  11   0  -4    0.09    0.14
  11   0  -4    0.21    0.18
  11   0   4   -0.04    0.07
 -11   0  -4    0.15    0.16
 -11   0  -5   53.08    3.21
 -11   0   5   50.07    2.75
  11   0   5   58.23    3.36
  11   0   5   52.53    2.46
  11   0   5   50.92    2.69
 -11   0   5   48.80    2.89
  11   0  -5   50.68    3.03
  11   0  -5   54.51    2.67
  11   0  -5   52.36    3.88
  11   0  -5   56.03    2.71
  11   0  -5   54.13    2.68
  11   0  -5   50.59    2.68
  11   0  -5   52.70    2.37
  11   0   5   48.78    2.42
  11   0   5   54.92    2.75
 -11   0  -5   57.75    2.68
 -11   0  -5   53.74    2.69
 -11   0   5   53.86    2.90
  11   0   5   53.18    2.76
 -11   0   5   54.33    2.61
 -11   0   5   52.84    2.44
  11   0   5   58.38    3.40
  11   0  -6    0.00    0.28
  11   0   6   -0.06    0.16
  11   0   6    0.13    0.12
 -11   0   6    0.24    0.25
 -11   0  -6    0.30    0.22
  11   0   6    0.01    0.06
  11   0  -6    0.13    0.09
 -11   0   6    0.14    0.20
 -11   0   6    0.05    0.11
 -11   0  -6   -0.25    0.28
 -11   0   6   -0.07    0.09
  11   0   6   -0.02    0.07
  11   0  -6    0.15    0.16
  11   0  -6    0.06    0.08
 -11   0  -6    0.10    0.12
  11   0  -6    0.02    0.43
 -11   0  -6    0.18    0.27
  11   0  -6    0.17    0.19
  11   0   6    0.04    0.24
  11   0   6    0.08    0.15
  11   0   6    0.09    0.17
 -11   0  -6   -0.03    0.13
 -11   0   6   -0.09    0.37
  11   0   6    0.19    0.37
  11   0   7   32.83    1.86
 -11   0  -7   28.28    1.75
 -11   0   7   31.10    2.32
  11   0  -7   30.29    2.19
 -11   0   7   21.75    3.20
  11   0  -7   25.96    1.26
  11   0  -7   30.76    1.80
  11   0   7   31.55    1.80
  11   0   7   28.89    1.46
  11   0   7   29.55    1.50
 -11   0   7   27.60    1.98
 -11   0   7   30.24    1.69
 -11   0   7   28.45    1.58
  11   0  -7   31.48    1.72
 -11   0   7   31.90    2.02
 -11   0  -7   28.58    2.22
  11   0  -7   29.22    2.82
  11   0   7   29.05    1.34
 -11   0  -7   29.97    1.85
  11   0   7   29.01    2.09
  11   0   7   32.37    2.13
  11   0  -7   29.28    1.28
 -11   0  -7   26.73    1.52
  11   0   7   27.90    1.73
  11   0   8    0.00    0.06
 -11   0   8   -0.04    0.12
  11   0   8    0.03    0.17
  11   0  -8    0.01    0.23
 -11   0   8    0.15    0.16
 -11   0   8    0.02    0.11
  11   0   8    0.23    0.21
  11   0   8   -0.02    0.12
 -11   0  -8    0.16    0.20
 -11   0  -8    0.16    0.18
 -11   0   8    0.20    0.47
  11   0   8    0.09    0.09
 -11   0  -8    0.13    0.12
  11   0   8   -0.03    0.07
  11   0  -8    0.17    0.20
  11   0  -8    0.20    0.66
 -11   0  -8   -0.04    0.14
 -11   0   8   -0.04    0.57
 -12   0   0   64.96    3.23
  12   0   0   60.12    2.94
  12   0   0   62.18    2.79
 -12   0   0   60.63    2.70
  12   0   0   61.67    3.33
 -12   0   0   63.38    2.94
  12   0   0   65.11    2.98
 -12   0   0   64.02    3.22
  12   0   0   64.82    3.12
  12   0   0   61.93    2.71
  12   0   0   53.09    3.97
  12   0   0   68.55    3.05
 -12   0  -1   -0.02    0.10
 -12   0  -1    0.01    0.10
  12   0  -1    0.03    0.13
  12   0   1    0.03    0.11
  12   0   1   -0.02    0.17
 -12   0   1   -0.09    0.11
 -12   0  -1   -0.12    0.29
  12   0  -1   -0.02    0.19
  12   0   1   -0.11    0.09
  12   0  -1   -0.08    0.07
  12   0   1   -0.28    0.32
  12   0  -1   -0.31    0.37
  12   0   1   -0.05    0.17
  12   0   1   -0.03    0.06
  12   0   1    0.26    0.18
 -12   0   1   -0.08    0.05
  12   0   1   -0.01    0.08
  12   0   1   -0.05    0.10
  12   0  -1    0.26    0.17
  12   0  -1   -0.18    0.06
 -12   0   1    0.05    0.31
 -12   0  -1    0.37    0.33
 -12   0   1   -0.01    0.12
 -12   0  -1   -0.07    0.11
 -12   0   1   -0.42    0.33
  12   0  -1   -0.04    0.08
  12   0  -1    0.10    0.23
  12   0  -2    0.23    0.32
  12   0   2    0.01    0.12
 -12   0   2    0.07    0.10
  12   0  -2   -0.11    0.15
  12   0  -2    0.31    0.22
  12   0  -2    0.13    0.40
 -12   0  -2    0.16    0.14
  12   0   2   -0.01    0.18
 -12   0  -2    0.19    0.12
  12   0   2   -0.05    0.12
  12   0   2    0.01    0.09
  12   0  -2    0.18    0.14
 -12   0  -2    0.21    0.15
 -12   0   2    0.17    0.40
 -12   0   2    0.16    0.15
 -12   0  -2   -0.11    0.28
 -12   0  -2   -0.02    0.14
  12   0  -2    0.07    0.12
  12   0  -2    0.02    0.12
  12   0   2    0.44    0.25
  12   0   2    0.07    0.13
  12   0   2   -0.30    0.36
 -12   0   2    0.02    0.15
 -12   0  -2    0.50    0.37
 -12   0   2    0.02    0.16
 -12   0   2   -0.03    0.36
  12   0  -2    0.23    0.17
  12   0   2    0.08    0.09
  12   0   3   -0.04    0.12
  12   0   3   -0.10    0.10
  12   0  -3   -0.12    0.07
  12   0   3   -0.05    0.19
  12   0   3    0.01    0.09
  12   0   3   -0.01    0.11
 -12   0   3    0.00    0.14
 -12   0  -3    0.04    0.13
 -12   0   3   -0.11    0.08
 -12   0  -3   -0.06    0.07
  12   0  -3    0.00    0.11
  12   0  -3   -0.12    0.42
 -12   0  -3   -0.23    0.32
  12   0  -3    0.09    0.23
  12   0  -3    0.00    0.11
  12   0  -3    0.04    0.13
  12   0   3   -0.01    0.05
  12   0  -3    0.16    0.33
  12   0   3    0.13    0.14
  12   0  -3    0.05    0.12
 -12   0   3   -0.01    0.25
 -12   0  -3   -0.05    0.16
 -12   0   3    0.09    0.20
 -12   0  -4    0.91    0.47
  12   0  -4    0.77    0.21
  12   0  -4    0.68    0.26
 -12   0  -4    0.90    0.26
 -12   0  -4    0.61    0.39
  12   0  -4    0.93    0.59
  12   0   4    0.93    0.26
  12   0   4    0.63    0.27
 -12   0   4    0.96    0.32
 -12   0   4    0.60    0.63
 -12   0  -4    0.83    0.28
  12   0  -4    0.67    0.30
  12   0  -4    1.39    0.61
  12   0  -4    1.41    0.44
  12   0   4    1.06    0.47
 -12   0  -4    0.30    0.19
  12   0   4    0.93    0.48
  12   0   4    0.72    0.30
  12   0  -4    0.32    0.21
 -12   0   4    0.82    0.21
 -12   0   4    1.13    0.42
  12   0   4    1.08    0.20
  12   0   4    0.63    0.22
 -12   0   4    1.16    0.48
  12   0   4    0.67    0.59
  12   0  -5    1.01    0.61
 -12   0  -5    0.07    0.33
  12   0   5    0.22    0.41
  12   0  -5    0.04    0.22
  12   0   5   -0.02    0.12
  12   0  -5    0.07    0.10
  12   0  -5    0.18    0.16
 -12   0   5    0.03    0.12
 -12   0   5    0.08    0.45
  12   0   5    0.00    0.14
  12   0   5    0.11    0.17
  12   0   5    0.01    0.16
 -12   0  -5    0.03    0.12
  12   0   5   -0.07    0.05
  12   0   5   -0.01    0.07
 -12   0  -5   -0.02    0.15
  12   0  -5   -0.05    0.11
 -12   0   5    0.07    0.38
  12   0  -5    0.29    0.18
 -12   0  -5   -0.09    0.11
  12   0   5   -0.07    0.07
 -12   0   5    0.01    0.16
 -12   0   5    0.05    0.11
  12   0  -6   59.73    4.44
  12   0   6   64.09    2.92
  12   0   6   64.02    3.68
  12   0  -6   63.02    3.19
  12   0   6   65.13    3.79
  12   0   6   62.06    3.20
  12   0   6   66.24    3.24
 -12   0   6   62.86    2.90
 -12   0  -6   64.87    3.17
 -12   0   6   61.49    3.46
  12   0  -6   65.11    3.15
  12   0   6   64.38    3.24
 -12   0  -6   67.61    3.27
 -12   0  -6   54.52    3.64
 -12   0   6   68.88    3.13
  12   0  -6   66.92    3.68
  12   0   6   64.78    2.68
  12   0  -6   63.94    2.75
 -12   0   6   63.80    3.43
 -12   0   7    0.17    0.22
  12   0  -7    0.68    0.76
  12   0   7    0.01    0.06
  12   0   7    0.07    0.14
  12   0   7    0.05    0.18
 -12   0  -7   -0.02    0.08
 -12   0   7   -1.09    0.55
 -12   0  -7   -0.06    0.11
  12   0   7    0.07    0.11
  12   0   7    0.05    0.15
  12   0  -7   -0.04    0.09
  12   0  -7   -0.05    0.10
 -12   0   7    0.13    0.17
  12   0  -7    0.00    0.20
  12   0  -7    0.08    0.07
 -12   0   7    0.18    0.17
  12   0   7   -0.10    0.07
 -12   0  -7    0.03    0.13
 -12   0  -7   -0.02    0.16
  13   0   0    0.00    0.10
  13   0   0   -0.04    0.06
  13   0   0    0.25    0.57
  13   0   0   -0.19    0.48
  13   0   0    0.00    0.22
 -13   0   0   -0.02    0.07
  13   0   0   -0.07    0.08
  13   0   0    0.21    0.15
 -13   0   0    0.31    0.46
 -13   0   0   -0.07    0.10
 -13   0   0    0.22    0.18
  13   0   0   -0.05    0.12
  13   0  -1    4.84    0.51
  13   0   1    4.85    0.53
  13   0   1    5.27    0.48
  13   0   1    4.06    0.95
  13   0   1    5.50    0.61
  13   0   1    4.39    0.60
  13   0  -1    4.38    0.56
 -13   0   1    5.34    0.84
  13   0  -1    4.16    0.95
  13   0  -1    4.82    0.55
  13   0   1    5.95    0.62
  13   0  -1    5.25    1.03
 -13   0   1    7.27    1.15
 -13   0   1    5.82    0.61
 -13   0   1    5.41    0.75
 -13   0  -1    5.24    0.48
  13   0  -1    5.56    0.62
  13   0  -1    5.32    0.65
 -13   0   1    5.53    0.45
 -13   0  -1    5.47    0.85
  13   0   1    5.32    0.58
 -13   0  -1    5.18    0.56
  13   0   2   -0.41    0.44
  13   0   2    0.06    0.13
  13   0  -2    0.00    0.11
 -13   0  -2    0.16    0.15
 -13   0   2   -0.21    0.42
 -13   0  -2   -0.09    0.41
 -13   0   2   -0.02    0.21
  13   0   2    0.14    0.17
 -13   0   2    0.05    0.16
  13   0  -2   -0.05    0.09
  13   0  -2    0.04    0.22
 -13   0   2    0.00    0.10
 -13   0  -2   -0.07    0.07
  13   0  -2    0.02    0.10
  13   0  -2   -0.04    0.07
  13   0  -2    0.08    0.14
 -13   0   2    0.05    0.12
  13   0  -2   -0.10    0.48
  13   0   2   -0.07    0.10
  13   0   2    0.02    0.09
  13   0   2   -0.14    0.06
 -13   0  -2    0.00    0.08
  13   0   2    0.05    0.11
  13   0   2   -0.12    0.12
 -13   0  -2   -0.10    0.09
  13   0  -3   10.57    0.93
  13   0   3   10.82    0.97
 -13   0   3   10.76    1.11
 -13   0   3    8.71    1.12
  13   0  -3    9.12    0.80
 -13   0   3   10.34    0.87
 -13   0  -3    9.72    0.79
  13   0   3    9.44    0.79
  13   0  -3   10.68    0.78
  13   0  -3    9.77    1.41
  13   0  -3    9.99    0.90
 -13   0   3   10.24    0.67
 -13   0  -3    8.58    1.24
  13   0   3    8.87    0.85
 -13   0  -3   10.93    0.94
  13   0   3   10.14    0.64
  13   0  -3    8.83    1.50
  13   0   3   10.63    1.40
  13   0   3    9.39    1.34
  13   0  -3    8.97    0.93
 -13   0  -3    8.20    1.00
  13   0   3    8.88    0.76
  13   0  -4   -0.18    0.11
 -13   0   4    0.07    0.17
  13   0   4    0.22    0.26
  13   0   4   -0.58    0.46
  13   0  -4   -0.08    0.06
 -13   0  -4    0.07    0.11
  13   0  -4    0.08    0.16
  13   0   4    0.04    0.10
  13   0   4   -0.01    0.07
  13   0  -4    0.01    0.12
  13   0  -4    0.41    0.65
 -13   0   4    0.02    0.24
  13   0   4    0.04    0.17
  13   0  -4    0.20    0.18
 -13   0  -4   -0.37    0.41
 -13   0  -4   -0.12    0.08
 -13   0   4    0.38    0.28
  13   0   4   -0.03    0.07
  13   0   4   -0.08    0.08
 -13   0  -4    0.07    0.21
 -13   0   4    0.05    0.10
 -13   0  -4   -0.01    0.13
 -13   0   4    0.31    0.59
  13   0   4   -0.06    0.11
  13   0  -4    0.09    0.22
  13   0   5   17.04    1.77
  13   0   5   17.37    1.30
  13   0  -5   16.33    0.99
  13   0  -5   16.45    1.65
  13   0  -5   15.10    1.20
  13   0   5   17.91    1.32
  13   0  -5   13.33    1.95
 -13   0  -5   18.83    1.31
  13   0   5   18.71    1.14
 -13   0  -5   17.01    1.22
 -13   0   5   18.66    1.59
 -13   0  -5   16.12    1.09
 -13   0   5   17.41    1.21
 -13   0   5   15.14    1.42
  13   0  -5   17.29    1.30
 -13   0   5   16.93    1.01
 -13   0  -5   13.28    1.54
  13   0   5   17.22    0.89
  13   0   5   16.79    1.09
  13   0   6   -0.03    0.06
 -13   0  -6    0.02    0.10
  13   0  -6    0.01    0.13
 -13   0  -6   -0.12    0.14
  13   0   6    0.31    0.22
  13   0   6    0.02    0.10
  13   0   6   -0.01    0.07
  13   0  -6   -0.06    0.16
 -13   0   6   -0.04    0.16
 -13   0  -6    0.12    0.17
 -13   0   6    0.01    0.11
 -13   0  -6    0.09    0.24
  13   0   6    0.04    0.14
  13   0  -6   -1.05    0.71
 -13   0   6    0.12    0.23
 -13   0   6    0.13    0.13
  13   0   6    0.14    0.25
  13   0   6   -0.03    0.15
  13   0  -6   -0.01    0.06
  13   0  -6    0.09    0.17
 -13   0   6    0.09    0.59
  14   0   0   33.51    1.94
  14   0   0   29.71    2.52
 -14   0   0   35.10    1.93
  14   0   0   36.47    1.96
 -14   0   0   36.34    1.72
  14   0   0   35.38    1.98
  14   0   0   32.78    1.76
 -14   0   0   35.96    2.26
  14   0   0   33.79    2.06
  14   0   0   32.11    2.96
  14   0   1   -0.03    0.25
  14   0  -1    0.09    0.13
  14   0  -1    0.03    0.09
  14   0   1   -0.01    0.12
  14   0  -1    0.08    0.15
 -14   0   1    0.06    0.10
  14   0  -1    0.02    0.11
  14   0   1    0.06    0.09
  14   0   1    0.05    0.20
  14   0   1    1.11    0.65
  14   0  -1   -0.05    0.10
 -14   0  -1    0.00    0.15
  14   0   1   -0.03    0.12
  14   0  -1   -0.04    0.18
  14   0   1   -0.07    0.12
 -14   0  -1    0.07    0.46
 -14   0   1    0.37    0.50
 -14   0   1   -0.19    0.08
 -14   0  -1   -0.03    0.08
 -14   0  -1    0.03    0.22
 -14   0   1    0.05    0.29
  14   0   1    0.05    0.14
 -14   0   2   19.58    1.06
 -14   0   2   21.98    2.18
  14   0  -2   18.98    1.35
  14   0   2   16.94    1.05
  14   0  -2   18.51    1.23
  14   0   2   18.40    1.26
  14   0   2   22.93    1.43
  14   0  -2   16.65    1.28
 -14   0   2   17.78    1.55
  14   0  -2   22.26    2.43
  14   0   2   18.22    2.03
 -14   0  -2   18.68    1.25
  14   0  -2   18.79    1.23
 -14   0  -2   16.94    1.09
  14   0  -2   20.45    1.88
  14   0   2   19.31    1.28
  14   0   2   16.73    1.55
 -14   0  -2   22.11    1.29
  14   0   2   20.10    1.45
  14   0  -2   18.51    1.39
 -14   0  -2   22.72    1.63
  14   0  -3   -0.77    0.63
 -14   0  -3    0.02    0.14
  14   0   3   -0.67    0.57
 -14   0   3    0.54    0.53
  14   0   3   -0.02    0.08
  14   0  -3    0.07    0.16
  14   0   3    0.05    0.25
  14   0  -3    0.08    0.12
  14   0   3    0.39    0.39
  14   0  -3   -0.05    0.12
  14   0  -3    0.07    0.32
 -14   0   3   -0.05    0.17
 -14   0   3   -0.01    0.15
  14   0   3    0.19    0.19
 -14   0  -3    0.10    0.14
  14   0   3    0.04    0.09
 -14   0   3    0.00    0.08
  14   0   3    0.08    0.15
 -14   0  -3    0.12    0.30
  14   0  -3    0.34    0.26
  14   0   3    0.06    0.15
 -14   0   4   23.88    1.25
 -14   0  -4   19.74    2.03
  14   0  -4   24.07    1.97
 -14   0   4   24.59    1.88
  14   0  -4   24.36    1.35
 -14   0  -4   26.14    1.53
  14   0   4   20.83    1.73
  14   0   4   22.84    1.39
 -14   0   4   17.25    2.17
  14   0  -4   23.96    1.58
 -14   0   4   23.19    1.50
  14   0   4   22.12    1.17
  14   0  -4   19.03    2.41
 -14   0  -4   25.68    1.57
 -14   0   4   24.70    1.86
  14   0   4   22.01    1.54
  14   0   4   21.07    1.38
  14   0  -4   26.27    2.14
  15   0   0   -0.04    0.67
  15   0   0    0.09    0.15
  15   0   0    0.03    0.21
 -15   0   0   -0.60    0.56
 -15   0   0   -0.07    0.09
  15   0   0   -0.03    0.10
  15   0   0    0.08    0.14
 -15   0   0    0.24    0.15
 -15   0   0   -0.06    0.21
  15   0   0   -0.11    0.21
 -15   0  -1    0.35    0.20
  15   0   1   -0.04    0.12
 -15   0  -1    0.32    0.41
 -15   0   1    0.23    0.14
  15   0  -1    0.48    0.84
  15   0  -1    0.09    0.22
  15   0  -1   -0.09    0.07
 -15   0   1   -0.43    0.57
  15   0   1    0.10    0.16
  15   0   1    0.09    0.17
 -15   0   1   -0.03    0.17
  15   0   1    0.87    0.74
 -15   0  -1    0.52    0.25
  15   0  -1    0.07    0.15
  15   0  -1   -0.08    0.10
  15   0   1    0.05    0.12
  15   0   1    0.03    0.24
  15   0  -1    0.18    0.18
  15   0  -1    0.25    0.45
   0  -1   2   -0.01    0.04
   0   1   2    0.05    0.04
   0  -1  -2    0.01    0.15
   0   1  -2   -0.02    0.02
   0  -1  -2    0.04    0.05
   0  -1  -2   -0.07    0.07
   0  -1  -2   -0.01    0.06
   0   1  -2    0.01    0.02
   0  -1   2    0.04    0.04
   0   1   2    0.22    0.15
   0  -1   2    0.02    0.02
   0   1   2    0.00    0.05
   0  -1   2    0.02    0.04
   0   1  -2   -0.04    0.04
   0  -1  -2   -0.02    0.02
   0   1   2    0.01    0.03
   0  -1   2    0.05    0.05
   0   1  -2    0.05    0.05
   0   1   2    0.00    0.06
   0  -1   2   -0.03    0.04
   0   1   2    0.00    0.05
   0   1   2   -0.03    0.04
   0  -1  -2    0.01    0.03
   0   1   2    0.02    0.04
   0  -1   2    0.00    0.02
   0  -1   2   -0.02    0.04
   0   1  -2   -0.03    0.04
   0   1  -2    0.05    0.05
   0   1  -2   -0.01    0.02
   0  -1  -2   -0.03    0.03
   0   1   2    0.07    0.05
   0  -1   2    0.05    0.04
   0   1   2    0.01    0.07
   0   1  -2    0.00    0.04
   0  -1   2    0.02    0.03
   0   1  -2    0.00    0.04
   0   1  -3  188.27    7.17
   0  -1   3  187.84    7.16
   0   1   3  174.94    7.49
   0   1   3  190.81    7.31
   0  -1   4    0.02    0.04
   0   1  -4    0.00    0.05
   0   1   4    0.08    0.05
   0  -1   4    0.05    0.08
   0  -1   4   -0.01    0.12
   0   1   4    0.07    0.07
   0  -1   4   -0.07    0.03
   0  -1   4    0.13    0.08
   0   1  -4    0.03    0.06
   0   1   4    0.05    0.03
   0   1  -4    0.03    0.03
   0  -1  -4   -0.06    0.03
   0   1  -4    0.01    0.03
   0   1   4   -0.05    0.06
   0   1  -4    0.04    0.06
   0  -1  -4   -0.05    0.16
   0  -1   4    0.02    0.06
   0  -1   4   -0.02    0.05
   0  -1  -4   -0.04    0.05
   0  -1   4    0.01    0.02
   0   1   4   -0.01    0.04
   0  -1  -4    0.06    0.05
   0  -1   4   -0.02    0.04
   0  -1  -4    0.01    0.07
   0   1  -4    0.03    0.07
   0   1   4   -0.01    0.05
   0   1   4    0.03    0.14
   0   1   4    0.03    0.07
   0  -1  -4    0.00    0.11
   0  -1   4    0.00    0.06
   0  -1  -4    0.04    0.06
   0   1   4   -0.06    0.07
   0  -1   4   -0.02    0.03
   0   1  -4   -0.02    0.06
   0   1   4    0.04    0.08
   0  -1  -4   -0.04    0.04
   0  -1   4   -0.05    0.04
   0   1   4   -0.14    0.04
   0   1   4    0.02    0.06
   0  -1   5   30.51    1.49
   0   1   5   29.62    1.59
   0  -1  -5   32.12    1.35
   0  -1   5   30.73    1.27
   0   1   5   30.84    1.36
   0   1   5   31.40    1.46
   0  -1   5   32.15    1.54
   0  -1   5   35.39    1.45
   0   1  -5   30.92    1.29
   0  -1   5   30.22    1.33
   0   1  -5   30.78    1.50
   0   1  -5   34.03    1.46
   0   1   5   32.56    1.50
   0  -1  -5   31.64    1.40
   0  -1  -5   33.43    1.87
   0   1  -5   32.81    1.53
   0  -1  -5   32.00    1.45
   0   1   5   30.29    1.80
   0   1  -5   31.64    1.30
   0   1   5   32.16    1.50
   0  -1   5   32.95    1.34
   0   1  -5   31.05    1.50
   0   1   5   31.84    1.43
   0   1   5   30.23    1.52
   0  -1   5   32.87    1.36
   0  -1   5   31.50    1.48
   0  -1  -5   32.66    1.43
   0  -1   5   31.38    1.51
   0   1   5   29.84    1.37
   0  -1   5   30.33    1.61
   0  -1   5   30.68    1.48
   0  -1  -5   29.06    1.59
   0   1   5   28.46    1.46
   0   1   5   31.71    1.29
   0  -1  -6    0.03    0.09
   0  -1  -6    0.08    0.10
   0   1   6    0.15    0.18
   0  -1   6    0.10    0.06
   0   1   6    0.25    0.15
   0   1  -6    0.10    0.05
   0  -1   6   -0.04    0.08
   0   1  -6   -0.01    0.08
   0   1   6    0.07    0.11
   0   1   6    0.07    0.10
   0   1   6   -0.04    0.07
   0  -1   6    0.05    0.14
   0   1   6    0.01    0.06
   0  -1   6   -0.02    0.04
   0  -1  -6   -0.06    0.10
   0   1   6   -0.06    0.07
   0  -1  -6    0.04    0.06
   0  -1   6    0.04    0.07
   0  -1   6    0.01    0.03
   0  -1   6    0.11    0.07
   0   1   6   -0.05    0.04
   0   1  -6    0.01    0.07
   0  -1   6    0.07    0.10
   0   1   6    0.10    0.07
   0  -1   6    0.26    0.13
   0  -1   6   -0.05    0.06
   0  -1  -6    0.12    0.09
   0  -1   6   -0.01    0.05
   0   1   6   -0.05    0.04
   0   1  -6    0.03    0.07
   0   1   6    0.05    0.11
   0  -1  -6    0.01    0.07
   0  -1  -6   -0.02    0.04
   0   1  -6    0.06    0.03
   0   1   6    0.17    0.09
   0   1   7   98.23    4.42
   0   1  -7  108.40    4.43
   0  -1   7  101.11    4.43
   0  -1   7  101.87    4.38
   0  -1   7  105.65    4.45
   0  -1  -7  104.21    4.27
   0  -1   7  103.08    4.43
   0   1   7  101.33    4.32
   0  -1   7  101.27    4.15
   0   1   7  106.35    4.43
   0   1   7  115.69    4.81
   0   1   7  101.81    4.47
   0  -1   7  101.47    4.18
   0   1  -7  114.21    4.44
   0  -1  -7  106.20    4.32
   0  -1   7  109.71    4.29
   0   1   7  104.88    4.30
   0   1   7  101.60    4.31
   0  -1   7  104.45    4.40
   0   1   7   96.13    4.43
   0  -1   8   -0.03    0.07
   0   1   8   -0.05    0.05
   0   1   8    0.04    0.09
   0  -1   8   -0.05    0.07
   0   1  -8    0.06    0.04
   0   1   8    0.03    0.05
   0  -1   8   -0.03    0.07
   0  -1   8   -0.03    0.07
   0  -1   8    0.03    0.03
   0   1  -8    0.09    0.09
   0   1  -8    0.03    0.03
   0   1   8   -0.17    0.14
   0   1   8    0.09    0.13
   0  -1  -8    0.11    0.08
   0  -1  -8   -0.01    0.07
   0   1   8    0.02    0.03
   0   1   8    0.17    0.16
   0  -1   8   -0.02    0.05
   0   1   8   -0.03    0.09
   0   1   8    0.03    0.08
   0   1   8   -0.04    0.11
   0  -1  -8   -0.05    0.03
   0   1   8   -0.02    0.05
   0  -1   8    0.00    0.04
   0  -1  -8   -0.05    0.08
   0  -1  -8    0.07    0.06
   0  -1   8    0.04    0.07
   0  -1   8    0.17    0.10
   0   1  -8    0.03    0.10
   0  -1   8    0.09    0.08
   0   1  -9   79.88    3.17
   0   1  -9   75.23    3.38
   0  -1  -9   73.92    3.45
   0  -1   9   75.53    3.25
   0  -1  -9   75.33    3.76
   0  -1   9   76.86    2.96
   0  -1   9   73.32    2.93
   0   1   9   74.50    3.06
   0  -1   9   72.46    3.02
   0   1   9   82.51    3.53
   0  -1  -9   75.21    3.28
   0  -1  -9   71.28    3.04
   0   1   9   75.48    3.15
   0   1  -9   76.83    3.10
   0  -1  -9   72.17    3.18
   0  -1   9   74.65    3.50
   0  -1   9   73.94    3.04
   0   1  -9   70.91    2.93
   0  -1   9   73.57    3.41
   0   1   9   73.26    3.21
   0  -1  -9   76.36    3.15
   0   1   9   68.91    3.39
   0  -1   9   78.47    3.09
   0   1   9   72.68    3.49
   0   1   9   71.32    3.21
   0  -1   9   75.28    3.10
   0   1   9   75.60    3.58
   0  -1   9   77.26    3.12
   0   1  10    0.02    0.07
   0  -1 -10    0.00    0.06
   0  -1 -10    0.11    0.06
   0   1 -10    0.05    0.08
   0   1  10   -0.06    0.19
   0   1  10    0.01    0.14
   0  -1  10   -0.03    0.10
   0   1  10   -0.01    0.06
   0  -1 -10   -0.05    0.08
   0   1  10   -0.26    0.19
   0   1  10    0.00    0.13
   0   1  10    0.10    0.06
   0  -1  10   -0.05    0.04
   0  -1  10    0.02    0.06
   0  -1  10   -0.07    0.11
   0  -1  10    0.05    0.10
   0   1  10    0.04    0.11
   0  -1 -10   -0.01    0.06
   0  -1 -10    0.08    0.12
   0  -1 -11   35.29    1.56
   0   1  11   34.09    1.49
   0   1  11   36.15    1.85
   0  -1  11   35.70    1.60
   0   1 -11   35.92    1.92
   0  -1 -11   36.08    1.81
   0  -1  11   33.75    1.57
   0   1  11   36.82    1.90
   0   1  11   35.41    1.64
   0   1  11   34.24    2.00
   0  -1 -11   33.93    1.81
   0   1  11   33.81    1.67
   0   1  11   34.92    1.55
   0  -1  11   35.29    1.88
   0  -1  11   33.89    1.94
   0   1  12    0.24    0.17
   0  -1 -12    0.08    0.10
   0   1 -12    0.00    0.14
   0   1  12    0.07    0.09
   0   1  12    0.04    0.05
   0   1  12   -0.21    0.21
   0  -1 -12    0.06    0.06
   0  -1  12    0.10    0.08
   0  -1 -12    0.09    0.12
   0   1  12   -0.04    0.07
   0   1  12    0.19    0.24
   0  -1  12    0.01    0.07
   0  -1  12    0.01    0.06
   0  -1  12    0.05    0.14
  -1  -1   0  232.25    8.88
   1   1   0  235.17    8.88
  -1   1   0  233.32    8.90
   1  -1   0  218.91    8.89
  -1  -1  -1    0.92    0.09
   1  -1   1    1.04    0.12
   1   1  -1    0.99    0.09
  -1  -1  -1    1.06    0.11
  -1  -1  -1    1.28    0.12
   1  -1   1    0.88    0.06
   1  -1   1    0.82    0.10
  -1  -1  -1    1.05    0.09
   1  -1   1    1.04    0.09
   1  -1   1    0.82    0.08
   1  -1   1    1.00    0.15
   1  -1   1    1.01    0.09
  -1  -1  -1    0.84    0.09
   1  -1   1    0.96    0.11
  -1   1   1    1.06    0.10
   1  -1   1    0.98    0.09
  -1   1   1    0.71    0.09
   1   1  -1    0.84    0.08
  -1  -1  -1    0.89    0.11
  -1   1   1    1.19    0.14
  -1  -1  -1    0.94    0.15
   1   1  -1    1.13    0.18
  -1   1   1    0.92    0.22
  -1   1   1    1.06    0.13
   1  -1   1    0.79    0.10
  -1  -1  -1    0.68    0.15
  -1  -1  -1    1.04    0.09
   1   1  -1    0.78    0.14
   1  -1   1    0.89    0.07
   1   1  -1    0.97    0.06
  -1   1   1    0.78    0.15
   1   1  -1    0.86    0.08
   1   1   1    0.99    0.10
  -1   1  -1    0.85    0.08
  -1   1  -1    0.88    0.12
   1  -1  -1    1.03    0.08
  -1  -1   1    0.86    0.06
   1   1   1    1.00    0.09
   1   1   1    1.02    0.17
  -1   1  -1    1.05    0.09
  -1  -1   1    0.87    0.15
  -1  -1   1    1.05    0.11
   1   1   1    0.97    0.08
   1  -1  -1    1.01    0.14
   1  -1  -1    1.04    0.17
   1  -1  -1    1.03    0.23
  -1  -1   1    0.87    0.09
  -1   1  -1    0.83    0.08
  -1   1  -1    0.92    0.11
   1  -1  -1    0.92    0.10
   1  -1  -1    0.92    0.09
   1   1   1    0.83    0.10
  -1  -1   1    0.85    0.08
   1  -1  -1    0.96    0.12
  -1  -1   1    1.06    0.09
  -1   1  -1    0.82    0.07
  -1   1  -1    0.92    0.14
  -1  -1   1    0.95    0.17
   1   1   1    0.92    0.09
   1   1   1    1.00    0.09
  -1   1  -1    1.09    0.11
  -1   1   2   10.41    0.68
   1  -1   2   10.10    0.50
   1  -1   2   10.98    0.56
   1   1  -2   11.63    0.69
  -1   1   2    9.67    0.56
   1   1  -2   10.93    0.54
   1  -1   2   10.58    0.53
  -1  -1  -2    9.65    0.66
   1   1  -2   10.15    0.48
   1  -1   2   10.46    0.52
   1  -1   2   11.05    0.55
  -1  -1  -2   11.23    0.55
  -1  -1  -2   10.79    0.48
   1  -1   2   10.85    0.52
  -1  -1  -2   10.19    0.48
  -1   1   2   10.45    0.52
   1   1  -2   10.62    0.54
  -1  -1  -2   10.77    0.54
  -1  -1  -2   10.75    0.53
  -1   1   2   10.65    0.47
  -1  -1  -2   11.07    0.62
  -1   1   2   11.05    0.48
   1   1  -2   11.06    0.50
   1   1  -2   10.52    0.55
  -1   1   2   10.83    0.54
  -1   1   2   10.83    0.81
  -1   1   2   10.57    0.59
   1   1  -2   10.26    0.52
   1  -1   2   10.36    0.54
   1   1  -2   10.66    0.62
   1   1   2   10.44    0.48
  -1  -1   2   10.74    0.48
   1   1   2   10.76    0.53
   1   1   2   11.17    0.54
   1  -1  -2   11.42    0.51
   1  -1  -2   10.98    0.57
   1  -1  -2   10.85    0.52
  -1  -1   2   10.30    0.48
   1   1   2   10.87    0.51
   1   1   2   10.57    0.53
   1  -1  -2   10.63    0.81
   1   1   2   10.46    0.62
   1   1   2   11.31    0.67
  -1   1  -2   10.27    0.55
  -1  -1   2   10.20    0.67
   1  -1  -2   10.78    0.47
  -1   1  -2   10.83    0.54
   1   1   2   10.43    0.50
   1   1   2   10.75    0.47
  -1   1  -2   10.88    0.55
  -1   1  -2   10.58    0.53
  -1  -1   2   11.28    0.54
  -1  -1   2   11.12    0.53
  -1  -1   2    9.80    0.50
   1   1   2   10.83    0.53
  -1  -1  -3    4.04    0.24
  -1   1   3    4.28    0.28
   1   1  -3    4.09    0.32
   1   1  -3    4.18    0.29
   1  -1   3    4.84    0.33
   1  -1   3    3.91    0.28
   1   1  -3    4.34    0.42
   1  -1   3    4.66    0.32
   1   1  -3    4.54    0.25
  -1   1   3    5.30    0.58
   1  -1   3    3.96    0.32
   1   1  -3    4.56    0.27
  -1  -1  -3    4.02    0.31
  -1   1   3    4.85    0.35
  -1   1   3    4.11    0.42
   1   1  -3    5.13    0.34
  -1  -1  -3    4.47    0.25
  -1   1   3    5.03    0.37
  -1   1   3    4.40    0.32
  -1  -1  -3    5.30    0.31
   1  -1   3    4.85    0.33
  -1   1   3    4.69    0.24
   1  -1   3    4.73    0.34
  -1   1   3    3.88    0.24
  -1  -1  -3    4.86    0.38
  -1  -1  -3    4.32    0.30
   1   1  -3    4.45    0.39
   1  -1   3    4.16    0.29
   1   1  -3    4.62    0.30
  -1  -1  -3    4.11    0.33
  -1  -1  -3    3.74    0.29
   1   1   3    4.01    0.40
  -1   1  -3    4.57    0.33
   1   1   3    4.61    0.32
  -1  -1   3    4.43    0.21
  -1  -1   3    4.40    0.32
  -1   1  -3    4.25    0.32
  -1  -1   3    4.89    0.48
  -1  -1   3    3.95    0.27
  -1  -1   3    4.24    0.24
  -1   1  -3    4.14    0.32
   1   1   3    4.79    0.38
  -1  -1   3    4.45    0.29
   1   1   3    4.46    0.26
   1  -1  -3    4.11    0.34
   1  -1  -3    4.67    0.27
   1   1   3    4.25    0.24
  -1   1  -3    4.15    0.33
   1   1   3    4.60    0.30
   1   1   3    4.03    0.28
   1   1   3    4.86    0.40
   1   1   3    4.64    0.31
   1  -1  -3    4.33    0.28
  -1  -1   3    4.00    0.31
  -1  -1   3    3.77    0.27
   1  -1  -3    4.37    0.54
   1  -1  -3    4.56    0.26
   1   1   3    4.36    0.28
  -1   1   4    8.12    0.49
   1   1  -4    7.65    0.40
  -1  -1  -4    8.69    0.58
  -1  -1  -4    8.48    0.53
  -1  -1  -4    8.51    0.55
  -1   1   4    8.66    0.79
   1   1  -4    8.13    0.51
  -1  -1  -4    8.13    0.40
   1  -1   4    7.84    0.51
   1  -1   4    7.90    0.49
  -1  -1  -4    7.31    0.46
  -1  -1  -4    7.00    0.63
  -1   1   4    8.23    0.66
   1  -1   4    7.61    0.50
  -1   1   4    8.09    0.53
   1   1  -4    8.14    0.57
  -1  -1  -4    9.05    0.48
  -1   1   4    8.03    0.41
   1   1  -4    7.70    0.47
   1   1  -4    7.45    0.51
  -1   1   4    7.92    0.38
   1  -1   4    7.39    0.50
   1  -1   4    7.37    0.47
  -1   1   4    7.84    0.51
   1  -1   4    8.12    0.46
   1  -1   4    8.02    0.52
   1   1  -4    7.58    0.47
  -1   1   4    8.18    0.53
  -1   1   4    8.31    0.53
  -1  -1   4    7.47    0.51
   1   1   4    7.81    0.42
  -1  -1   4    7.16    0.66
   1  -1  -4    7.71    0.44
  -1   1  -4    8.10    0.52
   1   1   4    8.73    0.60
  -1  -1   4    8.03    0.46
  -1  -1   4    8.25    0.52
   1  -1  -4    8.16    0.42
   1   1   4    7.69    0.39
   1   1   4    7.07    0.51
   1   1   4    8.27    0.53
  -1   1  -4    7.27    0.52
  -1  -1   4    7.21    0.50
  -1  -1   4    7.62    0.37
  -1   1  -4    8.37    0.53
   1   1   4    7.84    0.46
   1   1   4    8.19    0.47
   1   1   4    8.07    0.47
   1  -1  -4    7.64    0.53
   1  -1  -4    6.86    0.43
  -1   1  -4    8.22    0.53
  -1  -1   4    7.62    0.39
   1  -1  -4    7.34    0.77
  -1  -1   4    7.56    0.45
   1   1   4    8.28    0.51
  -1  -1   4    8.89    0.59
   1   1   4    7.96    0.44
   1   1   4    7.48    0.48
   1  -1  -4    7.98    0.50
   1   1   4    8.38    0.63
  -1  -1   4    6.82    0.45
   1  -1   5    0.14    0.09
  -1  -1  -5    0.13    0.06
  -1  -1  -5    0.17    0.09
  -1   1   5    0.12    0.15
  -1  -1  -5    0.00    0.05
   1  -1   5    0.15    0.07
  -1   1   5    0.07    0.10
   1  -1   5    0.01    0.07
   1   1  -5    0.09    0.05
  -1   1   5    0.18    0.12
   1   1  -5    0.22    0.13
  -1   1   5    0.00    0.21
   1  -1   5    0.16    0.09
  -1  -1  -5    0.09    0.07
  -1   1   5    0.01    0.07
  -1  -1  -5    0.11    0.10
  -1   1   5    0.15    0.06
  -1   1   5    0.14    0.11
   1  -1   5    0.16    0.09
   1  -1   5    0.24    0.12
  -1  -1  -5    0.31    0.13
  -1   1   5    0.24    0.15
   1  -1   5    0.30    0.13
  -1   1   5    0.13    0.08
  -1   1   5    0.06    0.08
   1   1  -5    0.09    0.11
  -1   1   5    0.10    0.07
   1   1  -5    0.12    0.06
  -1   1   5    0.12    0.09
  -1  -1  -5    0.05    0.09
  -1  -1   5    0.09    0.09
  -1  -1   5    0.02    0.07
   1   1   5    0.06    0.11
   1  -1  -5    0.06    0.10
   1  -1  -5    0.18    0.09
   1  -1  -5    0.18    0.08
   1   1   5    0.06    0.06
   1  -1  -5    0.16    0.07
   1   1   5    0.11    0.09
  -1   1  -5    0.13    0.11
  -1  -1   5    0.13    0.11
  -1  -1   5    0.09    0.14
  -1  -1   5    0.14    0.10
   1   1   5    0.17    0.06
  -1   1  -5    0.10    0.08
   1   1   5    0.13    0.06
   1  -1  -5    0.07    0.13
  -1   1  -5    0.10    0.12
   1   1   5    0.12    0.11
   1  -1  -5    0.06    0.06
  -1  -1   5    0.08    0.07
  -1  -1   5    0.18    0.10
   1   1   5    0.15    0.07
   1   1   5    0.27    0.12
  -1  -1   5    0.04    0.07
  -1  -1   5    0.05    0.04
   1   1   5    0.19    0.09
   1   1   5    0.13    0.10
  -1  -1   5    0.07    0.04
   1  -1  -5    0.03    0.11
  -1   1  -5    0.17    0.11
   1   1   5    0.19    0.10
   1   1   5    0.03    0.11
  -1   1   6   76.77    3.41
   1  -1   6   80.16    3.46
   1  -1   6   80.25    3.47
   1   1  -6   90.36    3.59
   1  -1   6   80.88    3.47
   1   1  -6   79.67    3.35
  -1  -1  -6   83.02    3.52
  -1  -1  -6   82.69    3.38
  -1   1   6   81.27    3.46
  -1   1   6   78.43    3.51
  -1   1   6   81.25    3.51
   1  -1   6   81.84    3.37
  -1   1   6   80.63    3.49
   1   1  -6   80.94    3.46
   1  -1   6   78.96    3.46
  -1  -1   6   78.29    3.47
   1   1   6   81.18    3.39
   1   1   6   78.73    3.48
  -1  -1   6   78.50    3.48
   1  -1  -6   83.30    3.38
  -1  -1   6   79.31    3.32
   1   1   6   76.54    3.47
   1   1   6   82.98    3.48
  -1  -1   6   77.60    3.39
  -1   1  -6   80.76    3.46
   1   1   6   82.32    3.39
   1  -1  -6   88.66    4.10
  -1   1  -6   82.57    3.51
   1   1   6   78.05    3.33
   1  -1  -6   77.04    3.66
   1   1   6   81.21    3.21
  -1   1  -6   82.47    3.53
   1  -1  -6   83.02    3.51
  -1  -1   6   77.89    3.74
  -1  -1   6   85.76    3.52
  -1   1   7    0.35    0.10
   1  -1   7    0.45    0.08
  -1  -1  -7    0.47    0.19
   1   1  -7    0.47    0.17
   1   1  -7    0.40    0.21
  -1   1   7    0.20    0.09
   1  -1   7    0.41    0.13
  -1  -1  -7    0.38    0.09
   1  -1   7    0.13    0.13
  -1   1   7    0.40    0.20
  -1   1   7    0.32    0.16
  -1   1   7    0.40    0.16
   1   1  -7    0.49    0.20
  -1  -1  -7    0.21    0.10
  -1  -1  -7    0.44    0.16
  -1   1   7    0.06    0.22
  -1   1   7    0.53    0.20
  -1  -1  -7    0.68    0.22
   1  -1   7    0.12    0.11
   1  -1   7    0.20    0.12
   1  -1   7    0.41    0.18
  -1   1   7    0.39    0.23
  -1   1   7    0.36    0.22
   1   1  -7    0.43    0.11
  -1   1   7    0.36    0.14
   1  -1   7    0.35    0.15
   1   1  -7    0.48    0.19
  -1   1   7    0.35    0.09
   1  -1   7    0.31    0.13
  -1  -1  -7    0.52    0.14
   1   1  -7    0.29    0.09
  -1   1   7    0.41    0.08
  -1  -1   7    0.58    0.19
  -1  -1   7    0.36    0.19
   1   1   7    0.62    0.20
   1   1   7    0.28    0.08
   1  -1  -7    0.19    0.12
   1   1   7    0.29    0.13
   1   1   7    0.24    0.13
  -1  -1   7    0.53    0.15
  -1  -1   7    0.57    0.20
  -1  -1   7    0.34    0.16
   1  -1  -7    0.39    0.11
  -1  -1   7    0.41    0.13
   1   1   7    0.38    0.13
   1  -1  -7    0.31    0.21
   1   1   7    0.23    0.16
  -1   1  -7    0.34    0.16
   1   1   7    0.35    0.13
  -1  -1   7    0.54    0.20
   1  -1  -7    0.35    0.11
   1  -1  -7    0.23    0.20
  -1  -1   7    0.22    0.07
  -1  -1   7    0.69    0.23
   1   1   7    0.67    0.25
   1   1   7    0.37    0.15
  -1  -1   7    0.00    0.21
   1   1   7    0.45    0.20
  -1  -1   7    0.40    0.09
   1  -1  -7    0.58    0.17
   1   1   7    0.19    0.09
   1   1   7    0.50    0.11
  -1   1   8    1.76    0.20
  -1   1   8    2.05    0.34
   1   1  -8    1.28    0.16
  -1   1   8    1.48    0.14
   1  -1   8    1.55    0.33
   1  -1   8    1.27    0.28
  -1  -1  -8    1.49    0.15
  -1  -1  -8    1.55    0.20
  -1   1   8    1.42    0.23
  -1  -1  -8    1.68    0.26
  -1   1   8    1.95    0.40
  -1  -1  -8    1.78    0.34
  -1  -1  -8    1.57    0.24
   1  -1   8    1.38    0.22
  -1   1   8    1.20    0.30
   1   1  -8    1.25    0.15
  -1   1   8    1.54    0.36
   1  -1   8    1.88    0.23
   1  -1   8    1.54    0.35
   1  -1   8    1.26    0.30
  -1   1   8    2.05    0.34
   1   1  -8    1.67    0.33
  -1  -1  -8    2.22    0.42
  -1   1   8    1.61    0.34
  -1   1   8    1.36    0.14
   1   1  -8    1.87    0.30
   1   1   8    1.81    0.31
  -1  -1   8    1.52    0.20
  -1  -1   8    1.38    0.27
  -1  -1   8    1.60    0.35
  -1  -1   8    1.94    0.18
   1  -1  -8    1.76    0.53
   1   1   8    1.46    0.16
   1   1   8    1.89    0.33
   1  -1  -8    1.25    0.32
   1  -1  -8    1.31    0.26
  -1  -1   8    1.29    0.28
   1  -1  -8    2.03    0.25
   1   1   8    1.82    0.37
  -1  -1   8    1.73    0.25
   1   1   8    1.09    0.31
  -1  -1   8    1.81    0.17
   1   1   8    1.36    0.29
   1  -1  -8    1.33    0.18
  -1  -1   8    1.71    0.29
   1   1   8    1.63    0.26
   1   1   8    1.32    0.25
   1   1   8    1.65    0.15
   1   1   8    1.70    0.23
   1   1   8    1.90    0.20
   1  -1  -8    1.55    0.20
   1   1   8    1.56    0.25
  -1   1   9    4.93    0.50
  -1  -1  -9    4.84    0.50
   1  -1   9    4.39    0.49
  -1  -1  -9    4.33    0.35
  -1   1   9    4.83    0.26
  -1  -1  -9    4.06    0.48
  -1   1   9    4.09    0.35
  -1   1   9    5.57    0.53
  -1   1   9    4.94    0.62
  -1   1   9    5.16    0.37
   1   1  -9    5.79    0.55
  -1  -1  -9    4.32    0.30
   1  -1   9    5.50    0.42
   1   1  -9    5.00    0.50
  -1   1   9    5.10    0.55
   1   1  -9    5.70    0.69
  -1   1   9    5.30    0.67
  -1   1   9    4.94    0.44
   1  -1   9    5.07    0.53
   1   1  -9    4.72    0.31
   1   1  -9    5.08    0.33
  -1   1   9    4.49    0.49
  -1  -1  -9    4.99    0.47
   1   1   9    4.80    0.32
   1   1   9    3.53    0.48
  -1   1  -9    4.43    0.50
   1  -1  -9    3.76    0.33
   1   1   9    4.97    0.45
   1   1   9    5.03    0.34
  -1  -1   9    4.68    0.32
  -1  -1   9    4.86    0.47
  -1  -1   9    4.93    0.54
   1  -1  -9    4.98    0.78
  -1  -1   9    5.50    0.39
   1   1   9    5.43    0.56
   1   1   9    5.54    0.44
   1   1   9    5.26    0.54
  -1  -1   9    5.11    0.42
  -1  -1   9    5.48    0.39
  -1  -1   9    5.18    0.31
   1   1   9    5.08    0.43
  -1  -1   9    5.16    0.50
   1  -1  -9    5.15    0.60
   1  -1  -9    4.72    0.41
   1   1   9    5.32    0.57
   1  -1  -9    5.25    0.41
   1  -1  -9    5.05    0.47
   1   1   9    4.94    0.26
   1   1   9    5.94    0.84
  -1   1  10    0.12    0.08
   1   1 -10    0.09    0.06
  -1  -1 -10    0.14    0.15
   1   1 -10    0.14    0.12
  -1   1  10    0.19    0.25
   1   1 -10    0.09    0.10
  -1   1  10    0.07    0.07
  -1   1  10    0.17    0.12
   1   1 -10    0.10    0.12
  -1  -1 -10    0.03    0.10
  -1  -1 -10    0.00    0.07
  -1   1  10    0.04    0.17
  -1   1  10   -0.23    0.21
   1  -1  10    0.02    0.07
  -1   1  10    0.08    0.14
   1   1 -10    0.08    0.05
   1  -1  10    0.16    0.14
  -1  -1  10   -0.03    0.17
   1  -1 -10    0.05    0.06
  -1  -1  10    0.11    0.15
   1  -1 -10    0.00    0.06
   1   1  10    0.18    0.14
  -1  -1  10    0.13    0.06
  -1  -1  10    0.07    0.06
   1  -1 -10    0.10    0.08
   1   1  10    0.08    0.11
   1   1  10    0.09    0.18
   1   1  10   -0.12    0.16
   1   1  10    0.20    0.07
  -1  -1  10    0.03    0.06
  -1  -1  10    0.16    0.19
   1   1  10    0.14    0.13
   1   1  10    0.07    0.05
  -1  -1  10    0.20    0.11
  -1  -1  10   -0.10    0.07
   1   1  10    0.14    0.16
  -1  -1  10    0.11    0.11
   1   1  10   -0.01    0.07
   1  -1 -10    0.14    0.14
  -1   1 -10    0.25    0.16
   1   1 -11    0.09    0.15
  -1   1  11    0.07    0.14
   1  -1  11    0.16    0.10
  -1   1  11    0.02    0.07
  -1  -1 -11    0.18    0.14
  -1   1  11    0.02    0.28
  -1  -1 -11    0.09    0.11
  -1   1  11    0.07    0.18
   1   1 -11    0.17    0.11
   1   1 -11    0.23    0.06
  -1   1  11    0.09    0.09
  -1  -1 -11    0.07    0.06
   1  -1  11    0.11    0.16
  -1   1  11    0.14    0.27
  -1   1  11    0.36    0.22
   1   1 -11    0.18    0.12
   1  -1  11    0.12    0.11
  -1   1  11    0.20    0.09
   1   1  11    0.16    0.11
   1  -1 -11    0.22    0.15
   1   1  11    0.09    0.05
   1  -1 -11    0.03    0.24
   1   1  11    0.03    0.20
   1   1  11    0.17    0.11
  -1  -1  11    0.12    0.06
   1   1  11    0.18    0.18
  -1  -1  11    0.15    0.07
  -1  -1  11    0.15    0.18
  -1  -1  11    0.06    0.09
  -1  -1  11    0.13    0.05
   1   1  11    0.14    0.16
  -1  -1  11    0.36    0.19
  -1  -1  11    0.18    0.10
   1  -1 -11    0.14    0.14
   1   1  11    0.13    0.06
  -1   1 -11    0.18    0.17
  -1  -1  11    0.11    0.16
  -1   1  12   19.26    0.99
   1  -1  12   20.18    1.35
  -1   1  12   18.07    1.12
   1  -1  12   18.78    0.94
  -1   1  12   20.60    1.00
   1   1 -12   20.33    1.31
  -1   1  12   20.78    1.43
  -1   1  12   18.59    0.92
  -1   1  12   18.79    1.30
   1  -1  12   20.22    1.06
   1  -1  12   19.42    0.98
   1  -1 -12   20.52    0.99
  -1  -1  12   19.59    0.96
  -1  -1  12   19.60    0.99
   1  -1 -12   21.45    1.24
  -1  -1  12   18.92    0.90
  -1  -1  12   21.70    1.40
   1   1  12   20.85    1.42
   1   1  12   18.50    1.08
  -1   1 -12   20.52    1.31
   1  -1 -12   19.87    1.42
   2  -1   0    0.04    0.04
   2  -1   0    0.09    0.03
  -2   1   0    0.04    0.08
   2   1   0    0.05    0.03
  -2   1   0    0.07    0.07
  -2  -1   0    0.07    0.10
  -2  -1   0    0.13    0.07
   2   1   0    0.05    0.04
  -2   1   0    0.03    0.04
  -2  -1   0    0.04    0.04
   2   1   0    0.10    0.06
  -2  -1   0    0.08    0.05
   2  -1   0    0.00    0.12
   2   1   0    0.00    0.07
   2  -1   0   -0.02    0.05
   2   1   0    0.16    0.12
  -2   1   0   -0.06    0.04
  -2   1   0   -0.03    0.10
  -2  -1   0    0.07    0.06
  -2  -1   0    0.06    0.05
  -2  -1   0    0.04    0.03
  -2   1   0    0.04    0.02
   2   1   0    0.04    0.04
   2   1   0    0.16    0.07
   2  -1   0   -0.05    0.05
  -2  -1   0   -0.01    0.08
  -2   1   0    0.16    0.07
   2  -1   0    0.07    0.06
   2  -1   0    0.05    0.04
   2   1   0    0.03    0.05
   2   1  -1    6.94    0.53
   2   1  -1    7.07    0.39
  -2  -1  -1    7.29    0.41
   2  -1   1    7.09    0.38
   2   1  -1    7.56    0.38
  -2  -1  -1    8.00    0.37
  -2   1   1    7.01    0.44
  -2  -1  -1    8.51    0.55
   2  -1   1    7.32    0.36
  -2  -1  -1    6.55    0.37
  -2  -1  -1    7.50    0.40
   2  -1   1    7.03    0.40
   2  -1   1    6.99    0.55
   2  -1   1    7.53    0.30
  -2  -1  -1    7.38    0.38
   2  -1   1    7.38    0.44
   2   1  -1    7.45    0.34
   2   1  -1    7.79    0.41
  -2   1   1    7.56    0.41
   2  -1   1    7.78    0.40
   2   1  -1    7.99    0.62
   2   1  -1    7.59    0.44
  -2   1   1    7.47    0.39
  -2  -1  -1    7.66    0.41
  -2   1   1    7.22    0.46
   2   1  -1    7.53    0.38
  -2  -1  -1    7.30    0.38
  -2   1   1    7.08    0.39
   2   1   1    7.46    0.37
   2  -1  -1    6.54    0.55
   2   1   1    7.39    0.37
   2  -1  -1    7.13    0.39
  -2  -1   1    7.21    0.38
  -2   1  -1    7.57    0.41
   2   1   1    7.65    0.38
  -2   1  -1    6.68    0.56
   2   1   1    7.12    0.40
  -2   1  -1    7.41    0.43
   2  -1  -1    6.65    0.39
   2   1   1    7.38    0.42
   2  -1  -1    6.97    0.43
  -2   1  -1    6.94    0.48
   2  -1  -1    6.96    0.39
  -2  -1   1    7.87    0.41
  -2  -1   1    6.82    0.34
   2   1   1    7.35    0.39
  -2  -1   1    7.75    0.37
  -2  -1   1    7.93    0.41
   2   1   1    8.36    0.56
  -2   1  -1    7.49    0.39
  -2   1  -1    7.08    0.40
  -2  -1   1    7.52    0.43
   2  -1   2   13.37    0.64
   2  -1   2   15.02    0.78
   2   1  -2   14.00    0.69
   2   1  -2   14.72    0.60
  -2   1   2   15.73    1.12
  -2   1   2   13.48    0.77
  -2  -1  -2   15.10    0.72
   2   1  -2   15.16    0.67
  -2  -1  -2   13.87    0.68
   2  -1   2   13.91    0.72
   2   1  -2   14.77    0.71
  -2   1   2   15.00    0.77
  -2  -1  -2   13.93    0.69
   2  -1   2   14.23    0.72
  -2  -1  -2   13.73    0.70
  -2   1   2   14.58    0.68
   2  -1   2   14.99    0.73
   2   1  -2   15.52    0.89
   2  -1   2   14.25    0.61
   2   1  -2   14.23    0.57
  -2  -1  -2   14.07    0.65
   2  -1   2   14.30    0.62
  -2  -1  -2   16.04    0.88
  -2   1   2   15.07    0.72
  -2  -1  -2   14.59    0.68
   2  -1   2   14.91    0.72
   2  -1   2   14.94    0.74
  -2   1   2   14.71    0.69
   2  -1   2   14.18    0.67
   2  -1   2   14.78    0.67
  -2   1  -2   15.63    0.69
   2   1   2   13.35    0.81
   2  -1  -2   14.21    1.09
   2  -1  -2   13.12    0.77
  -2   1  -2   13.91    0.64
   2   1   2   13.64    0.67
   2   1   2   14.34    0.69
   2  -1  -2   14.02    0.63
   2   1   2   14.89    0.66
  -2  -1   2   13.63    0.72
  -2  -1   2   14.99    0.88
   2   1   2   14.51    0.74
  -2  -1   2   14.22    0.71
  -2   1  -2   14.85    0.82
  -2  -1   2   14.55    0.70
  -2  -1   2   14.96    1.01
  -2   1  -2   15.37    0.70
   2  -1  -2   14.53    0.67
   2  -1  -2   14.12    0.69
  -2   1  -2   14.37    0.61
   2   1   2   14.67    0.65
  -2   1  -2   13.69    0.63
   2   1   2   14.26    0.68
  -2  -1   2   14.92    0.69
   2  -1  -2   14.94    0.75
   2   1   2   14.35    0.71
  -2   1  -2   14.59    0.73
  -2   1  -2   13.53    0.72
  -2  -1   2   13.88    0.66
   2  -1   3   27.91    1.28
   2  -1   3   31.76    1.24
  -2   1   3   30.93    1.38
   2  -1   3   27.64    1.27
  -2  -1  -3   28.81    1.32
  -2  -1  -3   29.38    1.20
   2  -1   3   29.51    1.35
  -2   1   3   30.04    1.81
  -2   1   3   27.53    1.37
  -2  -1  -3   26.88    1.29
   2  -1   3   28.60    1.29
  -2  -1  -3   27.20    1.27
   2   1  -3   29.87    1.24
   2   1  -3   28.01    1.32
  -2  -1  -3   27.72    1.47
   2  -1   3   28.75    1.17
  -2   1   3   29.49    1.24
  -2   1   3   29.71    1.27
  -2   1   3   28.96    1.19
   2  -1   3   28.87    1.40
  -2   1   3   26.43    1.32
   2   1  -3   28.57    1.33
  -2  -1  -3   28.12    1.24
   2  -1   3   28.68    1.14
   2   1  -3   26.04    1.58
   2   1  -3   29.61    1.21
  -2  -1  -3   29.24    1.25
  -2  -1  -3   29.37    1.31
   2  -1   3   29.84    1.32
  -2   1  -3   29.03    1.31
  -2   1  -3   29.43    1.33
   2   1   3   32.51    1.44
  -2   1  -3   27.00    1.30
   2   1   3   28.54    1.21
  -2  -1   3   29.78    1.92
   2  -1  -3   29.85    1.35
   2   1   3   29.37    1.28
  -2   1  -3   30.75    1.36
  -2   1  -3   28.23    1.31
   2   1   3   28.14    1.34
   2   1   3   30.12    1.28
  -2   1  -3   27.24    1.15
   2  -1  -3   28.19    1.27
   2  -1  -3   25.65    1.74
  -2  -1   3   28.44    1.26
  -2  -1   3   27.40    1.30
  -2  -1   3   29.73    1.30
  -2   1  -3   28.90    1.16
   2   1   3   29.51    1.30
  -2  -1   3   29.46    1.31
  -2  -1   3   29.09    1.20
   2  -1  -3   30.78    1.57
   2  -1  -3   29.08    1.22
   2   1   3   27.65    1.23
  -2  -1   3   28.37    1.23
   2   1   3   27.63    1.25
   2   1   3   25.25    1.39
   2   1   3   30.73    1.31
  -2   1  -3   30.30    1.30
  -2   1   4   14.28    0.73
   2  -1   4   14.25    0.81
   2   1  -4   15.02    0.70
  -2   1   4   14.63    0.68
  -2  -1  -4   15.15    0.83
   2  -1   4   13.39    0.76
  -2   1   4   13.64    0.65
  -2   1   4   13.79    0.79
  -2   1   4   13.43    0.81
   2  -1   4   14.49    0.77
   2   1  -4   14.01    0.77
  -2  -1  -4   15.06    0.85
  -2  -1  -4   14.35    0.65
  -2  -1  -4   14.54    0.70
   2   1  -4   13.50    0.78
   2   1  -4   14.73    0.82
  -2   1   4   13.65    0.83
  -2   1   4   14.72    0.83
  -2   1   4   15.65    1.24
   2  -1   4   15.65    0.79
   2  -1   4   15.36    0.82
  -2  -1  -4   15.26    0.81
  -2  -1  -4   13.91    0.76
  -2  -1  -4   16.11    0.78
  -2  -1  -4   14.39    0.74
   2  -1   4   15.36    0.77
   2   1  -4   13.25    0.71
   2   1   4   15.25    0.77
  -2  -1   4   13.38    0.69
   2   1   4   14.31    0.72
  -2  -1   4   14.21    0.76
   2  -1  -4   14.06    0.74
   2   1   4   15.09    0.90
   2   1   4   14.75    0.78
   2  -1  -4   13.21    0.97
  -2  -1   4   13.68    0.72
   2  -1  -4   13.39    0.84
  -2   1  -4   14.74    0.80
   2   1   4   14.64    0.67
   2  -1  -4   15.05    0.66
  -2  -1   4   14.64    0.69
  -2  -1   4   15.90    1.17
  -2   1  -4   15.42    0.82
  -2   1  -4   15.28    0.81
   2  -1  -4   13.85    1.19
   2  -1  -4   14.35    0.71
   2   1   4   14.36    0.79
  -2  -1   4   14.60    0.78
  -2  -1   4   12.11    0.89
   2   1   4   14.42    0.68
  -2  -1   4   14.65    0.79
  -2   1  -4   15.34    0.85
   2   1   4   14.35    0.69
   2   1   4   16.61    0.89
   2   1   4   13.43    0.81
   2  -1   5    3.52    0.32
  -2   1   5    3.67    0.37
  -2   1   5    3.33    0.58
  -2  -1  -5    3.38    0.37
  -2   1   5    3.91    0.33
   2  -1   5    5.05    0.42
   2   1  -5    3.80    0.30
   2   1  -5    4.05    0.54
   2  -1   5    3.36    0.33
   2  -1   5    4.18    0.36
   2  -1   5    3.92    0.37
  -2   1   5    3.97    0.40
  -2   1   5    3.81    0.37
  -2   1   5    4.04    0.39
  -2  -1  -5    4.04    0.39
   2   1  -5    3.79    0.36
  -2   1   5    4.64    0.28
   2  -1   5    4.06    0.36
   2   1  -5    3.87    0.29
   2  -1   5    3.69    0.34
  -2  -1  -5    4.18    0.25
  -2  -1  -5    4.15    0.38
  -2   1   5    3.97    0.31
   2   1  -5    4.04    0.46
  -2   1   5    3.71    0.25
  -2  -1  -5    3.58    0.33
   2   1  -5    4.06    0.37
  -2   1  -5    4.46    0.39
  -2  -1   5    3.80    0.27
   2   1   5    4.06    0.39
   2   1   5    3.73    0.47
   2  -1  -5    3.66    0.31
   2   1   5    3.45    0.34
  -2  -1   5    4.21    0.39
  -2  -1   5    4.02    0.19
   2   1   5    3.86    0.27
  -2  -1   5    3.45    0.55
   2   1   5    4.00    0.30
   2   1   5    4.44    0.44
   2   1   5    3.96    0.37
  -2  -1   5    4.05    0.35
   2   1   5    4.10    0.26
  -2  -1   5    3.81    0.36
  -2  -1   5    3.72    0.34
  -2  -1   5    4.10    0.47
   2   1   5    4.71    0.28
  -2   1  -5    3.84    0.37
  -2   1  -5    3.39    0.37
   2  -1  -5    3.28    0.59
   2  -1  -5    4.34    0.54
  -2   1  -5    4.36    0.40
  -2  -1   5    3.85    0.30
   2   1   5    4.48    0.35
  -2  -1   5    4.01    0.37
   2  -1  -5    3.54    0.30
   2  -1  -5    4.00    0.26
   2  -1  -5    3.63    0.40
   2   1   5    3.64    0.33
  -2  -1   5    4.11    0.31
  -2   1   6    0.24    0.21
  -2  -1  -6    0.38    0.12
  -2   1   6    0.28    0.14
  -2  -1  -6    0.39    0.16
  -2  -1  -6    0.43    0.17
  -2   1   6    0.39    0.16
   2  -1   6    0.12    0.09
   2   1  -6    0.24    0.13
   2  -1   6    0.17    0.10
  -2   1   6    0.50    0.19
  -2   1   6    0.36    0.11
  -2   1   6    0.56    0.27
  -2  -1  -6    0.55    0.21
  -2   1   6    0.35    0.09
   2   1  -6    0.17    0.08
  -2   1   6    0.13    0.27
   2   1  -6    0.31    0.11
   2  -1   6    0.44    0.18
  -2   1   6    0.62    0.22
  -2   1   6    0.36    0.09
   2   1  -6    0.44    0.17
  -2  -1  -6    0.60    0.17
  -2   1   6    0.37    0.14
   2  -1   6    0.33    0.14
   2  -1   6    0.19    0.13
   2  -1   6    0.67    0.19
   2   1  -6    0.46    0.25
  -2  -1  -6    0.53    0.11
   2   1  -6    0.37    0.18
  -2   1   6    0.66    0.20
   2  -1   6    0.48    0.15
   2  -1  -6    0.36    0.22
   2   1   6    0.29    0.13
  -2  -1   6    0.37    0.10
   2   1   6    0.29    0.14
  -2  -1   6    0.37    0.19
  -2   1  -6    0.20    0.13
   2  -1  -6    0.40    0.29
  -2  -1   6    0.41    0.05
   2   1   6    0.47    0.20
  -2  -1   6    0.35    0.12
   2   1   6    0.30    0.09
  -2   1  -6    0.39    0.17
  -2  -1   6    0.25    0.11
  -2  -1   6    0.47    0.26
  -2  -1   6    0.18    0.12
  -2  -1   6    0.43    0.15
   2   1   6    0.27    0.14
   2   1   6    0.22    0.15
  -2  -1   6    0.41    0.16
   2   1   6    0.26    0.09
   2   1   6    0.20    0.07
  -2  -1   6    0.37    0.16
   2  -1  -6    0.17    0.11
   2   1   6    0.51    0.16
   2  -1  -6    0.40    0.10
  -2   1  -6    0.56    0.18
   2  -1  -6    0.26    0.13
   2  -1  -6    0.24    0.11
  -2  -1   6    0.43    0.17
   2   1   6    0.47    0.15
   2   1   6    0.42    0.12
  -2   1  -6    0.34    0.16
   2  -1  -6    0.45    0.18
   2   1   6    0.27    0.15
  -2  -1  -7    2.52    0.36
  -2   1   7    2.34    0.43
  -2   1   7    2.15    0.34
   2  -1   7    2.22    0.30
   2   1  -7    2.15    0.43
  -2  -1  -7    1.93    0.23
   2  -1   7    1.96    0.29
  -2   1   7    2.17    0.33
  -2   1   7    2.35    0.29
   2  -1   7    2.16    0.27
   2   1  -7    1.88    0.22
   2  -1   7    2.19    0.31
  -2   1   7    1.75    0.36
   2   1  -7    2.11    0.55
  -2  -1  -7    2.28    0.18
  -2   1   7    2.25    0.20
   2   1  -7    3.37    0.37
  -2   1   7    2.01    0.30
  -2  -1  -7    2.39    0.42
  -2   1   7    2.72    0.55
   2   1  -7    2.09    0.22
   2  -1   7    2.35    0.31
  -2   1   7    2.24    0.24
   2   1  -7    2.41    0.30
  -2  -1  -7    2.23    0.42
  -2   1   7    2.11    0.32
   2  -1   7    2.05    0.30
  -2   1   7    1.96    0.19
   2  -1   7    1.73    0.24
  -2  -1  -7    2.08    0.29
  -2  -1  -7    2.08    0.28
   2   1   7    2.55    0.30
   2   1   7    2.00    0.28
  -2   1  -7    2.14    0.30
  -2   1  -7    2.20    0.34
   2  -1  -7    2.46    0.44
  -2  -1   7    2.21    0.29
   2   1   7    2.71    0.36
  -2  -1   7    2.12    0.31
  -2  -1   7    2.21    0.32
   2   1   7    2.27    0.20
  -2  -1   7    2.82    0.31
   2   1   7    1.81    0.28
   2   1   7    2.54    0.29
   2   1   7    2.07    0.19
  -2  -1   7    2.39    0.37
   2  -1  -7    1.75    0.25
   2  -1  -7    2.09    0.21
   2   1   7    2.01    0.25
  -2  -1   7    2.61    0.29
   2   1   7    2.41    0.33
  -2  -1   7    2.28    0.24
   2  -1  -7    2.24    0.53
   2   1   7    2.26    0.21
   2  -1  -7    2.54    0.37
  -2   1  -7    2.25    0.33
  -2  -1   7    2.35    0.22
  -2  -1   7    2.11    0.45
   2   1   7    2.49    0.34
   2  -1  -7    1.99    0.23
  -2  -1   7    2.38    0.15
   2   1   7    1.67    0.29
  -2  -1   7    2.47    0.34
  -2   1   8    4.27    0.29
   2   1  -8    4.06    0.33
   2   1  -8    5.22    0.61
  -2   1   8    4.45    0.36
   2  -1   8    3.93    0.45
  -2   1   8    3.87    0.41
   2   1  -8    4.29    0.35
  -2  -1  -8    4.65    0.28
  -2  -1  -8    4.10    0.42
  -2  -1  -8    4.26    0.55
   2  -1   8    4.62    0.40
  -2  -1  -8    4.52    0.50
  -2   1   8    4.76    0.52
  -2   1   8    4.30    0.55
  -2  -1  -8    4.09    0.33
   2  -1   8    4.79    0.48
  -2   1   8    4.44    0.62
  -2   1   8    4.44    0.31
   2   1  -8    5.20    0.47
  -2  -1  -8    4.88    0.78
   2   1  -8    5.35    0.51
  -2   1   8    3.76    0.46
  -2   1  -8    4.31    0.46
  -2  -1   8    3.71    0.45
  -2  -1   8    4.48    0.25
  -2  -1   8    4.67    0.42
   2   1   8    4.94    0.37
  -2  -1   8    4.27    0.36
  -2   1  -8    5.07    0.55
  -2   1  -8    3.43    0.45
   2  -1  -8    4.56    0.61
   2   1   8    4.37    0.29
   2   1   8    4.96    0.42
   2  -1  -8    4.33    0.42
  -2  -1   8    4.18    0.32
   2   1   8    4.63    0.32
  -2  -1   8    4.62    0.42
  -2  -1   8    5.26    0.56
   2   1   8    4.48    0.46
   2  -1  -8    5.04    0.39
   2  -1  -8    5.22    0.79
  -2  -1   8    4.68    0.66
   2  -1  -8    4.34    0.33
   2   1   8    4.51    0.46
   2   1   8    4.99    0.43
   2   1   8    4.22    0.30
   2   1   8    4.08    0.42
   2  -1  -8    4.42    0.41
  -2  -1   8    4.66    0.43
  -2  -1  -9    7.62    0.63
  -2  -1  -9    7.90    0.50
  -2   1   9    8.57    0.47
  -2   1   9    9.00    0.50
  -2   1   9    8.92    0.46
  -2   1   9    7.58    0.74
   2  -1   9    8.94    0.73
   2   1  -9    8.33    0.52
   2   1  -9    8.26    0.53
  -2   1   9    8.00    0.66
   2   1  -9    9.24    0.73
  -2  -1  -9    8.86    0.66
  -2   1   9    7.91    0.66
   2   1  -9    9.25    0.80
  -2  -1  -9    9.39    0.82
  -2   1   9    8.36    0.54
   2  -1   9    8.66    0.61
  -2  -1  -9    8.42    0.44
  -2   1   9    8.00    0.69
  -2  -1  -9   10.09    0.82
   2  -1   9    8.02    0.60
  -2   1   9    9.00    0.77
  -2   1   9    8.27    0.87
   2   1   9    9.42    0.68
   2   1   9    7.80    0.65
   2   1   9    9.49    0.65
   2  -1  -9    8.79    0.63
  -2  -1   9    9.95    0.79
   2  -1  -9    7.96    0.51
   2  -1  -9    8.26    1.00
  -2  -1   9    8.97    0.92
   2  -1  -9    8.99    0.66
   2   1   9    9.63    0.78
   2   1   9    8.48    0.46
   2   1   9    8.26    0.45
  -2   1  -9    8.83    0.72
   2  -1  -9    8.36    0.87
  -2  -1   9    9.64    0.71
   2   1   9    9.27    0.46
   2   1   9    9.71    0.61
  -2  -1   9   10.23    0.83
  -2  -1   9    8.33    0.42
  -2  -1   9    7.79    0.54
   2   1   9    8.93    0.54
   2  -1  -9    8.03    0.56
  -2  -1   9    8.01    0.62
  -2  -1   9    9.26    0.52
  -2   1  10    2.65    0.44
   2  -1  10    3.63    0.51
   2   1 -10    3.28    0.29
   2   1 -10    2.79    0.41
  -2  -1 -10    3.28    0.42
   2   1 -10    3.92    0.56
  -2  -1 -10    3.50    0.25
  -2   1  10    3.12    0.53
   2  -1  10    3.61    0.36
  -2   1  10    3.67    0.41
  -2  -1 -10    3.11    0.21
  -2  -1 -10    3.66    0.37
  -2   1  10    2.92    0.50
   2   1 -10    3.05    0.45
  -2   1  10    2.82    0.29
  -2   1  10    4.06    0.53
  -2   1  10    3.26    0.35
  -2   1  10    2.28    0.61
   2  -1  10    4.05    0.39
   2   1  10    2.68    0.43
  -2  -1  10    3.52    0.47
   2   1  10    3.49    0.34
  -2  -1  10    3.50    0.47
   2  -1 -10    2.88    0.38
  -2  -1  10    3.36    0.41
   2  -1 -10    3.39    0.55
   2   1  10    3.52    0.33
   2   1  10    3.38    0.21
  -2  -1  10    3.96    0.34
  -2  -1  10    2.84    0.33
  -2   1 -10    3.55    0.46
   2  -1 -10    4.20    0.68
   2   1  10    3.63    0.39
   2  -1 -10    3.45    0.36
   2   1  10    3.69    0.34
   2   1  10    3.70    0.51
  -2  -1  10    3.02    0.20
  -2  -1  10    3.18    0.35
  -2  -1  10    3.55    0.43
  -2  -1  10    3.26    0.27
  -2   1  11    1.13    0.19
   2   1 -11    1.83    0.20
  -2   1  11    1.83    0.29
  -2   1  11    2.53    0.57
  -2   1  11    1.45    0.40
   2   1 -11    1.79    0.39
   2  -1  11    1.86    0.26
  -2   1  11    2.14    0.44
   2  -1  11    2.08    0.44
   2  -1  11    1.90    0.28
   2   1 -11    1.90    0.37
  -2   1  11    2.35    0.46
  -2   1  11    1.74    0.42
   2   1 -11    1.85    0.34
   2  -1 -11    1.62    0.39
  -2  -1  11    1.36    0.31
  -2  -1  11    2.01    0.20
  -2  -1  11    2.12    0.46
   2   1  11    1.64    0.31
   2   1  11    1.43    0.39
   2   1  11    1.52    0.26
   2   1  11    1.51    0.23
  -2  -1  11    1.77    0.26
   2  -1 -11    1.37    0.33
  -2  -1  11    1.72    0.34
   2  -1 -11    1.75    0.26
  -2  -1  11    1.77    0.39
  -2  -1  11    1.95    0.24
  -2  -1  11    1.66    0.23
   2   1 -12    0.87    0.30
  -2   1  12    0.87    0.37
  -2   1  12    0.58    0.37
   2  -1  12    0.60    0.20
   2   1 -12    0.78    0.24
  -2   1  12    1.01    0.35
   2   1 -12    0.72    0.13
  -2   1  12    1.02    0.42
  -2   1  12    0.64    0.20
  -2   1  12    0.77    0.17
   2  -1  12    0.98    0.34
   2  -1  12    0.53    0.13
  -2  -1  12    0.67    0.11
   2   1  12    1.02    0.34
   2  -1 -12    0.59    0.24
  -2  -1  12    1.04    0.37
   2   1  12    0.66    0.22
  -2  -1  12    0.47    0.13
  -2  -1  12    0.82    0.17
  -2  -1  12    0.85    0.22
   2  -1 -12    0.44    0.15
  -2  -1  12    0.54    0.27
  -2  -1  12    0.99    0.34
  -2  -1  12    0.81    0.27
  -3  -1   0  151.71    5.91
   3   1   0  145.54    5.91
   3  -1   0  151.10    5.94
  -3   1   0  147.07    5.93
   3   1  -1   34.05    1.50
  -3  -1  -1   32.22    1.44
   3  -1   1   35.90    1.48
  -3   1   1   34.25    1.58
  -3  -1  -1   34.81    1.52
  -3  -1  -1   34.45    1.46
   3   1  -1   34.06    1.50
  -3  -1  -1   35.00    1.50
  -3   1   1   35.21    1.52
  -3   1   1   33.67    1.44
   3  -1   1   34.73    1.79
  -3  -1  -1   33.25    1.52
  -3   1   1   33.29    1.81
   3   1  -1   39.56    1.93
   3  -1   1   35.39    1.55
   3   1  -1   34.39    1.43
   3   1  -1   33.13    1.37
   3  -1   1   35.34    1.89
   3  -1   1   34.35    1.48
   3  -1   1   33.96    1.52
   3   1  -1   34.96    1.47
  -3   1   1   34.08    1.47
  -3  -1  -1   34.54    1.47
  -3  -1  -1   36.41    1.74
   3   1  -1   33.65    1.56
  -3   1   1   34.63    1.56
  -3  -1  -1   37.46    1.85
  -3  -1   1   33.53    1.46
  -3   1  -1   31.70    1.82
  -3  -1   1   35.92    1.52
  -3   1  -1   36.01    1.56
   3   1   1   32.97    1.75
  -3  -1   1   35.23    1.52
  -3  -1   1   37.19    1.96
   3  -1  -1   32.99    1.45
   3  -1  -1   35.01    1.79
   3   1   1   39.18    1.75
  -3   1  -1   34.99    1.50
   3  -1  -1   38.63    2.09
   3  -1  -1   34.97    1.55
   3  -1  -1   32.81    1.59
   3   1   1   35.50    1.50
   3   1   1   33.83    1.46
   3   1   1   33.20    1.48
  -3  -1   1   34.07    1.43
   3   1   1   34.36    1.50
   3  -1  -1   33.98    1.51
  -3   1  -1   31.16    1.50
   3   1   1   31.77    1.51
   3   1   1   34.45    1.45
  -3   1  -1   38.74    1.71
   3  -1  -1   34.98    1.49
  -3   1  -1   32.05    1.43
  -3   1  -1   33.54    1.49
  -3  -1   1   33.49    1.54
  -3   1   2   84.62    3.96
  -3  -1  -2   76.82    3.22
   3  -1   2   79.07    3.20
  -3   1   2   83.15    3.36
   3   1  -2   77.40    3.30
   3  -1  -2   77.91    3.35
  -3  -1   2   77.35    3.29
   3   1   2   78.75    3.23
  -3   1  -2   78.46    3.18
   3  -1   3  125.35    4.91
  -3  -1  -3  121.99    4.96
  -3   1   3  125.53    5.12
   3   1   3  127.02    4.96
  -3  -1   3  124.05    5.05
  -3   1  -3  120.01    4.87
   3  -1  -3  127.33    5.15
  -3  -1  -4   55.75    2.44
   3  -1   4   54.55    2.48
  -3  -1  -4   57.18    2.45
  -3   1   4   60.18    3.20
   3  -1   4   55.63    2.39
  -3   1   4   56.65    2.54
  -3   1   4   54.51    2.47
   3  -1   4   57.85    2.46
  -3  -1  -4   56.69    2.38
   3   1  -4   55.39    2.47
  -3   1   4   56.21    2.52
   3  -1   4   55.64    2.28
  -3  -1  -4   55.22    2.29
   3   1  -4   54.18    2.49
  -3  -1  -4   54.27    2.37
   3   1  -4   55.93    2.35
   3   1  -4   62.66    3.01
  -3   1   4   56.42    2.36
  -3   1   4   54.82    2.37
   3  -1   4   56.26    2.46
  -3  -1  -4   59.08    2.48
   3   1  -4   60.48    2.81
  -3  -1  -4   53.64    2.58
   3  -1   4   57.82    2.40
  -3  -1   4   57.16    2.39
   3  -1  -4   60.92    3.20
   3   1   4   53.62    2.48
   3   1   4   57.44    2.42
  -3   1  -4   57.63    2.45
   3   1   4   55.44    2.41
  -3  -1   4   58.24    2.46
   3   1   4   59.80    2.45
   3  -1  -4   56.76    2.33
  -3  -1   4   49.34    2.97
  -3  -1   4   56.09    2.27
   3   1   4   55.50    2.36
   3  -1  -4   55.85    2.47
  -3   1  -4   57.37    2.45
  -3  -1   4   55.47    2.34
  -3   1  -4   55.63    2.25
  -3  -1   4   55.58    2.47
  -3  -1   4   59.87    2.77
  -3   1  -4   54.49    2.25
   3  -1  -4   58.88    2.41
   3   1   4   53.42    2.38
  -3   1  -4   56.44    2.51
   3   1   4   55.22    2.36
  -3   1  -4   55.12    2.45
  -3  -1   4   57.27    2.44
   3   1   4   59.14    2.57
  -3   1  -4   57.58    2.49
  -3   1   5   26.08    1.34
   3  -1   5   25.01    1.02
  -3   1   5   27.08    1.94
  -3   1   5   25.25    1.21
   3  -1   5   28.28    1.12
   3  -1   5   25.07    1.07
  -3   1   5   25.58    1.30
  -3   1   5   29.86    1.72
   3  -1   5   24.53    1.32
  -3  -1  -5   26.06    1.33
   3  -1   5   25.62    1.26
   3  -1   5   26.41    1.02
   3   1  -5   27.13    1.35
  -3  -1  -5   24.07    1.19
  -3  -1  -5   26.03    1.18
   3   1  -5   24.87    1.19
   3  -1   5   24.82    1.26
   3   1  -5   24.98    1.27
   3   1  -5   23.86    1.31
  -3   1   5   26.12    1.36
  -3   1   5   25.37    1.18
  -3  -1  -5   26.34    1.32
  -3  -1  -5   25.18    1.28
   3  -1   5   27.06    1.12
   3  -1   5   27.09    1.33
  -3   1   5   26.36    1.38
   3  -1   5   26.28    1.27
  -3  -1  -5   25.49    1.20
  -3  -1  -5   25.24    1.11
  -3  -1  -5   29.06    1.44
   3  -1   5   25.52    1.28
  -3   1  -5   25.41    1.26
  -3   1  -5   27.38    1.33
  -3  -1   5   25.01    1.17
   3  -1  -5   25.96    1.21
  -3  -1   5   24.89    1.14
   3  -1  -5   24.84    1.23
  -3  -1   5   24.96    1.29
  -3  -1   5   25.29    1.30
   3  -1  -5   24.55    1.09
  -3   1  -5   24.93    1.04
   3   1   5   24.22    1.25
   3   1   5   25.19    1.11
   3   1   5   25.37    1.18
  -3   1  -5   26.89    1.21
  -3   1  -5   26.94    1.05
   3   1   5   26.68    1.38
  -3  -1   5   25.29    1.82
   3   1   5   23.68    1.25
   3   1   5   25.43    1.27
   3  -1  -5   25.10    1.59
   3  -1  -5   25.44    1.87
  -3  -1   5   26.26    1.30
   3   1   5   25.57    1.26
  -3  -1   5   23.63    1.51
   3  -1  -5   25.24    1.30
  -3  -1   5   24.82    1.21
   3   1   5   23.98    1.17
   3   1   5   25.12    1.36
   3   1   5   23.38    1.32
  -3   1  -5   23.89    1.30
   3   1   5   24.96    1.11
   3  -1  -5   28.04    1.43
  -3   1  -5   24.79    1.35
  -3   1   6   70.95    3.23
  -3  -1  -6   74.57    3.03
  -3  -1  -6   69.76    3.02
   3   1  -6   74.18    3.17
  -3   1   6   73.44    3.24
  -3   1   6   71.43    3.06
   3  -1   6   72.56    3.15
   3  -1   6   68.34    3.22
  -3  -1  -6   73.64    3.27
  -3   1   6   70.93    3.06
  -3  -1  -6   74.56    3.23
  -3   1   6   73.49    3.21
   3  -1   6   74.65    3.14
  -3  -1  -6   77.87    3.18
  -3   1   6   72.68    3.01
   3  -1   6   71.67    3.21
  -3   1   6   74.48    4.02
  -3  -1  -6   74.88    3.27
   3  -1   6   71.95    3.24
   3   1  -6   70.68    3.66
  -3  -1  -6   71.58    2.93
  -3   1   6   70.30    3.23
   3   1  -6   76.25    3.09
   3   1  -6   70.79    3.03
   3   1  -6   80.81    3.80
  -3  -1   6   69.52    3.43
   3  -1  -6   70.33    3.28
  -3  -1   6   75.82    3.91
   3   1   6   75.37    3.02
  -3   1  -6   73.99    3.22
  -3   1  -6   72.29    3.28
   3   1   6   80.46    3.29
   3   1   6   73.01    3.14
   3   1   6   72.11    2.94
   3   1   6   71.60    3.38
   3   1   6   71.94    3.01
  -3  -1   6   73.66    3.17
  -3   1  -6   71.34    3.23
   3  -1  -6   69.26    3.07
  -3  -1   6   73.75    3.20
  -3  -1   6   73.71    3.02
  -3  -1   6   71.87    3.02
   3  -1  -6   78.04    4.01
  -3  -1   6   73.07    3.06
   3   1   6   72.66    3.15
   3   1   6   75.39    3.15
   3  -1  -6   75.04    3.09
   3  -1  -6   71.25    2.92
  -3  -1   6   74.43    3.17
  -3  -1   6   69.19    3.19
  -3  -1  -7   15.82    0.95
  -3  -1  -7   16.62    1.06
   3   1  -7   15.73    0.99
   3   1  -7   14.14    0.93
  -3   1   7   14.09    0.99
   3   1  -7   16.47    1.34
  -3  -1  -7   14.50    0.99
   3  -1   7   15.04    0.94
  -3   1   7   15.82    1.27
   3  -1   7   16.11    0.95
  -3  -1  -7   16.21    1.00
  -3  -1  -7   16.59    1.14
   3   1  -7   15.71    0.87
  -3   1   7   15.14    0.99
  -3   1   7   15.70    0.89
  -3  -1  -7   16.20    0.83
   3  -1   7   15.40    1.01
  -3   1   7   15.99    0.81
   3  -1   7   15.30    0.91
   3   1  -7   14.32    0.82
  -3   1   7   16.05    0.86
  -3  -1  -7   15.32    0.73
  -3   1   7   14.75    1.00
   3  -1   7   16.83    0.94
  -3   1   7   13.85    0.97
  -3   1   7   15.58    1.01
   3   1  -7   15.31    1.15
   3  -1   7   15.77    0.96
  -3   1   7   17.75    1.57
  -3   1  -7   16.92    1.06
  -3  -1   7   13.58    0.96
   3   1   7   15.21    0.75
   3   1   7   16.09    0.88
   3  -1  -7   15.94    0.88
   3  -1  -7   14.37    0.88
   3   1   7   16.87    0.94
  -3  -1   7   15.25    0.81
  -3  -1   7   16.55    0.97
   3   1   7   15.18    0.97
  -3  -1   7   15.70    0.99
   3  -1  -7   16.69    1.51
   3  -1  -7   14.97    1.17
   3   1   7   14.35    0.93
  -3  -1   7   16.79    0.87
   3   1   7   14.12    0.79
  -3  -1   7   15.03    0.99
   3  -1  -7   15.72    0.75
   3  -1  -7   15.43    0.93
   3   1   7   16.84    0.83
   3  -1  -7   17.09    1.33
  -3   1  -7   16.19    1.02
  -3  -1   7   17.28    0.98
  -3  -1   7   14.94    0.84
   3   1   7   18.54    1.07
   3   1   7   15.70    0.96
   3   1   7   16.72    0.75
   3   1   7   16.65    0.97
  -3  -1   7   18.43    1.22
   3   1   7   16.12    1.03
  -3  -1   7   16.60    1.46
  -3  -1  -8   32.46    1.71
  -3   1   8   29.04    1.61
   3   1  -8   30.96    1.46
  -3   1   8   28.65    1.62
   3   1  -8   30.26    1.60
  -3   1   8   30.26    1.75
   3  -1   8   30.16    1.51
   3   1  -8   28.02    1.96
   3   1  -8   28.80    1.41
   3  -1   8   31.78    1.60
  -3  -1  -8   29.58    1.28
   3  -1   8   27.39    1.59
  -3   1   8   29.86    1.44
   3   1  -8   28.09    1.71
  -3   1   8   27.51    1.64
  -3  -1  -8   31.01    2.14
   3  -1   8   28.85    1.59
  -3   1   8   29.86    1.36
  -3  -1  -8   29.48    1.56
   3   1  -8   33.58    1.90
  -3   1   8   29.36    1.50
  -3  -1  -8   29.36    1.69
   3  -1   8   29.04    1.51
  -3  -1  -8   30.26    1.38
  -3  -1   8   27.80    1.38
  -3  -1   8   33.01    1.67
   3   1   8   31.30    1.54
   3  -1  -8   30.85    1.33
  -3  -1   8   31.98    1.46
   3   1   8   31.37    1.45
  -3   1  -8   30.97    1.67
   3   1   8   32.21    1.38
   3  -1  -8   29.80    1.51
  -3  -1   8   29.98    1.56
   3  -1  -8   32.28    1.72
   3   1   8   26.26    1.65
   3   1   8   30.72    1.29
  -3  -1   8   30.54    2.49
   3   1   8   32.60    1.57
   3   1   8   28.99    1.58
  -3  -1   8   29.66    1.66
   3  -1  -8   29.91    2.19
   3   1   8   30.06    1.30
  -3  -1   8   30.04    1.54
  -3  -1   8   30.52    1.47
   3   1   8   29.18    1.37
  -3   1  -8   30.81    1.70
   3   1   8   33.22    1.56
   3  -1  -8   30.32    1.47
   3   1  -9   19.90    1.55
  -3  -1  -9   19.25    0.89
   3   1  -9   18.71    1.21
   3  -1   9   19.92    1.11
   3  -1   9   21.20    1.24
   3   1  -9   18.79    1.05
  -3  -1  -9   20.51    1.35
  -3   1   9   20.92    1.78
   3   1  -9   19.25    1.21
  -3   1   9   20.11    1.06
  -3   1   9   20.05    1.25
  -3   1   9   21.00    0.98
  -3  -1  -9   20.25    1.15
  -3   1   9   21.47    1.34
  -3  -1  -9   17.57    1.15
  -3   1   9   21.90    1.26
  -3   1   9   20.51    1.54
  -3   1   9   18.76    1.13
  -3  -1  -9   22.67    1.36
   3  -1   9   20.96    1.16
  -3  -1  -9   21.05    1.32
   3   1  -9   22.59    1.54
   3  -1  -9   20.98    1.16
   3   1   9   21.29    1.10
  -3   1  -9   20.34    1.34
  -3  -1   9   20.11    1.01
  -3   1  -9   18.74    1.28
   3   1   9   20.12    0.89
   3  -1  -9   20.00    1.16
   3  -1  -9   22.26    1.77
   3   1   9   19.59    1.04
  -3  -1   9   21.67    1.19
  -3  -1   9   20.22    1.08
   3  -1  -9   20.18    1.53
   3   1   9   22.01    0.90
   3   1   9   18.62    1.18
  -3  -1   9   19.87    1.17
  -3  -1   9   20.69    1.28
   3   1   9   20.54    0.99
   3  -1  -9   20.32    1.10
   3  -1  -9   19.08    0.94
  -3  -1   9   21.24    1.45
  -3  -1   9   21.90    1.72
   3   1   9   21.92    1.13
   3   1   9   19.16    0.96
  -3  -1   9   19.59    1.11
   3   1   9   20.88    1.17
   3  -1  -9   21.76    1.33
  -3  -1 -10    9.94    0.70
   3  -1  10    9.12    0.67
   3   1 -10    8.70    0.58
  -3   1  10    8.15    0.67
  -3  -1 -10    8.18    0.59
   3   1 -10    8.59    0.86
  -3  -1 -10    7.82    0.78
   3   1 -10    6.75    0.97
   3  -1  10    7.71    0.60
   3  -1  10    7.70    0.82
  -3   1  10    8.57    0.47
   3   1 -10    8.32    0.73
  -3   1  10    6.94    0.73
  -3   1  10    9.11    0.78
  -3   1  10    9.91    1.00
  -3   1  10    8.41    0.47
  -3   1  10    8.93    0.73
  -3   1  10    8.76    0.58
  -3  -1  10    7.74    0.74
   3   1  10    8.81    0.50
  -3  -1  10    8.78    0.68
   3  -1 -10    8.53    0.68
   3   1  10    8.34    0.66
  -3   1 -10    8.14    0.79
  -3  -1  10    8.52    1.00
   3   1  10    8.18    0.51
  -3  -1  10    7.83    0.82
   3  -1 -10    9.10    0.66
   3  -1 -10    8.86    1.48
  -3  -1  10    8.13    0.57
   3   1  10    7.65    0.74
  -3  -1  10    8.46    0.53
  -3  -1  10    8.14    0.64
   3   1  10    8.56    0.46
   3  -1 -10    8.96    1.11
   3   1 -11    7.41    1.15
   3   1 -11    7.19    0.53
  -3   1  11    9.29    0.86
   3   1 -11    8.80    0.94
   3   1 -11    7.28    0.72
  -3   1  11    8.07    0.56
   3  -1  11    8.43    0.60
  -3   1  11    9.11    0.97
  -3   1  11    8.66    0.84
  -3  -1 -11    8.52    0.84
  -3   1  11    8.16    0.79
   3  -1  11    8.90    0.78
   3  -1  11    6.66    0.61
  -3  -1  11    7.50    0.58
   3   1  11    8.74    0.68
  -3  -1  11    8.89    0.85
   3  -1 -11    8.64    0.70
  -3  -1  11    9.41    0.76
  -3  -1  11    8.44    0.79
  -3  -1  11    9.10    0.67
   3  -1 -11    8.40    0.63
  -3  -1  11    8.29    0.53
   3  -1 -11    8.80    1.12
   3   1  11    8.04    0.79
  -3  -1  11    9.11    0.59
   3  -1  12   13.69    1.05
  -3   1  12   13.07    0.90
  -3   1  12   12.87    0.77
   3  -1  12   14.10    0.79
   3   1 -12   13.72    0.74
  -3   1  12   14.03    1.15
   3   1 -12   12.08    0.99
   3  -1  12   13.69    1.02
  -3   1  12   14.11    1.20
   3   1 -12   12.41    1.09
  -3  -1  12   13.31    0.82
  -3  -1  12   14.98    0.94
   3  -1 -12   12.24    1.07
   3  -1 -12   13.96    0.96
  -3  -1  12   12.62    0.79
   3   1  12   14.02    1.11
  -3  -1  12   14.36    1.07
   3   1  12   13.81    0.92
  -3  -1  12   13.55    0.78
  -3  -1  12   13.03    0.72
  -4  -1   0   55.18    2.34
  -4  -1   0   54.24    2.29
   4  -1   0   54.08    2.37
  -4   1   0   46.64    2.83
   4   1   0   53.82    2.40
   4   1   0   54.74    2.32
  -4   1   0   53.86    2.40
  -4   1   0   55.11    2.28
   4   1   0   56.28    2.30
   4   1   0   54.37    2.25
  -4  -1   0   54.19    2.36
  -4   1   0   56.80    2.40
   4  -1   0   56.52    2.43
  -4  -1   0   56.02    2.31
   4  -1   0   58.03    2.36
  -4  -1   0   53.94    2.39
   4  -1   0   58.95    2.86
  -4   1   0   60.43    2.40
   4   1   0   55.15    2.35
  -4   1   1   75.47    3.10
  -4  -1  -1   69.05    3.03
   4   1  -1   75.30    3.11
  -4  -1  -1   72.96    2.99
   4  -1   1   68.72    3.43
  -4  -1  -1   75.06    3.01
   4  -1   1   71.52    3.06
  -4   1   1   70.87    3.72
  -4   1   1   72.79    3.05
  -4   1  -1   72.61    3.04
  -4   1  -1   73.47    3.02
  -4  -1   1   73.48    2.94
   4  -1  -1   72.26    3.63
  -4  -1   1   73.11    3.04
   4  -1  -1   74.59    2.99
  -4  -1   1   76.00    3.05
  -4   1  -1   72.46    3.08
   4   1   1   69.91    3.16
   4   1   1   74.19    2.98
   4  -1  -1   70.76    3.12
  -4  -1   1   69.22    3.07
   4  -1  -1   73.16    3.05
   4  -1   2   87.38    3.69
  -4   1   2   90.70    3.80
   4  -1   2   88.48    3.75
  -4   1   2   86.72    3.81
   4   1  -2   93.45    4.31
  -4   1   2  100.26    4.62
   4   1  -2   88.68    3.80
  -4  -1  -2   91.07    3.71
  -4  -1  -2   86.03    3.69
  -4   1  -2   94.13    4.17
   4  -1  -2   91.04    3.75
   4   1   2   86.49    3.70
   4  -1  -2   89.87    3.85
  -4  -1   2   91.59    3.74
  -4   1  -2   86.36    3.66
  -4  -1   2   96.74    4.13
   4   1   2   85.74    3.70
  -4  -1   2   90.27    3.79
   4   1  -3  466.82   18.08
  -4  -1  -3  457.08   17.93
  -4   1   3  465.70   18.11
   4  -1   3  475.05   17.92
   4   1   3  455.22   17.94
   4  -1  -3  468.12   18.15
  -4   1  -3  460.42   17.87
  -4  -1   3  454.84   18.04
  -4   1   4   95.87    4.98
  -4  -1  -4  105.14    4.40
  -4   1   4  111.14    4.67
  -4  -1  -4   92.11    3.98
  -4  -1  -4   99.97    4.04
   4   1  -4   95.97    4.73
  -4   1   4   97.61    4.01
   4  -1   4   94.98    4.07
   4   1  -4   98.52    4.04
   4  -1   4   94.47    4.09
  -4   1   4   96.47    4.19
  -4   1   4  100.89    4.18
   4  -1   4   93.76    3.93
   4   1   4   88.31    4.00
   4  -1  -4  100.40    4.57
   4   1   4  102.09    4.08
  -4  -1   4   92.73    4.11
   4  -1  -4   96.55    4.23
   4  -1  -4   89.50    4.82
   4   1   4   97.28    4.12
   4  -1  -4   99.08    4.12
   4   1   4   98.43    4.01
   4   1   4   92.35    3.98
  -4   1  -4  100.31    4.10
  -4   1  -4  103.18    4.31
  -4  -1   4  100.80    4.93
  -4   1  -4  101.23    4.17
  -4   1  -4   96.15    3.90
  -4  -1   4   99.62    4.03
  -4  -1   4  103.53    4.13
  -4  -1  -5   64.78    2.90
  -4   1   5   62.92    3.36
   4   1  -5   63.53    2.98
   4   1  -5   61.74    2.92
   4  -1   5   66.76    2.83
  -4  -1  -5   67.44    2.84
  -4   1   5   65.28    2.81
  -4  -1  -5   64.65    2.80
   4   1  -5   60.82    3.47
  -4   1   5   63.59    3.00
   4  -1   5   65.91    2.89
   4  -1   5   72.86    2.87
  -4   1   5   68.17    2.94
   4  -1   5   66.47    2.82
   4   1  -5   65.23    2.80
  -4   1   5   75.68    3.93
   4  -1   5   63.60    2.70
   4  -1   5   69.76    2.91
   4  -1   5   66.99    2.96
  -4   1   5   64.75    2.80
  -4  -1  -5   67.57    2.76
  -4  -1  -5   73.64    3.20
  -4   1   5   63.49    2.99
   4  -1   5   69.49    2.63
   4  -1   5   66.23    2.92
   4   1  -5   66.43    2.85
  -4  -1  -5   64.22    2.92
  -4  -1  -5   68.13    2.92
  -4  -1  -5   69.89    3.14
  -4   1  -5   65.40    2.67
  -4  -1   5   63.80    3.68
   4   1   5   70.25    3.04
   4   1   5   67.36    2.69
   4  -1  -5   65.07    2.92
  -4   1  -5   63.97    2.89
   4   1   5   65.55    3.01
  -4   1  -5   67.27    2.99
  -4   1  -5   71.32    3.03
   4  -1  -5   67.80    2.77
  -4  -1   5   65.72    2.88
  -4  -1   5   65.12    2.65
   4   1   5   65.15    2.96
  -4   1  -5   64.36    2.89
  -4  -1   5   65.53    2.84
  -4   1  -5   62.58    2.67
   4   1   5   63.12    2.85
  -4   1  -5   66.90    2.93
   4  -1  -5   65.77    2.65
  -4  -1   5   63.35    2.93
   4  -1  -5   63.30    2.83
  -4  -1   5   65.85    2.78
  -4   1  -5   71.81    2.90
   4   1   5   67.44    2.81
   4   1   5   65.26    2.84
   4  -1  -5   69.40    3.76
   4  -1  -5   72.00    3.48
  -4  -1   5   64.03    2.92
   4   1   5   61.44    2.77
   4   1   5   66.54    2.89
  -4   1   6   41.08    1.83
  -4  -1  -6   40.15    1.85
   4  -1   6   40.54    1.62
  -4   1   6   41.15    2.05
  -4  -1  -6   39.45    1.72
  -4   1   6   39.02    2.03
  -4  -1  -6   40.27    1.79
   4   1  -6   39.32    2.00
  -4   1   6   43.42    1.87
  -4  -1  -6   42.06    1.83
   4  -1   6   39.93    1.92
   4  -1   6   43.38    1.76
   4   1  -6   47.37    2.66
   4  -1   6   42.73    1.91
   4  -1   6   39.81    1.89
   4  -1   6   39.69    1.97
   4  -1   6   41.65    1.62
  -4  -1  -6   42.77    2.03
  -4  -1  -6   39.73    1.95
   4   1  -6   41.71    1.85
  -4   1   6   43.64    2.85
   4  -1   6   41.65    1.93
   4   1  -6   41.16    1.94
  -4   1   6   39.09    1.78
   4  -1   6   40.61    1.70
   4  -1   6   39.53    2.00
  -4  -1  -6   39.65    1.98
  -4  -1  -6   43.23    2.13
  -4   1   6   38.45    1.97
   4   1  -6   39.11    2.02
  -4  -1   6   40.35    1.97
   4   1   6   41.55    1.93
  -4  -1   6   40.45    1.73
   4   1   6   41.73    2.03
  -4   1  -6   40.96    1.65
   4   1   6   38.36    2.01
   4  -1  -6   41.10    1.68
   4   1   6   43.74    2.04
   4  -1  -6   38.31    2.07
  -4  -1   6   41.05    1.96
  -4   1  -6   43.27    2.10
   4   1   6   37.15    1.78
   4  -1  -6   38.83    1.94
  -4   1  -6   40.83    1.65
   4   1   6   39.83    1.71
  -4  -1   6   38.19    2.66
  -4  -1   6   43.20    1.84
  -4  -1   6   40.43    1.87
  -4  -1   6   43.43    2.01
   4  -1  -6   38.82    2.64
  -4   1  -6   38.15    1.90
   4   1   6   39.58    1.90
   4   1   6   39.77    1.71
  -4   1  -6   41.05    1.98
   4  -1  -6   38.82    1.87
   4   1   6   42.79    1.91
   4   1   6   42.05    1.84
   4   1   6   42.78    1.95
   4  -1  -6   40.04    1.85
  -4   1  -6   42.82    1.89
   4  -1  -6   37.11    2.31
  -4   1  -6   40.17    2.00
  -4  -1  -7    1.31    0.16
  -4  -1  -7    1.81    0.37
  -4   1   7    1.38    0.33
   4  -1   7    1.34    0.23
   4   1  -7    1.31    0.25
  -4   1   7    1.67    0.22
  -4   1   7    1.82    0.24
  -4   1   7    1.53    0.35
   4  -1   7    1.53    0.30
  -4   1   7    1.33    0.20
   4   1  -7    1.31    0.29
   4   1  -7    1.37    0.21
   4   1  -7    1.44    0.43
   4   1  -7    1.87    0.58
   4   1  -7    0.88    0.29
  -4   1   7    0.99    0.28
  -4   1   7    1.89    0.45
   4  -1   7    1.76    0.33
  -4  -1  -7    1.63    0.35
  -4  -1  -7    1.54    0.34
  -4  -1  -7    1.36    0.31
  -4   1   7    1.45    0.59
   4  -1   7    1.93    0.35
   4  -1   7    1.81    0.37
  -4   1   7    1.09    0.28
   4  -1  -7    1.38    0.27
  -4  -1   7    1.54    0.37
   4   1   7    1.28    0.20
   4   1   7    1.14    0.27
   4   1   7    1.49    0.15
   4   1   7    1.69    0.33
  -4  -1   7    1.00    0.22
   4   1   7    1.61    0.25
   4   1   7    1.39    0.27
  -4  -1   7    1.34    0.31
   4  -1  -7    1.34    0.14
  -4  -1   7    1.50    0.19
  -4  -1   7    1.37    0.30
   4  -1  -7    1.35    0.22
  -4  -1   7    0.89    0.26
  -4  -1   7    1.81    0.22
   4   1   7    1.44    0.16
  -4  -1   7    1.37    0.53
   4  -1  -7    2.12    0.43
   4   1   7    1.49    0.26
  -4  -1   7    1.77    0.35
  -4   1  -7    1.36    0.32
   4  -1  -7    1.54    0.56
  -4   1  -7    2.06    0.32
  -4   1   8   17.89    1.44
   4  -1   8   15.99    1.00
   4   1  -8   16.57    1.48
   4   1  -8   13.69    0.88
   4  -1   8   16.27    1.02
  -4   1   8   16.56    1.09
  -4  -1  -8   18.90    1.63
  -4  -1  -8   17.97    1.14
  -4  -1  -8   16.40    1.13
  -4   1   8   15.76    0.91
  -4   1   8   15.85    1.09
  -4   1   8   17.35    1.04
  -4   1   8   13.46    1.54
  -4  -1  -8   17.14    0.86
  -4  -1  -8   16.29    1.04
   4   1  -8   17.46    1.34
   4   1  -8   16.89    1.13
  -4   1   8   15.42    1.08
  -4  -1  -8   15.92    0.77
  -4  -1  -8   16.13    1.07
   4  -1   8   16.55    0.99
   4   1  -8   13.71    0.99
   4   1  -8   18.44    0.99
  -4   1   8   15.86    0.88
   4  -1   8   18.02    1.04
  -4   1  -8   16.35    1.13
   4  -1  -8   16.81    0.98
  -4  -1   8   19.98    1.41
  -4  -1   8   14.53    0.85
   4   1   8   17.02    1.00
   4   1   8   16.62    0.88
  -4  -1   8   17.64    1.08
   4   1   8   15.67    0.91
   4  -1  -8   17.61    1.19
   4  -1  -8   14.91    0.99
   4  -1  -8   13.59    1.34
  -4  -1   8   17.70    0.96
   4   1   8   17.96    1.04
   4  -1  -8   15.69    0.94
   4   1   8   16.49    0.78
   4  -1  -8   16.35    0.75
   4   1   8   15.93    1.03
  -4  -1   8   15.59    0.89
   4   1   8   17.54    0.76
   4   1   8   16.66    0.86
  -4  -1   8   18.19    1.68
  -4  -1   8   17.08    1.10
  -4  -1   8   14.11    1.04
   4  -1  -8   18.49    1.66
  -4   1  -8   18.56    1.15
  -4   1   9   65.23    2.98
   4   1  -9   70.41    3.79
   4  -1   9   68.07    3.13
   4  -1   9   70.15    3.05
  -4   1   9   70.17    3.80
  -4  -1  -9   67.87    3.20
   4  -1   9   66.36    3.07
  -4   1   9   68.49    3.23
  -4  -1  -9   72.65    3.10
  -4  -1  -9   66.74    2.74
  -4   1   9   63.59    2.94
  -4  -1  -9   69.80    3.33
   4   1  -9   64.91    3.13
   4   1  -9   68.33    2.99
   4   1  -9   70.88    3.60
  -4   1   9   70.70    4.12
  -4   1   9   69.79    2.90
  -4  -1  -9   67.05    3.14
  -4   1   9   62.93    3.21
   4   1  -9   67.40    3.20
  -4  -1  -9   68.18    2.85
   4   1   9   71.20    2.73
  -4  -1   9   69.09    3.00
  -4  -1   9   74.60    3.61
  -4  -1   9   68.65    3.16
  -4   1  -9   76.69    3.38
   4  -1  -9   64.98    3.26
   4   1   9   69.47    3.10
  -4   1  -9   66.90    3.35
   4  -1  -9   70.24    3.09
   4   1   9   69.62    2.74
  -4  -1   9   67.38    3.12
  -4  -1   9   66.02    2.93
   4   1   9   70.32    2.95
  -4  -1   9   65.35    3.96
   4   1   9   70.23    2.98
   4  -1  -9   72.28    4.02
   4  -1  -9   67.78    2.73
   4   1   9   67.89    2.83
  -4  -1   9   66.66    2.92
   4   1   9   65.51    2.88
   4   1   9   69.67    2.89
  -4  -1   9   67.74    3.20
  -4   1  10   22.07    1.96
  -4   1  10   21.15    1.20
  -4   1  10   21.48    1.34
  -4   1  10   20.51    1.38
   4   1 -10   20.55    1.14
   4   1 -10   21.80    1.33
   4   1 -10   21.24    1.35
  -4  -1 -10   22.01    1.43
   4  -1  10   21.67    1.25
   4  -1  10   21.49    1.19
  -4  -1 -10   22.03    1.48
   4   1 -10   22.59    1.76
   4  -1  10   21.87    1.31
  -4   1  10   19.15    1.11
  -4   1  10   20.26    1.04
  -4   1  10   23.45    1.74
  -4   1  10   21.87    1.39
   4  -1 -10   19.08    1.84
  -4  -1  10   22.52    1.11
   4   1  10   20.38    0.99
  -4  -1  10   19.76    1.26
   4  -1 -10   20.74    1.24
  -4  -1  10   20.74    1.56
  -4   1 -10   22.34    1.48
   4  -1 -10   19.93    1.21
   4   1  10   20.58    1.34
   4   1  10   22.42    1.04
  -4  -1  10   23.49    2.10
   4  -1 -10   22.20    1.45
  -4  -1  10   20.32    1.13
  -4  -1  10   20.41    1.25
  -4  -1  10   20.91    1.35
   4   1  10   21.20    0.97
  -4   1 -10   21.96    1.44
  -4  -1  10   20.89    1.15
   4   1  10   22.00    1.28
   4   1 -11    7.39    0.56
  -4   1  11    7.77    0.57
  -4   1  11    7.98    0.96
   4  -1  11    8.10    0.73
   4   1 -11    8.66    1.03
  -4  -1 -11    8.32    0.85
   4  -1  11    7.89    0.60
  -4   1  11    7.72    0.45
   4  -1  11    7.78    0.75
  -4   1  11    6.79    0.69
  -4   1  11    7.45    0.45
  -4   1  11    7.89    0.80
  -4   1  11    7.66    0.84
   4   1 -11    7.06    0.71
  -4  -1  11    8.94    0.91
  -4  -1  11    9.63    0.83
  -4  -1  11    8.20    0.63
  -4  -1  11    8.07    0.69
   4  -1 -11    7.91    0.64
  -4  -1  11    7.67    0.61
  -4  -1  11    7.00    1.00
   4  -1 -11    7.83    0.67
   4   1  11    7.55    0.44
   4   1  11    7.95    0.77
  -4  -1  11    8.19    0.80
   4  -1 -11    8.80    1.19
   4   1  11    7.24    0.66
  -4   1 -11   10.14    0.91
  -4  -1  11    7.76    0.54
   4   1 -12   14.74    0.89
  -4   1  12   15.86    0.93
  -4   1  12   14.90    1.36
   4  -1  12   17.28    1.18
  -4   1  12   16.07    1.21
  -4   1  12   15.86    1.09
   4  -1  12   15.85    1.05
  -4   1  12   16.63    1.26
   4  -1  12   16.47    0.93
   4   1  12   15.46    1.05
  -4  -1  12   15.01    0.96
  -4  -1  12   15.75    1.13
   4  -1 -12   16.24    1.07
   4   1  12   14.96    1.18
  -4  -1  12   16.52    1.22
  -4  -1  12   19.55    1.39
  -4  -1  12   14.78    0.91
   4  -1 -12   16.39    1.63
  -4  -1  12   16.22    1.05
  -4  -1  12   16.81    0.95
   4  -1 -12   16.58    1.01
  -5  -1   0   18.10    0.98
   5  -1   0   17.62    0.97
  -5   1   0   17.30    0.99
  -5   1   0   20.71    1.32
   5  -1   0   18.59    0.92
  -5   1   0   19.33    1.54
  -5   1   0   18.32    1.02
   5   1   0   18.04    0.91
   5  -1   0   18.32    0.87
  -5  -1   0   16.42    1.40
  -5  -1   0   17.19    0.99
  -5  -1   0   18.69    0.84
  -5   1   0   17.89    1.02
  -5   1   0   18.42    0.80
  -5   1   0   19.34    0.90
  -5  -1   0   19.27    1.04
  -5   1   0   18.34    0.91
  -5  -1   0   19.18    0.93
   5  -1   0   20.83    1.50
   5  -1   0   19.65    1.04
   5   1   0   18.79    1.62
   5   1   0   18.35    0.93
   5  -1   0   18.81    0.84
   5   1   0   19.09    0.99
   5   1   0   18.70    0.95
   5   1   0   18.13    0.87
   5  -1   0   18.20    1.06
   5   1   0   19.33    0.85
   5   1   0   17.68    1.15
  -5  -1   0   18.63    0.94
  -5  -1  -1   31.48    1.52
   5   1  -1   30.46    1.57
  -5  -1  -1   31.33    1.47
  -5  -1  -1   29.41    1.36
  -5   1   1   31.63    1.35
  -5  -1  -1   32.72    1.48
   5   1  -1   28.27    1.98
  -5  -1  -1   32.55    1.42
   5  -1   1   35.52    1.86
  -5   1   1   31.98    1.53
   5  -1   1   33.12    1.29
  -5   1   1   31.93    1.34
   5   1  -1   32.41    1.44
   5   1  -1   33.08    1.49
   5  -1   1   30.72    1.54
   5  -1   1   30.02    1.40
   5   1  -1   32.04    1.31
   5  -1   1   31.49    1.42
   5  -1   1   30.53    1.52
   5   1  -1   32.07    1.40
   5  -1   1   31.46    1.45
  -5   1   1   31.01    1.55
  -5   1   1   31.86    2.20
  -5   1   1   31.44    1.43
  -5  -1  -1   31.07    1.51
   5  -1   1   32.09    1.49
   5   1  -1   30.68    1.48
  -5   1   1   29.17    1.55
   5   1  -1   31.92    1.39
   5   1   1   31.10    1.53
   5   1   1   31.48    1.55
   5   1   1   30.40    1.88
  -5   1  -1   30.12    1.48
  -5   1  -1   32.55    1.45
   5  -1  -1   30.57    1.39
  -5  -1   1   31.58    1.43
  -5   1  -1   29.87    2.01
   5  -1  -1   31.31    1.51
   5  -1  -1   34.78    2.44
   5  -1  -1   32.93    1.61
  -5   1  -1   31.78    1.40
  -5   1  -1   34.89    1.57
   5   1   1   34.77    1.62
   5  -1  -1   30.62    1.60
   5  -1  -1   31.30    1.45
  -5  -1   1   31.31    1.51
  -5  -1   1   26.80    2.01
  -5   1  -1   29.59    1.50
  -5  -1   1   32.02    1.35
  -5  -1   1   31.23    1.51
  -5  -1   1   30.28    1.54
   5   1   1   31.75    1.41
   5   1  -2   19.01    0.96
  -5  -1  -2   18.53    0.93
  -5  -1  -2   17.86    0.92
  -5   1   2   17.49    1.60
   5   1  -2   20.65    1.02
   5   1  -2   18.70    0.89
  -5   1   2   19.07    1.03
  -5  -1  -2   18.18    1.00
  -5  -1  -2   18.23    1.00
  -5   1   2   18.78    0.92
   5  -1   2   20.58    1.37
  -5  -1  -2   21.34    1.46
   5   1  -2   18.76    1.00
  -5   1   2   18.43    0.96
   5   1  -2   18.35    0.95
   5  -1   2   18.10    0.98
  -5   1   2   20.21    1.10
   5  -1   2   19.50    1.03
   5  -1   2   20.22    0.80
  -5  -1  -2   18.66    0.93
   5  -1   2   18.45    1.02
   5  -1   2   19.77    0.92
  -5   1   2   18.09    0.82
  -5  -1  -2   18.96    1.03
  -5   1   2   19.58    1.14
   5  -1   2   17.44    0.93
   5   1  -2   18.70    1.36
  -5  -1  -2   19.89    0.98
  -5  -1  -2   16.91    1.22
   5   1  -2   18.06    1.09
   5  -1   2   19.58    1.05
   5  -1  -2   18.74    1.14
  -5  -1   2   20.40    1.10
  -5   1  -2   18.95    1.42
   5  -1  -2   18.81    0.96
  -5   1  -2   19.10    0.98
  -5   1  -2   17.96    0.98
   5  -1  -2   18.43    0.97
  -5   1  -2   19.28    1.07
   5   1   2   20.14    1.34
  -5  -1   2   18.48    1.03
  -5  -1   2   18.30    1.02
  -5   1  -2   19.24    0.93
   5   1   2   19.06    1.03
   5  -1  -2   19.01    1.08
   5   1   2   21.56    1.03
   5   1   2   18.98    0.93
  -5   1  -2   21.58    1.04
   5   1   2   19.22    0.86
  -5  -1   2   17.91    1.03
   5   1   2   18.46    0.91
   5   1   2   17.16    0.97
  -5  -1   2   16.89    1.29
   5   1   2   22.24    1.14
  -5  -1   2   18.71    0.90
   5   1   2   22.01    1.31
  -5   1  -2   19.92    1.22
   5  -1  -2   20.60    1.41
   5  -1  -2   17.43    1.02
   5  -1   3   29.93    1.80
  -5  -1  -3   32.08    1.57
   5   1  -3   33.53    1.56
  -5  -1  -3   33.67    1.53
  -5  -1  -3   31.85    1.53
  -5   1   3   34.22    1.68
   5  -1   3   34.01    1.43
   5  -1   3   35.49    1.63
   5   1  -3   33.29    1.55
   5   1  -3   31.28    1.53
  -5   1   3   32.41    1.68
  -5  -1  -3   33.43    1.51
  -5  -1  -3   33.96    1.49
   5  -1   3   31.59    1.56
   5   1  -3   32.34    1.37
  -5  -1  -3   31.66    1.57
  -5   1   3   32.23    1.55
  -5   1   3   31.91    1.50
   5  -1   3   33.46    1.58
   5  -1   3   32.50    1.54
   5  -1   3   33.40    1.36
   5   1  -3   30.54    1.65
   5   1  -3   35.27    2.03
  -5   1   3   33.07    1.52
   5  -1   3   31.96    1.43
  -5  -1  -3   28.39    1.89
   5   1  -3   33.38    1.51
  -5   1  -3   34.49    1.53
   5   1   3   30.71    1.56
  -5  -1   3   31.41    1.55
   5  -1  -3   32.70    1.55
   5  -1  -3   30.96    1.71
   5  -1  -3   32.68    1.53
   5   1   3   35.42    1.84
  -5  -1   3   31.32    1.47
   5  -1  -3   33.86    1.54
   5   1   3   30.22    1.53
  -5  -1   3   30.15    2.21
  -5   1  -3   31.65    1.48
  -5   1  -3   34.87    1.75
  -5   1  -3   32.43    1.49
   5   1   3   32.96    1.56
  -5   1  -3   34.53    1.62
   5   1   3   32.80    1.44
  -5   1  -3   33.10    1.41
  -5   1  -3   30.61    1.48
  -5  -1   3   33.15    1.66
  -5   1  -3   31.38    1.60
   5   1   3   32.18    1.42
  -5  -1   3   31.53    1.49
   5   1   3   33.97    1.58
  -5  -1   3   31.93    1.61
   5   1   3   33.22    1.44
   5  -1  -3   32.26    1.60
   5  -1   4   33.53    1.56
   5  -1   4   31.23    1.68
   5   1  -4   28.94    1.53
   5  -1   4   29.47    1.44
  -5   1   4   31.70    1.47
   5  -1   4   32.11    1.56
  -5  -1  -4   29.17    1.46
   5   1  -4   30.88    1.26
  -5   1   4   31.30    1.50
   5   1  -4   31.46    1.65
   5  -1   4   31.70    1.56
   5  -1   4   28.70    1.34
  -5   1   4   31.31    1.63
  -5  -1  -4   30.73    1.40
   5   1  -4   30.02    1.50
   5   1  -4   31.49    1.48
   5   1  -4   30.72    2.27
   5  -1   4   31.75    1.54
   5  -1   4   31.41    1.34
  -5  -1  -4   27.07    1.74
  -5  -1  -4   31.27    1.56
   5   1  -4   32.08    2.17
  -5  -1  -4   31.35    1.86
  -5   1   4   32.84    1.51
  -5   1   4   30.29    2.35
   5  -1   4   29.93    1.33
  -5  -1  -4   30.97    1.51
   5  -1   4   33.38    1.68
  -5  -1  -4   32.22    1.51
  -5  -1  -4   32.11    1.51
   5   1  -4   30.24    1.45
  -5  -1  -4   29.08    1.51
  -5   1   4   28.66    1.62
   5  -1  -4   29.82    1.67
  -5   1  -4   30.49    1.33
   5   1   4   34.66    1.76
   5   1   4   31.87    1.74
  -5   1  -4   33.48    1.66
  -5   1  -4   30.85    1.56
  -5   1  -4   30.43    1.50
  -5   1  -4   31.50    1.49
   5   1   4   32.58    1.38
   5   1   4   31.29    1.37
   5  -1  -4   30.26    1.45
   5   1   4   32.21    1.50
  -5   1  -4   34.09    1.62
   5  -1  -4   31.41    2.78
  -5   1  -4   30.66    1.40
  -5  -1   4   31.25    1.45
   5   1   4   29.76    1.51
   5  -1  -4   32.61    3.27
  -5  -1   4   30.79    1.47
   5  -1  -4   29.68    1.55
  -5  -1   4   30.70    1.51
   5   1   4   30.22    1.47
   5  -1  -4   30.16    1.48
   5  -1  -4   29.70    1.53
   5  -1  -4   30.74    1.31
   5   1   4   30.92    1.41
   5   1   4   28.94    1.40
  -5  -1   4   30.40    1.59
  -5  -1   4   32.95    1.94
  -5   1  -4   29.16    1.81
  -5   1  -4   28.17    1.38
   5   1   4   28.17    1.53
  -5  -1   4   30.67    1.57
   5   1  -5   61.92    2.87
   5  -1   5   68.36    2.91
   5  -1   5   64.83    2.85
  -5   1   5   64.95    2.78
   5  -1   5   60.16    2.83
   5  -1   5   63.09    2.57
  -5  -1  -5   60.06    2.78
   5  -1   5   67.01    2.86
   5   1  -5   61.89    2.80
  -5   1   5   61.04    2.95
  -5   1   5   64.74    3.88
  -5  -1  -5   66.11    2.84
  -5   1   5   68.00    3.00
   5  -1   5   63.96    2.69
  -5  -1  -5   62.21    2.66
  -5  -1  -5   68.81    3.16
  -5  -1  -5   64.36    2.75
  -5  -1  -5   62.37    2.85
  -5  -1  -5   67.92    3.20
  -5   1   5   62.73    2.75
   5  -1   5   61.91    2.85
   5  -1   5   65.13    2.58
   5   1  -5   63.42    2.75
  -5  -1  -5   65.59    2.87
   5   1  -5   68.50    3.64
  -5  -1  -5   61.76    2.68
  -5   1   5   63.97    2.84
  -5   1  -5   65.44    2.65
  -5  -1   5   56.66    3.67
   5   1   5   61.53    2.74
   5  -1  -5   65.41    2.88
  -5   1  -5   64.08    2.82
  -5   1  -5   62.47    2.59
   5  -1  -5   62.94    2.57
  -5  -1   5   64.03    2.73
  -5  -1   5   62.31    2.91
  -5   1  -5   68.44    2.98
  -5   1  -5   63.48    2.86
   5   1   5   69.71    2.88
  -5   1  -5   60.42    2.64
  -5   1  -5   66.91    2.89
  -5  -1   5   66.38    2.82
   5   1   5   70.88    3.06
   5  -1  -5   65.81    3.05
  -5   1  -5   65.75    3.11
   5   1   5   56.07    2.70
   5  -1  -5   66.02    2.74
   5   1   5   61.92    2.76
   5   1   5   64.59    3.02
   5   1   5   58.02    2.78
  -5  -1   5   61.38    2.78
   5   1   5   62.50    2.62
   5   1   5   63.23    2.62
   5  -1  -5   63.56    2.79
  -5  -1   5   56.28    3.21
  -5  -1  -6   15.26    0.97
  -5   1   6   16.22    0.90
  -5   1   6   13.77    1.01
   5  -1   6   15.50    0.79
   5  -1   6   17.87    1.00
   5  -1   6   13.71    0.86
   5   1  -6   14.20    0.86
   5  -1   6   15.72    0.69
  -5  -1  -6   16.45    1.34
   5  -1   6   14.76    0.70
   5   1  -6   14.76    0.99
  -5   1   6   16.03    1.06
  -5  -1  -6   14.16    0.78
   5  -1   6   15.22    1.00
  -5   1   6   16.57    1.39
   5  -1   6   15.44    0.96
  -5   1   6   15.77    0.98
  -5  -1  -6   15.41    0.98
  -5   1   6   15.94    0.89
   5   1  -6   15.44    1.06
  -5  -1  -6   16.22    0.92
  -5  -1  -6   13.20    0.95
  -5  -1  -6   15.02    0.82
  -5   1   6   14.63    0.76
  -5  -1  -6   15.09    0.87
  -5   1   6   13.69    1.56
   5   1  -6   14.89    0.91
   5  -1   6   14.39    0.96
   5  -1   6   17.02    0.93
   5   1  -6   15.75    1.47
  -5  -1  -6   16.80    1.18
   5  -1   6   16.22    0.89
  -5   1  -6   18.14    1.24
   5  -1  -6   15.74    1.78
   5   1   6   16.19    0.89
  -5   1  -6   14.62    0.72
  -5  -1   6   15.59    0.86
  -5   1  -6   14.70    0.74
   5   1   6   16.34    1.06
  -5  -1   6   15.76    1.28
  -5   1  -6   15.26    0.97
  -5   1  -6   14.72    1.03
   5  -1  -6   15.62    0.98
   5  -1  -6   15.86    0.71
   5   1   6   16.66    0.98
   5   1   6   13.73    0.98
   5  -1  -6   15.52    1.33
  -5  -1   6   15.37    1.01
  -5   1  -6   15.32    0.80
   5   1   6   13.37    0.91
   5   1   6   16.58    0.88
   5  -1  -6   14.32    0.89
  -5  -1   6   14.26    0.99
   5   1   6   14.79    0.75
   5   1   6   16.09    1.08
  -5   1  -6   14.21    0.93
  -5  -1   6   15.25    0.69
   5   1   6   16.73    0.92
  -5   1  -6   14.89    0.99
  -5  -1   6   14.11    0.89
  -5  -1   6   15.36    0.94
  -5   1  -6   16.85    1.08
  -5  -1   6   16.31    1.65
   5   1   6   15.66    0.76
  -5   1   7    5.77    1.04
   5   1  -7    7.60    0.75
   5   1  -7    8.34    0.95
  -5   1   7    7.44    0.66
  -5   1   7    7.59    0.94
  -5   1   7    7.46    0.49
  -5   1   7    7.92    0.74
  -5   1   7    7.46    0.56
   5  -1   7    7.92    0.65
  -5  -1  -7    8.42    0.79
  -5  -1  -7    8.79    0.73
   5   1  -7    7.60    0.57
   5   1  -7    7.77    0.74
   5  -1   7    7.79    0.37
   5  -1   7    9.22    0.50
   5  -1   7    8.42    0.49
   5  -1   7    7.93    0.68
  -5   1   7    7.35    0.65
   5   1  -7    8.52    1.07
  -5   1   7    8.22    0.73
  -5  -1  -7    7.92    0.66
  -5  -1  -7   10.58    0.77
  -5  -1  -7    8.07    0.53
   5  -1   7    8.71    0.38
  -5  -1  -7    7.64    0.58
  -5  -1  -7    7.83    0.48
  -5   1   7    8.15    0.58
  -5  -1  -7    7.98    0.56
   5  -1   7    7.91    0.63
  -5  -1   7    7.81    0.56
   5   1   7    7.94    0.69
   5   1   7    7.11    0.44
   5  -1  -7    7.59    0.40
  -5   1  -7    8.16    0.41
   5   1   7    7.22    0.62
  -5   1  -7    8.10    0.40
   5  -1  -7    6.29    0.55
   5   1   7    8.70    0.57
  -5  -1   7    8.93    0.68
   5   1   7    8.97    0.48
   5  -1  -7   10.40    1.42
   5   1   7    8.67    0.59
  -5  -1   7    9.08    0.73
  -5   1  -7    8.25    0.60
  -5  -1   7    7.71    0.44
   5   1   7    8.27    0.69
   5  -1  -7    8.46    0.67
   5   1   7    8.05    0.64
  -5   1  -7    7.85    0.68
  -5   1  -7    7.45    0.68
  -5  -1   7    7.03    0.58
  -5  -1   7    8.88    0.94
   5  -1  -7    9.23    0.64
   5  -1  -7    7.70    0.78
  -5  -1   7    7.31    0.67
  -5  -1   7    7.73    1.14
   5  -1  -7    6.87    0.88
   5  -1   8   11.24    0.80
   5  -1   8   10.38    0.75
   5  -1   8   10.23    0.74
  -5   1   8   10.94    0.85
  -5  -1  -8   10.43    0.88
  -5   1   8   10.77    0.88
  -5   1   8   10.72    0.71
  -5   1   8   10.01    0.82
  -5  -1  -8   11.28    0.88
   5   1  -8   10.96    0.95
  -5  -1  -8   11.27    0.91
   5   1  -8    9.96    1.06
   5  -1   8   10.76    0.77
  -5  -1  -8   10.78    0.82
  -5   1   8   12.62    1.26
   5   1  -8   10.40    0.73
  -5   1   8   11.44    0.90
   5   1  -8    9.37    1.18
  -5   1   8    9.98    0.64
  -5   1   8    9.62    0.68
  -5  -1  -8    9.60    0.56
  -5   1   8    9.13    1.33
   5   1  -8   10.39    0.79
  -5  -1   8   11.27    0.87
  -5  -1   8    9.50    0.81
   5  -1  -8   11.84    1.21
   5  -1  -8   10.15    0.95
   5   1   8   11.04    0.55
   5   1   8    9.69    0.79
   5  -1  -8   12.65    0.85
  -5  -1   8   11.21    1.10
   5   1   8   11.69    0.79
  -5   1  -8   11.55    0.87
  -5  -1   8   10.78    0.69
   5   1   8   11.61    0.82
  -5  -1   8   10.72    0.84
  -5  -1   8   10.31    0.80
   5   1   8   10.63    0.65
   5  -1  -8   10.42    0.74
   5   1   8   10.83    0.69
   5   1   8   10.27    0.78
  -5  -1   8   10.57    0.60
   5   1   8   10.43    0.56
  -5   1  -8   11.21    0.90
  -5  -1   8   11.52    1.40
   5  -1  -8   11.33    1.37
   5   1  -9    5.72    0.90
   5   1  -9    4.94    0.53
  -5  -1  -9    4.74    0.36
  -5   1   9    4.27    0.63
  -5  -1  -9    4.54    0.56
  -5   1   9    5.59    0.44
  -5   1   9    4.64    0.77
  -5   1   9    5.31    0.59
  -5   1   9    3.89    0.41
  -5  -1  -9    4.99    0.55
   5  -1   9    4.96    0.50
  -5   1   9    5.55    0.62
   5   1  -9    5.29    0.55
   5  -1   9    6.20    0.57
   5   1  -9    5.22    0.90
  -5   1   9    4.75    0.43
  -5  -1  -9    4.75    0.32
  -5  -1  -9    4.74    0.58
  -5  -1  -9    4.63    0.59
   5   1  -9    6.66    0.74
  -5   1   9    4.04    0.90
   5  -1   9    4.70    0.48
  -5  -1   9    4.97    0.55
  -5  -1   9    4.53    0.59
  -5  -1   9    4.42    0.41
   5   1   9    5.39    0.42
   5   1   9    5.08    0.29
   5  -1  -9    4.88    0.49
   5  -1  -9    4.99    0.92
  -5  -1   9    4.49    0.46
  -5  -1   9    4.65    0.93
   5  -1  -9    4.21    0.49
   5   1   9    5.87    0.48
   5   1   9    5.71    0.56
   5  -1  -9    6.17    0.78
  -5   1  -9    4.10    0.57
   5   1   9    4.96    0.46
   5   1   9    5.25    0.43
  -5   1  -9    4.98    0.59
  -5  -1   9    5.65    0.60
   5   1   9    5.52    0.49
  -5  -1   9    4.92    0.38
   5  -1  10    4.93    0.52
  -5   1  10    3.41    0.38
  -5   1  10    3.68    0.52
   5   1 -10    4.27    0.52
  -5   1  10    4.67    0.94
   5  -1  10    4.16    0.45
  -5   1  10    3.62    0.70
   5   1 -10    5.57    0.74
  -5   1  10    4.24    0.39
  -5  -1 -10    4.76    0.61
   5   1 -10    3.38    0.73
  -5   1  10    4.75    0.58
  -5   1  10    5.04    0.69
   5  -1  10    3.91    0.47
   5   1 -10    4.09    0.43
  -5  -1 -10    4.60    0.62
  -5   1  10    3.91    0.40
  -5  -1  10    4.32    0.38
   5  -1 -10    3.96    0.72
   5   1  10    4.72    0.52
  -5  -1  10    3.83    0.50
  -5  -1  10    3.66    0.50
  -5   1 -10    4.20    0.56
   5  -1 -10    4.19    0.47
  -5  -1  10    4.32    0.45
   5   1  10    4.57    0.38
  -5  -1  10    5.97    1.04
   5   1  10    4.95    0.35
  -5   1 -10    4.21    0.59
  -5  -1  10    4.80    0.62
   5  -1 -10    2.44    0.79
   5   1  10    4.10    0.37
  -5  -1  10    4.12    0.39
  -5  -1  10    3.40    0.65
   5  -1  11   25.31    1.46
  -5   1  11   23.71    1.58
  -5   1  11   25.58    1.22
   5   1 -11   24.14    1.99
  -5   1  11   25.12    1.60
  -5   1  11   25.89    1.58
  -5   1  11   23.26    1.30
  -5  -1 -11   24.93    1.65
  -5   1  11   24.14    2.23
   5  -1  11   23.49    1.46
   5   1 -11   21.97    1.58
   5   1 -11   27.17    1.57
  -5   1  11   22.48    1.30
   5   1 -11   23.36    1.31
  -5  -1 -11   23.26    1.66
   5  -1  11   27.22    1.38
   5  -1 -11   25.23    1.45
   5   1  11   23.41    1.38
   5  -1 -11   26.75    1.45
   5   1  11   25.91    1.48
  -5  -1  11   25.89    1.30
  -5  -1  11   23.79    1.25
  -5   1 -11   26.29    1.72
  -5  -1  11   24.39    2.15
  -5  -1  11   25.79    1.53
  -5   1 -11   25.99    1.67
  -5  -1  11   25.87    1.54
   5   1  11   22.33    1.50
  -5  -1  11   27.06    1.60
  -5  -1  11   25.09    1.34
   5  -1 -11   25.90    2.25
  -6  -1   0    4.57    0.44
   6   1   0    4.89    0.48
  -6   1   0    4.92    0.47
   6  -1   0    4.18    0.62
   6   1   0    4.39    0.34
  -6   1   0    4.23    0.76
   6  -1   0    4.08    0.42
   6   1   0    4.74    0.44
   6  -1   0    5.13    0.39
  -6  -1   0    5.70    0.82
  -6  -1   0    4.87    0.44
  -6  -1   0    4.83    0.39
  -6  -1   0    4.80    0.32
  -6   1   0    5.51    0.51
   6  -1   0    4.45    0.31
   6   1   0    5.26    0.33
  -6   1   0    5.47    0.39
   6   1   0    5.75    0.69
  -6  -1   0    5.04    0.47
  -6   1   0    5.07    0.37
  -6   1   0    5.28    0.29
  -6   1   0    4.78    0.45
   6   1   0    4.17    0.36
   6   1   0    5.03    0.73
   6  -1   0    5.96    0.53
   6  -1   0    4.90    0.41
   6   1   0    4.85    0.40
   6  -1   0    4.86    0.42
   6   1   0    5.17    0.42
  -6  -1  -1    3.81    0.36
   6   1  -1    2.97    0.51
   6  -1   1    3.19    0.39
   6  -1   1    3.30    0.37
  -6  -1  -1    3.66    0.38
   6  -1   1    3.65    0.31
  -6   1   1    2.44    0.72
  -6   1   1    3.39    0.38
   6   1  -1    3.74    0.32
   6   1  -1    3.25    0.35
  -6  -1  -1    2.95    0.32
  -6   1   1    2.90    0.39
  -6  -1  -1    2.54    0.56
   6   1  -1    3.02    0.27
  -6  -1  -1    2.41    0.26
  -6   1   1    3.51    0.31
  -6   1   1    3.22    0.24
   6  -1   1    3.21    0.29
   6   1  -1    3.37    0.30
   6  -1   1    3.12    0.33
  -6   1   1    3.17    0.38
   6   1  -1    3.40    0.23
   6  -1   1    4.70    0.69
  -6   1   1    2.79    0.24
  -6  -1  -1    3.64    0.28
   6   1  -1    2.81    0.56
   6  -1   1    3.13    0.32
   6  -1   1    3.46    0.22
  -6  -1  -1    3.28    0.35
   6   1  -1    3.60    0.42
   6   1  -1    3.28    0.33
  -6  -1   1    2.92    0.29
   6   1   1    3.56    0.40
  -6  -1   1    4.13    0.69
  -6   1  -1    2.25    0.27
   6  -1  -1    3.08    0.62
  -6  -1   1    3.45    0.37
   6  -1  -1    3.27    0.28
   6   1   1    3.53    0.36
  -6  -1   1    3.09    0.36
   6  -1  -1    2.39    0.32
   6   1   1    3.37    0.33
  -6   1  -1    3.43    0.37
  -6  -1   1    2.66    0.23
  -6   1  -1    3.29    0.22
   6  -1  -1    3.50    0.43
  -6   1  -1    2.88    0.36
   6  -1  -1    3.95    0.39
   6   1   1    3.54    0.30
   6   1   1    3.23    0.23
   6   1   1    3.28    0.52
   6   1   1    3.13    0.31
  -6  -1   1    3.50    0.40
   6   1   1    2.10    0.46
   6  -1  -1    3.18    0.32
  -6   1  -1    3.51    0.36
  -6   1  -1    4.11    0.70
  -6   1  -1    3.25    0.29
   6   1   1    2.86    0.29
   6   1  -2    5.18    0.40
   6  -1   2    4.44    0.25
  -6  -1  -2    5.68    0.47
   6  -1   2    4.73    0.38
  -6   1   2    4.91    0.45
  -6  -1  -2    3.77    0.33
  -6   1   2    4.43    0.28
   6  -1   2    4.63    0.45
  -6   1   2    3.78    0.61
  -6   1   2    4.27    0.33
  -6   1   2    5.31    0.52
   6   1  -2    3.15    0.56
   6   1  -2    4.19    0.36
   6  -1   2    4.08    0.38
  -6   1   2    4.64    0.47
   6   1  -2    4.59    0.49
  -6  -1  -2    4.62    0.36
   6  -1   2    5.39    0.70
  -6   1   2    4.67    0.39
   6   1  -2    4.99    0.76
   6   1  -2    5.03    0.43
   6   1  -2    3.95    0.32
   6  -1   2    4.20    0.43
   6  -1   2    4.96    0.36
   6   1  -2    4.51    0.41
  -6  -1  -2    4.53    0.44
  -6   1   2    4.99    0.89
   6  -1   2    4.86    0.43
  -6  -1  -2    3.72    0.36
  -6  -1  -2    4.55    0.36
  -6  -1  -2    4.30    0.41
  -6   1  -2    4.28    0.29
   6  -1  -2    4.87    0.78
   6  -1  -2    4.32    0.43
   6   1   2    3.99    0.59
  -6   1  -2    4.69    0.47
   6   1   2    4.93    0.38
   6  -1  -2    4.17    0.36
   6   1   2    4.66    0.43
  -6  -1   2    4.95    0.48
   6  -1  -2    5.30    0.54
  -6   1  -2    4.98    0.75
   6   1   2    4.65    0.29
  -6   1  -2    4.75    0.42
  -6  -1   2    4.29    0.42
   6  -1  -2    4.37    0.42
  -6   1  -2    4.61    0.43
  -6  -1   2    4.49    0.44
  -6  -1   2    4.40    0.32
   6   1   2    4.76    0.40
   6  -1  -2    3.74    0.36
  -6  -1   2    3.79    0.35
  -6   1  -2    4.16    0.33
  -6   1  -2    4.18    0.40
   6   1   2    4.92    0.42
   6   1   2    5.49    0.48
  -6  -1   2    4.03    0.75
  -6   1   3   23.01    1.11
   6   1  -3   21.48    1.18
  -6   1   3   24.83    1.70
   6  -1   3   20.49    1.16
   6  -1   3   22.12    0.94
  -6   1   3   21.12    1.19
  -6  -1  -3   20.63    1.44
   6   1  -3   22.19    1.31
   6   1  -3   21.30    1.14
   6  -1   3   21.89    1.18
   6   1  -3   19.95    1.11
  -6   1   3   23.86    1.33
  -6  -1  -3   22.19    1.18
   6   1  -3   22.42    1.02
  -6  -1  -3   21.26    1.20
   6  -1   3   21.06    1.05
  -6  -1  -3   21.43    1.12
  -6   1   3   23.14    1.14
   6  -1   3   21.18    1.19
   6  -1   3   19.95    1.47
   6   1  -3   20.48    1.15
   6  -1   3   22.29    1.44
  -6  -1  -3   20.77    1.07
  -6  -1  -3   23.45    1.68
   6  -1   3   23.01    1.24
  -6   1   3   19.49    1.25
  -6   1   3   22.12    1.05
   6  -1   3   20.95    1.06
  -6   1  -3   23.38    1.11
  -6   1  -3   21.98    1.21
   6   1   3   24.01    1.55
  -6  -1   3   21.20    1.88
   6  -1  -3   22.64    1.36
   6  -1  -3   23.67    1.87
   6   1   3   22.22    1.06
   6   1   3   22.13    1.01
   6  -1  -3   21.99    1.16
  -6   1  -3   21.90    1.24
  -6  -1   3   22.44    1.29
   6  -1  -3   24.11    1.26
  -6   1  -3   21.43    1.12
   6   1   3   20.87    1.17
   6   1   3   21.65    1.18
   6   1   3   24.24    1.49
  -6  -1   3   22.49    1.13
   6  -1  -3   22.21    1.16
  -6  -1   3   21.40    1.07
  -6  -1   3   21.87    1.20
  -6   1  -3   21.94    1.15
  -6   1  -3   21.66    1.38
   6  -1  -3   21.42    1.15
   6   1   3   21.95    1.18
  -6   1  -3   22.92    1.67
  -6   1  -3   23.11    1.16
  -6  -1   3   22.45    1.25
   6   1   3   20.93    1.18
   6   1   3   22.31    1.08
  -6   1   4    5.90    0.52
   6  -1   4    6.79    0.56
  -6   1   4    6.28    0.61
   6   1  -4    7.44    0.68
   6   1  -4    7.23    0.97
  -6  -1  -4    6.48    0.51
  -6  -1  -4    7.44    0.58
   6  -1   4    6.09    0.53
  -6  -1  -4    6.26    0.54
   6   1  -4    5.17    0.75
  -6  -1  -4    6.00    0.51
   6  -1   4    6.44    0.69
   6  -1   4    6.07    0.69
   6   1  -4    5.58    0.50
   6  -1   4    6.57    0.38
  -6  -1  -4    5.09    0.47
  -6   1   4    6.33    0.39
   6  -1   4    6.79    0.42
  -6  -1  -4    7.20    0.97
   6  -1   4    5.00    0.50
   6  -1   4    6.56    0.42
  -6  -1  -4    7.58    0.76
   6   1  -4    7.27    0.52
  -6   1   4    6.54    0.50
  -6   1   4    6.59    0.50
  -6  -1  -4    7.15    0.46
  -6   1   4    6.25    0.61
   6   1  -4    6.75    0.52
   6  -1   4    5.97    0.51
  -6  -1  -4    5.50    0.44
   6   1  -4    5.96    0.52
   6   1  -4    6.57    0.36
   6  -1   4    6.94    0.58
   6   1   4    6.21    0.43
   6  -1  -4    6.39    0.58
   6   1   4    6.92    0.56
   6   1   4    6.63    0.53
  -6  -1   4    6.98    0.60
   6  -1  -4    6.40    0.65
  -6  -1   4    6.79    0.49
   6   1   4    6.10    0.42
   6   1   4    6.17    0.66
  -6   1  -4    5.81    0.55
  -6   1  -4    5.68    0.50
   6   1   4    7.62    0.75
  -6   1  -4    6.67    0.60
  -6   1  -4    6.50    0.49
  -6   1  -4    7.28    0.69
   6  -1  -4    4.77    0.74
   6  -1  -4    5.47    0.53
  -6  -1   4    7.06    0.63
   6   1   4    6.34    0.54
  -6  -1   4    5.87    0.76
  -6   1  -4    6.28    0.47
  -6  -1   4    7.37    0.51
   6  -1  -4    6.51    0.50
  -6  -1   4    5.93    0.52
   6   1   4    6.67    0.55
  -6   1  -4    6.73    0.82
  -6   1  -4    6.81    0.51
   6  -1  -4    6.95    0.56
   6   1   4    5.95    0.42
   6  -1  -4    7.71    1.03
   6   1  -5    4.37    0.52
   6   1  -5    4.30    0.23
   6  -1   5    4.34    0.46
  -6   1   5    5.54    0.57
  -6  -1  -5    4.23    0.45
   6   1  -5    4.30    0.46
  -6  -1  -5    4.54    0.66
  -6  -1  -5    4.14    0.40
  -6   1   5    5.14    0.46
  -6   1   5    5.04    0.75
  -6   1   5    3.99    0.42
  -6  -1  -5    4.87    0.46
   6   1  -5    4.30    0.40
  -6   1   5    4.48    0.91
  -6  -1  -5    4.85    0.46
  -6   1   5    3.97    0.26
   6   1  -5    4.66    0.45
  -6  -1  -5    4.96    0.48
   6  -1   5    4.24    0.40
  -6  -1  -5    3.82    0.59
   6  -1   5    3.98    0.30
  -6  -1  -5    4.68    0.44
   6  -1   5    4.03    0.50
   6  -1   5    4.52    0.31
  -6   1   5    4.51    0.53
  -6   1   5    4.02    0.39
   6   1  -5    3.96    0.40
   6  -1   5    5.21    0.56
   6  -1   5    4.44    0.33
   6  -1   5    3.49    0.41
   6  -1   5    3.89    0.44
   6  -1   5    4.04    0.45
  -6  -1  -5    4.10    0.36
   6   1  -5    2.97    0.66
  -6   1  -5    5.06    0.53
  -6  -1   5    4.48    0.40
   6   1   5    4.95    0.57
   6   1   5    5.06    0.48
   6  -1  -5    3.92    0.44
  -6   1  -5    4.76    0.52
  -6  -1   5    3.48    0.61
   6   1   5    4.38    0.42
   6  -1  -5    4.26    0.80
  -6   1  -5    4.64    0.65
   6   1   5    3.99    0.32
   6   1   5    3.73    0.52
   6  -1  -5    4.53    0.29
   6   1   5    4.03    0.45
  -6  -1   5    4.11    0.49
  -6   1  -5    5.20    0.49
   6   1   5    4.54    0.50
  -6   1  -5    4.15    0.35
  -6   1  -5    4.93    0.45
   6   1   5    4.46    0.43
  -6  -1   5    3.85    0.46
  -6  -1   5    4.17    0.40
  -6   1  -5    4.61    0.32
   6   1   5    4.41    0.37
   6   1   5    4.18    0.33
   6  -1  -5    4.45    0.56
   6  -1  -5    4.47    0.42
  -6  -1   5    5.17    0.94
   6  -1  -5    5.24    0.43
  -6   1   6    8.59    0.76
   6  -1   6   10.52    0.75
   6  -1   6    9.59    0.74
   6  -1   6    8.81    0.47
  -6   1   6    8.43    0.46
  -6  -1  -6    9.58    0.95
   6  -1   6    9.45    0.71
  -6   1   6    9.39    0.64
  -6   1   6    8.33    0.77
   6  -1   6    8.60    0.70
   6  -1   6    7.27    0.53
  -6   1   6    9.00    0.66
   6  -1   6    8.49    0.64
  -6  -1  -6    8.65    0.71
  -6  -1  -6    9.01    0.70
   6   1  -6    9.39    0.65
  -6   1   6    8.06    1.00
  -6  -1  -6    9.14    0.68
   6   1  -6    7.48    0.63
   6   1  -6   10.24    1.21
  -6  -1  -6    8.92    0.57
   6   1  -6    8.65    0.72
  -6  -1  -6    9.66    0.75
   6  -1   6    9.10    0.49
   6  -1   6    7.53    0.67
  -6   1   6    9.40    0.70
  -6   1   6    9.26    1.31
  -6  -1  -6    8.40    0.63
  -6  -1  -6    9.69    0.90
  -6  -1  -6    8.29    0.55
   6   1  -6    8.33    0.99
   6   1   6    9.37    0.65
   6   1   6    9.85    0.54
  -6   1  -6    9.16    0.56
   6   1   6    6.73    0.62
  -6   1  -6    8.37    0.53
  -6  -1   6    8.62    0.99
  -6  -1   6    9.27    0.77
  -6  -1   6    8.57    0.76
   6   1   6    8.12    0.77
   6  -1  -6    8.90    1.04
   6  -1  -6    8.60    0.46
   6  -1  -6    8.21    0.64
  -6   1  -6    8.01    0.70
   6  -1  -6   10.28    1.26
  -6  -1   6   10.24    1.37
  -6   1  -6    9.38    0.51
   6   1   6   10.04    0.73
  -6   1  -6    7.85    0.68
   6  -1  -6    7.88    0.68
  -6  -1   6    9.92    0.69
  -6   1  -6    7.98    0.67
   6   1   6   10.16    0.66
  -6  -1   6    8.22    0.66
  -6  -1   6    8.71    0.61
  -6   1  -6    8.10    0.75
   6  -1  -6    9.71    0.88
   6  -1  -6    9.56    0.63
   6   1   6    9.90    0.53
  -6  -1  -7    2.25    0.43
  -6   1   7    1.95    0.20
  -6  -1  -7    2.25    0.38
  -6  -1  -7    2.43    0.33
  -6  -1  -7    1.97    0.44
   6  -1   7    1.37    0.32
   6  -1   7    2.04    0.33
  -6   1   7    1.72    0.31
  -6  -1  -7    1.86    0.22
  -6   1   7    3.00    0.49
  -6  -1  -7    2.00    0.33
  -6   1   7    1.78    0.27
  -6  -1  -7    1.87    0.25
   6  -1   7    2.23    0.30
   6  -1   7    1.77    0.17
   6   1  -7    2.27    0.53
   6   1  -7    1.71    0.62
   6   1  -7    1.79    0.29
   6   1  -7    1.97    0.46
   6  -1   7    1.84    0.16
   6  -1   7    2.13    0.30
  -6   1   7    1.45    0.67
   6   1  -7    1.94    0.42
  -6  -1  -7    2.25    0.45
  -6   1   7    1.91    0.34
  -6   1   7    2.63    0.43
   6   1  -7    1.85    0.28
   6  -1   7    2.53    0.29
  -6   1   7    1.99    0.62
   6   1   7    2.10    0.29
  -6  -1   7    1.68    0.54
   6  -1  -7    1.15    0.43
   6   1   7    1.89    0.38
  -6  -1   7    1.79    0.39
  -6   1  -7    2.70    0.40
  -6   1  -7    2.29    0.21
   6   1   7    2.08    0.40
   6  -1  -7    1.78    0.29
   6   1   7    2.00    0.38
  -6  -1   7    1.82    0.31
   6   1   7    2.58    0.23
  -6   1  -7    2.16    0.20
  -6   1  -7    2.26    0.24
   6   1   7    1.47    0.30
  -6  -1   7    1.65    0.70
   6   1   7    2.34    0.39
   6   1   7    1.87    0.20
   6  -1  -7    2.12    0.51
  -6   1  -7    2.16    0.34
   6   1   7    1.99    0.32
  -6   1  -7    2.12    0.34
   6  -1  -7    1.23    0.30
   6  -1  -7    1.70    0.15
  -6  -1   7    2.24    0.44
  -6   1  -7    2.21    0.42
  -6  -1   7    1.86    0.30
   6  -1  -7    1.36    0.57
  -6  -1   7    1.91    0.28
   6   1  -8    1.22    0.65
  -6  -1  -8    1.53    0.20
  -6   1   8    1.54    0.31
  -6  -1  -8    1.20    0.30
  -6   1   8    1.47    0.54
   6   1  -8    2.13    0.31
  -6  -1  -8    1.40    0.45
  -6  -1  -8    1.45    0.38
   6   1  -8    1.27    0.32
  -6   1   8    1.53    0.45
  -6   1   8    1.72    0.20
  -6   1   8    1.90    0.29
   6  -1   8    1.77    0.38
  -6   1   8    2.30    0.52
  -6  -1  -8    1.50    0.22
  -6  -1  -8    1.51    0.31
  -6   1   8    1.59    0.41
  -6   1   8    1.81    0.39
  -6  -1  -8    2.20    0.45
   6  -1   8    1.65    0.36
   6  -1   8    1.67    0.23
   6   1  -8    0.73    0.38
  -6  -1  -8    2.28    0.47
  -6   1   8    2.60    0.90
   6   1  -8    1.86    0.90
   6  -1  -8    1.38    0.43
   6   1   8    1.66    0.32
   6   1   8    1.74    0.34
  -6  -1   8    1.86    0.27
   6   1   8    2.15    0.31
   6   1   8    1.46    0.39
   6  -1  -8    1.89    0.60
   6  -1  -8    2.40    0.79
   6  -1  -8    1.59    0.35
   6   1   8    1.88    0.28
   6  -1  -8    1.85    0.29
  -6  -1   8    2.02    0.74
  -6  -1   8    1.88    0.42
   6   1   8    1.55    0.17
  -6   1  -8    2.36    0.45
  -6   1  -8    1.15    0.34
  -6  -1   8    1.51    0.33
  -6  -1   8    1.85    0.36
  -6  -1   8    1.24    0.47
  -6  -1   8    1.68    0.44
  -6   1   9    8.06    0.86
   6  -1   9    7.20    0.63
  -6   1   9    7.53    0.60
  -6  -1  -9    6.96    0.71
   6   1  -9    7.26    0.89
  -6   1   9    7.66    0.51
  -6  -1  -9    7.42    0.75
  -6  -1  -9    7.48    0.46
   6   1  -9    7.27    0.69
  -6  -1  -9    8.20    0.52
   6   1  -9    8.52    1.31
  -6   1   9    7.23    0.60
  -6   1   9    7.00    1.24
   6  -1   9    6.98    0.66
  -6  -1  -9    8.46    0.79
  -6  -1  -9    6.73    0.75
   6  -1   9    8.89    0.69
   6   1  -9    6.62    0.60
  -6   1   9    6.58    0.99
  -6   1   9    7.79    0.79
  -6   1   9    8.41    0.76
  -6   1  -9    7.19    0.77
  -6  -1   9    7.50    0.64
   6  -1  -9    7.76    0.65
   6   1   9    7.92    0.70
   6  -1  -9    4.76    1.21
  -6  -1   9    8.06    0.71
   6  -1  -9    9.90    0.76
   6   1   9    8.53    0.58
  -6  -1   9    8.14    0.81
  -6   1  -9    7.24    0.74
   6   1   9    7.68    0.44
   6   1   9    7.92    0.67
   6   1   9    7.99    0.43
  -6  -1   9    7.92    1.26
  -6  -1   9    8.31    0.61
   6   1   9    7.94    0.59
  -6  -1   9    7.39    0.74
   6   1   9    8.15    0.65
  -6   1  10    4.29    0.43
  -6   1  10    4.70    1.02
   6   1 -10    4.05    0.45
  -6   1  10    3.28    0.50
  -6  -1 -10    4.85    0.62
   6  -1  10    3.35    0.42
   6   1 -10    4.67    0.87
  -6   1  10    4.97    0.80
   6  -1  10    3.44    0.46
   6   1 -10    5.29    0.80
  -6   1  10    3.84    0.36
  -6  -1 -10    3.81    0.40
  -6   1  10    4.86    0.61
  -6  -1 -10    4.17    0.42
   6   1 -10    3.78    0.51
   6  -1  10    3.63    0.45
  -6   1  10    5.17    0.47
  -6   1  10    4.60    0.82
  -6  -1  10    3.83    0.93
  -6  -1  10    3.41    0.52
  -6  -1  10    4.04    0.73
  -6  -1  10    3.35    0.48
  -6  -1  10    2.95    0.28
  -6  -1  10    3.79    0.40
   6   1  10    3.97    0.42
   6   1  10    3.08    0.45
   6   1  10    4.31    0.38
  -6   1 -10    3.92    0.56
  -6  -1  10    3.51    0.65
   6  -1 -10    3.86    0.46
   6  -1 -10    3.73    0.51
   6  -1 -10    3.74    0.87
   6  -1 -10    3.17    0.69
   6   1  10    3.39    0.37
  -6  -1  10    4.07    0.46
   6   1 -11    2.54    0.36
   6  -1  11    2.85    0.41
   6   1 -11    1.05    0.53
  -6  -1 -11    2.94    0.60
   6  -1  11    2.50    0.41
  -6   1  11    1.84    0.52
  -6   1  11    2.10    0.56
  -6   1  11    2.13    0.29
  -6   1  11    3.74    0.75
  -6  -1 -11    2.14    0.52
   6   1 -11    1.65    0.41
  -6   1  11    1.96    0.79
   6  -1  11    3.13    0.39
  -6   1  11    2.15    0.51
   6   1 -11    2.47    0.72
  -6   1  11    2.31    0.30
   6  -1 -11    3.36    0.45
  -6   1 -11    2.68    0.56
   6  -1 -11    2.91    0.77
   6   1  11    2.62    0.50
  -6  -1  11    2.58    0.76
  -6  -1  11    2.62    0.60
  -6  -1  11    2.54    0.26
   6   1  11    2.25    0.28
   6   1  11    2.20    0.39
  -6  -1  11    2.02    0.47
   6  -1 -11    3.23    0.83
   6  -1 -11    2.04    0.41
  -6  -1  11    2.55    0.37
  -6   1 -11    2.61    0.59
  -6  -1  11    3.60    0.67
  -6  -1  11    2.62    0.85
   7   1   0   66.75    2.99
   7  -1   0   75.65    3.93
   7  -1   0   65.56    2.80
   7   1   0   68.43    2.90
   7   1   0   64.06    2.80
  -7   1   0   69.97    2.86
   7  -1   0   70.49    2.96
   7  -1   0   66.44    3.02
  -7   1   0   67.41    2.88
  -7  -1   0   65.17    2.89
   7  -1   0   66.49    3.13
   7   1   0   68.37    2.79
  -7  -1   0   65.36    3.06
   7  -1   0   67.90    2.78
  -7  -1   0   64.79    3.00
  -7   1   0   69.02    3.06
   7  -1   0   66.85    2.90
   7  -1   0   66.92    2.97
   7   1   0   67.74    2.92
  -7  -1   0   68.98    2.77
   7   1   0   76.88    3.63
   7   1   0   65.39    3.09
   7   1   0   67.28    2.94
  -7   1   0   61.97    3.04
   7  -1   1   51.75    2.35
  -7   1   1   50.78    2.27
   7   1  -1   50.09    2.21
  -7  -1  -1   50.42    2.18
  -7   1   1   46.65    2.44
   7   1  -1   51.96    2.34
  -7   1   1   51.19    2.45
   7  -1   1   49.70    2.23
   7   1  -1   48.32    2.10
   7   1  -1   56.80    3.18
   7   1  -1   52.59    2.39
  -7   1   1   50.89    2.17
  -7  -1  -1   51.51    2.26
   7  -1   1   52.30    2.32
  -7  -1  -1   54.24    2.38
   7  -1   1   50.28    2.41
   7  -1   1   47.21    2.43
   7   1  -1   49.61    2.48
   7   1  -1   51.87    2.26
  -7   1   1   50.57    2.13
   7  -1   1   52.96    2.11
  -7  -1  -1   52.62    2.42
   7  -1   1   54.36    2.28
   7   1  -1   51.78    2.29
   7   1  -1   54.60    2.95
   7   1   1   53.03    2.26
  -7   1  -1   50.39    2.44
  -7  -1   1   51.21    2.41
   7   1   1   51.67    2.38
   7  -1  -1   53.29    2.31
   7   1   1   50.46    2.29
  -7   1  -1   52.17    2.24
  -7   1  -1   48.67    2.40
   7  -1  -1   50.21    2.28
  -7   1  -1   51.02    2.29
   7   1   1   50.44    2.31
  -7   1  -1   49.30    3.18
  -7   1  -1   47.63    2.74
  -7   1  -1   53.34    2.53
  -7   1  -1   48.71    2.10
   7   1   1   52.26    2.13
  -7  -1   1   51.01    2.14
   7   1   1   50.45    2.24
  -7  -1   1   52.12    2.44
  -7  -1   1   51.85    2.46
   7   1   1   51.93    2.46
   7  -1  -1   50.97    2.53
   7  -1  -1   52.53    2.38
   7  -1  -1   52.92    2.40
  -7  -1   1   53.64    2.44
  -7  -1   1   49.23    3.18
   7  -1  -1   53.21    2.22
   7   1  -2   34.71    2.53
  -7   1   2   40.38    1.72
   7  -1   2   38.44    1.77
   7  -1   2   38.71    2.42
  -7  -1  -2   35.74    2.51
   7   1  -2   37.61    2.03
  -7   1   2   42.57    1.85
  -7   1   2   43.72    2.52
   7   1  -2   39.84    1.90
  -7   1   2   37.12    2.01
  -7   1   2   40.22    2.02
   7  -1   2   41.81    1.62
   7   1  -2   39.61    1.90
  -7  -1  -2   33.63    1.74
  -7  -1  -2   38.40    1.91
  -7   1   2   40.12    1.66
   7  -1   2   40.02    1.96
  -7  -1  -2   40.30    2.33
   7  -1   2   38.71    1.82
  -7  -1  -2   39.72    1.77
  -7  -1  -2   40.00    1.79
   7   1  -2   39.75    1.84
   7  -1   2   39.24    1.83
   7  -1   2   36.68    1.94
   7  -1   2   38.79    1.90
  -7  -1  -2   38.10    1.86
  -7   1   2   35.31    2.87
   7   1  -2   39.17    1.80
   7  -1   2   45.00    2.40
   7   1   2   40.64    1.85
   7   1   2   38.31    1.80
  -7  -1   2   40.17    1.97
  -7   1  -2   37.94    1.75
  -7  -1   2   39.82    2.80
   7   1   2   35.71    2.25
   7   1   2   42.24    1.93
   7   1   2   40.02    1.78
   7   1   2   39.55    1.88
   7   1   2   39.24    1.96
   7  -1  -2   37.39    2.05
  -7   1  -2   40.41    1.90
   7  -1  -2   39.43    1.86
  -7   1  -2   43.84    1.92
   7  -1  -2   37.23    1.89
  -7   1  -2   37.13    1.96
  -7   1  -2   36.32    1.67
  -7  -1   2   39.95    2.00
  -7   1  -2   35.14    1.87
   7  -1  -2   40.13    1.81
   7   1   2   39.92    1.66
  -7  -1   2   38.56    1.71
  -7  -1   2   43.34    1.86
   7  -1  -2   40.19    1.94
  -7  -1   2   38.73    1.94
  -7   1  -2   42.38    2.70
  -7  -1  -3   21.80    1.14
   7   1  -3   23.50    1.21
  -7   1   3   21.85    1.13
  -7   1   3   21.99    1.32
  -7  -1  -3   22.38    1.22
   7  -1   3   20.40    1.18
   7  -1   3   22.28    1.24
   7  -1   3   18.77    1.51
  -7   1   3   20.29    0.90
   7  -1   3   20.57    1.20
   7   1  -3   20.84    1.14
  -7  -1  -3   21.21    1.07
  -7  -1  -3   22.24    1.13
   7   1  -3   20.45    1.13
   7  -1   3   19.73    1.14
   7   1  -3   20.04    1.15
  -7   1   3   21.32    1.06
   7   1  -3   21.21    1.34
   7  -1   3   21.15    1.05
   7  -1   3   21.51    0.90
  -7   1   3   21.08    1.32
  -7  -1  -3   19.53    1.32
   7   1  -3   19.55    1.00
  -7  -1  -3   20.53    1.18
   7  -1   3   20.28    1.06
  -7   1   3   20.86    1.33
   7   1   3   21.33    1.22
  -7  -1   3   20.09    1.20
   7  -1  -3   21.25    1.22
   7   1   3   19.66    1.14
   7   1   3   21.67    1.06
  -7   1  -3   20.72    1.21
   7  -1  -3   20.41    1.13
  -7  -1   3   21.02    1.11
   7   1   3   21.05    1.51
   7  -1  -3   19.91    1.15
  -7  -1   3   20.00    1.24
  -7   1  -3   19.37    1.23
   7   1   3   22.23    1.08
  -7   1  -3   21.48    1.21
   7   1   3   20.67    1.17
   7   1   3   21.80    1.20
   7   1   3   21.81    1.57
  -7  -1   3   19.60    1.03
  -7  -1   3   23.25    1.32
   7  -1  -3   19.35    1.13
   7   1   3   19.73    0.95
  -7  -1   3   20.17    1.95
   7  -1  -3   21.86    1.92
  -7   1  -3   17.88    1.64
  -7   1  -3   19.81    1.14
  -7   1  -3   20.22    1.14
  -7  -1  -4   28.98    1.51
   7  -1   4   26.15    1.44
   7   1  -4   26.18    1.20
  -7   1   4   25.33    1.08
   7  -1   4   22.94    1.66
  -7  -1  -4   22.27    1.67
   7   1  -4   27.45    2.16
   7  -1   4   26.75    1.46
  -7   1   4   26.98    1.37
  -7  -1  -4   25.97    1.40
   7   1  -4   25.92    1.42
   7  -1   4   27.39    1.15
   7  -1   4   25.49    1.42
  -7   1   4   30.13    1.38
   7   1  -4   25.94    1.59
  -7   1   4   28.03    1.60
   7   1  -4   26.53    1.38
  -7  -1  -4   26.12    1.47
  -7   1   4   29.86    2.05
   7  -1   4   27.71    1.28
  -7   1   4   26.33    1.45
   7   1  -4   26.84    1.41
   7   1  -4   30.05    1.48
   7  -1   4   28.86    1.28
  -7  -1  -4   25.95    1.35
  -7  -1  -4   27.02    1.39
   7  -1   4   25.17    1.40
  -7  -1  -4   25.16    1.93
  -7   1   4   25.28    1.55
   7  -1   4   28.12    1.73
   7  -1   4   25.25    1.45
   7   1   4   25.52    1.42
  -7  -1   4   26.05    1.55
  -7  -1   4   28.59    1.56
  -7   1  -4   26.03    1.53
   7  -1  -4   27.18    1.49
  -7   1  -4   25.22    1.35
  -7   1  -4   28.23    1.39
   7   1   4   27.36    1.23
   7  -1  -4   26.18    1.40
  -7   1  -4   26.72    1.26
  -7  -1   4   28.73    1.39
  -7   1  -4   24.96    1.37
   7  -1  -4   27.55    1.41
  -7  -1   4   29.67    2.45
   7   1   4   26.78    1.28
  -7   1  -4   26.14    1.49
  -7   1  -4   25.18    1.39
   7   1   4   24.42    1.42
  -7  -1   4   27.20    1.33
  -7  -1   4   27.52    1.95
   7   1   4   27.20    1.29
   7  -1  -4   26.23    1.64
   7   1   4   26.90    1.44
  -7   1  -4   29.12    2.02
  -7   1  -4   28.80    1.71
   7  -1  -4   30.89    2.35
   7   1   4   26.70    1.78
  -7  -1   4   26.35    1.45
   7  -1  -4   23.92    1.91
   7  -1  -4   28.69    1.45
   7   1   4   28.12    1.46
  -7   1   5   23.31    2.31
  -7  -1  -5   25.83    1.26
  -7  -1  -5   24.83    1.42
  -7  -1  -5   26.55    1.78
   7  -1   5   24.48    1.41
   7   1  -5   23.71    1.39
   7  -1   5   25.14    1.19
  -7   1   5   26.20    1.34
   7  -1   5   24.87    1.36
  -7  -1  -5   25.11    1.37
   7   1  -5   28.08    1.38
   7  -1   5   25.70    1.18
   7   1  -5   24.85    1.08
  -7   1   5   28.14    2.02
  -7  -1  -5   24.70    1.39
   7   1  -5   27.13    1.60
   7   1  -5   25.93    1.35
   7  -1   5   23.64    1.39
  -7   1   5   26.27    1.57
  -7  -1  -5   22.43    1.80
   7  -1   5   25.04    1.14
  -7  -1  -5   21.98    1.30
  -7  -1  -5   26.35    1.44
  -7   1   5   24.86    1.39
  -7   1   5   26.56    1.35
   7  -1   5   23.82    1.40
   7  -1   5   24.89    1.61
   7   1  -5   24.96    1.39
  -7  -1  -5   24.19    1.27
  -7   1   5   23.77    1.51
  -7   1  -5   25.64    1.59
  -7   1  -5   26.53    1.88
  -7   1  -5   23.32    1.45
   7   1   5   24.13    1.51
  -7  -1   5   21.47    1.80
  -7   1  -5   24.79    1.19
   7  -1  -5   24.96    1.36
   7   1   5   25.54    1.38
  -7  -1   5   25.83    1.53
  -7  -1   5   24.88    1.49
   7   1   5   24.96    1.21
  -7  -1   5   30.01    2.50
   7   1   5   22.08    1.36
   7   1   5   26.75    1.66
  -7   1  -5   24.09    1.27
  -7   1  -5   24.41    1.26
   7   1   5   24.13    1.20
   7  -1  -5   29.63    2.33
   7  -1  -5   23.49    1.57
   7   1   5   27.98    1.72
   7  -1  -5   25.17    1.44
  -7   1  -5   22.33    1.36
   7  -1  -5   25.46    1.14
   7   1   5   26.89    1.41
   7  -1  -5   24.49    1.32
   7  -1  -5   27.74    2.02
   7   1   5   25.21    1.21
  -7  -1   5   25.13    1.40
  -7  -1   5   26.62    1.33
  -7   1  -5   23.10    1.42
  -7  -1   5   27.86    1.35
  -7   1  -5   25.70    1.36
   7  -1   6   37.46    1.95
   7  -1   6   39.34    1.67
  -7   1   6   41.47    2.65
  -7   1   6   41.81    3.27
   7  -1   6   41.93    2.13
   7  -1   6   38.99    1.85
  -7  -1  -6   36.64    1.85
   7   1  -6   40.96    2.84
  -7  -1  -6   41.15    2.34
  -7  -1  -6   34.33    1.91
   7   1  -6   43.62    2.67
  -7   1   6   41.67    1.90
   7   1  -6   36.79    1.99
  -7  -1  -6   38.21    1.95
   7   1  -6   40.19    2.18
  -7  -1  -6   37.06    1.98
  -7  -1  -6   42.13    2.51
   7  -1   6   37.96    1.71
  -7   1   6   37.28    1.53
  -7   1   6   37.94    1.91
   7   1  -6   38.04    1.89
  -7  -1  -6   36.26    1.77
   7  -1   6   40.16    1.69
   7  -1   6   36.61    1.96
  -7   1   6   39.07    2.14
   7   1  -6   39.97    1.95
   7  -1   6   40.03    2.05
  -7   1   6   38.39    1.93
  -7  -1  -6   36.75    1.78
  -7   1   6   37.61    2.11
  -7  -1  -6   37.97    1.99
   7  -1  -6   37.52    1.85
  -7  -1   6   37.38    1.85
  -7   1  -6   36.71    1.69
   7  -1  -6   42.36    2.67
   7  -1  -6   31.96    2.71
  -7  -1   6   38.88    1.89
  -7   1  -6   36.26    1.92
  -7   1  -6   38.41    1.99
  -7  -1   6   38.93    1.95
   7   1   6   38.73    1.89
  -7   1  -6   35.90    1.75
   7  -1  -6   38.93    1.63
  -7  -1   6   38.09    2.52
   7   1   6   41.27    1.93
   7   1   6   38.71    2.34
  -7  -1   6   37.88    2.07
   7  -1  -6   35.45    2.16
  -7  -1   6   40.03    2.10
   7   1   6   37.33    1.77
  -7   1  -6   37.03    1.77
   7  -1  -6   39.72    2.01
   7  -1  -6   41.36    1.95
   7   1   6   38.07    1.71
  -7   1  -6   38.93    2.38
   7   1   6   37.40    1.96
   7   1   6   38.53    2.18
  -7   1  -6   37.04    1.98
   7   1   6   37.86    1.71
   7  -1   7   33.97    1.73
   7   1  -7   29.21    2.55
  -7  -1  -7   31.48    1.68
  -7  -1  -7   32.98    1.60
  -7   1   7   32.04    1.88
  -7   1   7   30.28    1.65
   7   1  -7   30.06    1.88
  -7   1   7   28.77    1.82
  -7   1   7   30.46    1.60
   7  -1   7   32.14    1.53
  -7  -1  -7   31.59    1.74
   7  -1   7   32.19    1.69
  -7   1   7   30.45    1.29
  -7  -1  -7   31.84    1.53
   7  -1   7   31.52    1.38
   7  -1   7   28.30    1.47
  -7  -1  -7   35.18    2.08
  -7  -1  -7   31.17    1.77
   7   1  -7   30.19    1.65
  -7   1   7   31.30    1.69
  -7  -1  -7   32.57    1.51
   7  -1   7   32.50    1.72
   7  -1   7   31.14    1.73
   7  -1   7   30.49    1.35
  -7   1   7   29.44    2.81
   7   1  -7   32.11    2.51
  -7  -1  -7   28.11    2.01
   7  -1  -7   29.92    1.71
  -7  -1   7   30.96    1.65
   7   1   7   31.05    1.42
   7  -1  -7   30.44    1.31
  -7   1  -7   30.56    1.71
   7  -1  -7   31.35    1.33
  -7  -1   7   31.66    1.68
  -7  -1   7   33.54    1.61
   7   1   7   28.93    1.60
  -7  -1   7   33.29    1.86
  -7   1  -7   30.55    1.45
  -7   1  -7   33.44    1.82
   7  -1  -7   31.30    2.62
   7   1   7   30.67    1.84
   7   1   7   33.32    1.89
  -7   1  -7   32.08    1.78
   7   1   7   32.62    1.57
  -7   1  -7   32.68    1.74
  -7   1  -7   31.04    1.45
  -7   1  -7   32.61    1.43
   7  -1  -7   31.39    1.94
  -7  -1   7   30.36    1.81
  -7   1  -7   33.64    2.01
  -7  -1  -8   27.27    2.41
   7  -1   8   19.54    1.16
   7  -1   8   24.68    1.15
  -7  -1  -8   23.45    1.44
  -7  -1  -8   21.51    1.44
   7   1  -8   20.85    1.53
  -7   1   8   23.49    1.39
   7   1  -8   23.43    1.38
  -7   1   8   20.66    1.44
   7  -1   8   19.90    1.29
   7   1  -8   22.61    1.32
   7   1  -8   20.86    2.02
  -7  -1  -8   22.35    1.17
  -7   1   8   22.04    2.43
   7  -1   8   22.68    1.19
  -7   1   8   23.61    1.28
   7  -1   8   22.31    1.19
  -7  -1  -8   20.07    1.11
   7  -1   8   22.90    1.00
   7  -1   8   23.23    0.98
  -7  -1  -8   22.16    1.31
  -7   1   8   22.79    1.53
  -7  -1  -8   23.25    1.62
  -7   1   8   19.42    1.84
   7  -1   8   22.36    1.37
  -7  -1  -8   21.92    1.20
  -7   1   8   22.20    1.29
  -7   1   8   22.82    0.99
  -7   1  -8   23.36    1.35
   7   1   8   24.72    1.48
   7   1   8   20.07    1.22
  -7   1  -8   23.53    1.38
  -7  -1   8   21.20    1.31
  -7   1  -8   21.45    1.02
   7   1   8   22.52    1.37
  -7  -1   8   23.32    1.47
   7   1   8   22.24    1.42
  -7  -1   8   22.11    2.28
   7  -1  -8   21.85    1.37
   7  -1  -8   22.12    1.29
   7   1   8   22.30    1.07
  -7   1  -8   23.19    1.42
  -7  -1   8   22.93    1.33
   7   1   8   22.87    1.23
   7   1   8   22.04    1.26
   7  -1  -8   25.38    1.69
  -7   1  -8   22.94    1.01
  -7   1  -8   23.48    1.48
  -7  -1   8   19.53    1.21
   7   1   8   23.48    1.07
  -7   1  -8   22.36    1.04
   7  -1   9   10.36    0.81
  -7  -1  -9    8.73    0.90
  -7   1   9   12.57    1.07
   7   1  -9   10.27    1.15
   7   1  -9   10.89    1.39
   7  -1   9    9.88    0.72
   7   1  -9   10.93    0.87
  -7   1   9   10.50    0.87
  -7  -1  -9    9.65    0.63
   7  -1   9    9.40    0.82
   7  -1   9    9.00    0.72
   7   1  -9    9.08    0.75
  -7   1   9    8.45    1.47
  -7   1   9    8.93    0.73
  -7  -1  -9    9.86    0.89
  -7   1   9   11.66    0.79
  -7  -1  -9   11.26    0.98
  -7   1   9    9.95    0.56
  -7   1  -9   10.53    0.91
   7   1   9   10.23    0.85
   7   1   9   10.02    0.54
  -7  -1   9   10.34    0.83
   7   1   9    9.99    0.81
  -7  -1   9   11.04    0.96
   7   1   9    9.19    0.74
   7   1   9   10.31    0.73
  -7  -1   9    9.04    0.77
   7  -1  -9   11.52    1.57
   7  -1  -9   10.54    0.84
   7  -1  -9   10.36    1.10
  -7  -1   9    9.63    1.51
  -7   1  -9   10.35    0.94
  -7  -1   9   10.15    0.73
   7  -1  -9    9.08    0.76
   7   1   9   10.18    0.83
  -7  -1   9   10.37    0.97
   7   1   9   10.75    0.70
   7   1   9    9.36    0.55
  -7   1  10    9.06    1.17
   7   1 -10    9.96    1.12
   7  -1  10    8.97    0.80
   7  -1  10    8.64    0.72
  -7  -1 -10    8.08    0.73
  -7  -1 -10    8.87    0.91
  -7  -1 -10    9.74    0.51
   7   1 -10    9.56    0.76
  -7   1  10    8.31    0.69
   7   1 -10   10.09    0.85
   7  -1  10    9.77    0.77
  -7   1  10    8.95    0.52
  -7   1  10    9.23    0.92
   7   1 -10   10.75    1.38
  -7  -1 -10    8.29    0.74
  -7   1  10   10.47    1.03
  -7   1  10   10.33    0.75
  -7   1  10    9.63    0.86
  -7  -1 -10    9.10    0.89
  -7   1  10    8.57    1.45
  -7  -1  10    8.95    1.08
  -7  -1  10    9.17    0.70
  -7  -1  10    8.22    1.40
   7  -1 -10    9.15    1.41
  -7  -1  10    8.39    0.79
  -7  -1  10    7.84    1.09
  -7  -1  10   10.93    0.96
   7   1  10    8.38    0.43
   7  -1 -10    8.55    0.74
   7   1  10    9.48    0.63
   7   1  10    9.07    0.62
   7   1  10    9.11    0.68
  -7   1 -10   10.39    0.97
   7  -1 -10    9.36    0.80
   7   1  10    8.84    0.80
  -7   1 -10    9.66    0.91
   7   1  10    8.75    0.44
   7   1  10    9.58    0.69
   7   1  10    6.94    0.68
   7  -1 -10    8.65    1.10
  -7  -1  10    9.34    0.77
  -7   1  11    9.36    1.27
  -7   1  11    9.10    1.09
   7   1 -11    9.02    0.86
   7  -1  11   11.09    0.82
  -7   1  11   10.61    0.73
  -7   1  11   10.91    0.80
   7   1 -11   10.13    1.38
  -7   1  11   10.42    0.75
  -7  -1 -11   11.68    1.05
   7   1 -11    9.29    1.20
  -7   1  11   10.90    0.96
   7  -1  11   11.14    0.91
  -7   1  11   10.33    1.00
  -7   1  11    9.26    1.51
   7   1 -11    9.77    0.78
   7  -1  11   11.69    0.86
   7  -1 -11   10.58    0.86
  -7  -1  11    9.24    0.78
   7   1  11    9.24    0.84
  -7   1 -11   10.86    1.05
  -7  -1  11   12.12    1.04
  -7  -1  11   10.83    1.07
  -7  -1  11    9.06    0.73
   7   1  11    9.72    0.87
   7  -1 -11    9.95    0.83
   7   1  11   11.13    0.72
  -7   1 -11   10.22    0.99
  -7  -1  11   12.19    1.31
  -7  -1  11   10.31    0.90
   7  -1 -11   10.98    1.54
   7  -1 -11    9.09    1.28
  -7  -1  11   11.12    1.63
   8   1   0   54.10    2.46
  -8  -1   0   56.14    2.65
   8   1   0   53.24    2.36
   8  -1   0   55.99    2.35
  -8   1   0   57.58    3.12
  -8   1   0   53.74    2.63
  -8   1   0   57.86    2.44
  -8   1   0   58.37    2.36
  -8   1   0   53.10    2.64
   8   1   0   56.63    2.36
   8   1   0   55.26    2.71
   8   1   0   56.38    2.50
  -8  -1   0   58.20    2.82
   8   1   0   58.94    2.54
  -8   1   0   55.85    2.46
  -8  -1   0   56.02    2.49
   8   1   0   56.35    2.59
  -8   1   0   47.61    2.60
  -8  -1   0   57.48    2.34
   8  -1   0   52.18    2.50
   8   1   0   48.85    3.24
   8  -1   0   55.85    2.55
   8  -1   0   53.68    2.72
  -8  -1   0   53.73    2.64
   8  -1   0   53.65    2.36
   8  -1   0   56.65    2.49
   8  -1   0   59.64    3.25
   8  -1   0   55.56    2.62
  -8  -1  -1   18.21    0.91
  -8   1   1   17.40    0.90
  -8  -1  -1   17.71    0.98
   8   1  -1   18.02    0.98
  -8   1   1   16.64    1.11
   8  -1   1   17.46    0.84
  -8   1   1   20.63    1.31
  -8   1   1   17.33    0.83
  -8  -1  -1   18.08    1.13
   8  -1   1   15.41    1.41
   8  -1   1   17.74    1.18
   8   1  -1   17.15    0.83
  -8   1   1   15.57    1.12
   8   1  -1   16.61    0.99
  -8  -1  -1   16.69    1.10
   8   1  -1   16.51    1.16
   8  -1   1   18.09    1.05
   8  -1   1   17.21    1.09
   8   1  -1   18.62    1.69
  -8  -1  -1   19.06    1.72
   8  -1   1   18.72    0.99
   8  -1   1   18.51    1.04
   8   1  -1   18.63    1.10
   8   1  -1   18.78    1.57
   8   1  -1   16.96    0.92
  -8  -1  -1   16.27    1.05
   8   1  -1   19.45    1.08
   8  -1   1   16.02    0.93
  -8   1   1   16.55    0.97
   8   1   1   17.65    1.01
  -8  -1   1   16.19    1.11
   8   1   1   18.33    0.86
  -8  -1   1   16.77    1.10
   8   1   1   17.45    1.55
   8   1   1   17.39    0.97
  -8  -1   1   17.62    0.99
  -8   1  -1   18.27    1.01
  -8   1  -1   17.26    1.13
   8  -1  -1   16.06    0.99
   8  -1  -1   17.32    0.93
   8   1   1   16.54    1.13
  -8   1  -1   17.26    1.11
   8  -1  -1   17.90    1.07
  -8   1  -1   17.70    0.96
  -8   1  -1   17.93    0.84
   8   1   1   18.12    1.03
  -8  -1   1   15.52    1.69
  -8   1  -1   16.72    1.40
   8  -1  -1   17.67    1.10
   8   1   1   16.39    0.93
   8  -1  -1   18.14    1.74
  -8  -1   1   17.58    0.86
   8  -1  -1   17.39    1.00
   8   1   1   17.44    1.07
   8  -1  -1   16.50    1.19
  -8  -1   1   16.45    1.09
  -8   1  -1   18.21    1.11
  -8   1   2   31.01    1.33
  -8  -1  -2   30.04    1.56
   8   1  -2   27.65    2.23
  -8   1   2   29.19    1.70
  -8  -1  -2   29.99    1.64
  -8  -1  -2   29.55    2.01
  -8   1   2   26.87    2.06
   8   1  -2   29.29    1.46
   8  -1   2   29.53    1.48
   8   1  -2   30.61    1.43
  -8  -1  -2   28.43    1.59
   8  -1   2   30.64    1.67
  -8  -1  -2   30.40    1.46
   8   1  -2   30.74    1.74
   8  -1   2   27.10    1.45
  -8  -1  -2   30.76    1.51
   8  -1   2   29.93    1.56
   8   1  -2   30.22    1.57
  -8   1   2   30.59    1.64
  -8   1   2   28.34    1.34
   8   1  -2   28.27    1.48
  -8  -1  -2   32.42    2.32
   8  -1   2   28.19    1.43
   8  -1   2   31.55    1.65
  -8   1   2   30.17    1.49
  -8   1   2   30.70    1.70
   8  -1   2   25.20    2.02
   8   1  -2   32.23    1.58
   8  -1   2   30.68    1.28
  -8   1  -2   27.52    1.56
  -8   1  -2   29.72    1.66
   8  -1  -2   30.27    1.53
  -8   1  -2   28.23    2.30
  -8   1  -2   29.32    1.57
  -8  -1   2   31.04    1.37
   8  -1  -2   31.99    1.79
   8  -1  -2   28.27    1.45
  -8   1  -2   31.30    1.44
  -8   1  -2   30.63    2.05
   8  -1  -2   28.41    1.45
   8  -1  -2   28.43    1.57
   8   1   2   28.22    2.06
  -8  -1   2   29.21    1.48
   8   1   2   30.81    1.50
   8   1   2   30.19    1.45
  -8  -1   2   30.66    1.66
  -8  -1   2   29.25    1.67
   8   1   2   26.09    1.92
   8   1   2   30.70    1.48
  -8  -1   2   30.14    1.63
   8   1   2   28.42    1.57
   8   1   2   28.01    1.52
   8  -1  -2   30.33    1.60
  -8   1  -2   31.90    1.56
  -8  -1   2   28.18    2.44
   8   1   2   28.84    1.30
  -8   1  -2   27.59    1.33
   8   1   2   30.89    1.67
  -8   1   3   63.00    2.86
  -8   1   3   64.39    2.60
   8  -1   3   63.57    3.00
   8  -1   3   63.04    2.81
   8  -1   3   66.09    2.97
  -8   1   3   61.90    3.09
  -8  -1  -3   60.45    3.12
   8  -1   3   64.03    3.01
   8  -1   3   73.29    3.66
  -8  -1  -3   68.88    3.83
  -8   1   3   65.91    2.76
  -8  -1  -3   61.04    2.80
   8   1  -3   64.14    3.16
  -8  -1  -3   71.20    3.52
  -8   1   3   54.95    4.05
   8   1  -3   65.09    2.89
  -8  -1  -3   64.39    2.85
   8  -1   3   65.92    2.60
   8   1  -3   65.75    2.95
  -8  -1  -3   67.95    3.04
   8   1  -3   65.87    2.96
  -8  -1  -3   63.89    2.91
   8  -1   3   67.34    2.80
  -8   1   3   65.69    3.14
   8   1  -3   66.80    2.89
  -8   1   3   66.00    3.02
   8   1  -3   65.95    2.75
  -8   1  -3   68.74    3.00
  -8  -1   3   60.23    3.05
   8  -1  -3   70.13    2.98
  -8   1  -3   66.37    2.78
  -8  -1   3   63.28    2.74
  -8  -1   3   59.29    3.03
  -8   1  -3   60.83    2.90
  -8   1  -3   62.37    2.84
   8  -1  -3   66.44    2.80
   8   1   3   61.86    3.00
  -8   1  -3   64.17    3.06
   8   1   3   68.33    2.93
   8  -1  -3   63.42    3.21
   8   1   3   60.71    3.00
  -8   1  -3   60.79    2.91
   8  -1  -3   58.65    3.92
   8   1   3   64.11    2.65
   8   1   3   63.18    3.41
   8  -1  -3   63.22    2.98
  -8   1  -3   69.23    3.41
   8   1   3   67.49    2.83
  -8  -1   3   62.37    2.86
   8  -1  -3   63.83    2.91
   8  -1  -3   64.54    2.88
  -8  -1   3   66.51    4.21
   8   1   3   65.17    2.96
  -8  -1   3   67.79    3.03
   8   1   3   66.71    2.96
   8  -1   4   17.50    1.10
  -8   1   4   19.64    1.08
  -8   1   4   17.51    1.14
  -8   1   4   16.37    1.23
   8   1  -4   19.31    0.92
  -8  -1  -4   16.65    0.98
  -8  -1  -4   18.63    1.09
   8   1  -4   18.30    1.07
  -8  -1  -4   16.55    1.40
  -8  -1  -4   19.83    1.09
   8  -1   4   18.17    1.14
  -8  -1  -4   16.43    1.58
   8  -1   4   18.74    1.18
  -8  -1  -4   17.72    1.09
   8  -1   4   16.94    0.96
   8  -1   4   20.66    1.49
  -8   1   4   17.84    1.26
   8  -1   4   19.43    0.83
   8   1  -4   17.52    1.28
   8   1  -4   18.34    1.14
   8   1  -4   19.70    1.13
  -8   1   4   17.79    1.00
   8   1  -4   17.36    1.09
   8   1  -4   17.80    1.77
  -8  -1  -4   16.93    1.04
  -8  -1  -4   19.45    1.20
  -8   1   4   15.13    1.52
   8  -1   4   19.43    0.98
   8  -1   4   18.44    1.46
   8  -1   4   19.16    1.16
  -8   1  -4   17.25    1.06
   8   1   4   18.54    1.14
   8   1   4   19.04    1.14
   8  -1  -4   18.60    1.35
   8   1   4   18.87    0.98
  -8   1  -4   18.66    1.10
  -8   1  -4   17.48    1.05
  -8  -1   4   17.27    1.95
  -8  -1   4   19.61    1.01
  -8   1  -4   19.71    1.42
   8  -1  -4   18.41    1.10
  -8   1  -4   16.97    1.14
   8  -1  -4   17.92    1.10
  -8   1  -4   18.13    1.05
  -8  -1   4   17.89    1.16
   8  -1  -4   17.72    1.16
   8  -1  -4   17.74    1.09
  -8  -1   4   20.07    1.27
  -8  -1   4   19.23    1.07
  -8   1  -4   18.11    1.67
   8   1   4   17.07    1.26
   8   1   4   18.97    0.89
   8   1   4   17.38    1.10
   8  -1  -4   18.43    0.96
  -8   1  -4   17.72    1.18
  -8  -1   4   19.60    1.26
  -8   1  -4   17.12    0.95
   8   1   4   16.71    0.96
  -8  -1  -5   12.09    0.81
  -8  -1  -5   11.30    0.84
  -8  -1  -5   13.31    0.90
   8  -1   5   11.01    0.70
   8   1  -5   13.13    0.86
  -8  -1  -5   13.30    1.35
   8   1  -5   12.49    1.48
   8   1  -5   12.32    0.64
  -8   1   5   12.65    1.02
  -8   1   5   12.63    0.82
  -8  -1  -5   11.24    0.91
  -8   1   5   13.95    0.95
   8   1  -5   14.06    1.11
   8  -1   5   12.01    0.72
   8  -1   5   13.91    0.92
  -8   1   5   13.27    1.39
  -8   1   5   12.92    0.85
   8   1  -5   13.82    0.92
   8   1  -5   13.47    0.93
  -8  -1  -5   13.06    0.79
  -8  -1  -5   12.98    0.91
   8  -1   5   13.44    0.64
   8   1  -5   13.50    0.88
   8  -1   5   11.46    1.08
  -8   1   5   12.92    1.75
  -8  -1  -5   11.49    1.15
  -8   1   5   12.83    1.03
   8  -1   5   12.23    0.92
   8  -1   5   13.77    1.15
   8  -1   5   10.76    0.87
  -8   1  -5   14.86    1.16
   8   1   5   12.81    0.74
  -8  -1   5   13.55    0.85
   8  -1  -5   13.04    1.14
  -8   1  -5   12.22    0.95
   8  -1  -5   12.23    0.87
   8   1   5   13.40    0.91
  -8   1  -5   11.96    0.72
   8  -1  -5   12.89    0.94
  -8  -1   5   10.79    0.94
   8  -1  -5   12.42    0.90
   8  -1  -5    9.69    1.23
  -8   1  -5   12.90    0.97
  -8   1  -5   12.35    0.89
  -8   1  -5   13.47    0.85
   8  -1  -5   14.45    0.90
  -8  -1   5   13.07    0.81
   8   1   5   11.92    0.69
  -8   1  -5   12.17    0.81
   8   1   5   13.26    0.75
   8   1   5   11.83    0.87
   8   1   5   14.04    1.19
  -8  -1   5   11.73    0.90
  -8  -1   5   12.16    1.67
  -8   1  -5   12.56    1.34
  -8   1  -5   12.50    0.86
  -8  -1   5   13.72    1.07
   8   1   5   13.96    0.94
   8   1   5   13.21    1.14
   8  -1   6   22.48    1.50
  -8  -1  -6   20.35    1.29
  -8  -1  -6   24.74    1.75
  -8   1   6   22.57    1.49
  -8  -1  -6   21.44    1.23
  -8   1   6   22.12    1.24
   8  -1   6   21.98    1.06
   8   1  -6   19.22    1.29
  -8   1   6   21.65    2.33
   8   1  -6   19.33    1.24
  -8  -1  -6   20.91    1.32
   8   1  -6   23.16    2.11
  -8  -1  -6   20.46    1.72
   8  -1   6   24.14    1.49
  -8   1   6   21.14    1.22
   8   1  -6   21.26    0.89
  -8  -1  -6   19.27    1.14
  -8  -1  -6   23.40    1.33
  -8   1   6   22.46    1.48
   8  -1   6   23.01    1.87
   8  -1   6   22.13    1.33
   8  -1   6   21.31    1.01
   8   1  -6   21.97    1.25
  -8   1   6   21.30    1.29
   8  -1   6   21.89    1.13
   8   1  -6   19.73    0.90
   8   1  -6   21.58    1.50
  -8  -1  -6   20.04    1.12
  -8  -1   6   22.13    1.43
   8   1   6   21.29    1.53
   8  -1  -6   19.52    1.00
  -8  -1   6   20.76    1.32
  -8   1  -6   22.33    1.29
  -8   1  -6   20.17    1.06
   8  -1  -6   21.00    0.98
   8  -1  -6   20.04    1.24
   8  -1  -6   22.94    1.36
  -8  -1   6   25.50    2.48
   8   1   6   20.18    1.24
   8   1   6   19.77    1.06
   8  -1  -6   16.57    1.95
  -8   1  -6   20.01    1.33
   8   1   6   21.06    1.54
  -8  -1   6   22.86    1.46
   8   1   6   19.52    1.07
  -8   1  -6   19.69    1.70
   8  -1  -6   20.60    1.53
  -8  -1   6   20.35    1.29
  -8   1  -6   21.26    1.15
   8   1   6   21.21    1.07
  -8   1  -6   21.40    1.33
   8   1   6   22.20    1.35
  -8   1  -6   20.04    1.13
   8  -1  -6   20.73    1.20
   8   1  -7   12.35    1.00
  -8   1   7   13.54    0.90
  -8   1   7   12.52    1.43
  -8   1   7   13.82    1.16
  -8  -1  -7   13.43    1.03
  -8   1   7   13.52    0.93
   8   1  -7   13.33    0.92
   8  -1   7   14.42    0.90
   8  -1   7   12.66    0.96
  -8   1   7   10.10    1.61
  -8  -1  -7   13.95    0.92
   8   1  -7   11.68    1.12
  -8   1   7   12.94    0.94
   8  -1   7   13.34    0.69
   8  -1   7   14.28    1.06
   8  -1   7   13.60    1.04
   8   1  -7   12.79    0.93
  -8  -1  -7   13.07    0.97
   8  -1   7   14.96    1.01
   8   1  -7   14.59    1.66
  -8  -1  -7   14.83    1.28
  -8  -1  -7   11.88    0.79
  -8   1   7   13.00    1.10
   8  -1   7   13.76    0.72
  -8  -1  -7   13.30    1.28
   8  -1   7   12.50    0.73
   8  -1  -7   13.91    0.66
   8   1   7   11.42    0.87
  -8   1  -7   12.00    0.97
  -8  -1   7   14.43    0.91
   8   1   7   12.75    0.73
   8  -1  -7   13.31    1.17
  -8   1  -7   14.02    1.00
  -8  -1   7   12.73    1.08
   8   1   7   12.73    1.15
   8   1   7   11.14    1.04
   8   1   7   13.74    0.75
   8   1   7   12.25    0.78
  -8  -1   7   13.73    1.09
  -8  -1   7   13.28    0.90
  -8   1  -7   11.89    0.85
   8  -1  -7   13.10    1.68
   8  -1  -7   12.04    0.96
  -8   1  -7   13.72    1.29
  -8   1  -7   12.97    1.01
  -8   1  -7   12.50    0.73
   8  -1  -7   12.85    0.86
   8   1   7   14.35    1.00
   8  -1  -7   12.15    0.91
  -8   1  -7   12.34    0.79
  -8  -1   7   14.92    1.01
  -8  -1   7   11.70    1.72
   8  -1  -7   13.60    0.64
   8  -1   8   21.81    1.16
  -8  -1  -8   21.05    1.68
  -8  -1  -8   22.15    1.20
   8  -1   8   25.31    1.40
  -8   1   8   22.35    1.37
   8  -1   8   25.83    1.48
  -8   1   8   25.09    2.59
  -8   1   8   20.90    1.28
   8   1  -8   22.93    1.37
  -8   1   8   17.83    1.83
   8  -1   8   22.85    1.39
  -8   1   8   22.76    1.60
  -8  -1  -8   23.52    1.43
  -8   1   8   22.68    1.36
   8  -1   8   25.34    1.25
   8  -1   8   23.05    1.35
   8  -1   8   21.65    1.04
   8   1  -8   24.27    1.69
  -8   1   8   22.56    1.58
  -8  -1  -8   20.52    1.34
  -8  -1  -8   21.31    1.47
   8  -1   8   22.42    1.02
  -8  -1  -8   24.11    1.49
   8   1   8   24.36    1.58
  -8  -1   8   23.69    1.41
  -8  -1   8   19.98    1.88
   8   1   8   23.41    1.29
  -8  -1   8   22.26    1.29
   8   1   8   23.42    1.11
  -8   1  -8   24.49    1.54
  -8   1  -8   20.81    1.26
  -8  -1   8   24.14    1.55
   8   1   8   23.27    1.33
   8   1   8   22.26    1.23
   8   1   8   21.62    1.09
  -8   1  -8   22.58    1.42
  -8   1  -8   20.51    1.40
   8  -1  -8   23.20    2.33
  -8  -1   8   21.46    1.33
   8   1   8   23.38    1.53
  -8   1  -8   22.28    1.46
   8  -1  -8   23.16    1.42
  -8  -1   8   20.36    2.34
   8   1   8   23.15    1.43
  -8   1  -8   22.19    1.59
  -8   1  -8   22.01    1.12
  -8  -1   8   23.03    1.55
  -8   1   9   52.04    3.98
  -8   1   9   48.67    2.36
  -8  -1  -9   47.16    2.14
  -8   1   9   44.11    2.60
   8  -1   9   47.46    2.39
   8  -1   9   49.61    2.48
  -8   1   9   47.94    3.17
  -8  -1  -9   43.06    2.31
   8   1  -9   49.63    3.47
  -8  -1  -9   46.39    2.17
   8  -1   9   45.67    2.04
  -8   1   9   46.58    2.60
   8  -1   9   45.76    2.23
   8   1  -9   48.90    2.38
  -8  -1  -9   48.33    2.54
   8  -1   9   43.73    2.16
   8   1  -9   50.99    2.47
   8   1  -9   47.46    2.74
  -8   1   9   50.08    2.33
  -8   1   9   45.94    2.41
  -8  -1  -9   44.20    2.69
   8  -1  -9   47.03    2.77
   8  -1  -9   43.50    3.48
   8   1   9   49.17    2.47
   8   1   9   48.58    2.47
  -8  -1   9   47.46    2.39
  -8  -1   9   45.10    2.37
   8  -1  -9   45.66    2.32
  -8  -1   9   49.20    2.79
   8   1   9   48.24    2.21
   8   1   9   46.32    2.02
  -8   1  -9   49.74    2.55
   8   1   9   47.51    2.46
  -8  -1   9   46.87    2.28
  -8  -1   9   49.86    2.60
  -8   1  -9   44.96    2.18
   8   1   9   46.63    2.02
  -8  -1   9   50.94    3.22
   8   1   9   48.96    2.31
   8   1   9   41.80    2.21
   8  -1  -9   43.98    2.40
  -8  -1   9   46.34    3.75
  -8   1  10   11.46    1.09
  -8   1  10   10.34    1.31
  -8   1  10   11.94    1.35
   8   1 -10   12.18    1.31
  -8  -1 -10   11.13    1.01
  -8   1  10   11.26    1.12
  -8  -1 -10   10.24    0.61
  -8  -1 -10    9.97    0.93
  -8   1  10   10.88    0.83
   8  -1  10   10.54    0.84
  -8   1  10    7.62    1.49
  -8  -1 -10   10.91    1.03
   8   1 -10   10.91    1.49
   8  -1  10    9.19    0.71
   8  -1  10    9.94    0.77
   8   1 -10    8.77    0.78
  -8  -1 -10    9.82    0.89
   8  -1  10    8.99    0.85
   8   1 -10   10.04    0.90
   8   1  10   10.45    0.77
   8   1  10    9.85    0.78
  -8  -1  10   11.51    1.10
   8   1  10    9.95    0.73
  -8   1 -10   10.10    0.95
  -8  -1  10    9.57    1.25
   8  -1 -10    9.07    0.81
   8   1  10   11.49    0.54
   8  -1 -10   11.86    1.64
  -8  -1  10    9.87    0.84
   8   1  10   10.11    0.53
  -8   1 -10   10.43    1.02
  -8  -1  10    8.06    0.91
   8  -1 -10    7.74    1.17
   8  -1 -10   10.31    0.87
   8   1  10   11.86    0.95
   8   1  10   10.47    0.77
  -9   1   0    9.39    0.82
   9   1   0    8.06    0.67
   9   1   0    8.97    0.73
   9   1   0   10.59    1.26
   9   1   0   10.45    0.88
  -9   1   0    9.30    0.63
   9   1   0    9.54    0.68
   9  -1   0    7.70    1.13
  -9  -1   0    9.40    0.79
  -9   1   0   10.03    0.53
  -9   1   0    8.71    1.32
   9  -1   0    8.78    0.75
   9  -1   0    9.84    0.69
  -9  -1   0    7.95    0.63
   9   1   0    8.97    0.65
   9   1   0    8.86    0.58
   9  -1   0    8.96    0.69
   9  -1   0    9.09    0.58
  -9  -1   0   10.53    1.13
   9   1   0    9.47    0.68
  -9   1   0   10.11    0.68
  -9   1   0    8.40    0.76
   9  -1   0    9.15    0.84
  -9  -1   0    9.58    1.32
   9  -1   0    9.60    0.59
  -9  -1   0    8.87    0.55
   9  -1   0   10.26    0.75
  -9  -1   0    8.59    0.79
  -9   1   0    9.43    0.80
  -9  -1   0    9.48    0.78
  -9   1   1   10.11    0.85
   9   1  -1    9.78    0.88
  -9  -1  -1    9.24    0.59
  -9   1   1    9.80    0.53
   9   1  -1    8.98    0.61
  -9  -1  -1    8.48    1.21
  -9  -1  -1    8.39    0.76
   9  -1   1    8.32    0.63
   9  -1   1    9.08    0.61
   9  -1   1   10.92    1.27
   9   1  -1    8.89    0.70
   9   1  -1    8.66    0.66
  -9   1   1    9.72    0.81
  -9   1   1   10.25    1.13
  -9  -1  -1    9.66    0.82
  -9   1   1    7.39    1.27
   9  -1   1    9.59    0.88
   9   1  -1    9.54    0.66
  -9   1   1    8.44    0.57
  -9  -1  -1    8.60    0.73
   9  -1   1    8.30    0.67
  -9  -1  -1    8.64    0.64
   9   1  -1    7.21    1.10
   9   1  -1    9.06    0.56
   9  -1   1    9.82    0.78
   9  -1   1    9.78    0.73
  -9   1   1   10.06    0.69
  -9   1   1    7.46    0.75
   9   1  -1    8.27    0.71
   9  -1   1    9.67    0.55
  -9  -1   1    8.78    0.77
   9  -1  -1    9.68    0.74
   9   1   1    7.95    0.60
  -9  -1   1    7.17    0.73
   9  -1  -1   10.73    0.71
   9   1   1    9.05    0.55
   9   1   1    8.08    0.70
  -9   1  -1    8.80    0.66
   9   1   1    8.93    0.67
  -9  -1   1    7.57    1.23
  -9  -1   1    9.70    0.79
  -9   1  -1    8.77    0.63
   9  -1  -1    8.66    0.73
  -9  -1   1    9.49    0.68
   9  -1  -1    8.11    0.65
  -9   1  -1    7.94    1.24
  -9   1  -1   10.25    0.55
  -9  -1   1    8.54    0.53
   9   1   1    8.38    0.67
   9   1   1    9.86    0.86
   9  -1  -1    9.09    0.86
  -9   1  -1    8.55    0.77
   9   1   1    8.15    0.62
  -9   1  -1    9.32    0.77
   9  -1  -1    9.45    0.62
   9   1   1    8.79    1.13
  -9   1  -1    9.84    0.81
   9  -1   2    4.42    0.31
  -9  -1  -2    5.22    0.53
  -9  -1  -2    3.97    0.41
   9  -1   2    4.52    0.42
  -9   1   2    4.13    0.97
   9   1  -2    5.22    0.44
  -9  -1  -2    4.48    0.74
  -9  -1  -2    4.39    0.84
   9  -1   2    5.16    0.62
   9   1  -2    4.38    0.78
   9   1  -2    4.96    0.48
  -9   1   2    5.23    0.37
   9   1  -2    5.34    0.52
  -9   1   2    4.48    0.34
   9  -1   2    4.99    0.46
   9  -1   2    4.43    0.43
  -9   1   2    3.35    0.68
  -9   1   2    4.62    0.56
   9  -1   2    4.52    0.49
   9  -1   2    4.80    0.54
  -9   1   2    4.04    0.52
   9  -1   2    5.77    0.90
   9   1  -2    5.00    0.52
  -9  -1  -2    4.61    0.42
   9   1  -2    4.82    0.90
  -9   1   2    4.78    0.46
  -9  -1  -2    5.99    0.61
  -9  -1  -2    3.65    0.38
  -9  -1  -2    4.78    0.54
   9   1  -2    4.59    0.43
  -9   1   2    4.46    0.59
   9   1  -2    6.37    0.70
  -9   1  -2    4.81    0.49
   9   1   2    5.15    0.59
   9  -1  -2    3.67    0.46
  -9  -1   2    5.98    0.67
   9   1   2    4.20    0.43
   9   1   2    4.50    0.44
  -9  -1   2    4.71    0.37
  -9   1  -2    3.82    0.47
  -9   1  -2    4.48    0.54
  -9   1  -2    4.27    0.36
   9   1   2    4.02    0.41
   9  -1  -2    4.88    0.44
   9  -1  -2    5.49    0.65
  -9  -1   2    3.14    1.00
   9  -1  -2    4.78    0.51
  -9  -1   2    5.01    0.47
  -9   1  -2    4.68    0.56
  -9   1  -2    5.20    0.44
  -9  -1   2    5.75    0.59
   9   1   2    4.67    0.34
   9   1   2    4.82    0.50
   9  -1  -2    5.87    0.48
   9  -1  -2    4.61    0.47
   9   1   2    4.51    0.51
   9   1   2    3.12    0.63
  -9   1  -2    5.01    0.97
   9  -1  -2    4.56    0.94
  -9  -1  -3    5.31    0.58
   9  -1   3    4.62    0.51
   9   1  -3    5.28    0.49
   9   1  -3    5.72    0.68
  -9   1   3    2.57    0.95
   9  -1   3    5.60    0.61
   9  -1   3    5.02    0.31
   9  -1   3    3.87    0.69
   9  -1   3    4.43    0.77
  -9  -1  -3    4.94    0.47
  -9  -1  -3    3.66    0.40
  -9  -1  -3    5.46    0.53
   9   1  -3    4.57    0.47
   9  -1   3    5.17    0.45
  -9   1   3    4.69    0.47
  -9   1   3    4.75    0.30
  -9   1   3    5.33    0.41
   9  -1   3    5.83    0.59
  -9   1   3    4.83    0.56
  -9  -1  -3    5.36    0.90
   9   1  -3    4.97    0.52
  -9   1   3    4.48    0.61
   9   1  -3    5.46    0.54
  -9  -1  -3    4.48    0.55
   9   1  -3    3.67    0.81
   9   1  -3    5.16    0.42
   9  -1   3    4.97    0.45
   9  -1   3    5.28    0.50
   9   1   3    4.74    0.77
   9   1   3    4.22    0.50
   9   1   3    4.42    0.47
  -9  -1   3    4.81    0.63
  -9  -1   3    5.59    0.42
  -9  -1   3    5.32    0.49
   9   1   3    4.21    0.71
  -9  -1   3    4.26    1.00
  -9   1  -3    4.96    0.43
   9  -1  -3    5.52    0.72
   9   1   3    5.70    0.46
  -9   1  -3    5.10    0.59
  -9   1  -3    5.11    0.48
   9   1   3    4.86    0.34
  -9  -1   3    3.56    0.72
  -9   1  -3    4.26    0.49
  -9  -1   3    4.99    0.56
   9  -1  -3    5.36    0.52
   9   1   3    4.66    0.60
  -9  -1   3    5.44    0.61
   9  -1  -3    3.60    0.85
   9  -1  -3    4.74    0.52
   9  -1  -3    6.01    0.59
   9  -1  -3    4.76    0.47
   9   1   3    4.07    0.42
  -9   1  -3    4.76    0.52
  -9   1  -3    3.41    0.87
   9   1   3    5.53    0.54
  -9   1  -3    5.66    0.56
   9  -1  -3    4.46    0.42
   9   1  -4    0.45    0.22
  -9   1   4    0.06    0.16
  -9   1   4    0.28    0.26
  -9  -1  -4    0.13    0.16
  -9  -1  -4    0.45    0.18
  -9   1   4    0.17    0.13
   9   1  -4    0.13    0.09
  -9  -1  -4    0.35    0.18
   9   1  -4    0.30    0.17
  -9  -1  -4    0.34    0.31
  -9  -1  -4    0.44    0.18
  -9   1   4    0.14    0.09
   9  -1   4    0.22    0.12
   9  -1   4    0.21    0.17
   9   1  -4   -0.08    0.10
   9   1  -4    0.19    0.14
  -9  -1  -4    0.19    0.27
   9  -1   4    0.17    0.06
   9  -1   4    0.19    0.10
   9  -1   4    0.00    0.14
   9   1  -4   -0.26    0.26
  -9  -1  -4    0.10    0.10
  -9   1   4    0.10    0.19
   9  -1   4    0.13    0.23
  -9   1   4    0.18    0.16
  -9  -1  -4    0.32    0.20
  -9   1   4    0.02    0.28
   9   1  -4    0.10    0.12
   9  -1   4    0.28    0.17
   9   1  -4    0.20    0.29
   9   1   4    0.01    0.15
   9   1   4    0.20    0.11
  -9  -1   4    0.07    0.14
   9  -1  -4    0.04    0.19
  -9   1  -4    0.27    0.15
  -9   1  -4    0.45    0.23
   9  -1  -4    0.23    0.14
  -9  -1   4    0.06    0.27
   9   1   4    0.16    0.21
   9   1   4    0.27    0.09
  -9  -1   4    0.24    0.36
  -9   1  -4    0.05    0.12
   9  -1  -4    0.03    0.10
   9  -1  -4   -0.07    0.10
  -9   1  -4    0.29    0.16
  -9  -1   4    0.03    0.14
   9  -1  -4    0.25    0.33
   9  -1  -4    0.26    0.35
   9  -1  -4    0.21    0.15
   9  -1  -4    0.08    0.09
  -9  -1   4    0.20    0.12
   9   1   4    0.00    0.16
   9   1   4    0.18    0.11
  -9   1  -4    0.18    0.20
  -9   1  -4    0.16    0.12
  -9   1  -4    0.19    0.30
  -9  -1   4    0.17    0.12
   9   1   4    0.13    0.13
  -9   1  -4   -0.06    0.18
   9   1   4    0.23    0.17
   9   1  -5    0.50    0.22
   9   1  -5    0.79    0.25
   9   1  -5    0.22    0.35
   9   1  -5    0.62    0.46
   9  -1   5    0.46    0.15
  -9  -1  -5    0.24    0.14
   9  -1   5    0.39    0.29
  -9   1   5    0.42    0.31
  -9  -1  -5    0.33    0.29
   9  -1   5    0.44    0.20
  -9   1   5    0.16    0.26
  -9   1   5    0.35    0.17
   9   1  -5    0.14    0.08
  -9   1   5    0.13    0.37
   9  -1   5    0.39    0.10
   9  -1   5    0.43    0.15
  -9  -1  -5   -0.02    0.20
  -9   1   5    0.58    0.25
  -9  -1  -5    0.43    0.20
   9  -1   5    0.74    0.29
   9  -1   5    0.29    0.22
  -9   1   5    0.15    0.12
  -9   1   5    0.22    0.19
  -9  -1  -5    0.22    0.19
   9   1  -5    0.43    0.21
  -9  -1  -5    0.25    0.17
  -9  -1  -5    0.51    0.32
   9   1  -5    0.88    0.28
  -9   1  -5    0.21    0.18
   9  -1  -5    0.25    0.12
  -9  -1   5    0.35    0.18
   9  -1  -5    0.21    0.16
   9  -1  -5    0.35    0.35
   9   1   5    0.68    0.25
   9   1   5    0.50    0.29
  -9  -1   5    0.52    0.27
   9  -1  -5    0.18    0.13
  -9  -1   5    0.35    0.16
   9  -1  -5    0.69    0.48
  -9  -1   5    0.45    0.23
  -9  -1   5    0.80    0.57
   9   1   5    0.48    0.13
  -9   1  -5    0.48    0.21
  -9   1  -5    0.26    0.29
   9   1   5    0.25    0.25
   9  -1  -5    0.33    0.19
  -9  -1   5    0.13    0.25
   9   1   5    0.36    0.14
   9  -1  -5    0.62    0.25
  -9   1  -5    0.35    0.18
  -9   1  -5    0.46    0.21
  -9   1  -5    0.78    0.25
   9   1   5    0.55    0.31
   9   1   5    0.32    0.13
  -9   1  -5    0.19    0.22
   9  -1  -5    0.59    0.37
   9   1   5    0.39    0.20
   9   1  -6    1.47    0.35
   9  -1   6    1.18    0.41
  -9  -1  -6    1.51    0.30
   9  -1   6    0.59    0.25
  -9   1   6    1.11    0.29
  -9  -1  -6    0.88    0.43
   9   1  -6    1.13    0.32
  -9   1   6    1.39    0.47
  -9   1   6    0.37    0.34
  -9  -1  -6    1.29    0.52
   9   1  -6    1.06    0.32
   9   1  -6    1.33    0.44
  -9   1   6    0.90    0.25
  -9   1   6    1.75    0.84
   9  -1   6    1.51    0.39
   9  -1   6    1.34    0.45
   9   1  -6    1.49    0.34
  -9  -1  -6    1.13    0.34
   9  -1   6    0.96    0.20
  -9   1   6    1.02    0.32
   9  -1   6    1.33    0.21
  -9  -1  -6    1.09    0.34
  -9  -1  -6    1.32    0.38
   9   1  -6    1.23    0.59
   9  -1   6    1.12    0.15
  -9  -1  -6    0.77    0.29
   9   1  -6    1.30    0.14
   9   1  -6    1.35    0.13
  -9   1   6    1.21    0.41
  -9   1  -6    1.44    0.22
  -9  -1   6    1.57    0.43
   9   1   6    1.23    0.23
   9   1   6    1.10    0.18
  -9   1  -6    1.51    0.45
  -9  -1   6    1.05    0.69
   9   1   6    1.14    0.32
   9   1   6    1.12    0.41
  -9   1  -6    1.38    0.39
  -9   1  -6    0.88    0.46
  -9   1  -6    1.90    0.40
   9  -1  -6    1.33    0.27
   9  -1  -6    1.48    0.50
  -9  -1   6    1.44    0.32
  -9   1  -6    1.43    0.36
   9  -1  -6    1.16    0.32
  -9  -1   6    1.56    0.32
   9  -1  -6    0.94    0.15
  -9  -1   6    0.82    0.30
   9  -1  -6    0.95    0.31
   9   1   6    0.94    0.21
   9   1   6    0.88    0.28
  -9   1  -6    1.11    0.29
   9  -1   7    8.24    0.52
  -9  -1  -7    7.25    0.59
  -9  -1  -7    7.80    0.97
   9  -1   7    8.72    0.73
  -9   1   7    7.96    0.68
   9  -1   7    6.74    0.70
   9   1  -7    7.39    1.08
  -9  -1  -7    7.86    0.75
   9   1  -7    7.55    0.77
   9  -1   7    7.74    0.48
  -9   1   7    8.20    0.88
  -9   1   7    8.63    1.13
  -9   1   7    8.58    1.20
  -9  -1  -7    6.48    0.75
   9  -1   7    7.97    0.82
   9  -1   7    7.93    0.75
  -9  -1  -7    7.24    0.73
   9   1  -7    9.53    1.39
   9  -1   7    7.32    0.80
  -9  -1  -7    9.68    0.85
  -9   1   7    7.28    0.66
   9   1  -7    7.39    0.70
   9   1  -7    6.48    0.94
  -9   1   7    7.12    1.41
  -9   1   7    8.16    0.75
   9   1   7    8.17    0.75
  -9   1  -7    7.28    0.76
   9   1   7    9.04    0.95
  -9   1  -7    8.47    0.76
  -9  -1   7    7.71    0.84
   9   1   7    8.12    0.89
   9   1   7    8.39    0.56
   9  -1  -7    6.88    0.71
  -9  -1   7    7.88    0.67
  -9  -1   7    7.68    0.65
  -9   1  -7    6.77    0.85
  -9   1  -7    6.43    0.96
  -9   1  -7    7.79    0.55
   9   1   7    8.02    0.55
   9  -1  -7    8.44    1.04
  -9   1  -7    7.44    0.62
   9  -1  -7    8.22    0.73
  -9  -1   7    8.12    0.91
   9  -1  -7    7.47    0.45
   9   1   7    7.45    0.54
   9  -1  -7    7.94    0.67
  -9   1  -7    7.65    0.76
   9  -1  -7   10.05    1.52
   9   1   7    7.49    0.68
  -9  -1   7    6.13    0.68
   9  -1  -7    7.84    0.44
  -9   1   8    3.04    0.71
   9  -1   8    3.72    0.59
  -9   1   8    2.63    0.41
  -9  -1  -8    3.56    0.40
  -9  -1  -8    4.23    0.59
   9   1  -8    4.60    0.99
  -9   1   8    3.16    0.43
  -9  -1  -8    4.34    0.55
  -9   1   8    3.69    1.25
  -9  -1  -8    3.19    0.69
   9  -1   8    4.47    0.55
  -9   1   8    4.39    0.66
  -9  -1  -8    4.16    0.54
   9  -1   8    3.34    0.32
  -9   1   8    3.86    0.52
  -9  -1  -8    3.86    0.69
   9  -1   8    3.85    0.32
  -9   1   8    2.45    0.60
  -9  -1  -8    3.79    0.54
   9  -1   8    4.09    0.53
   9  -1   8    4.00    0.54
   9   1  -8    3.34    0.46
   9  -1   8    4.03    0.31
  -9   1  -8    3.41    0.70
   9   1   8    3.65    0.60
   9   1   8    4.90    0.58
  -9   1  -8    3.41    0.51
  -9  -1   8    3.81    0.47
   9   1   8    2.98    0.35
  -9   1  -8    3.67    0.53
  -9   1  -8    3.79    0.56
  -9  -1   8    3.58    0.45
  -9  -1   8    3.50    0.51
   9   1   8    3.66    0.34
  -9  -1   8    4.17    0.62
   9   1   8    3.65    0.47
  -9   1  -8    3.83    0.48
   9   1   8    4.14    0.57
  -9  -1   8    4.26    1.31
   9  -1  -8    5.78    0.91
   9  -1  -8    3.41    0.49
   9   1   8    3.62    0.34
  -9   1  -8    3.16    0.63
  -9  -1   8    3.24    0.68
   9   1   8    4.17    0.63
   9  -1  -8    2.62    0.96
   9  -1   9   11.57    0.57
  -9   1   9   11.22    0.92
   9  -1   9   10.70    0.55
   9   1  -9    9.28    1.20
   9   1  -9   12.75    1.66
  -9   1   9   10.38    1.36
  -9  -1  -9   12.01    1.06
   9  -1   9   11.33    0.77
  -9   1   9   11.13    0.91
   9   1  -9   11.08    0.90
   9   1  -9   11.14    0.95
  -9  -1  -9   11.66    0.78
  -9   1   9   10.97    1.15
  -9   1   9   10.10    1.75
   9  -1   9   10.14    0.68
   9  -1   9   11.77    0.79
   9  -1   9   10.37    0.76
   9  -1   9   12.39    0.95
  -9   1   9   11.93    0.88
  -9  -1  -9   10.82    1.16
  -9   1   9   11.90    1.12
  -9  -1  -9   10.23    0.89
   9  -1   9   11.09    0.95
  -9  -1  -9   12.28    1.04
   9  -1   9   11.72    0.79
  -9   1  -9   10.09    0.99
   9   1   9    9.93    0.74
   9   1   9   10.60    0.94
   9  -1  -9   11.19    0.94
  -9  -1   9   11.53    0.86
  -9  -1   9   12.20    1.86
   9   1   9   12.37    0.89
   9  -1  -9   11.66    0.90
  -9   1  -9   10.66    0.62
   9   1   9   11.20    0.86
  -9  -1   9   13.20    1.20
  -9   1  -9   11.60    1.01
   9   1   9   11.54    1.00
  -9  -1   9    9.98    1.36
   9  -1  -9   11.84    1.70
  -9  -1   9   10.85    0.87
  -9   1  -9   11.89    0.99
   9   1   9   10.78    0.65
   9   1   9   10.70    0.65
   9   1   9   11.04    1.00
  -9   1  -9   11.46    1.08
  -9  -1   9   10.24    0.98
  -9  -1   9   12.36    1.12
   9   1 -10   -0.01    0.13
   9  -1  10    0.42    0.20
  -9   1  10    0.26    0.18
  -9   1  10    0.11    0.14
   9  -1  10    0.34    0.15
   9  -1  10    0.09    0.15
  -9   1  10    0.76    0.38
   9  -1  10    0.33    0.20
   9   1 -10    0.18    0.16
   9   1 -10    0.10    0.25
  -9  -1 -10    0.34    0.23
  -9   1  10    0.27    0.44
  -9   1  10    0.09    0.12
  -9  -1 -10    0.05    0.23
  -9   1  10   -0.10    0.50
  -9   1  10   -0.02    0.35
  -9  -1 -10    0.26    0.24
  -9  -1 -10    0.09    0.19
   9   1  10    0.18    0.08
   9   1  10    0.27    0.10
  -9  -1  10    0.36    0.25
   9   1  10    0.16    0.14
  -9  -1  10    0.08    0.12
   9  -1 -10    0.05    0.27
   9   1  10    0.17    0.14
   9   1  10    0.08    0.14
  -9  -1  10    0.09    0.23
  -9   1 -10    0.06    0.20
  -9  -1  10    0.11    0.37
   9   1  10    0.26    0.16
   9  -1 -10    0.33    0.64
   9  -1 -10    0.17    0.16
   9  -1 -10    0.27    0.20
   9   1  10    0.17    0.19
  -9  -1  10    0.30    0.21
  -9  -1  10    0.06    0.15
  -9  -1  10    0.45    0.57
  -9   1 -10    0.14    0.20
  10  -1   0    0.64    0.22
 -10  -1   0    0.23    0.18
  10  -1   0    0.02    0.20
  10   1   0    0.52    0.16
  10   1   0    0.26    0.32
  10  -1   0    0.34    0.38
  10  -1   0    0.89    0.29
  10   1   0    0.47    0.19
  10   1   0    0.14    0.16
  10   1   0    0.47    0.20
 -10   1   0    0.27    0.30
  10   1   0    0.03    0.18
  10  -1   0    0.53    0.21
  10  -1   0    0.24    0.12
 -10  -1   0    0.44    0.23
  10  -1   0    0.52    0.15
  10  -1   0    0.53    0.36
  10   1   0    0.37    0.32
 -10   1   0    0.66    0.20
 -10  -1   0    0.28    0.25
 -10  -1   0    0.30    0.35
 -10  -1   0    0.40    0.17
 -10   1   0    0.28    0.16
 -10   1   0    0.55    0.25
 -10  -1   0    0.37    0.13
  10   1   0    0.22    0.15
  10   1   0    0.32    0.12
 -10   1   0    0.27    0.10
 -10   1   0    0.34    0.22
 -10  -1   0    0.48    0.35
 -10   1   0    0.42    0.41
  10  -1   0    0.05    0.12
  10   1  -1   27.77    1.33
  10  -1   1   30.30    1.56
 -10  -1  -1   27.58    2.51
  10  -1   1   28.88    1.37
 -10  -1  -1   28.06    1.72
 -10  -1  -1   29.33    1.56
 -10  -1  -1   29.37    1.43
  10  -1   1   27.03    1.58
  10   1  -1   28.49    1.47
  10  -1   1   28.70    2.35
  10   1  -1   32.08    1.89
 -10   1   1   29.74    1.33
 -10   1   1   31.82    1.58
  10   1  -1   27.08    1.54
  10  -1   1   27.59    1.45
 -10   1   1   31.03    1.80
 -10   1   1   31.15    1.82
 -10  -1  -1   30.56    2.25
  10  -1   1   29.76    1.70
 -10   1   1   31.07    1.44
  10   1  -1   29.27    1.65
  10  -1   1   29.51    1.59
 -10  -1  -1   30.88    1.75
 -10   1   1   30.63    1.77
  10  -1   1   31.16    1.89
  10   1  -1   29.82    1.61
 -10  -1  -1   27.99    1.67
  10   1  -1   28.57    1.52
 -10   1  -1   28.32    1.69
  10   1   1   30.54    1.59
 -10  -1   1   30.05    2.73
 -10   1  -1   27.62    1.72
 -10   1  -1   26.00    2.09
  10   1   1   29.37    1.39
  10   1   1   28.89    1.58
  10  -1  -1   30.55    1.57
 -10  -1   1   30.33    1.57
 -10   1  -1   29.66    1.52
  10   1   1   31.42    1.56
 -10   1  -1   23.45    2.43
  10  -1  -1   29.57    1.86
  10   1   1   29.74    1.66
  10  -1  -1   26.56    1.55
  10   1   1   29.50    1.47
 -10   1  -1   30.32    1.37
  10  -1  -1   28.22    1.66
  10  -1  -1   29.31    1.64
 -10  -1   1   35.27    2.37
 -10  -1   1   29.41    1.37
  10   1   1   29.26    1.78
 -10   1  -1   30.04    1.55
 -10  -1   1   29.94    1.76
  10  -1  -1   29.61    2.50
  10  -1  -1   31.00    1.60
 -10  -1   1   29.09    1.75
 -10   1  -1   28.36    1.70
 -10  -1   1   28.08    1.71
  10  -1   2   -0.01    0.04
  10  -1   2    0.09    0.09
 -10   1   2    0.18    0.13
  10   1  -2    0.14    0.13
 -10   1   2    0.40    0.32
 -10   1   2   -0.06    0.09
 -10   1   2   -0.12    0.06
 -10   1   2   -0.03    0.12
  10   1  -2   -0.03    0.14
 -10  -1  -2    0.06    0.09
 -10  -1  -2    0.02    0.10
  10  -1   2   -0.07    0.22
  10   1  -2   -0.03    0.10
 -10   1   2   -0.08    0.15
  10  -1   2   -0.09    0.03
 -10  -1  -2   -0.02    0.14
  10  -1   2   -0.05    0.09
 -10  -1  -2    0.13    0.10
  10   1  -2   -0.01    0.06
  10   1  -2   -0.13    0.26
  10  -1   2    0.05    0.09
  10  -1   2    0.19    0.26
 -10  -1  -2    0.02    0.12
 -10   1   2    0.04    0.07
  10  -1   2   -0.04    0.07
  10   1  -2    0.11    0.10
 -10  -1  -2   -0.05    0.17
 -10  -1  -2    0.02    0.09
  10  -1   2    0.03    0.13
 -10  -1  -2   -0.12    0.23
  10   1  -2    0.17    0.15
  10   1  -2   -0.05    0.19
  10  -1  -2    0.17    0.14
  10   1   2    0.08    0.08
 -10  -1   2    0.01    0.09
 -10  -1   2    0.07    0.13
  10   1   2    0.04    0.09
 -10   1  -2   -0.03    0.22
  10  -1  -2   -0.04    0.16
  10  -1  -2    0.04    0.21
  10  -1  -2    0.00    0.11
  10   1   2    0.06    0.23
 -10  -1   2    0.07    0.13
 -10   1  -2    0.04    0.08
  10   1   2    0.10    0.14
  10   1   2    0.05    0.11
  10   1   2    0.16    0.12
  10   1   2    0.02    0.09
 -10   1  -2    0.06    0.12
 -10   1  -2   -0.13    0.05
  10   1   2    0.09    0.23
 -10   1  -2    0.16    0.33
  10  -1  -2    0.11    0.14
 -10   1  -2    0.04    0.17
 -10   1  -2   -0.09    0.09
  10  -1  -2   -0.08    0.26
 -10  -1   2    0.17    0.35
 -10  -1   2    0.39    0.34
  10  -1  -2    0.00    0.07
 -10  -1   2    0.27    0.24
  10  -1  -2   -0.05    0.07
 -10  -1   2    0.13    0.09
 -10   1  -2   -0.03    0.06
  10   1  -3   13.14    0.95
  10   1  -3   12.19    0.88
  10   1  -3   13.40    0.97
  10   1  -3   13.67    1.17
 -10   1   3    9.76    0.97
  10  -1   3   13.81    1.62
 -10   1   3   13.01    1.41
  10  -1   3   13.13    0.66
  10  -1   3   10.86    1.24
  10  -1   3   11.98    1.33
 -10   1   3   12.98    0.75
  10   1  -3   13.15    0.79
  10   1  -3   13.39    1.61
 -10   1   3   11.08    1.72
  10  -1   3   14.44    1.08
 -10   1   3   12.16    0.99
 -10  -1  -3   11.74    1.49
 -10   1   3   12.36    1.09
  10  -1   3   14.50    1.03
 -10  -1  -3   12.93    0.95
  10  -1   3   11.85    0.90
  10   1  -3   14.77    0.93
 -10  -1  -3   13.29    0.86
 -10  -1  -3   12.68    0.96
 -10  -1  -3   12.68    0.86
 -10   1   3   13.29    0.90
  10  -1   3   12.51    0.91
 -10  -1  -3   11.68    0.99
  10  -1  -3   12.94    1.16
  10   1   3   13.50    0.98
  10   1   3   13.01    0.83
 -10   1  -3   13.83    0.97
  10  -1  -3   13.20    0.92
 -10   1  -3   11.26    1.53
  10  -1  -3   13.29    1.68
 -10  -1   3   12.17    1.03
 -10   1  -3   12.73    0.97
 -10  -1   3   13.25    0.76
  10   1   3   14.03    0.77
 -10   1  -3   13.06    1.05
 -10  -1   3   12.76    1.09
  10  -1  -3   11.27    0.92
  10  -1  -3   12.70    0.87
 -10   1  -3   10.90    1.21
 -10  -1   3   11.97    1.40
  10   1   3   11.95    0.86
  10   1   3   10.11    1.21
  10  -1  -3   11.57    0.80
 -10  -1   3   13.23    1.02
 -10  -1   3   13.47    0.90
  10   1   3   14.98    2.21
 -10   1  -3   13.57    0.89
  10  -1  -3   12.18    0.94
 -10   1  -3   12.79    0.81
  10   1   3   10.15    0.98
 -10   1   4    1.40    0.42
  10   1  -4    1.06    0.22
 -10   1   4    1.52    0.24
  10   1  -4    1.93    0.78
 -10  -1  -4    2.04    0.41
  10   1  -4    1.33    0.33
 -10  -1  -4    1.24    0.33
 -10  -1  -4    1.55    0.41
 -10   1   4    1.48    0.34
 -10  -1  -4    1.67    0.35
  10  -1   4    1.37    0.16
  10  -1   4    1.34    0.28
  10   1  -4    1.54    0.55
 -10   1   4    1.75    0.49
  10  -1   4    2.24    0.79
 -10  -1  -4    1.70    0.34
 -10   1   4    1.40    0.57
  10  -1   4    1.39    0.51
  10  -1   4    1.08    0.32
  10   1  -4    1.65    0.37
  10  -1   4    1.46    0.29
  10   1  -4    1.44    0.34
  10  -1   4    1.74    0.42
 -10   1   4    0.83    0.63
 -10  -1  -4    1.49    0.55
 -10   1   4    2.16    0.48
 -10  -1   4    1.65    0.48
  10   1   4    1.55    0.44
 -10   1  -4    1.46    0.34
  10  -1  -4    1.43    0.53
  10   1   4    0.95    0.45
  10  -1  -4    0.52    0.43
 -10   1  -4    1.52    0.42
 -10  -1   4    1.84    0.36
 -10   1  -4    1.01    0.31
  10   1   4    1.08    0.25
  10  -1  -4    1.09    0.30
 -10  -1   4    1.46    0.39
  10   1   4    1.58    0.26
 -10   1  -4    1.53    0.33
  10  -1  -4    1.72    0.99
 -10   1  -4    0.82    0.22
  10  -1  -4    1.34    0.27
  10   1   4    1.14    0.17
 -10  -1   4    0.82    0.57
  10   1   4    2.20    0.65
  10  -1  -4    2.54    0.47
  10  -1  -4    1.27    0.33
  10   1   4    0.97    0.31
 -10  -1   4    1.37    0.42
 -10  -1   4    1.73    0.25
  10   1   4    1.73    0.40
  10  -1  -4    1.17    0.34
 -10   1  -4    1.63    0.67
  10   1  -5   16.44    0.89
 -10   1   5   16.61    1.69
 -10   1   5   17.85    1.15
  10  -1   5   16.74    0.99
 -10  -1  -5   17.43    1.79
 -10  -1  -5   16.95    1.16
  10  -1   5   16.17    1.47
 -10  -1  -5   16.09    1.22
 -10   1   5   18.30    1.38
  10   1  -5   18.78    1.44
  10  -1   5   16.23    1.17
  10   1  -5   18.12    1.18
  10   1  -5   15.25    1.14
 -10  -1  -5   17.29    1.17
  10  -1   5   16.67    0.98
 -10   1   5   14.09    1.25
  10   1  -5   15.89    1.12
  10  -1   5   16.66    1.49
  10  -1   5   17.08    1.20
  10  -1   5   17.98    0.82
 -10   1   5   16.98    1.22
 -10  -1  -5   14.50    2.09
  10   1  -5   18.15    1.17
  10  -1  -5   15.62    1.12
  10  -1  -5   17.75    1.29
 -10   1  -5   19.07    1.21
  10  -1  -5   18.39    2.07
 -10   1  -5   17.62    0.99
 -10   1  -5   17.92    1.43
 -10  -1   5   14.98    1.29
 -10  -1   5   17.42    1.32
 -10   1  -5   18.81    1.53
  10  -1  -5   14.37    1.09
 -10   1  -5   18.43    1.16
 -10  -1   5   18.32    2.26
 -10   1  -5   17.98    1.14
 -10  -1   5   18.89    1.40
  10   1   5   16.75    0.99
 -10  -1   5   16.91    1.09
  10  -1  -5   17.58    1.46
  10   1   5   16.53    1.17
  10   1   5   18.27    1.21
  10   1   5   17.32    1.00
  10  -1  -5   16.74    0.95
  10   1   5   18.44    1.57
  10   1   5   17.23    0.87
 -10  -1   5   17.72    1.01
  10  -1  -5   18.03    1.22
 -10   1   6    0.09    0.12
 -10   1   6    0.06    0.21
  10   1  -6   -0.28    0.36
  10   1  -6    0.08    0.14
 -10  -1  -6    0.29    0.22
  10   1  -6    0.50    0.12
 -10   1   6    0.51    0.56
  10  -1   6    0.10    0.11
 -10  -1  -6    0.37    0.22
  10  -1   6    0.45    0.24
 -10   1   6    0.07    0.13
  10   1  -6    0.50    0.11
 -10  -1  -6    0.40    0.31
  10  -1   6    0.12    0.23
  10  -1   6    0.05    0.08
  10   1  -6    0.20    0.15
 -10  -1  -6    0.22    0.30
  10   1  -6    0.32    0.20
  10  -1   6    0.34    0.10
  10  -1   6    0.20    0.24
 -10   1   6    0.55    0.40
 -10   1   6    0.66    0.28
 -10  -1  -6    0.51    0.23
  10  -1   6    0.02    0.13
  10   1  -6   -0.01    0.20
 -10   1   6    0.43    0.32
 -10  -1  -6   -0.01    0.15
  10   1  -6    0.62    0.25
  10  -1  -6    0.28    0.18
 -10   1  -6    0.37    0.15
 -10  -1   6    0.20    0.20
 -10   1  -6    0.73    0.34
  10   1   6    0.34    0.14
 -10  -1   6    0.11    0.39
  10  -1  -6    0.40    0.13
  10   1   6    0.19    0.22
  10  -1  -6    0.63    0.48
 -10   1  -6    0.01    0.15
 -10  -1   6    0.13    0.13
  10  -1  -6    0.26    0.12
 -10  -1   6    0.04    0.13
 -10   1  -6    0.65    0.25
 -10   1  -6    0.32    0.28
 -10   1  -6    0.38    0.23
  10   1   6    0.49    0.34
 -10  -1   6    0.05    0.36
  10   1   6    0.54    0.24
  10  -1  -6   -0.03    0.24
 -10  -1   6    0.40    0.26
  10   1   6    0.47    0.14
  10   1   6    0.33    0.15
  10  -1  -6    0.55    0.25
 -10   1  -6    0.17    0.28
  10  -1   7   15.20    0.86
 -10  -1  -7   14.71    1.31
 -10  -1  -7   15.61    0.98
  10   1  -7   14.32    1.41
 -10  -1  -7   15.97    1.11
  10  -1   7   14.16    1.30
  10  -1   7   16.04    0.98
 -10   1   7   14.63    1.05
 -10  -1  -7   17.33    1.20
 -10   1   7   17.49    1.78
 -10   1   7   16.52    1.33
 -10   1   7   15.59    1.32
  10   1  -7   17.43    1.97
 -10   1   7   15.90    2.21
  10  -1   7   15.80    0.78
  10  -1   7   16.42    1.17
 -10   1   7   13.70    1.52
  10  -1   7   15.09    1.14
 -10   1   7   14.18    1.00
  10  -1   7   14.29    1.09
  10   1  -7   15.94    1.13
 -10  -1  -7   16.64    1.54
  10  -1   7   15.52    1.28
 -10  -1   7   18.71    1.39
 -10   1  -7   15.65    0.92
 -10  -1   7   15.81    1.18
  10   1   7   14.64    1.37
 -10  -1   7   15.31    1.05
  10  -1  -7   15.45    0.82
  10   1   7   13.90    1.07
  10   1   7   15.39    0.89
  10  -1  -7   13.61    1.02
  10   1   7   15.92    1.15
 -10  -1   7   11.87    1.95
  10   1   7   14.28    0.88
 -10   1  -7   15.92    1.04
  10  -1  -7   18.04    1.53
  10  -1  -7   14.47    0.76
  10   1   7   15.14    1.14
 -10  -1   7   15.40    1.49
 -10   1  -7   16.81    1.23
  10  -1  -7   14.30    1.13
 -10  -1   7   15.90    1.02
 -10   1  -7   18.85    1.52
  10   1   7   15.33    0.84
 -10   1  -7   14.20    1.10
  10   1   7   17.14    1.44
  10  -1   8    1.54    0.21
  10  -1   8    1.45    0.38
  10  -1   8    1.82    0.41
 -10   1   8    1.36    0.36
  10  -1   8    1.80    0.24
 -10  -1  -8    2.22    0.33
 -10  -1  -8    1.43    0.51
  10   1  -8    0.90    0.59
  10  -1   8    1.49    0.44
 -10  -1  -8    0.73    0.52
  10  -1   8    2.39    0.50
 -10  -1  -8    1.72    0.45
  10  -1   8    1.66    0.21
 -10   1   8    1.50    0.42
 -10  -1  -8    1.13    0.41
 -10  -1  -8    1.49    0.40
 -10   1   8    2.69    1.10
  10  -1   8    2.02    0.47
  10   1  -8    1.54    0.68
 -10   1   8    2.39    0.58
 -10   1   8    0.93    0.52
 -10   1   8    1.40    0.34
 -10  -1   8    1.65    0.37
 -10   1  -8    1.62    0.40
  10   1   8    2.22    0.50
  10  -1  -8    1.58    0.12
 -10  -1   8    1.41    0.46
  10   1   8    2.07    0.47
  10   1   8    2.16    0.27
  10  -1  -8    1.23    0.36
 -10   1  -8    1.55    0.44
  10  -1  -8    2.01    0.75
 -10   1  -8    2.20    0.54
  10   1   8    1.66    0.42
 -10  -1   8    1.93    0.58
 -10   1  -8    2.11    0.49
 -10  -1   8    1.96    0.46
 -10  -1   8    1.94    0.41
  10   1   8    1.77    0.28
 -10  -1   8    2.22    1.01
  10  -1  -8    1.71    0.82
  10   1   8    1.66    0.38
 -10  -1   8    1.01    0.51
 -10   1   9    5.23    0.60
 -10   1   9    4.15    1.37
 -10   1   9    5.72    0.67
  10  -1   9    5.41    0.67
 -10   1   9    5.40    1.03
 -10   1   9    4.31    0.72
  10  -1   9    4.81    0.37
  10  -1   9    5.23    0.49
 -10  -1  -9    7.05    0.78
  10   1  -9    5.60    0.63
  10   1  -9    6.74    0.73
  10  -1   9    5.46    0.64
  10   1  -9    6.01    1.20
  10  -1   9    5.43    0.36
  10  -1   9    5.66    0.59
  10  -1   9    5.27    0.41
 -10  -1  -9    6.66    0.79
 -10  -1  -9    5.01    0.51
 -10  -1   9    4.99    0.58
 -10   1  -9    5.52    0.71
  10  -1  -9    3.50    1.39
 -10  -1   9    5.64    0.60
 -10  -1   9    5.45    1.33
  10  -1  -9    5.72    1.14
  10   1   9    5.78    0.48
 -10  -1   9    4.88    0.68
  10   1   9    5.57    0.43
 -10   1  -9    5.49    0.74
 -10   1  -9    5.68    0.44
  10   1   9    4.40    0.39
  10  -1  -9    7.62    0.76
 -10   1  -9    4.60    0.64
 -10  -1   9    6.23    0.94
  10   1   9    5.84    0.61
 -10  -1   9    5.70    0.79
  11   1   0  137.43    6.16
  11  -1   0  134.82    5.85
 -11   1   0  128.96    6.02
  11  -1   0  136.25    5.80
  11   1   0  129.48    5.55
  11  -1   0  137.30    6.23
 -11   1   0  137.96    6.05
  11  -1   0  140.22    5.83
  11   1   0  135.47    5.82
 -11  -1   0  144.22    5.80
 -11   1   0  140.83    5.51
 -11  -1   0  130.38    8.38
 -11   1   0  134.95    5.74
  11  -1   0  137.65    5.73
  11   1   0  134.29    5.78
  11   1   0  138.51    5.94
 -11  -1   0  138.93    6.05
  11  -1   0  137.22    5.97
  11  -1   0  155.63    7.35
  11   1   0  136.85    5.62
 -11  -1   0  143.22    5.58
 -11  -1   0  135.49    6.01
  11   1   0  131.46    5.76
 -11  -1  -1    3.01    0.60
  11   1  -1    2.65    0.34
  11  -1   1    2.50    0.59
 -11  -1  -1    2.94    0.56
  11   1  -1    2.55    0.25
 -11   1   1    2.26    0.53
  11   1  -1    3.37    0.40
  11   1  -1    2.75    0.59
  11   1  -1    2.26    0.35
  11  -1   1    2.18    0.46
  11  -1   1    2.18    0.73
  11  -1   1    2.51    0.35
  11   1  -1    2.35    0.78
 -11  -1  -1    2.88    0.55
  11  -1   1    2.72    0.37
 -11   1   1    1.91    1.15
 -11   1   1    2.58    0.37
 -11  -1  -1    2.51    0.31
  11  -1   1    2.41    0.28
 -11  -1  -1    2.93    0.71
 -11  -1  -1    2.53    0.36
  11  -1   1    3.26    0.80
  11  -1   1    1.89    0.46
 -11   1   1    2.81    0.27
  11   1  -1    1.96    0.44
  11   1  -1    2.52    0.39
 -11   1   1    1.81    0.47
 -11   1  -1    2.46    0.35
  11   1   1    2.68    0.33
  11   1   1    2.45    0.56
 -11  -1   1    2.55    0.53
 -11   1  -1    1.70    0.61
  11  -1  -1    3.19    0.41
 -11   1  -1    2.70    0.29
 -11  -1   1    2.94    0.30
  11   1   1    2.77    0.81
  11  -1  -1    3.26    0.85
 -11  -1   1    2.84    0.40
  11   1   1    1.91    0.38
  11   1   1    2.00    0.46
  11  -1  -1    3.30    0.63
  11   1   1    2.96    0.31
  11  -1  -1    2.73    0.34
  11  -1  -1    2.32    0.45
 -11   1  -1    2.89    0.56
  11   1   1    2.02    0.71
  11  -1  -1    1.85    0.44
 -11  -1   1    2.53    0.66
  11   1   1    2.89    0.40
 -11   1  -1    2.73    0.53
  11   1  -2    2.57    0.88
 -11  -1  -2    1.33    0.41
  11   1  -2    2.09    0.42
 -11   1   2    1.74    0.38
 -11  -1  -2    1.77    0.63
  11   1  -2    1.85    0.31
  11  -1   2    1.86    0.29
  11  -1   2    2.11    0.24
  11  -1   2    3.74    0.52
  11  -1   2    2.25    0.58
 -11   1   2    2.58    0.27
 -11  -1  -2    2.19    0.32
  11   1  -2    2.46    0.49
 -11  -1  -2    2.42    0.33
 -11   1   2    2.23    0.75
 -11  -1  -2    2.78    0.57
 -11  -1  -2    2.01    0.32
  11  -1   2    1.92    0.38
 -11   1   2    2.81    0.61
  11  -1   2    2.09    0.43
  11  -1   2    1.89    0.70
 -11   1   2    2.03    0.50
 -11   1   2    1.50    0.43
  11  -1   2    1.42    0.32
  11   1  -2    2.57    0.66
  11   1  -2    2.22    0.32
 -11  -1  -2    2.38    0.55
  11   1  -2    2.62    0.38
  11   1   2    1.85    0.66
  11   1   2    1.80    0.38
 -11   1  -2    1.88    0.43
 -11   1  -2    2.71    0.58
  11   1   2    2.72    0.42
 -11  -1   2    2.14    0.52
  11  -1  -2    2.55    0.36
 -11   1  -2    2.47    0.61
 -11  -1   2    1.75    0.45
  11   1   2    2.33    0.26
 -11   1  -2    2.14    0.39
 -11   1  -2    2.50    0.54
  11  -1  -2    2.41    0.65
  11  -1  -2    1.55    0.33
  11  -1  -2    1.64    0.36
  11   1   2    1.45    0.59
  11  -1  -2    3.03    0.45
 -11   1  -2    2.08    0.84
 -11   1  -2    2.30    0.28
 -11  -1   2    2.27    0.35
  11   1   2    1.62    0.42
  11  -1  -2    2.21    0.45
 -11  -1   2    1.84    0.46
 -11  -1   2    1.20    0.73
  11   1   2    2.26    0.33
  11   1   2    1.88    0.37
  11   1   2    2.83    0.38
 -11  -1   2    1.88    0.25
  11  -1  -2    1.32    0.68
  11  -1  -2    2.25    0.75
  11  -1   3    3.66    0.50
 -11   1   3    4.33    0.76
  11   1  -3    3.46    0.40
 -11  -1  -3    4.44    0.48
  11  -1   3    4.52    0.59
  11   1  -3    4.44    0.53
  11   1  -3    3.95    0.48
  11  -1   3    4.04    0.47
  11   1  -3    4.38    0.76
 -11   1   3    4.55    0.65
  11   1  -3    4.98    0.58
  11   1  -3    4.61    0.52
  11  -1   3    4.42    0.69
 -11  -1  -3    4.28    0.62
  11  -1   3    4.11    0.83
 -11  -1  -3    5.33    0.59
 -11   1   3    4.19    0.49
  11  -1   3    4.12    0.46
  11  -1   3    4.40    0.34
 -11   1   3    4.13    0.37
 -11  -1  -3    4.68    0.63
 -11  -1  -3    5.70    0.93
 -11   1   3    4.09    0.59
 -11  -1  -3    4.93    0.51
  11  -1  -3    4.88    0.51
 -11  -1   3    3.90    0.58
 -11  -1   3    3.96    0.69
 -11   1  -3    4.68    0.47
  11  -1  -3    4.77    0.57
 -11   1  -3    2.95    0.69
  11   1   3    3.64    0.77
  11   1   3    4.45    0.47
 -11  -1   3    4.86    0.65
  11   1   3    4.64    0.37
  11  -1  -3    4.31    0.52
 -11  -1   3    4.49    0.51
  11   1   3    4.18    0.45
 -11  -1   3    5.43    0.99
 -11   1  -3    4.42    0.60
  11  -1  -3    4.66    0.47
  11   1   3    4.89    0.57
 -11   1  -3    4.31    0.49
  11  -1  -3    4.50    0.56
  11   1   3    4.12    0.53
 -11  -1   3    3.96    0.38
  11   1   3    5.25    0.90
  11  -1  -3    4.38    0.81
  11   1   3    4.65    0.68
 -11   1   4    0.24    0.16
 -11  -1  -4    0.26    0.33
  11  -1   4    0.40    0.16
  11   1  -4    0.42    0.37
 -11  -1  -4    0.21    0.20
 -11   1   4    0.25    0.43
  11  -1   4    0.25    0.21
  11  -1   4   -0.01    0.12
  11  -1   4    0.34    0.32
 -11   1   4    1.15    0.40
 -11  -1  -4    0.63    0.37
  11   1  -4    0.16    0.16
  11  -1   4    0.14    0.13
  11   1  -4    0.43    0.37
  11   1  -4    0.52    0.24
  11   1  -4    0.41    0.39
  11  -1   4    0.36    0.33
  11  -1   4    0.26    0.09
  11   1  -4    0.13    0.10
 -11  -1  -4    0.26    0.16
 -11  -1  -4    0.28    0.19
  11   1  -4    0.42    0.21
 -11   1   4    0.29    0.15
 -11  -1  -4    0.24    0.16
 -11   1   4    0.37    0.25
 -11  -1   4    0.27    0.24
  11   1   4    0.13    0.16
  11  -1  -4    0.42    0.22
 -11   1  -4    0.18    0.16
 -11   1  -4    0.02    0.14
  11   1   4    0.35    0.16
  11   1   4    0.58    0.37
 -11   1  -4   -0.22    0.26
  11  -1  -4    0.21    0.37
 -11  -1   4    0.18    0.25
  11  -1  -4    0.63    0.27
 -11  -1   4    0.39    0.48
  11  -1  -4    0.18    0.45
  11   1   4    0.38    0.13
 -11  -1   4    0.35    0.22
 -11  -1   4    0.36    0.16
  11   1   4    0.26    0.14
 -11   1  -4    0.04    0.14
  11  -1  -4    0.40    0.38
  11  -1  -4    0.38    0.16
  11   1   4    0.11    0.24
 -11  -1   4    0.06    0.35
  11   1   4    0.40    0.23
  11  -1  -4    0.43    0.23
 -11   1  -4    0.27    0.14
  11  -1  -4    0.41    0.22
  11   1  -5    1.68    0.23
 -11   1   5    1.69    0.51
  11   1  -5    1.18    0.34
 -11   1   5    1.32    0.30
  11   1  -5    1.65    0.58
 -11   1   5    1.70    0.43
 -11   1   5    1.39    0.34
  11   1  -5    1.62    0.38
 -11  -1  -5    1.76    0.36
 -11   1   5    2.09    0.56
 -11   1   5    0.80    0.68
  11  -1   5    1.63    0.55
 -11  -1  -5    2.19    0.57
  11  -1   5    1.45    0.17
  11  -1   5    2.07    0.49
  11   1  -5    1.81    0.42
  11  -1   5    0.74    0.40
  11   1  -5    1.52    0.38
  11  -1   5    1.17    0.25
  11  -1   5    1.39    0.30
  11   1  -5    1.27    0.64
 -11  -1  -5    1.71    0.40
  11  -1   5    1.64    0.41
 -11  -1  -5    1.06    0.70
  11  -1   5    1.09    0.47
 -11  -1  -5    1.16    0.32
  11   1   5    1.91    0.52
  11  -1  -5    1.59    0.38
 -11   1  -5    1.64    0.31
  11   1   5    0.94    0.32
  11  -1  -5    1.86    0.27
  11  -1  -5    1.31    0.36
  11   1   5    1.68    0.21
 -11   1  -5    1.68    0.38
  11   1   5    0.88    0.23
  11  -1  -5    1.80    0.67
 -11   1  -5    2.31    0.69
  11   1   5    1.59    0.31
 -11  -1   5    1.17    0.76
  11   1   5    1.41    0.55
 -11   1  -5    1.34    0.37
  11   1   5    1.90    0.66
 -11  -1   5    1.81    0.40
  11  -1  -5    1.50    0.40
  11  -1  -5    2.06    0.44
 -11  -1   5    1.67    0.44
 -11  -1   5    1.59    0.31
 -11  -1   5    2.27    0.55
 -11  -1   5    1.32    0.62
  11   1   5    1.53    0.39
 -11  -1   5    1.81    0.50
  11   1  -6   99.30    4.32
 -11   1   6   94.74    4.25
  11  -1   6   91.05    4.83
  11   1  -6   96.30    3.92
 -11   1   6  102.19    4.72
 -11   1   6   99.17    4.14
  11  -1   6   96.90    4.07
  11  -1   6   83.65    4.31
 -11  -1  -6   91.48    4.36
 -11   1   6   96.21    4.69
  11   1  -6  101.83    4.84
 -11  -1  -6   91.75    4.13
 -11  -1  -6   97.26    4.36
  11  -1   6   83.75    3.98
  11  -1   6  104.39    4.95
  11  -1   6   96.60    3.82
  11  -1   6   97.10    4.42
 -11   1   6  101.90    6.57
 -11  -1  -6   89.76    4.27
  11  -1   6   91.66    4.34
 -11   1   6   91.75    4.43
  11   1  -6   99.99    5.83
  11   1  -6   97.62    4.37
  11  -1  -6   93.58    3.92
  11   1   6   86.51    4.32
 -11  -1   6  102.70    4.30
  11   1   6   99.04    5.00
  11  -1  -6   88.35    4.25
 -11  -1   6   96.26    4.64
  11   1   6   96.47    4.08
 -11   1  -6  100.53    4.83
 -11   1  -6  102.03    4.36
  11  -1  -6   96.31    3.97
 -11   1  -6   92.14    6.57
  11  -1  -6   92.29    4.38
 -11  -1   6   95.70    4.11
  11  -1  -6   93.64    4.79
  11   1   6   98.74    4.92
 -11   1  -6   91.25    4.21
 -11  -1   6   99.77    4.63
  11   1   6   96.35    4.35
  11   1   6   94.67    3.89
 -11   1  -6   92.44    4.06
 -11   1  -6   92.02    4.38
 -11  -1   6   90.89    5.36
 -11  -1   6   92.22    4.53
  11   1   6   97.20    4.42
  11  -1   7    1.71    0.27
 -11  -1  -7    1.80    0.64
  11  -1   7    1.66    0.51
  11   1  -7    0.88    0.56
  11   1  -7    1.83    0.13
 -11  -1  -7    2.02    0.33
  11  -1   7    1.67    0.43
  11  -1   7    1.79    0.21
 -11  -1  -7    2.96    0.48
  11   1  -7    2.03    0.47
 -11   1   7    2.12    1.05
 -11   1   7    1.71    0.46
  11  -1   7    1.42    0.40
 -11  -1  -7    2.36    0.55
 -11   1   7    1.56    0.39
 -11   1   7    1.41    0.48
  11  -1   7    1.83    0.51
  11  -1   7    2.26    0.28
 -11   1   7    2.18    0.35
  11   1  -7    1.46    0.65
  11  -1   7    1.53    0.51
 -11   1   7    1.04    0.56
 -11   1  -7    1.79    0.60
  11  -1  -7    1.79    0.41
  11   1   7    1.84    0.28
 -11  -1   7    2.76    0.67
  11  -1  -7    1.21    0.67
  11   1   7    1.58    0.46
  11  -1  -7    1.37    0.42
  11   1   7    1.42    0.29
 -11  -1   7    3.76    0.77
  11  -1  -7    2.68    0.78
 -11   1  -7    1.37    0.28
  11   1   7    2.08    0.53
  11   1   7    1.94    0.24
 -11  -1   7    1.72    0.37
  11   1   7    2.54    0.49
 -11   1  -7    1.84    0.46
  11   1   7    1.99    0.47
 -11  -1   7    1.83    0.40
  11  -1  -7    1.82    0.21
  11   1   7    1.75    0.58
  11  -1  -7    1.98    0.22
 -11   1  -7    2.62    0.60
 -11   1   8    4.06    0.86
 -11  -1  -8    3.47    0.56
 -11   1   8    5.07    1.32
 -11  -1  -8    3.98    0.61
  11  -1   8    3.82    0.38
  11  -1   8    4.45    0.66
  11  -1   8    4.29    0.38
 -11  -1  -8    5.56    0.91
  11   1  -8    5.04    1.06
  11  -1   8    4.96    0.63
 -11   1   8    3.92    0.52
 -11  -1  -8    4.61    0.49
  11  -1   8    4.54    0.67
 -11   1   8    4.86    0.54
  11  -1   8    3.86    0.31
  11   1  -8    4.27    0.56
  11   1  -8    3.35    1.07
 -11   1  -8    5.37    0.66
  11  -1  -8    4.10    0.58
  11   1   8    3.68    0.42
 -11   1  -8    3.40    0.57
  11  -1  -8    6.34    1.22
 -11   1  -8    3.39    0.55
  11   1   8    3.66    0.66
 -11   1  -8    4.50    0.97
 -11  -1   8    4.74    0.94
  11  -1  -8    2.89    1.04
 -11  -1   8    4.08    0.93
 -11  -1   8    4.23    0.58
  11  -1  -8    3.67    0.24
  11   1   8    4.48    0.77
  11   1   8    3.82    0.43
 -11  -1   8    4.41    0.62
  11   1   8    4.13    0.54
  11   1   8    3.56    0.35
 -11  -1   8    4.55    0.86
  11  -1  -8    3.89    0.24
  12  -1   0    2.69    0.55
  12   1   0    2.19    0.59
  12  -1   0    2.31    0.46
 -12  -1   0    2.41    0.96
  12   1   0    2.48    0.51
 -12  -1   0    2.31    0.29
  12  -1   0    2.16    0.56
 -12   1   0    1.53    0.52
 -12   1   0    2.26    0.27
  12  -1   0    2.42    0.38
  12   1   0    2.04    0.27
  12  -1   0    2.52    0.40
  12  -1   0    1.82    0.28
  12   1   0    1.51    0.37
  12   1   0    2.15    0.52
 -12  -1   0    1.31    0.33
 -12   1   0    2.24    0.42
  12   1   0    1.40    0.66
  12   1   0    2.03    0.30
 -12   1   0    2.07    0.75
 -12  -1   0    1.54    0.48
  12  -1   0    2.57    0.88
 -12  -1   0    2.15    0.55
  12   1   0    2.29    0.37
 -12   1   0    2.48    0.56
  12  -1   1   16.85    1.27
 -12   1   1   21.04    2.49
  12   1  -1   15.66    1.20
 -12   1   1   17.86    0.93
  12   1  -1   16.78    1.48
 -12   1   1   15.11    1.38
  12  -1   1   16.95    1.40
  12  -1   1   15.93    1.12
  12  -1   1   19.02    1.23
  12  -1   1   16.28    1.88
 -12  -1  -1   19.59    1.18
  12  -1   1   16.58    0.98
 -12   1   1   19.59    1.45
 -12  -1  -1   18.11    1.04
 -12   1   1   16.84    1.86
  12  -1   1   17.00    1.16
  12   1  -1   17.62    1.12
 -12  -1  -1   15.02    1.24
 -12  -1  -1   16.07    1.72
  12   1  -1   17.54    1.16
  12  -1   1   16.55    1.02
  12   1  -1   18.36    1.09
 -12  -1  -1   20.07    1.38
 -12   1   1   20.00    1.19
 -12   1  -1   17.99    1.35
  12   1   1   19.36    1.88
 -12  -1   1   20.16    1.20
  12   1   1   17.13    1.00
  12   1   1   17.48    1.26
 -12  -1   1   19.20    1.45
 -12  -1   1   13.89    2.07
  12   1   1   15.78    1.14
  12  -1  -1   16.55    1.16
 -12   1  -1   17.82    0.97
  12  -1  -1   17.91    1.27
  12   1   1   20.03    1.99
  12   1   1   18.51    1.18
 -12  -1   1   17.99    0.98
 -12  -1   1   17.67    1.35
  12  -1  -1   18.51    1.24
  12   1   1   18.80    1.17
 -12   1  -1   16.15    1.29
 -12   1  -1   19.55    1.16
  12  -1  -1   18.09    1.07
  12   1   1   21.72    1.57
  12  -1  -1   16.60    1.80
 -12   1  -1   22.31    1.92
  12  -1  -1   19.12    1.55
  12   1   1   17.61    1.04
 -12  -1  -2    0.24    0.22
  12  -1   2    0.27    0.17
  12   1  -2    0.31    0.16
  12   1  -2   -0.05    0.45
  12   1  -2    0.32    0.20
  12  -1   2    0.05    0.20
 -12   1   2    0.49    0.22
 -12   1   2    0.06    0.23
  12   1  -2    0.42    0.22
 -12   1   2    0.36    0.25
  12   1  -2    0.25    0.17
 -12  -1  -2    0.08    0.12
  12   1  -2    0.28    0.20
  12  -1   2    0.27    0.12
 -12   1   2   -0.04    0.34
 -12  -1  -2    0.28    0.33
  12  -1   2   -0.43    0.35
  12  -1   2    0.22    0.17
  12   1  -2    0.38    0.42
  12  -1   2    0.15    0.14
  12  -1   2    0.09    0.24
 -12  -1  -2    0.22    0.16
  12   1  -2    0.03    0.26
 -12   1   2    0.49    0.15
 -12  -1  -2    0.15    0.33
 -12   1  -2    0.29    0.37
 -12   1  -2    0.52    0.39
 -12  -1   2    0.41    0.27
  12   1   2    0.00    0.14
 -12  -1   2   -0.02    0.35
  12   1   2    0.16    0.17
 -12  -1   2    0.37    0.37
  12   1   2    0.23    0.30
  12   1   2    0.47    0.22
  12  -1  -2    0.43    0.20
  12  -1  -2   -0.02    0.08
  12   1   2    0.41    0.14
 -12   1  -2    0.39    0.18
  12   1   2    0.36    0.38
  12  -1  -2    0.27    0.35
 -12   1  -2    0.26    0.18
  12  -1  -2    0.03    0.11
  12   1   2    0.27    0.18
  12   1   2    0.26    0.28
 -12  -1   2    0.33    0.36
  12  -1  -2    0.09    0.31
  12  -1  -2    0.18    0.19
 -12   1  -2    0.40    0.15
 -12  -1   2    0.15    0.11
 -12  -1   2    0.22    0.17
  12  -1  -2   -0.05    0.50
 -12   1   3   25.68    1.26
 -12   1   3   24.18    1.74
  12  -1   3   27.32    2.28
 -12   1   3   25.39    1.48
  12   1  -3   27.09    1.61
 -12  -1  -3   24.05    1.61
 -12  -1  -3   27.25    1.48
 -12  -1  -3   27.29    2.20
  12  -1   3   24.50    1.62
  12   1  -3   26.27    1.57
  12  -1   3   25.14    1.57
  12  -1   3   23.97    1.41
  12  -1   3   24.47    1.19
  12  -1   3   25.44    1.43
  12   1  -3   25.48    1.37
 -12  -1  -3   23.92    1.42
 -12   1   3   24.40    1.76
  12   1  -3   25.43    1.89
  12   1  -3   24.72    1.51
  12  -1   3   24.62    2.01
  12   1   3   25.73    1.44
  12  -1  -3   23.88    1.55
 -12  -1   3   22.69    1.67
 -12  -1   3   21.44    1.65
  12  -1  -3   24.74    1.40
  12  -1  -3   27.69    1.92
 -12   1  -3   24.80    1.40
  12   1   3   24.63    1.57
  12  -1  -3   21.11    2.39
  12  -1  -3   25.24    1.54
 -12  -1   3   24.14    1.47
 -12  -1   3   24.86    1.27
  12   1   3   21.86    2.08
 -12  -1   3   27.39    2.97
 -12   1  -3   25.32    1.61
  12  -1  -3   24.96    1.57
  12  -1  -3   22.40    1.41
  12   1   3   26.07    1.56
 -12   1  -3   25.66    1.47
  12   1   3   25.37    1.24
  12   1   3   25.39    1.43
 -12   1  -3   24.31    2.07
  12   1  -4    0.49    0.24
 -12  -1  -4    0.49    0.39
  12  -1   4    0.37    0.12
 -12   1   4    0.38    0.49
 -12  -1  -4    0.80    0.29
  12   1  -4    0.48    0.18
  12   1  -4    0.44    0.48
  12   1  -4    0.33    0.22
 -12  -1  -4    0.63    0.25
  12  -1   4    0.47    0.26
  12  -1   4    0.64    0.22
  12   1  -4    0.52    0.25
 -12   1   4    0.54    0.45
 -12  -1  -4    0.40    0.38
  12   1  -4    0.83    0.57
 -12  -1  -4    0.60    0.22
  12  -1   4    0.37    0.45
 -12   1   4    0.68    0.37
 -12   1   4    0.40    0.22
 -12   1   4    0.86    0.22
  12   1  -4    0.63    0.25
  12  -1   4    0.79    0.24
  12  -1   4    0.55    0.39
  12  -1   4    0.12    0.17
 -12  -1   4    0.67    0.20
 -12   1  -4    0.92    0.30
  12  -1  -4    0.66    0.27
  12   1   4    0.87    0.52
  12   1   4    0.10    0.24
 -12   1  -4    0.81    0.46
 -12  -1   4    0.80    0.29
  12  -1  -4    0.73    0.23
  12   1   4    0.77    0.25
 -12  -1   4    0.42    0.49
  12   1   4    0.29    0.23
  12   1   4    0.47    0.14
 -12   1  -4   -0.27    0.31
  12   1   4    0.48    0.46
 -12  -1   4    0.19    0.47
  12   1   4    0.66    0.23
  12  -1  -4    0.63    0.23
  12  -1  -4    0.56    0.62
  12  -1  -4    0.97    0.67
  12   1   4    0.42    0.23
 -12  -1   4    0.57    0.41
  12  -1  -4    0.39    0.25
 -12   1  -4    0.49    0.25
 -12   1  -4    0.56    0.20
 -12  -1   4    0.34    0.23
 -12  -1  -5   28.71    1.66
  12  -1   5   31.15    2.38
 -12   1   5   32.90    2.16
 -12  -1  -5   33.05    2.43
 -12  -1  -5   28.07    1.83
  12  -1   5   30.84    1.93
 -12   1   5   32.85    1.61
 -12   1   5   32.80    1.80
  12   1  -5   29.35    1.81
  12  -1   5   32.32    1.93
  12  -1   5   31.87    1.89
  12  -1   5   31.20    1.65
  12   1  -5   33.39    2.98
  12  -1   5   31.12    1.64
 -12  -1  -5   31.77    1.82
 -12  -1  -5   32.42    1.86
 -12   1   5   32.19    2.13
  12   1  -5   31.99    1.53
  12  -1   5   32.88    1.41
  12  -1   5   27.50    2.27
  12   1  -5   29.93    1.82
  12   1  -5   32.59    2.30
  12   1   5   30.83    1.64
 -12   1  -5   33.13    1.83
 -12   1  -5   37.72    2.50
 -12  -1   5   33.55    2.13
  12  -1  -5   30.96    1.59
  12   1   5   31.72    1.46
  12   1   5   34.10    1.92
 -12  -1   5   28.87    2.01
  12  -1  -5   30.70    1.82
  12  -1  -5   28.54    1.78
  12  -1  -5   32.41    2.28
  12   1   5   33.01    1.69
  12  -1  -5   29.60    1.85
  12   1   5   27.39    1.79
  12   1   5   29.39    2.35
 -12  -1   5   31.54    1.60
  12   1   5   30.41    1.94
  12  -1  -5   32.23    1.86
 -12   1  -5   31.61    1.86
 -12  -1   5   32.05    1.79
 -12  -1   5   35.35    2.77
 -12  -1   5   31.34    3.35
 -12  -1  -6    0.87    0.32
  12   1  -6    0.54    0.63
  12  -1   6    0.98    0.47
  12  -1   6    1.77    0.45
  12   1  -6    1.06    0.69
 -12   1   6    0.60    0.59
  12   1  -6    0.84    0.31
  12  -1   6    1.40    0.29
  12   1  -6    1.25    0.22
 -12   1   6    1.15    0.35
  12  -1   6    1.40    0.30
  12  -1   6    1.34    0.17
 -12  -1  -6    1.12    0.37
 -12   1   6    1.26    0.46
 -12  -1  -6    0.80    0.44
  12  -1   6    0.93    0.34
 -12   1   6    1.08    0.29
  12   1  -6    1.03    0.35
 -12  -1  -6    1.67    0.36
  12  -1   6    0.98    0.48
  12  -1   6    1.52    0.55
  12  -1  -6    0.42    0.49
 -12  -1   6    1.29    0.36
 -12  -1   6    1.73    0.30
  12  -1  -6    1.41    0.26
 -12   1  -6    1.00    0.32
 -12   1  -6    1.57    0.55
 -12   1  -6    1.44    0.39
 -12  -1   6    1.51    0.54
  12   1   6    1.49    0.53
  12   1   6    1.39    0.30
  12   1   6    1.76    0.46
  12   1   6    1.17    0.51
  12   1   6    1.21    0.52
  12   1   6    1.22    0.29
 -12  -1   6    1.75    0.71
  12  -1  -6    1.70    0.43
 -12  -1   6    1.74    0.97
  12   1   6    1.67    0.22
 -12   1  -6    1.11    0.26
  12  -1  -6    1.57    0.43
  12  -1  -6    1.20    0.24
  12  -1  -6    2.17    0.83
  12   1   6    0.85    0.33
 -12  -1   6    1.53    0.70
 -12  -1  -7    1.81    0.38
 -12  -1  -7    1.50    0.45
  12  -1   7    1.08    0.47
  12   1  -7    1.83    0.16
  12   1  -7    3.08    0.59
 -12   1   7    2.17    0.48
  12   1  -7    1.80    0.16
  12   1  -7    2.38    0.89
  12  -1   7    2.06    0.51
  12   1  -7    1.86    0.86
  12  -1   7    1.99    0.30
 -12  -1  -7    1.29    0.40
  12  -1   7    1.95    0.50
  12  -1   7    1.88    0.48
  12  -1   7    1.75    0.24
 -12  -1  -7    2.13    0.80
 -12   1   7    1.74    0.65
 -12   1   7    2.70    0.68
 -12   1   7    1.07    0.30
  12  -1  -7    1.92    0.24
  12  -1  -7    1.90    0.23
 -12  -1   7    3.14    0.73
 -12   1  -7    2.24    0.55
  12   1   7    1.96    0.63
 -12  -1   7    1.88    0.33
  12   1   7    1.95    0.39
  12   1   7    1.13    0.28
 -12   1  -7    1.36    0.39
  12  -1  -7    0.60    0.53
  12   1   7    1.93    0.50
  12   1   7    2.41    0.50
  12  -1  -7    2.59    0.90
 -12  -1   7    1.53    0.61
 -12  -1   7    1.78    0.71
  12  -1  -7    1.84    0.47
  12  -1  -7    1.91    0.44
 -12   1  -7    1.75    0.35
 -12  -1   7    1.68    0.41
 -12  -1   7    2.32    1.19
  12   1   7    1.72    0.23
  12   1   7    1.47    0.53
  13  -1   0    0.26    0.15
  13   1   0   -0.14    0.49
 -13  -1   0    0.28    0.33
  13  -1   0    0.14    0.28
 -13   1   0    0.12    0.14
 -13  -1   0    0.18    0.17
  13  -1   0    0.35    0.21
  13  -1   0    0.09    0.29
  13   1   0    0.16    0.17
  13   1   0    0.55    0.24
  13   1   0    0.28    0.13
  13  -1   0    0.15    0.18
  13   1   0    0.09    0.16
 -13  -1   0    0.53    0.17
 -13  -1   0    0.47    0.28
 -13  -1   0    0.45    0.40
  13   1   0    0.52    0.42
  13   1   0    0.03    0.13
  13   1   0    0.21    0.14
  13  -1   0    0.28    0.19
 -13   1   0    0.48    0.45
  13  -1   0   -0.36    0.51
 -13   1   0    0.15    0.11
  13  -1   0    0.09    0.16
  13   1   0    0.16    0.30
 -13   1   0    0.38    0.35
  13   1  -1    0.48    0.24
  13  -1   1    0.50    0.22
  13  -1   1    0.26    0.29
  13   1  -1    0.62    0.25
 -13  -1  -1    1.34    0.50
  13   1  -1    1.68    0.60
  13  -1   1    0.27    0.20
 -13  -1  -1    0.51    0.23
  13  -1   1    0.55    0.25
 -13  -1  -1    0.54    0.20
 -13   1   1    0.51    0.15
 -13   1   1    0.53    0.23
  13  -1   1    0.21    0.31
  13   1  -1    0.74    0.54
 -13   1   1    0.44    0.49
  13   1  -1    0.54    0.20
  13  -1   1    0.69    0.27
 -13   1   1    0.33    0.27
  13   1  -1    0.27    0.17
  13  -1   1    0.45    0.16
  13   1  -1    0.63    0.29
  13   1  -1    0.25    0.35
 -13   1   1    0.38    0.36
  13  -1  -1    0.22    0.36
 -13   1  -1    0.97    0.51
  13  -1  -1    0.35    0.24
  13   1   1    0.48    0.17
  13  -1  -1    0.40    0.21
  13   1   1    0.50    0.18
 -13  -1   1    0.28    0.24
 -13   1  -1    0.72    0.19
 -13  -1   1    0.18    0.31
  13   1   1    0.72    0.49
  13  -1  -1    0.76    0.28
  13   1   1    0.87    0.30
  13   1   1    0.85    0.27
 -13  -1   1    0.07    0.41
  13   1   1    0.18    0.16
 -13  -1   1    0.45    0.22
 -13   1  -1    1.41    0.36
  13  -1  -1    0.45    0.18
  13   1   1    0.41    0.20
 -13   1  -1    1.00    0.54
  13  -1  -1    0.86    0.29
  13   1   1    0.41    0.38
  13  -1  -1    0.37    0.37
  13  -1  -1    0.92    0.61
 -13   1   2    3.72    0.77
 -13   1   2    1.91    0.58
  13  -1   2    1.64    0.46
  13  -1   2    1.37    0.63
  13   1  -2    1.75    0.40
  13   1  -2    1.26    0.70
  13   1  -2    4.41    0.96
 -13  -1  -2    2.13    0.63
 -13  -1  -2    2.24    0.44
  13   1  -2    2.50    0.39
  13   1  -2    2.86    0.40
 -13  -1  -2    1.92    0.40
  13   1  -2    2.71    0.56
  13  -1   2    2.77    0.41
  13  -1   2    1.84    0.40
  13  -1   2    2.49    0.29
 -13   1   2    2.42    0.28
  13  -1   2    2.97    0.74
 -13   1   2    2.44    0.40
 -13  -1  -2    3.09    0.38
  13   1  -2    2.44    0.50
  13  -1   2    1.75    0.43
  13  -1   2    2.62    0.83
 -13  -1   2    2.71    0.63
 -13   1  -2    3.01    0.41
 -13  -1   2    2.55    0.31
 -13  -1   2    4.60    0.91
  13  -1  -2    1.05    0.61
 -13   1  -2    2.22    0.30
  13  -1  -2    1.78    0.73
 -13  -1   2    1.64    0.69
  13  -1  -2    2.30    0.37
  13  -1  -2    2.75    0.57
  13  -1  -2    1.99    0.45
  13   1   2    2.66    0.40
  13  -1  -2    2.56    0.40
  13   1   2    3.86    0.77
  13  -1  -2    2.73    0.73
  13   1   2    2.55    0.85
 -13  -1   2    2.29    0.46
  13   1   2    2.13    0.46
  13   1   2    2.78    0.32
 -13   1  -2    3.19    0.77
  13   1   2    2.38    0.38
  13  -1  -2    3.01    0.48
  13   1   2    1.66    0.46
  13   1   2    2.30    0.77
  13  -1   3    4.54    1.35
 -13  -1  -3    3.47    0.46
  13  -1   3    3.27    0.51
 -13   1   3    5.03    0.74
  13   1  -3    3.66    1.13
  13   1  -3    3.98    1.07
  13  -1   3    2.48    0.57
  13  -1   3    3.98    0.49
  13   1  -3    4.09    0.51
  13   1  -3    3.68    0.52
 -13   1   3    3.76    0.59
 -13   1   3    3.43    0.35
  13   1  -3    3.65    0.54
  13  -1   3    3.31    0.38
 -13  -1  -3    2.83    0.66
  13   1  -3    3.94    0.63
 -13   1   3    4.26    0.90
  13  -1   3    3.25    0.80
  13   1  -3    4.35    0.47
  13  -1   3    2.79    0.73
 -13  -1  -3    3.31    0.47
  13  -1   3    3.56    0.46
  13   1   3    3.64    0.36
 -13   1  -3    2.99    0.42
  13  -1  -3    3.91    0.58
  13  -1  -3    4.41    0.59
  13  -1  -3    3.17    0.50
 -13  -1   3    2.19    0.46
 -13   1  -3    3.04    0.75
  13   1   3    4.31    0.91
  13  -1  -3    3.20    1.08
  13   1   3    4.37    0.50
  13  -1  -3    4.75    0.60
 -13  -1   3    3.49    0.37
  13  -1  -3    3.06    0.48
  13   1   3    3.38    0.50
  13   1   3    4.29    0.60
  13   1   3    3.55    0.47
  13   1   3    3.70    0.90
 -13  -1   3    4.62    0.87
  13  -1  -3    4.99    1.07
 -13   1  -3    5.61    0.79
  13   1   3    3.20    0.79
  13   1  -4    1.57    0.41
 -13  -1  -4    1.43    0.38
  13   1  -4    1.33    0.38
  13   1  -4    2.51    0.81
 -13  -1  -4    0.87    0.51
  13  -1   4    1.87    0.40
  13  -1   4    2.23    0.75
  13   1  -4    1.20    0.68
 -13   1   4    1.28    0.36
  13  -1   4    1.66    0.47
  13  -1   4    2.00    0.39
 -13   1   4    1.41    0.71
  13  -1   4    0.59    0.41
  13  -1   4    1.57    0.57
  13   1  -4    1.47    0.30
  13  -1   4    1.20    0.19
 -13  -1  -4    1.60    0.38
 -13  -1  -4    0.66    0.28
 -13   1   4    1.90    0.27
 -13  -1  -4    0.94    0.48
  13  -1   4    1.44    0.41
  13   1   4    0.96    0.33
 -13  -1   4    1.95    0.59
  13   1   4    0.66    0.44
 -13  -1   4    1.48    0.26
  13   1   4    0.94    0.55
  13  -1  -4    2.03    0.46
 -13   1  -4    0.92    0.49
  13  -1  -4    2.03    0.88
 -13   1  -4    1.36    0.36
 -13   1  -4    2.23    0.42
  13   1   4    0.98    0.53
  13  -1  -4    2.36    0.82
 -13   1  -4    0.74    0.50
  13   1   4    1.37    0.33
  13  -1  -4    1.53    0.33
 -13  -1   4    1.80    0.63
  13  -1  -4    1.24    0.37
 -13  -1   4    1.65    0.40
  13   1   4    2.26    0.50
 -13   1  -4    2.10    0.43
  13   1   4    1.32    0.32
  13  -1  -4    1.20    0.37
  13   1   4    1.32    0.22
 -13  -1   4    1.96    0.78
  13  -1  -4    1.84    0.45
 -13   1   5   -0.08    0.12
  13  -1   5    0.00    0.19
  13  -1   5    0.30    0.20
  13   1  -5    0.23    0.12
  13  -1   5    0.29    0.30
  13   1  -5    0.06    0.19
  13  -1   5    0.11    0.11
 -13   1   5    0.06    0.10
 -13  -1  -5    0.21    0.19
  13   1  -5    0.67    0.65
 -13  -1  -5   -0.03    0.18
 -13  -1  -5   -0.07    0.08
  13  -1   5    0.00    0.07
 -13   1   5    0.19    0.16
  13   1  -5   -0.08    0.08
  13  -1   5   -0.06    0.10
 -13   1   5   -0.41    0.50
 -13  -1  -5   -0.15    0.10
  13   1  -5   -0.03    0.13
  13  -1   5    0.01    0.09
  13   1   5    0.27    0.30
 -13   1  -5    0.15    0.16
 -13   1  -5    0.09    0.13
  13   1   5   -0.17    0.11
  13   1   5    0.00    0.06
  13  -1  -5    0.05    0.14
  13   1   5    0.08    0.14
 -13   1  -5   -0.04    0.19
  13  -1  -5   -0.06    0.05
  13   1   5    0.17    0.18
 -13  -1   5    0.07    0.15
 -13  -1   5    0.14    0.27
  13  -1  -5    0.25    0.70
  13   1   5    0.18    0.23
 -13  -1   5   -0.06    0.17
  13  -1  -5   -0.07    0.16
 -13  -1   5   -0.15    0.56
 -13  -1   5    0.11    0.11
  13  -1  -5   -0.06    0.12
  13   1   5    0.02    0.08
 -13   1   6    0.39    0.21
 -13   1   6   -0.19    0.59
 -13   1   6    0.23    0.27
 -13   1   6    0.72    0.23
  13  -1   6    0.84    0.46
  13   1  -6    1.61    0.83
  13   1  -6    0.19    0.18
  13  -1   6    0.54    0.19
 -13  -1  -6    1.04    0.34
 -13  -1  -6    0.60    0.26
  13   1  -6    1.16    0.39
  13   1  -6    0.31    0.40
  13  -1   6    0.81    0.25
 -13  -1  -6    0.87    0.52
  13  -1   6    0.20    0.22
 -13  -1  -6    1.20    0.39
  13  -1   6    0.30    0.33
  13  -1   6    0.58    0.14
  13  -1   6    0.55    0.26
  13   1  -6    0.79    0.19
  13  -1  -6    0.72    0.20
  13  -1  -6    0.58    0.30
 -13   1  -6    0.68    0.22
 -13  -1   6    1.28    0.37
 -13  -1   6    0.48    0.65
  13   1   6    1.36    0.43
 -13  -1   6    0.68    0.23
  13  -1  -6   -0.64    0.75
  13  -1  -6    0.44    0.24
 -13   1  -6    0.67    0.39
 -13   1  -6    0.23    0.17
 -13  -1   6    0.90    0.42
  13   1   6    0.25    0.34
  13  -1  -6    0.50    0.52
  13   1   6    0.64    0.17
  13  -1  -6    0.57    0.18
  13   1   6    0.65    0.22
  13   1   6    0.48    0.26
 -13   1  -6    0.65    0.32
 -13  -1   6    0.50    0.42
  13   1   6    0.38    0.19
  13   1   6    0.11    0.23
 -14  -1   0    6.52    1.00
 -14   1   0    5.09    1.03
  14  -1   0    5.36    0.52
  14  -1   0    5.59    0.65
  14   1   0    5.54    0.70
  14   1   0    4.58    1.06
  14   1   0    5.47    0.62
  14  -1   0    5.89    0.73
  14   1   0    6.14    0.66
 -14   1   0    5.63    0.62
  14   1   0    7.26    0.72
 -14  -1   0    7.14    0.70
  14  -1   0    4.58    1.04
  14  -1   0    7.32    1.05
  14  -1   0    4.45    0.58
  14  -1   0    5.21    0.62
 -14  -1   0    5.37    0.51
  14  -1   0    5.86    1.22
  14   1   0    6.02    0.66
  14   1   0    5.34    1.14
 -14   1   0    5.28    0.47
  14   1  -1    3.42    0.51
 -14   1   1    2.88    0.33
 -14   1   1    3.40    0.49
  14   1  -1    2.22    0.45
  14  -1   1    1.78    0.80
 -14  -1  -1    3.16    0.47
  14   1  -1    3.54    0.93
  14   1  -1    4.39    0.61
  14  -1   1    3.29    0.49
  14  -1   1    3.24    0.49
  14   1  -1    2.98    0.56
  14  -1   1    2.80    0.36
  14  -1   1    2.66    0.60
 -14  -1  -1    2.92    0.40
 -14  -1  -1    2.76    0.74
  14   1  -1    2.49    0.39
 -14   1   1    2.44    0.70
 -14   1   1    3.56    0.88
  14  -1   1    3.34    0.61
  14  -1   1    5.83    1.08
  14  -1   1    2.54    0.89
  14   1   1    3.79    0.71
 -14  -1   1    2.88    0.92
  14   1   1    2.76    0.37
  14   1   1    2.53    0.75
 -14   1  -1    3.24    0.77
  14  -1  -1    3.36    0.48
 -14  -1   1    3.30    0.37
 -14   1  -1    3.10    0.36
  14  -1  -1    3.28    0.50
  14   1   1    1.93    0.43
  14   1   1    3.12    0.47
  14  -1  -1    3.22    0.63
  14  -1  -1    3.63    0.44
  14   1   1    3.01    0.97
 -14  -1   1    4.25    0.92
 -14  -1   1    2.89    0.46
  14  -1  -1    2.54    0.53
 -14   1  -1    2.94    0.44
 -14   1  -1    2.35    0.85
  14   1   1    2.75    0.93
  14   1   1    3.21    0.48
  14  -1   2    5.11    0.60
  14   1  -2    5.72    1.21
 -14  -1  -2    5.43    0.55
  14  -1   2    6.04    0.69
 -14   1   2    4.99    0.44
  14   1  -2    6.08    0.63
 -14   1   2    6.25    1.04
  14   1  -2    6.05    0.61
  14   1  -2    5.93    1.13
  14  -1   2    6.37    0.66
  14  -1   2    5.77    0.48
  14   1  -2    6.11    0.69
  14   1  -2    5.64    0.70
 -14  -1  -2    6.89    1.01
 -14   1   2    6.09    1.18
 -14  -1  -2    5.20    0.58
  14  -1   2    7.78    1.16
 -14   1   2    5.31    0.70
 -14  -1  -2    5.99    0.64
  14  -1   2    4.55    0.66
  14  -1   2    4.14    0.99
  14  -1  -2    4.58    0.62
  14   1   2    7.73    0.71
  14   1   2    5.03    0.93
 -14   1  -2    4.06    1.26
 -14  -1   2    5.97    0.51
  14  -1  -2    6.49    0.65
  14  -1  -2    5.42    0.71
 -14   1  -2    5.53    0.59
 -14  -1   2    6.46    0.69
 -14  -1   2    4.67    0.88
  14   1   2    5.44    0.62
  14   1   2    5.43    0.50
 -14   1  -2    6.08    0.95
  14   1   2    5.83    0.73
 -14   1  -2    5.47    0.60
  14   1   2    4.77    0.62
  14  -1  -2    5.80    1.12
 -14  -1   2    6.21    1.18
  14  -1  -2    5.47    0.67
  14   1   2    6.30    1.17
  14   1  -3   38.19    2.59
 -14   1   3   37.81    2.48
  14   1  -3   37.50    2.15
 -14  -1  -3   33.86    2.84
  14  -1   3   36.81    2.04
  14   1  -3   37.98    2.16
  14   1  -3   37.78    2.23
  14  -1   3   39.24    3.00
 -14   1   3   38.68    2.11
 -14  -1  -3   38.43    2.10
  14  -1   3   37.96    2.48
  14   1  -3   36.91    1.94
 -14   1   3   33.30    2.99
 -14   1   3   37.37    1.78
  14  -1   3   39.25    2.32
  14  -1   3   37.09    1.75
  14  -1   3   34.43    3.34
  14  -1   3   40.02    2.21
 -14  -1  -3   40.67    2.10
  14  -1  -3   38.53    2.19
  14   1   3   40.28    2.27
  14  -1  -3   36.47    3.35
 -14  -1   3   36.61    2.47
  14   1   3   31.55    2.83
  14  -1  -3   36.59    2.04
 -14   1  -3   40.14    2.04
  14   1   3   38.91    2.06
  14  -1  -3   37.13    1.99
  14   1   3   37.89    2.16
  14   1   3   41.16    2.56
  14  -1  -3   36.92    2.18
 -14  -1   3   37.33    2.10
 -14  -1   3   37.08    1.82
  14   1   3   35.95    1.80
  14   1   3   36.67    2.04
 -14  -1   3   36.51    2.43
  14  -1  -3   37.72    2.20
 -14   1  -3   43.86    3.07
 -14   1  -3   41.22    2.12
  14  -1  -3   41.41    2.74
 -14   1   4    3.86    0.40
 -14  -1  -4    3.29    0.47
 -14  -1  -4    3.58    0.85
  14  -1   4    3.87    0.49
  14   1  -4    3.24    1.02
  14  -1   4    4.41    1.12
 -14  -1  -4    3.60    0.55
 -14   1   4    3.98    0.54
 -14  -1  -4    3.79    0.54
  14  -1   4    3.02    0.43
  14   1  -4    2.18    0.97
  14  -1   4    3.25    0.62
 -14   1   4    3.99    0.86
 -14   1   4    3.79    0.98
  14   1  -4    4.06    0.58
  14  -1   4    3.47    0.84
 -14  -1   4    3.09    0.38
 -14  -1   4    4.86    0.92
 -14   1  -4    3.04    0.44
 -14  -1   4    2.83    0.56
  14  -1  -4    3.09    1.15
  14   1   4    3.46    0.36
  14  -1  -4    2.84    0.65
 -14  -1   4    2.84    0.79
  14   1   4    3.86    0.58
  14   1   4    2.35    0.87
  14   1   4    3.50    0.47
  14  -1  -4    4.25    1.03
 -14   1  -4    3.45    0.50
 -14   1  -4    2.14    0.77
  14   1   4    2.89    0.42
 -14   1  -4    3.09    0.50
  14  -1  -4    3.67    0.57
  14   1   4    3.24    0.67
  14  -1  -4    3.83    0.46
  14   1   4    1.98    0.78
  15  -1   0   14.16    0.99
 -15  -1   0   15.91    1.17
 -15  -1   0   17.04    1.57
  15  -1   0   14.83    1.99
  15   1   0   16.17    1.19
 -15   1   0   13.59    1.81
  15  -1   0   19.55    1.83
  15   1   0   14.58    1.03
  15   1   0   14.25    1.23
 -15  -1   0   14.70    0.99
  15  -1   0   15.75    1.21
  15   1   0   15.55    1.99
  15  -1   0   14.20    1.16
  15   1   0   14.98    1.17
  15  -1   0   16.32    1.19
  15  -1   0   15.02    1.28
 -15   1   0   15.33    1.53
 -15   1   0   15.30    0.94
 -15   1   0   14.18    1.11
  15   1   0   16.72    1.85
  15   1   0   15.07    1.14
   0   2   0   66.61    2.68
   0  -2   0   65.99    2.68
   0   2   1   -0.06    0.06
   0  -2   1    0.02    0.02
   0  -2  -1    0.01    0.04
   0  -2  -1    0.13    0.07
   0  -2  -1   -0.01    0.13
   0   2   1    0.06    0.04
   0  -2  -1    0.03    0.04
   0   2   1   -0.02    0.03
   0  -2   1   -0.02    0.02
   0  -2   1   -0.07    0.04
   0   2  -1   -0.01    0.05
   0  -2   1    0.03    0.02
   0   2   1    0.01    0.05
   0   2  -1    0.01    0.07
   0   2   1    0.04    0.03
   0   2  -1    0.02    0.04
   0   2  -1    0.04    0.03
   0  -2   1    0.02    0.04
   0  -2   1   -0.03    0.07
   0  -2  -1    0.05    0.09
   0   2  -1   -0.02    0.02
   0  -2   1   -0.01    0.05
   0  -2  -1   -0.05    0.06
   0   2  -1   -0.03    0.03
   0  -2   1    0.02    0.05
   0   2   1   -0.02    0.04
   0   2  -1   -0.02    0.05
   0  -2  -1   -0.01    0.03
   0   2   1   -0.03    0.09
   0   2   2  295.93   11.37
   0  -2   2  289.64   11.24
   0   2  -2  290.33   11.24
   0  -2   3    0.07    0.04
   0   2  -3    0.04    0.05
   0   2  -3   -0.04    0.04
   0  -2   3    0.05    0.06
   0  -2   3    0.00    0.06
   0  -2  -3    0.10    0.22
   0   2   3    0.07    0.10
   0  -2   3   -0.01    0.05
   0  -2  -3   -0.02    0.09
   0   2  -3    0.02    0.04
   0  -2   3    0.02    0.06
   0   2  -3    0.01    0.05
   0   2   3    0.02    0.04
   0   2   3   -0.05    0.07
   0   2   3    0.03    0.05
   0   2   3   -0.01    0.05
   0   2  -3    0.06    0.03
   0   2   3    0.03    0.12
   0  -2   3   -0.01    0.03
   0   2   3   -0.02    0.04
   0  -2  -3    0.04    0.05
   0  -2  -3    0.08    0.15
   0   2  -3    0.04    0.03
   0  -2   3    0.02    0.03
   0  -2  -3    0.08    0.07
   0   2  -3    0.10    0.08
   0  -2   3    0.04    0.07
   0   2  -3    0.04    0.06
   0  -2  -3    0.02    0.04
   0  -2   3    0.01    0.04
   0   2   3   -0.04    0.05
   0   2  -3    0.07    0.07
   0   2   3   -0.10    0.15
   0  -2  -3    0.07    0.08
   0  -2   4   36.31    1.59
   0   2   4   33.38    1.47
   0   2  -4   36.44    1.50
   0   2  -4   36.56    1.50
   0  -2   4   35.17    1.49
   0  -2   4   32.45    1.56
   0   2  -4   32.64    1.53
   0   2   4   35.26    1.55
   0   2   4   34.84    1.59
   0  -2   4   34.77    1.45
   0   2  -4   36.94    1.58
   0   2   4   33.21    1.61
   0  -2  -4   34.93    1.77
   0  -2   4   32.75    1.39
   0   2   4   32.82    1.57
   0   2   4   33.52    1.55
   0  -2   4   34.80    1.39
   0  -2  -4   33.16    1.46
   0   2   4   33.15    1.43
   0  -2  -4   32.80    1.48
   0  -2   4   35.64    1.57
   0   2  -4   32.51    1.36
   0  -2  -4   34.29    1.43
   0   2  -4   35.74    1.60
   0   2  -4   33.72    1.36
   0   2   4   32.55    1.48
   0  -2   4   33.50    1.52
   0  -2  -4   34.06    1.56
   0  -2  -4   36.63    2.04
   0   2  -4   32.37    1.39
   0   2  -4   31.92    1.53
   0  -2   4   33.49    1.36
   0  -2   4   33.78    1.54
   0  -2   5   -0.01    0.06
   0  -2   5    0.05    0.05
   0  -2  -5   -0.02    0.03
   0  -2  -5    0.06    0.06
   0   2  -5    0.04    0.07
   0  -2  -5    0.11    0.12
   0   2   5   -0.05    0.08
   0  -2   5   -0.01    0.04
   0  -2  -5    0.04    0.08
   0   2   5    0.13    0.08
   0   2   5    0.09    0.07
   0  -2   5    0.10    0.07
   0   2   5   -0.02    0.06
   0  -2  -5    0.14    0.11
   0   2  -5   -0.04    0.06
   0   2  -5    0.00    0.02
   0   2  -5   -0.01    0.05
   0   2   5    0.02    0.07
   0  -2  -5    0.24    0.29
   0   2   5    0.02    0.05
   0   2   5   -0.04    0.03
   0  -2   5   -0.01    0.06
   0   2   5    0.01    0.09
   0   2   5    0.11    0.11
   0  -2   5    0.00    0.02
   0   2  -5    0.02    0.05
   0  -2   5   -0.02    0.03
   0   2   5    0.09    0.25
   0   2  -5    0.03    0.03
   0  -2   5    0.01    0.07
   0  -2   5   -0.04    0.04
   0  -2   5    0.11    0.09
   0  -2  -5    0.01    0.14
   0  -2  -5    0.02    0.05
   0  -2   5   -0.01    0.04
   0   2  -5    0.09    0.06
   0   2   6    4.18    0.41
   0   2   6    4.45    0.43
   0   2   6    5.10    0.47
   0  -2   6    5.07    0.44
   0  -2  -6    3.72    0.62
   0   2   6    4.77    0.35
   0  -2   6    4.58    0.42
   0  -2   6    4.57    0.32
   0   2  -6    4.22    0.24
   0  -2  -6    4.80    0.53
   0   2  -6    5.12    0.46
   0  -2  -6    4.72    0.35
   0  -2   6    4.73    0.44
   0   2   6    5.11    0.56
   0   2   6    4.47    0.39
   0  -2   6    5.51    0.29
   0  -2   6    4.60    0.27
   0  -2   6    4.18    0.40
   0   2  -6    4.99    0.24
   0   2   6    4.62    0.44
   0   2   6    5.16    0.40
   0  -2  -6    4.65    0.46
   0  -2   6    4.60    0.24
   0   2  -6    4.75    0.44
   0  -2   6    4.71    0.42
   0   2  -6    4.95    0.35
   0   2  -6    4.99    0.35
   0   2   6    5.07    0.41
   0  -2  -6    4.58    0.44
   0  -2  -6    4.44    0.36
   0  -2  -6    4.45    0.33
   0  -2   6    4.56    0.37
   0   2   6    4.27    0.43
   0  -2   7    0.02    0.08
   0   2  -7    0.02    0.05
   0  -2  -7   -0.04    0.05
   0  -2  -7   -0.06    0.08
   0  -2   7   -0.02    0.05
   0   2   7    0.09    0.21
   0   2   7   -0.01    0.14
   0  -2  -7    0.02    0.05
   0  -2   7   -0.04    0.07
   0   2   7    0.14    0.12
   0  -2   7    0.02    0.04
   0  -2   7    0.04    0.05
   0  -2   7    0.06    0.06
   0   2   7    0.08    0.07
   0  -2   7    0.02    0.03
   0   2  -7   -0.04    0.07
   0  -2   7    0.10    0.11
   0   2  -7    0.06    0.06
   0  -2  -7    0.10    0.17
   0  -2   7    0.01    0.06
   0   2   7    0.06    0.12
   0   2   7    0.16    0.18
   0  -2   7    0.09    0.09
   0   2  -7    0.04    0.03
   0   2  -7    0.00    0.09
   0  -2  -7    0.04    0.06
   0   2   7    0.00    0.05
   0  -2   7    0.07    0.08
   0   2   7   -0.01    0.07
   0   2   7    0.04    0.06
   0  -2  -7    0.06    0.06
   0   2   7   -0.03    0.06
   0  -2   7    0.03    0.03
   0   2   7   -0.07    0.04
   0  -2   8  136.37    5.48
   0   2  -8  131.95    5.61
   0   2   8  128.64    5.50
   0  -2   8  124.80    5.55
   0  -2   8  139.24    5.66
   0   2   8  127.98    5.58
   0   2   8  131.36    5.59
   0   2   8  125.79    5.65
   0   2   8  147.54    6.13
   0  -2  -8  128.87    5.41
   0  -2   8  129.53    5.20
   0  -2  -8  137.60    5.42
   0  -2  -8  141.70    5.84
   0  -2   8  125.19    5.17
   0  -2  -8  128.17    5.30
   0  -2  -8  138.23    6.34
   0   2   8  128.95    5.54
   0   2   8  140.05    5.89
   0  -2   8  133.76    5.56
   0  -2   8  128.19    5.53
   0  -2  -8  138.92    5.48
   0   2   8  136.87    5.44
   0  -2  -9    0.14    0.10
   0  -2  -9    0.17    0.11
   0   2   9    0.35    0.24
   0   2   9    0.14    0.14
   0  -2  -9    0.19    0.23
   0  -2  -9   -0.01    0.08
   0   2  -9    0.00    0.12
   0  -2   9   -0.04    0.08
   0   2   9    0.02    0.21
   0  -2   9    0.06    0.11
   0   2   9    0.09    0.09
   0   2   9    0.27    0.20
   0   2   9    0.26    0.13
   0  -2  -9    0.06    0.06
   0  -2   9   -0.07    0.10
   0   2   9    0.14    0.16
   0   2  10   14.22    0.79
   0   2  10   15.06    0.98
   0  -2 -10   14.69    1.12
   0   2  10   15.52    0.88
   0  -2  10   15.00    0.93
   0  -2  10   15.16    0.80
   0   2  10   17.06    1.24
   0  -2 -10   15.26    0.89
   0  -2  10   14.90    1.04
   0   2  10   15.17    1.01
   0   2 -10   15.69    1.08
   0   2  10   16.69    1.28
   0   2  10   14.12    1.10
   0  -2 -10   14.63    0.91
   0   2  10   15.40    0.87
   0  -2  11    0.06    0.08
   0   2  11   -0.03    0.07
   0  -2 -11    0.02    0.15
   0   2  11   -0.04    0.05
   0   2  11    0.06    0.20
   0   2  11    0.09    0.26
   0  -2  11   -0.02    0.09
   0   2  11   -0.14    0.26
   0   2  11    0.18    0.17
   0   2 -11   -0.02    0.12
   0  -2  11   -0.07    0.07
   0   2  11   -0.08    0.07
   0  -2 -11    0.02    0.12
   0   2  11   -0.04    0.05
   0  -2  11    0.00    0.05
   0  -2 -11    0.15    0.12
   0  -2 -11    0.10    0.12
   0  -2  12    2.35    0.41
   0   2  12    2.59    0.32
   0   2  12    2.90    0.25
   0  -2  12    2.71    0.34
   0  -2 -12    2.81    0.29
   0   2  12    2.72    0.27
   0  -2 -12    2.55    0.51
   0   2 -12    2.39    0.52
   0  -2  12    2.33    0.29
   0  -2  12    2.55    0.25
   0   2  12    3.16    0.46
   0   2  12    2.96    0.60
   0   2  12    2.65    0.48
   1  -2   0   29.71    1.23
  -1   2   0   31.61    1.28
  -1   2   0   28.34    1.31
   1  -2   0   28.51    1.29
  -1  -2   0   29.79    1.26
  -1  -2   0   32.61    1.44
   1  -2   0   30.13    1.28
   1   2   0   28.97    1.28
  -1  -2   0   29.90    1.22
   1   2   0   29.59    1.24
   1  -2   0   28.07    1.30
  -1   2   0   29.38    1.29
  -1  -2   0   29.55    1.29
  -1   2   0   29.44    1.24
  -1   2   0   28.22    1.51
   1  -2   0   30.27    1.55
  -1   2   0   30.34    1.23
  -1   2   1    5.23    0.56
  -1   2   1    6.55    0.46
  -1   2   1    5.98    0.33
  -1  -2  -1    6.35    0.40
  -1  -2  -1    6.49    0.35
   1  -2   1    6.23    0.39
   1  -2   1    6.73    0.36
   1  -2   1    6.56    0.50
   1   2  -1    6.50    0.30
  -1  -2  -1    5.63    0.34
   1   2  -1    6.30    0.33
  -1   2   1    5.71    0.35
   1  -2   1    5.99    0.31
  -1  -2  -1    7.01    0.50
  -1  -2  -1    6.04    0.37
  -1  -2  -1    6.52    0.33
   1  -2   1    6.49    0.43
   1  -2   1    5.90    0.36
   1   2  -1    6.45    0.32
  -1  -2  -1    6.53    0.35
  -1   2   1    6.03    0.34
   1   2  -1    6.52    0.46
   1   2  -1    6.81    0.48
  -1   2   1    6.12    0.30
  -1   2   1    5.87    0.41
   1  -2   1    6.65    0.27
   1  -2   1    6.00    0.30
   1   2  -1    5.92    0.31
  -1   2  -1    6.35    0.27
   1  -2  -1    6.19    0.28
  -1  -2   1    6.35    0.31
   1   2   1    6.19    0.31
   1   2   1    6.62    0.34
  -1   2  -1    5.89    0.35
   1  -2  -1    6.24    0.33
   1  -2  -1    5.18    0.38
   1   2   1    5.53    0.37
   1  -2  -1    6.08    0.42
   1   2   1    5.85    0.34
   1   2   1    6.45    0.35
  -1  -2   1    6.89    0.33
  -1   2  -1    5.93    0.34
   1   2   1    6.23    0.36
  -1   2  -1    6.26    0.35
   1  -2  -1    6.11    0.34
  -1  -2   1    6.25    0.33
  -1   2  -1    6.77    0.37
  -1   2  -1    6.76    0.31
   1  -2  -1    5.36    0.58
  -1   2  -1    5.97    0.35
   1  -2  -1    6.17    0.35
  -1  -2   1    6.12    0.36
  -1  -2  -2    5.52    0.55
  -1  -2  -2    4.12    0.33
  -1  -2  -2    4.28    0.30
   1  -2   2    4.78    0.23
  -1  -2  -2    4.74    0.28
   1  -2   2    4.87    0.37
  -1  -2  -2    5.35    0.31
   1   2  -2    4.83    0.31
  -1  -2  -2    4.89    0.32
  -1   2   2    5.03    0.32
  -1   2   2    4.58    0.29
  -1  -2  -2    5.27    0.34
   1  -2   2    5.34    0.32
   1   2  -2    4.51    0.41
  -1   2   2    4.66    0.36
   1  -2   2    4.57    0.29
  -1   2   2    4.85    0.39
   1   2  -2    5.30    0.27
   1   2  -2    5.46    0.35
  -1   2   2    4.05    0.53
   1  -2   2    5.29    0.36
   1  -2   2    5.36    0.35
   1  -2   2    4.50    0.31
   1   2  -2    5.36    0.41
  -1   2   2    4.84    0.29
  -1   2   2    3.88    0.45
  -1  -2  -2    4.79    0.43
   1  -2   2    5.15    0.27
   1   2  -2    4.91    0.28
  -1  -2  -2    4.75    0.26
   1   2  -2    5.04    0.30
   1  -2   2    5.29    0.30
  -1   2   2    4.79    0.27
   1  -2   2    4.85    0.26
  -1  -2   2    5.12    0.29
  -1  -2   2    5.21    0.29
  -1  -2   2    4.14    0.41
   1   2   2    4.79    0.29
  -1   2  -2    4.72    0.30
  -1  -2   2    4.78    0.24
   1  -2  -2    5.09    0.29
  -1  -2   2    4.53    0.27
  -1   2  -2    4.88    0.24
   1  -2  -2    4.93    0.31
   1   2   2    5.00    0.35
   1   2   2    4.30    0.47
  -1  -2   2    5.72    0.43
  -1   2  -2    4.84    0.34
   1  -2  -2    5.31    0.61
  -1   2  -2    4.91    0.33
  -1   2  -2    4.79    0.27
  -1   2  -2    5.03    0.26
  -1   2  -2    5.82    0.32
   1   2   2    4.85    0.31
   1  -2  -2    4.71    0.38
   1  -2  -2    4.89    0.27
  -1  -2   2    4.99    0.31
   1  -2  -2    4.73    0.37
   1   2   2    5.46    0.30
  -1   2  -2    5.01    0.27
   1   2   2    5.40    0.33
  -1   2  -2    5.07    0.26
  -1   2  -2    4.82    0.35
   1   2   2    5.35    0.32
  -1  -2  -3  223.34    8.81
   1   2  -3  223.42    8.72
   1   2   3  224.36    8.80
  -1  -2   3  225.67    8.72
   1   2  -4    1.96    0.22
  -1   2   4    2.61    0.45
   1  -2   4    2.07    0.23
  -1  -2  -4    2.01    0.18
   1  -2   4    2.29    0.26
   1  -2   4    2.32    0.22
  -1   2   4    2.09    0.39
   1   2  -4    2.22    0.27
   1   2  -4    2.46    0.29
   1  -2   4    2.12    0.22
  -1  -2  -4    2.03    0.26
  -1   2   4    2.60    0.23
  -1   2   4    2.17    0.13
  -1  -2  -4    2.47    0.26
  -1   2   4    2.49    0.20
  -1   2   4    2.50    0.30
   1  -2   4    2.24    0.26
   1   2  -4    1.98    0.16
  -1   2   4    1.94    0.24
  -1   2   4    2.26    0.27
   1  -2   4    2.58    0.25
  -1  -2  -4    2.36    0.23
   1  -2   4    2.10    0.24
   1   2  -4    2.13    0.24
   1   2  -4    2.34    0.18
  -1  -2   4    2.37    0.16
  -1  -2   4    2.33    0.27
   1   2   4    2.39    0.23
   1   2   4    1.81    0.22
  -1  -2   4    2.53    0.22
   1  -2  -4    2.72    0.39
   1  -2  -4    2.32    0.22
   1  -2  -4    2.76    0.50
  -1  -2   4    2.36    0.28
   1   2   4    2.36    0.21
  -1   2  -4    2.31    0.26
   1  -2  -4    2.56    0.19
  -1  -2   4    2.60    0.23
  -1   2  -4    2.40    0.27
   1   2   4    2.41    0.25
   1   2   4    2.53    0.21
  -1  -2   4    2.43    0.20
   1  -2  -4    2.26    0.30
  -1  -2   4    2.93    0.38
  -1   2  -4    2.46    0.26
   1   2   4    2.30    0.12
   1   2   4    2.09    0.33
   1  -2  -4    1.66    0.18
  -1  -2   4    2.32    0.25
   1   2   4    2.79    0.41
  -1   2  -4    2.42    0.28
   1   2   4    2.47    0.23
  -1  -2   4    2.25    0.19
  -1  -2   4    2.38    0.26
   1   2   4    2.11    0.25
  -1   2   5   14.87    0.76
   1  -2   5   14.53    0.82
   1   2  -5   15.48    0.81
   1   2  -5   13.12    0.82
   1   2  -5   13.32    0.73
   1  -2   5   13.39    0.81
   1  -2   5   14.04    0.83
   1   2  -5   14.99    0.67
  -1   2   5   15.29    0.87
  -1   2   5   14.14    0.88
  -1   2   5   14.87    0.72
  -1  -2  -5   14.30    0.81
  -1   2   5   14.15    1.05
  -1  -2  -5   13.19    0.85
   1   2  -5   14.47    0.67
   1  -2   5   14.54    0.82
  -1  -2  -5   14.62    0.85
   1   2  -5   14.56    0.85
  -1  -2  -5   14.14    0.78
   1   2  -5   14.65    0.87
  -1  -2  -5   14.13    0.70
   1  -2   5   15.26    0.76
   1  -2   5   14.09    0.84
  -1   2   5   13.97    0.91
  -1  -2  -5   13.26    0.94
  -1  -2  -5   16.10    1.18
  -1  -2   5   14.24    0.72
  -1  -2   5   13.83    0.66
   1   2   5   14.14    0.80
   1   2   5   13.93    1.01
   1   2   5   13.80    0.80
  -1  -2   5   15.32    0.73
   1   2   5   13.19    0.73
  -1   2  -5   14.67    0.86
   1   2   5   14.16    0.84
  -1  -2   5   13.53    0.82
  -1   2  -5   14.19    0.85
   1  -2  -5   14.11    0.71
   1   2   5   13.28    0.82
  -1   2  -5   14.61    0.94
  -1  -2   5   12.91    0.79
   1   2   5   15.64    0.74
  -1  -2   5   14.33    1.01
  -1  -2   5   14.17    0.76
  -1  -2   5   16.20    0.88
   1   2   5   14.33    0.76
   1   2   5   17.02    1.11
  -1  -2   5   14.62    0.83
  -1   2  -5   14.80    0.85
   1  -2  -5   13.84    0.72
  -1  -2   5   14.82    0.65
   1  -2  -5   16.53    1.10
   1  -2  -5   13.95    0.75
   1  -2  -5   13.59    1.23
   1  -2   6    8.04    0.62
   1   2  -6   10.10    0.68
  -1  -2  -6    7.70    0.71
  -1   2   6    9.97    0.72
   1   2  -6    9.99    0.64
  -1  -2  -6    9.06    0.59
   1   2  -6   10.65    0.73
  -1   2   6    8.64    0.64
   1  -2   6    8.49    0.63
   1   2  -6    9.31    0.56
   1  -2   6    9.27    0.64
  -1  -2  -6    9.90    0.97
  -1   2   6    8.89    0.56
   1   2  -6    9.67    0.48
   1  -2   6    9.67    0.63
  -1   2   6    9.24    0.53
  -1   2   6    9.80    0.86
  -1   2   6   11.05    0.72
   1  -2   6    8.80    0.55
   1   2  -6    9.69    0.48
   1  -2   6    8.60    0.64
  -1  -2  -6    8.86    0.66
   1   2  -6    8.60    0.64
  -1  -2  -6    9.18    0.61
   1  -2   6    8.48    0.61
  -1  -2  -6    9.05    0.51
  -1   2   6    9.31    0.65
  -1  -2   6    9.16    0.59
  -1  -2   6    8.27    0.64
  -1  -2   6    9.14    0.52
  -1  -2   6    9.44    0.47
   1  -2  -6    9.46    1.04
   1  -2  -6    9.91    0.56
  -1   2  -6    9.46    0.68
   1   2   6    9.57    0.54
   1   2   6    9.08    0.80
   1   2   6    9.07    0.65
  -1  -2   6    9.06    0.46
   1   2   6    9.36    0.68
   1   2   6    9.11    0.57
  -1  -2   6    9.17    0.63
   1   2   6    9.61    0.65
   1   2   6    8.94    0.56
   1   2   6    9.31    0.62
  -1   2  -6    9.08    0.67
   1   2   6    9.60    0.57
   1  -2  -6    9.06    0.64
   1   2   6    8.24    0.64
  -1  -2   6   10.52    0.82
  -1   2  -6    8.78    0.66
  -1  -2   6    9.07    0.65
   1   2   6   10.25    0.86
  -1  -2   6    9.32    0.54
   1  -2  -6   10.04    0.56
  -1  -2   6   10.67    0.68
   1  -2  -6    9.30    0.56
   1  -2   7    0.42    0.18
  -1   2   7    0.22    0.09
  -1   2   7    0.16    0.14
  -1  -2  -7    0.43    0.15
  -1  -2  -7    0.28    0.17
  -1   2   7    0.42    0.20
  -1   2   7    0.40    0.16
   1  -2   7    0.47    0.17
  -1  -2  -7    0.19    0.22
  -1  -2  -7    0.40    0.10
  -1   2   7    0.23    0.10
   1   2  -7    0.22    0.14
  -1   2   7   -0.10    0.15
  -1  -2  -7   -0.12    0.25
  -1   2   7    0.20    0.13
   1   2  -7    0.39    0.17
   1  -2   7    0.23    0.13
   1   2  -7    0.33    0.08
  -1   2   7    0.13    0.11
  -1   2   7    0.34    0.17
   1   2  -7    0.34    0.16
   1  -2   7    0.48    0.19
  -1  -2  -7    0.49    0.19
  -1   2   7    0.18    0.17
   1  -2   7    0.18    0.10
  -1  -2  -7    0.20    0.11
  -1   2   7    0.28    0.19
   1   2  -7    0.30    0.08
   1  -2   7    0.22    0.11
   1   2  -7    0.19    0.12
   1  -2   7    0.09    0.10
   1   2   7    0.18    0.09
   1   2   7    0.13    0.14
   1  -2  -7    0.29    0.12
  -1   2  -7    0.22    0.15
  -1  -2   7    0.45    0.18
  -1  -2   7    0.26    0.08
   1   2   7    0.32    0.22
   1  -2  -7    0.30    0.11
   1   2   7    0.89    0.27
   1   2   7    0.06    0.07
   1   2   7    0.15    0.12
   1  -2  -7    0.13    0.17
  -1  -2   7    0.29    0.12
   1  -2  -7    0.57    0.35
   1  -2  -7    0.31    0.11
  -1  -2   7    0.54    0.19
  -1  -2   7    0.32    0.18
   1   2   7    0.24    0.12
  -1  -2   7    0.22    0.10
   1   2   7    0.28    0.11
  -1  -2   7    0.38    0.19
  -1  -2   7    0.24    0.13
  -1   2  -7    0.19    0.13
  -1  -2   7    0.29    0.08
   1   2   7    0.34    0.14
   1   2   7    0.26    0.16
  -1  -2   7    0.38    0.15
   1   2   7    0.33    0.18
   1   2  -8    3.17    0.42
   1  -2   8    3.50    0.40
  -1   2   8    3.33    0.45
  -1  -2  -8    3.20    0.27
  -1   2   8    3.62    0.39
   1   2  -8    3.07    0.24
   1  -2   8    3.06    0.41
   1  -2   8    3.61    0.33
  -1  -2  -8    3.31    0.46
  -1   2   8    3.66    0.33
   1  -2   8    3.17    0.37
  -1   2   8    3.62    0.31
  -1   2   8    3.68    0.42
  -1  -2  -8    3.97    0.65
   1  -2   8    3.64    0.43
  -1   2   8    4.23    0.46
  -1  -2  -8    4.69    0.50
   1  -2   8    3.18    0.40
   1   2  -8    3.26    0.38
   1   2  -8    4.07    0.46
   1   2  -8    3.42    0.24
  -1   2   8    3.78    0.48
  -1   2   8    4.09    0.48
  -1  -2  -8    3.41    0.37
   1  -2  -8    3.94    0.34
  -1  -2   8    3.80    0.32
   1   2   8    4.12    0.44
   1  -2  -8    3.49    0.39
  -1  -2   8    3.64    0.45
   1  -2  -8    3.10    0.30
   1   2   8    3.42    0.36
   1   2   8    4.58    0.59
   1   2   8    3.81    0.41
  -1   2  -8    3.21    0.42
  -1  -2   8    3.84    0.31
   1  -2  -8    2.89    0.32
  -1  -2   8    3.53    0.41
   1   2   8    3.74    0.44
  -1  -2   8    4.00    0.40
   1   2   8    3.47    0.30
   1   2   8    3.72    0.34
   1  -2  -8    3.93    0.73
  -1  -2   8    3.92    0.26
  -1  -2   8    3.69    0.24
   1   2   8    4.83    0.39
   1  -2  -8    3.16    0.51
  -1  -2   8    4.11    0.40
   1   2   8    3.12    0.48
   1   2   8    3.85    0.51
   1  -2   9   77.94    3.65
  -1   2   9   84.78    4.00
  -1  -2  -9   79.42    3.44
   1   2  -9   83.55    3.49
  -1   2   9   78.38    3.65
  -1   2   9   78.51    3.58
   1   2  -9   87.31    3.54
  -1   2   9   82.72    3.37
  -1  -2  -9   76.70    3.28
  -1  -2  -9   77.45    3.48
   1   2  -9   78.29    3.20
   1   2  -9   78.57    3.20
  -1   2   9   77.44    3.72
  -1   2   9   84.50    3.52
   1  -2   9   81.11    3.39
  -1   2   9   71.85    3.71
   1  -2   9   80.82    3.51
  -1   2   9   80.55    3.37
  -1  -2  -9   76.94    3.69
   1  -2   9   78.95    3.59
   1   2  -9   85.22    3.68
   1   2   9   78.21    3.33
  -1  -2   9   81.70    3.63
  -1  -2   9   79.06    3.20
   1  -2  -9   89.10    4.48
   1   2   9   81.65    3.65
  -1  -2   9   82.03    3.50
  -1  -2   9   85.56    3.45
   1   2   9   78.55    3.46
  -1  -2   9   78.65    3.29
  -1  -2   9   80.28    3.40
  -1  -2   9   80.17    3.24
   1  -2  -9   84.35    3.91
   1   2   9   77.83    3.46
   1  -2  -9   78.65    3.49
   1   2   9   87.47    3.83
   1   2   9   87.22    3.88
   1   2   9   79.36    3.51
   1  -2  -9   79.17    3.41
   1   2   9   80.56    3.36
   1  -2  -9   80.73    3.37
   1  -2  -9   79.34    3.44
  -1  -2   9   80.46    3.27
   1   2   9   83.07    3.45
  -1  -2   9   77.72    3.53
  -1   2  -9   83.54    3.67
  -1  -2 -10    0.42    0.22
  -1   2  10    0.39    0.17
  -1   2  10    0.34    0.13
  -1  -2 -10    0.06    0.09
   1   2 -10    0.45    0.07
   1  -2  10    0.60    0.17
  -1   2  10    0.70    0.27
  -1   2  10    0.69    0.32
   1   2 -10    0.44    0.06
  -1  -2 -10    0.39    0.14
  -1   2  10    0.79    0.31
  -1   2  10    0.76    0.34
   1   2 -10    0.44    0.13
   1  -2  10    0.42    0.19
   1   2 -10    0.50    0.25
  -1  -2 -10    0.37    0.26
   1  -2  10    0.22    0.16
   1   2 -10    0.34    0.12
  -1   2  10    0.32    0.28
  -1   2  10    0.67    0.17
   1   2  10    0.31    0.12
  -1  -2  10    0.58    0.16
   1   2  10    0.24    0.21
   1  -2 -10    0.43    0.25
   1   2  10    0.44    0.12
  -1  -2  10    0.39    0.15
  -1  -2  10    0.30    0.09
  -1  -2  10    0.57    0.18
  -1  -2  10    0.46    0.22
   1  -2 -10    0.26    0.25
  -1  -2  10    0.37    0.11
  -1  -2  10    0.16    0.15
   1  -2 -10    0.46    0.16
  -1   2 -10    0.57    0.22
  -1  -2  10    0.60    0.09
   1   2  10    0.58    0.24
   1   2  10    0.92    0.33
   1  -2 -10    0.48    0.18
   1   2  10    0.57    0.30
   1   2  10    0.34    0.22
   1  -2 -10    0.63    0.19
  -1  -2  10    0.34    0.07
   1   2  10    0.24    0.13
  -1  -2 -11    6.93    0.59
   1  -2  11    6.46    0.48
  -1   2  11    6.27    0.68
  -1   2  11    6.47    0.45
  -1   2  11    6.82    0.72
  -1   2  11    5.94    0.46
  -1   2  11    6.05    0.51
  -1   2  11    6.54    0.73
   1  -2  11    5.81    0.53
   1   2 -11    5.67    0.63
  -1   2  11    5.92    0.79
   1  -2  11    6.30    0.64
  -1  -2 -11    5.81    0.76
  -1  -2 -11    6.26    0.46
  -1   2  11    6.79    0.77
  -1  -2 -11    6.31    0.62
   1  -2 -11    6.16    0.52
   1   2  11    4.74    0.85
  -1  -2  11    6.63    0.50
   1   2  11    5.95    0.39
   1  -2 -11    5.80    0.52
  -1  -2  11    6.01    0.53
  -1  -2  11    6.98    0.68
   1   2  11    5.70    0.41
   1  -2 -11    5.98    0.50
  -1   2 -11    6.01    0.65
  -1  -2  11    6.16    0.36
   1   2  11    7.05    0.57
   1   2  11    6.27    0.71
   1   2  11    6.59    0.53
  -1   2  12    2.09    0.28
  -1  -2 -12    2.06    0.34
  -1  -2 -12    2.25    0.41
  -1   2  12    1.94    0.46
   1  -2  12    2.22    0.47
  -1   2  12    2.16    0.24
   1   2 -12    1.66    0.41
  -1   2  12    2.22    0.47
  -1   2  12    1.64    0.39
  -1   2  12    1.99    0.52
   1  -2  12    1.96    0.25
   1  -2  12    1.37    0.23
   1  -2  12    1.93    0.30
  -1  -2 -12    2.12    0.22
  -1   2  12    1.66    0.24
   1   2  12    2.45    0.58
   1   2  12    2.05    0.38
  -1  -2  12    1.97    0.45
  -1  -2  12    1.93    0.30
  -1  -2  12    1.75    0.15
  -1  -2  12    1.60    0.25
  -1   2 -12    2.06    0.45
   1   2  12    1.93    0.32
   1   2  12    2.12    0.20
   1   2  12    1.68    0.17
   1   2  12    2.46    0.36
   1  -2 -12    2.14    0.28
   1   2  12    1.72    0.27
   1  -2 -12    1.68    0.63
   2   2   0   19.15    0.87
  -2  -2   0   19.24    0.93
   2  -2   0   17.07    1.20
  -2   2   0   19.24    1.24
   2   2   0   18.71    0.92
   2   2   0   19.67    0.84
  -2   2   0   19.67    0.96
  -2  -2   0   20.33    0.85
  -2  -2   0   22.23    1.16
   2  -2   0   19.61    0.94
  -2   2   0   18.94    0.94
   2  -2   0   20.13    0.97
  -2   2   0   19.26    0.93
  -2  -2   0   20.09    0.88
  -2  -2   0   19.77    0.89
  -2  -2   0   18.22    0.86
   2   2   0   19.82    0.87
   2   2   0   19.74    1.10
   2   2   0   18.49    0.88
  -2   2   0   18.88    0.87
   2   2   0   19.36    0.86
   2  -2   0   21.14    1.11
  -2  -2   0   21.98    1.17
   2  -2   0   19.86    0.88
  -2  -2   0   19.53    0.88
   2  -2   0   19.49    0.93
   2  -2   1    2.24    0.22
   2   2  -1    2.14    0.30
  -2  -2  -1    2.37    0.19
   2  -2   1    2.28    0.19
  -2  -2  -1    2.46    0.17
  -2  -2  -1    2.13    0.19
   2   2  -1    2.14    0.21
   2   2  -1    2.25    0.17
  -2  -2  -1    2.84    0.25
  -2  -2  -1    2.47    0.19
   2   2  -1    2.35    0.19
  -2  -2  -1    2.36    0.20
   2  -2   1    2.17    0.20
  -2   2   1    2.33    0.34
   2  -2   1    2.00    0.16
   2   2  -1    2.30    0.16
   2  -2   1    2.74    0.30
   2  -2   1    2.49    0.21
  -2  -2  -1    2.16    0.20
  -2  -2  -1    2.16    0.32
  -2   2   1    1.77    0.38
  -2   2   1    2.14    0.25
  -2   2   1    2.74    0.26
  -2   2   1    2.10    0.21
  -2   2   1    2.44    0.21
   2   2  -1    2.12    0.32
   2  -2   1    2.46    0.25
   2   2  -1    2.10    0.18
   2  -2   1    2.32    0.36
   2   2   1    2.28    0.19
  -2  -2   1    2.35    0.16
   2   2   1    1.98    0.29
  -2  -2   1    2.07    0.20
   2   2   1    2.32    0.22
  -2  -2   1    2.13    0.18
  -2   2  -1    2.25    0.21
  -2   2  -1    2.23    0.20
   2  -2  -1    2.25    0.33
   2   2   1    2.29    0.15
  -2   2  -1    1.84    0.32
  -2   2  -1    2.26    0.20
  -2  -2   1    1.94    0.32
   2   2   1    2.10    0.18
   2  -2  -1    2.22    0.21
   2   2   1    2.56    0.19
  -2  -2   1    2.21    0.19
  -2   2  -1    2.22    0.27
  -2  -2   1    2.70    0.24
  -2  -2   1    2.36    0.17
  -2   2  -1    2.48    0.22
   2  -2  -1    2.54    0.27
   2   2   1    2.10    0.18
  -2   2  -1    2.51    0.16
  -2   2  -1    2.05    0.23
   2  -2  -1    2.19    0.20
   2  -2  -1    2.33    0.25
   2  -2  -1    2.52    0.45
   2   2   1    2.04    0.19
   2   2  -2   18.28    0.84
  -2   2   2   15.85    0.92
   2  -2   2   18.68    0.80
  -2   2   2   20.15    1.38
  -2  -2  -2   18.15    0.90
   2   2  -2   17.06    1.08
  -2  -2  -2   18.95    1.05
  -2  -2  -2   19.20    0.87
   2  -2   2   17.48    0.77
   2   2  -2   18.30    0.81
  -2  -2  -2   19.08    0.85
   2  -2   2   19.59    0.91
   2   2  -2   18.28    0.74
   2  -2   2   17.83    0.81
   2  -2   2   19.49    1.05
  -2   2   2   16.10    1.09
  -2  -2  -2   18.14    0.82
   2   2  -2   18.58    0.83
   2  -2   2   17.25    0.86
   2  -2   2   18.09    0.92
  -2  -2  -2   18.02    0.81
   2  -2   2   18.19    0.75
  -2   2   2   18.45    0.98
  -2  -2  -2   18.06    0.83
  -2  -2  -2   18.21    0.86
   2  -2   2   18.49    0.80
  -2   2   2   17.86    0.83
   2  -2   2   17.70    0.83
  -2   2   2   18.09    0.86
   2  -2   2   18.67    0.93
   2  -2  -2   16.32    0.85
   2  -2  -2   17.53    0.82
   2  -2  -2   18.04    1.33
  -2   2  -2   17.08    0.87
   2   2   2   17.57    0.83
  -2  -2   2   19.40    1.16
   2   2   2   18.41    0.83
  -2   2  -2   16.51    0.89
  -2  -2   2   19.85    0.86
   2   2   2   15.44    0.83
  -2   2  -2   16.87    0.80
   2  -2  -2   18.22    0.80
  -2   2  -2   18.10    0.83
  -2   2  -2   18.57    0.89
   2   2   2   18.01    0.81
   2   2   2   17.35    0.88
   2  -2  -2   18.35    0.94
  -2   2  -2   18.17    1.01
  -2  -2   2   17.08    0.87
   2   2   2   17.05    0.81
  -2  -2   2   18.12    1.05
  -2   2  -2   18.37    0.83
  -2  -2   2   18.72    0.82
  -2  -2   2   17.99    0.86
  -2  -2   2   18.14    0.82
  -2  -2   2   16.96    0.74
  -2   2  -2   17.71    0.76
   2   2   2   18.25    0.86
  -2   2   3   61.86    2.67
  -2   2   3   60.24    2.70
   2  -2   3   60.23    2.44
  -2   2   3   63.52    2.56
  -2   2   3   68.20    3.29
   2   2  -3   59.92    2.57
  -2  -2  -3   54.20    2.85
   2   2  -3   60.03    2.85
   2  -2   3   64.60    2.64
   2  -2   3   61.31    2.59
  -2  -2  -3   57.99    2.58
  -2   2   3   67.05    2.97
   2  -2  -3   68.36    3.01
  -2  -2   3   59.90    2.56
  -2   2  -3   61.39    2.42
   2  -2  -3   60.68    2.65
   2   2   3   60.10    2.57
   2  -2  -3   63.10    2.72
   2  -2  -3   63.92    2.56
   2  -2  -3   56.36    3.17
  -2   2  -3   58.74    2.40
  -2  -2  -4    3.10    0.32
   2   2  -4    2.97    0.42
   2  -2   4    3.81    0.31
  -2  -2  -4    3.53    0.24
  -2   2   4    3.17    0.37
  -2  -2  -4    3.99    0.44
   2   2  -4    3.09    0.31
   2   2  -4    2.80    0.25
  -2   2   4    4.09    0.31
   2  -2   4    3.20    0.26
   2  -2   4    2.81    0.30
  -2  -2  -4    3.20    0.31
   2   2  -4    3.23    0.32
  -2   2   4    3.84    0.32
   2  -2   4    3.37    0.33
  -2   2   4    3.48    0.48
  -2   2   4    3.39    0.58
   2   2  -4    3.61    0.26
   2  -2   4    3.26    0.30
  -2  -2  -4    3.56    0.30
   2  -2   4    3.22    0.29
   2  -2   4    2.92    0.33
  -2  -2  -4    3.18    0.31
   2   2  -4    3.08    0.24
  -2  -2  -4    3.19    0.30
  -2   2   4    3.48    0.24
  -2   2   4    3.24    0.35
   2   2  -4    3.26    0.31
  -2  -2  -4    3.29    0.24
   2   2  -4    3.43    0.41
  -2   2   4    3.85    0.25
  -2   2  -4    3.55    0.34
  -2   2  -4    4.29    0.37
  -2   2  -4    3.26    0.31
   2   2   4    3.13    0.30
   2  -2  -4    3.84    0.36
   2  -2  -4    2.90    0.28
  -2   2  -4    3.15    0.31
  -2  -2   4    3.05    0.47
  -2  -2   4    3.24    0.29
   2  -2  -4    3.11    0.48
   2   2   4    3.74    0.28
   2   2   4    3.18    0.29
   2   2   4    3.57    0.22
   2   2   4    3.83    0.31
   2   2   4    3.80    0.26
   2  -2  -4    3.46    0.25
  -2  -2   4    3.39    0.28
   2  -2  -4    3.04    0.21
  -2  -2   4    3.33    0.24
  -2  -2   4    4.00    0.45
   2  -2  -4    3.37    0.24
  -2  -2   4    3.70    0.25
   2   2   4    3.90    0.28
  -2  -2   4    3.07    0.29
   2   2  -5    0.29    0.09
  -2  -2  -5    0.42    0.09
  -2  -2  -5    0.59    0.16
  -2   2   5   -0.02    0.25
  -2   2   5    0.14    0.11
  -2  -2  -5    0.38    0.17
   2  -2   5    0.27    0.11
   2   2  -5    0.25    0.12
  -2   2   5   -0.01    0.09
   2   2  -5    0.35    0.19
  -2   2   5    0.21    0.07
   2   2  -5    0.42    0.16
  -2   2   5    0.31    0.12
  -2  -2  -5    0.34    0.09
   2   2  -5    0.24    0.11
   2  -2   5    0.21    0.12
  -2   2   5    0.21    0.11
  -2   2   5    0.53    0.25
   2  -2   5    0.03    0.07
   2  -2   5    0.27    0.12
  -2  -2  -5    0.48    0.16
   2  -2   5    0.36    0.12
   2  -2   5    0.30    0.13
   2   2  -5    0.27    0.10
   2  -2   5    0.16    0.10
  -2  -2  -5    0.49    0.17
  -2  -2  -5    0.15    0.24
   2   2  -5    0.17    0.15
  -2   2   5    0.24    0.17
  -2   2   5    0.26    0.24
  -2  -2  -5    0.18    0.12
  -2   2   5    0.32    0.09
   2   2   5    0.18    0.14
   2  -2  -5    0.25    0.14
   2  -2  -5    0.15    0.11
   2   2   5    0.31    0.14
   2   2   5    0.36    0.12
   2  -2  -5    0.15    0.07
   2   2   5    0.12    0.10
  -2   2  -5    0.21    0.12
  -2  -2   5    0.41    0.14
  -2  -2   5    0.28    0.11
  -2   2  -5    0.35    0.14
   2   2   5    0.25    0.11
   2   2   5    0.44    0.08
  -2  -2   5    0.50    0.19
   2   2   5    0.38    0.21
   2   2   5    0.14    0.07
   2  -2  -5    0.34    0.12
   2   2   5    0.55    0.15
  -2  -2   5    0.19    0.08
   2  -2  -5    0.23    0.24
   2   2   5    0.51    0.11
  -2  -2   5    0.42    0.15
   2  -2  -5    0.37    0.11
  -2  -2   5    0.37    0.23
  -2   2  -5    0.14    0.12
   2   2   5    0.26    0.11
  -2  -2   5    0.23    0.11
  -2   2  -5    0.33    0.15
  -2  -2  -6   15.82    1.24
  -2   2   6   17.20    0.76
  -2  -2  -6   15.53    0.79
  -2   2   6   16.52    1.03
   2   2  -6   16.00    0.92
  -2  -2  -6   18.11    1.06
   2   2  -6   17.75    1.12
   2   2  -6   16.72    1.17
  -2   2   6   15.14    0.96
   2   2  -6   16.70    0.82
   2   2  -6   16.79    1.01
   2   2  -6   17.38    1.01
   2   2  -6   17.18    0.84
  -2  -2  -6   15.51    0.99
  -2   2   6   17.24    0.82
   2  -2   6   17.49    0.97
  -2  -2  -6   16.77    0.92
  -2   2   6   16.78    1.11
  -2   2   6   17.43    1.47
  -2   2   6   17.01    1.02
  -2   2   6   17.58    1.29
  -2  -2  -6   19.47    1.15
  -2   2   6   17.26    1.06
  -2  -2  -6   17.69    0.96
  -2   2   6   18.22    0.91
   2  -2   6   15.79    0.98
   2  -2   6   16.31    0.96
   2  -2   6   18.12    0.93
   2  -2   6   17.09    1.01
   2  -2   6   15.17    0.91
   2  -2   6   16.82    0.97
  -2  -2   6   16.77    1.00
   2   2   6   17.39    0.92
   2   2   6   17.07    0.84
  -2  -2   6   16.69    0.97
   2   2   6   18.20    0.99
  -2   2  -6   16.84    1.01
   2  -2  -6   16.45    1.51
   2   2   6   18.42    1.17
   2  -2  -6   17.04    0.90
  -2   2  -6   15.78    0.98
  -2  -2   6   15.72    0.97
  -2  -2   6   16.99    0.68
  -2  -2   6   17.23    0.81
  -2  -2   6   17.10    0.91
   2   2   6   15.66    1.00
   2  -2  -6   16.67    1.06
   2   2   6   18.32    0.86
  -2   2  -6   17.07    1.04
   2   2   6   17.28    0.92
  -2  -2   6   19.49    1.12
  -2  -2   6   16.93    0.89
   2   2   6   18.68    1.19
   2   2   6   16.04    0.98
  -2  -2   6   16.14    0.87
  -2   2  -6   16.96    1.00
   2  -2  -6   16.52    0.86
   2   2   6   16.82    0.93
   2   2   6   16.68    0.96
   2   2   6   17.59    0.75
  -2  -2   6   15.84    1.28
   2  -2  -6   18.02    0.85
  -2  -2  -7    1.23    0.38
  -2   2   7    1.68    0.36
  -2   2   7    1.52    0.24
  -2   2   7    1.22    0.29
  -2   2   7    1.37    0.17
  -2   2   7    1.60    0.34
   2  -2   7    1.12    0.25
  -2   2   7    1.71    0.29
  -2   2   7    1.80    0.22
  -2  -2  -7    1.45    0.23
   2  -2   7    1.57    0.30
   2  -2   7    1.10    0.24
  -2  -2  -7    2.00    0.39
   2   2  -7    1.32    0.17
  -2  -2  -7    1.53    0.16
   2  -2   7    1.46    0.29
  -2   2   7    1.26    0.28
   2   2  -7    1.10    0.16
   2   2  -7    1.38    0.26
   2   2  -7    0.97    0.26
   2  -2   7    1.05    0.22
  -2  -2  -7    1.20    0.39
   2  -2   7    1.41    0.32
   2  -2   7    1.50    0.32
  -2  -2  -7    1.55    0.33
   2   2  -7    1.49    0.51
  -2  -2   7    1.16    0.15
   2  -2  -7    1.16    0.19
  -2   2  -7    1.25    0.31
   2   2   7    1.57    0.25
   2   2   7    1.32    0.27
   2  -2  -7    1.43    0.36
  -2  -2   7    1.70    0.26
   2   2   7    1.31    0.26
  -2  -2   7    1.58    0.27
  -2   2  -7    1.58    0.33
   2   2   7    1.96    0.29
   2   2   7    1.95    0.37
   2   2   7    1.39    0.33
   2  -2  -7    1.35    0.20
  -2  -2   7    1.25    0.41
   2   2   7    0.99    0.16
  -2  -2   7    1.19    0.09
   2  -2  -7    1.85    0.62
   2  -2  -7    1.28    0.28
  -2  -2   7    1.41    0.31
   2   2   7    1.52    0.19
   2   2   7    1.40    0.11
   2   2   7    1.60    0.34
  -2  -2   7    1.42    0.21
  -2  -2   7    1.43    0.21
   2  -2  -7    1.42    0.18
  -2  -2   7    1.43    0.29
  -2  -2   7    1.56    0.22
   2   2   7    1.80    0.34
  -2   2  -7    0.83    0.25
  -2  -2   7    1.49    0.33
   2   2   7    1.41    0.22
  -2  -2  -8    2.00    0.21
   2   2  -8    3.20    0.38
  -2  -2  -8    2.91    0.35
   2  -2   8    2.89    0.31
  -2   2   8    2.94    0.42
  -2  -2  -8    2.99    0.32
   2   2  -8    2.64    0.24
  -2   2   8    2.58    0.28
  -2  -2  -8    2.46    0.38
   2  -2   8    2.56    0.37
  -2   2   8    2.69    0.53
  -2   2   8    2.62    0.34
   2  -2   8    2.67    0.52
   2  -2   8    2.64    0.34
  -2   2   8    2.71    0.38
  -2  -2  -8    2.59    0.39
   2   2  -8    2.75    0.41
  -2   2   8    2.77    0.38
  -2   2   8    2.05    0.26
  -2   2   8    2.20    0.45
   2  -2   8    2.50    0.33
   2   2  -8    2.22    0.35
   2   2  -8    2.56    0.24
   2  -2  -8    2.51    0.49
  -2   2  -8    2.56    0.38
   2   2   8    2.30    0.31
  -2  -2   8    2.95    0.31
  -2  -2   8    2.41    0.48
   2   2   8    2.95    0.45
   2   2   8    2.77    0.42
  -2  -2   8    2.15    0.29
   2   2   8    3.18    0.43
   2  -2  -8    2.23    0.27
  -2  -2   8    2.87    0.40
   2   2   8    2.95    0.40
  -2  -2   8    2.45    0.14
  -2  -2   8    2.69    0.40
   2   2   8    3.00    0.34
   2   2   8    2.97    0.26
   2   2   8    2.52    0.31
  -2  -2   8    2.54    0.30
   2  -2  -8    2.50    0.64
  -2  -2   8    2.09    0.21
  -2  -2   8    2.34    0.29
  -2   2  -8    3.08    0.43
   2   2   8    3.04    0.27
   2  -2  -8    2.38    0.25
   2  -2  -8    2.32    0.28
  -2  -2   8    2.67    0.36
   2   2  -9   20.80    1.33
   2   2  -9   20.83    1.10
  -2  -2  -9   19.56    1.16
  -2   2   9   21.79    1.22
   2   2  -9   19.38    0.96
  -2  -2  -9   19.39    0.94
  -2   2   9   19.34    1.25
   2  -2   9   21.11    1.22
  -2   2   9   20.13    1.26
  -2   2   9   22.68    1.01
   2  -2   9   19.93    1.25
   2  -2   9   22.94    1.19
   2   2  -9   20.56    0.97
  -2  -2  -9   19.62    1.25
  -2   2   9   19.26    1.30
  -2   2   9   23.43    1.62
   2   2  -9   20.78    1.28
  -2   2   9   19.31    1.05
  -2   2   9   18.72    1.18
  -2  -2  -9   19.94    1.54
   2  -2   9   20.52    1.10
  -2  -2  -9   20.45    1.31
  -2  -2  -9   20.49    1.08
   2  -2  -9   19.03    1.08
  -2  -2   9   20.13    1.08
   2   2   9   19.08    1.13
   2  -2  -9   19.33    1.48
  -2  -2   9   20.37    1.28
   2  -2  -9   19.07    1.02
   2   2   9   21.24    1.16
  -2   2  -9   19.14    1.24
   2  -2  -9   19.47    1.13
  -2  -2   9   19.07    1.05
  -2  -2   9   19.67    0.81
   2   2   9   20.16    1.30
  -2  -2   9   19.69    1.06
   2   2   9   19.60    0.98
   2  -2  -9   21.15    1.18
  -2  -2   9   20.05    0.95
   2   2   9   20.20    0.98
   2  -2  -9   22.99    1.90
  -2  -2   9   20.83    1.26
  -2  -2   9   19.52    1.42
   2   2   9   19.56    1.08
   2   2   9   22.60    1.16
  -2   2  10    3.54    0.75
   2  -2  10    4.65    0.60
   2   2 -10    4.92    0.55
  -2  -2 -10    4.88    0.40
  -2  -2 -10    4.44    0.52
  -2   2  10    4.69    0.61
   2   2 -10    4.75    0.52
   2  -2  10    5.32    0.50
  -2   2  10    5.29    0.62
  -2  -2 -10    4.65    0.49
  -2   2  10    6.03    0.79
   2   2 -10    4.78    0.55
  -2   2  10    4.79    0.50
   2  -2  10    4.30    0.42
  -2   2  10    4.69    0.40
  -2   2  10    4.95    0.37
  -2  -2 -10    4.80    0.59
   2   2  10    4.41    0.46
  -2  -2  10    4.76    0.51
  -2  -2  10    5.24    0.56
   2   2  10    4.93    0.59
   2   2  10    5.30    0.57
   2  -2 -10    4.24    0.56
   2   2  10    4.31    0.33
   2  -2 -10    5.01    0.46
   2   2  10    5.02    0.47
   2  -2 -10    4.98    0.40
   2  -2 -10    5.62    0.73
   2   2  10    4.75    0.53
   2   2  10    5.01    0.35
  -2   2 -10    4.33    0.54
  -2  -2  10    4.63    0.32
   2   2  10    5.58    0.55
   2  -2 -10    4.68    0.83
  -2  -2  10    5.14    0.44
   2  -2 -10    4.45    0.45
  -2  -2  10    5.17    0.46
   2   2  10    4.38    0.44
  -2  -2  10    4.97    0.49
  -2   2  11    0.03    0.33
   2  -2  11    0.02    0.08
  -2  -2 -11    0.07    0.12
  -2   2  11    0.24    0.22
  -2  -2 -11    0.21    0.10
   2  -2  11    0.08    0.11
   2   2 -11   -0.03    0.08
   2   2 -11    0.05    0.12
  -2   2  11    0.09    0.22
   2   2 -11    0.07    0.12
  -2  -2 -11    0.09    0.16
  -2   2  11    0.10    0.21
  -2   2  11    0.10    0.34
   2  -2  11    0.13    0.10
  -2   2  11    0.00    0.06
  -2   2  11   -0.04    0.05
   2   2 -11    0.01    0.05
  -2  -2 -11    0.03    0.12
  -2   2  11    0.26    0.19
  -2  -2  11    0.16    0.13
   2   2  11   -0.07    0.05
  -2  -2  11    0.17    0.12
   2   2  11    0.02    0.21
  -2  -2  11    0.04    0.07
  -2  -2  11    0.29    0.21
   2   2  11   -0.05    0.14
  -2  -2  11    0.06    0.13
   2  -2 -11    0.06    0.09
   2  -2 -11    0.12    0.13
   2   2  11   -0.01    0.10
   2  -2 -11    0.01    0.13
  -2  -2  11   -0.06    0.20
   2  -2 -11   -0.05    0.04
  -2   2 -11    0.35    0.21
  -2  -2  11    0.14    0.29
   2   2  11    0.05    0.06
   2   2  11   -0.03    0.25
  -2  -2  11    0.17    0.07
   2   2  11    0.15    0.13
   2   2  11    0.14    0.07
   2   2 -12    3.89    0.53
  -2   2  12    3.49    1.01
   2  -2  12    3.71    0.50
  -2   2  12    4.16    0.63
  -2   2  12    3.19    0.65
  -2   2  12    3.86    0.32
  -2   2  12    3.31    0.33
  -2  -2 -12    3.42    0.36
   2  -2  12    2.91    0.35
   2  -2  12    2.99    0.37
  -2  -2 -12    2.77    0.37
  -2   2  12    3.41    0.40
   2   2  12    3.40    0.43
  -2  -2  12    3.93    0.41
  -2  -2  12    2.65    0.45
   2   2  12    3.37    0.54
   2   2  12    2.98    0.39
  -2  -2  12    4.16    0.42
  -2  -2  12    3.64    0.37
   2   2  12    3.01    0.44
   2  -2 -12    4.12    0.44
   3  -2   0    4.32    0.35
  -3   2   0    4.79    0.31
   3  -2   0    5.01    0.64
  -3   2   0    4.73    0.38
   3   2   0    4.61    0.30
   3   2   0    4.92    0.51
  -3  -2   0    4.65    0.33
  -3   2   0    4.91    0.30
   3   2   0    4.76    0.31
  -3  -2   0    4.52    0.32
  -3   2   0    4.00    0.35
  -3   2   0    4.64    0.36
   3   2   0    4.78    0.31
   3  -2   0    4.45    0.39
   3   2   0    3.60    0.47
   3   2   0    4.80    0.27
  -3  -2   0    4.71    0.54
  -3  -2   0    4.42    0.27
   3  -2   0    4.30    0.36
  -3   2   0    4.25    0.59
  -3  -2   0    5.04    0.31
  -3  -2   0    4.33    0.31
  -3   2   0    4.37    0.24
  -3  -2   0    4.46    0.35
   3   2   0    4.37    0.35
   3   2   0    5.18    0.34
   3  -2   0    4.06    0.31
   3   2  -1  107.26    4.32
   3  -2   1  117.16    4.44
  -3   2   1  104.31    4.38
  -3  -2  -1  104.35    4.29
   3   2   1  107.41    4.30
   3  -2  -1  104.33    4.38
  -3   2  -1  102.66    4.28
  -3  -2   1  100.69    4.29
   3   2  -2   18.21    0.85
  -3  -2  -2   16.21    0.88
  -3  -2  -2   17.65    0.84
   3   2  -2   17.37    0.82
   3  -2   2   18.13    0.87
   3  -2   2   16.52    0.91
  -3   2   2   16.88    0.85
  -3  -2  -2   17.33    0.82
  -3   2   2   17.86    0.96
   3  -2   2   19.02    0.99
  -3  -2  -2   15.99    0.85
   3   2  -2   16.80    0.73
  -3  -2  -2   16.83    0.83
  -3  -2  -2   17.49    0.83
  -3   2   2   17.14    0.85
   3  -2   2   16.39    0.77
  -3   2   2   15.88    0.84
   3  -2   2   17.63    1.10
   3   2  -2   17.30    1.18
   3   2  -2   16.70    0.83
  -3  -2  -2   17.71    1.12
   3  -2   2   16.40    0.70
   3   2  -2   15.52    0.88
   3   2  -2   19.79    1.14
  -3   2   2   16.00    0.96
   3  -2   2   16.97    0.80
   3  -2   2   17.50    0.89
   3  -2   2   16.35    0.84
   3   2   2   17.35    0.81
   3   2   2   18.84    1.11
  -3   2  -2   17.17    0.97
  -3  -2   2   15.85    0.89
   3  -2  -2   16.42    0.92
   3   2   2   18.35    0.88
   3   2   2   16.75    0.88
  -3   2  -2   17.29    0.80
  -3   2  -2   15.85    0.82
  -3   2  -2   16.96    0.91
   3  -2  -2   16.76    0.84
   3   2   2   18.43    0.80
  -3  -2   2   17.39    0.75
   3   2   2   16.66    0.81
  -3  -2   2   16.71    0.86
  -3  -2   2   15.93    1.21
   3   2   2   17.57    1.08
   3   2   2   18.18    0.83
   3  -2  -2   17.28    0.99
  -3   2  -2   16.98    0.88
  -3  -2   2   17.66    0.82
   3   2   2   16.54    0.82
  -3   2  -2   17.39    0.76
  -3   2  -2   16.77    0.82
   3  -2  -2   17.01    1.16
  -3   2  -2   17.82    1.13
  -3   2  -2   17.09    0.81
  -3  -2   2   19.04    0.88
   3  -2  -2   17.34    0.86
  -3  -2   2   16.97    0.80
  -3   2   3  135.02    5.53
  -3  -2  -3  134.18    5.39
   3  -2   3  132.09    5.28
   3   2  -3  132.13    5.43
   3  -2  -3  132.18    5.55
   3   2   3  136.13    5.38
  -3  -2   3  135.53    5.41
  -3   2  -3  133.50    5.24
   3  -2   4   42.72    1.97
   3   2  -4   38.43    1.93
  -3  -2  -4   41.83    1.80
  -3  -2  -4   41.79    2.01
   3  -2   4   41.03    1.96
   3  -2   4   47.10    1.84
   3   2  -4   43.92    2.23
  -3   2   4   46.75    2.40
   3   2  -4   43.23    1.95
   3  -2   4   47.42    1.84
  -3   2   4   43.26    2.05
   3   2  -4   42.76    2.33
  -3  -2  -4   48.86    2.33
   3  -2   4   43.02    1.70
   3  -2   4   41.00    1.75
   3   2  -4   41.78    1.83
   3  -2   4   41.50    1.85
  -3   2   4   41.80    1.83
  -3   2   4   41.69    2.06
  -3   2   4   42.15    2.65
  -3  -2  -4   41.92    1.92
   3  -2   4   41.78    1.95
  -3   2   4   41.95    1.89
  -3  -2  -4   44.35    1.96
   3  -2   4   41.98    1.87
   3  -2   4   43.25    1.92
   3  -2   4   43.11    1.81
  -3  -2  -4   44.36    1.88
  -3  -2  -4   38.21    2.11
  -3  -2  -4   43.89    1.84
   3   2  -4   43.30    1.77
  -3   2   4   42.40    1.96
  -3  -2  -4   40.94    1.91
  -3  -2   4   41.92    1.82
   3  -2  -4   42.84    2.00
  -3   2  -4   42.24    1.73
   3   2   4   36.00    2.50
  -3   2  -4   43.13    1.92
   3   2   4   41.34    1.80
   3   2   4   41.50    1.99
  -3   2  -4   42.98    1.93
  -3  -2   4   42.42    1.93
  -3   2  -4   41.35    1.70
  -3   2  -4   45.59    1.83
  -3  -2   4   47.14    2.49
   3   2   4   42.94    1.82
  -3  -2   4   44.00    1.90
  -3   2  -4   40.81    1.97
   3  -2  -4   41.06    2.09
   3   2   4   43.80    1.81
   3   2   4   41.13    1.90
   3  -2  -4   45.33    2.73
   3   2   4   41.14    1.88
   3   2   4   41.69    1.85
  -3   2  -4   43.23    1.91
   3  -2  -4   43.95    2.34
  -3  -2   4   43.50    1.91
   3  -2  -4   41.09    1.89
   3   2   4   41.75    1.89
  -3   2  -4   43.18    1.96
   3  -2  -4   43.95    1.80
   3  -2  -4   43.26    1.78
  -3   2  -4   43.71    1.96
  -3  -2   4   43.95    1.90
  -3  -2  -5   66.85    2.87
  -3  -2  -5   67.19    2.89
   3   2  -5   63.69    2.87
   3   2  -5   66.49    2.82
  -3  -2  -5   65.75    2.73
   3  -2   5   66.26    2.82
  -3   2   5   68.18    2.88
   3   2  -5   66.59    2.93
   3  -2   5   66.71    2.84
   3   2  -5   70.34    3.22
  -3   2   5   65.45    2.80
   3  -2   5   66.44    2.81
  -3  -2  -5   64.69    2.83
  -3   2   5   65.91    2.97
  -3   2   5   64.64    3.00
   3  -2   5   66.55    2.91
   3  -2   5   69.93    2.90
   3   2  -5   67.04    2.77
   3  -2   5   67.71    2.77
  -3   2   5   66.72    2.93
   3   2  -5   65.78    2.88
  -3  -2  -5   69.42    2.93
  -3   2   5   67.65    2.72
   3   2  -5   67.00    3.30
   3  -2   5   67.07    2.93
  -3  -2  -5   64.76    2.69
   3   2   5   65.95    2.94
  -3   2  -5   64.41    2.87
   3   2   5   65.86    2.84
   3   2   5   67.88    2.82
   3  -2  -5   65.96    2.72
   3   2   5   63.91    2.83
   3   2   5   60.99    3.02
  -3  -2   5   65.05    2.84
  -3  -2   5   64.55    2.80
   3   2   5   60.71    2.78
   3   2   5   62.06    2.78
   3  -2  -5   70.94    3.41
   3  -2  -5   62.17    3.01
  -3   2  -5   66.59    2.89
  -3  -2   5   68.51    2.85
  -3   2  -5   64.16    2.94
   3  -2  -5   63.27    2.91
   3   2   5   64.71    2.71
  -3  -2   5   68.41    2.69
   3   2   5   67.68    2.70
  -3  -2   5   65.47    2.72
   3  -2  -5   65.92    2.68
  -3   2  -5   67.90    2.92
   3   2   5   72.72    3.11
   3   2   5   65.07    2.70
   3  -2  -5   64.65    2.92
  -3  -2   5   60.18    3.42
  -3  -2   5   64.06    2.84
   3  -2   6    1.93    0.29
   3   2  -6    1.56    0.28
  -3  -2  -6    1.93    0.29
  -3   2   6    1.40    0.17
   3   2  -6    1.66    0.38
  -3   2   6    1.48    0.16
   3   2  -6    1.65    0.33
   3  -2   6    1.12    0.19
  -3   2   6    1.60    0.55
  -3  -2  -6    1.73    0.33
   3  -2   6    1.19    0.27
  -3  -2  -6    1.79    0.41
  -3   2   6    1.37    0.34
  -3   2   6    0.86    0.37
   3   2  -6    1.55    0.64
  -3  -2  -6    1.27    0.17
  -3   2   6    1.49    0.32
   3  -2   6    1.63    0.23
  -3   2   6    1.74    0.35
   3   2  -6    1.30    0.19
   3  -2   6    1.40    0.23
  -3   2   6    1.68    0.26
  -3  -2  -6    1.85    0.24
  -3   2   6    1.41    0.21
   3   2  -6    1.29    0.18
  -3  -2  -6    1.13    0.15
   3   2  -6    1.31    0.30
  -3  -2  -6    1.56    0.30
   3  -2  -6    0.73    0.43
  -3  -2   6    1.80    0.26
   3  -2  -6    1.36    0.19
  -3  -2   6    1.77    0.19
  -3  -2   6    1.41    0.18
   3  -2  -6    1.57    0.31
  -3   2  -6    1.15    0.30
   3  -2  -6    1.05    0.15
   3   2   6    1.76    0.32
  -3  -2   6    1.61    0.26
   3   2   6    1.46    0.22
   3   2   6    1.69    0.25
  -3  -2   6    1.74    0.53
   3   2   6    1.09    0.23
  -3   2  -6    1.60    0.32
   3   2   6    1.67    0.19
   3   2   6    1.47    0.23
   3   2   6    1.42    0.17
  -3  -2   6    1.46    0.23
  -3   2  -6    1.80    0.36
   3   2   6    1.47    0.32
  -3  -2   6    2.03    0.38
  -3  -2   6    1.06    0.25
   3   2   6    1.45    0.16
   3  -2  -6    1.16    0.23
   3  -2  -6    0.80    0.38
  -3   2  -6    1.77    0.34
   3   2   6    1.14    0.32
   3   2   6    1.81    0.33
   3  -2  -6    1.77    0.39
  -3  -2   6    1.62    0.22
   3  -2   7   26.37    1.36
   3   2  -7   27.26    1.23
  -3   2   7   25.31    1.14
   3   2  -7   25.40    1.58
  -3   2   7   23.30    1.96
   3  -2   7   26.22    1.43
  -3   2   7   30.33    1.91
  -3   2   7   23.96    1.13
  -3  -2  -7   25.34    1.27
   3  -2   7   24.85    1.33
   3   2  -7   25.17    1.20
   3  -2   7   27.17    1.33
  -3   2   7   24.20    1.44
   3   2  -7   25.51    1.37
   3   2  -7   25.04    1.69
  -3   2   7   24.41    1.25
   3  -2   7   23.80    1.29
  -3  -2  -7   26.13    1.43
  -3  -2  -7   25.16    1.44
  -3  -2  -7   25.30    1.14
  -3   2   7   24.94    1.44
   3  -2   7   24.71    1.34
  -3  -2  -7   26.67    1.71
  -3   2   7   23.48    1.37
  -3  -2  -7   25.40    1.35
   3  -2   7   24.91    1.40
   3   2  -7   26.00    1.41
  -3   2   7   26.06    1.45
  -3   2   7   22.40    1.26
   3   2   7   24.76    1.17
  -3  -2   7   26.64    1.34
   3  -2  -7   25.11    1.24
  -3  -2   7   25.94    1.28
  -3  -2   7   25.85    1.37
   3   2   7   25.77    1.52
   3  -2  -7   23.97    1.27
   3  -2  -7   25.34    1.50
  -3   2  -7   24.08    1.45
  -3  -2   7   25.69    1.41
   3   2   7   23.31    1.41
  -3   2  -7   26.13    1.44
   3   2   7   27.47    1.18
   3   2   7   25.01    1.33
   3   2   7   24.48    1.45
   3   2   7   27.52    1.13
  -3   2  -7   24.37    1.38
  -3   2  -7   23.38    1.38
   3   2   7   26.45    1.33
   3   2   7   25.18    1.31
   3   2   7   23.48    1.30
  -3  -2   7   22.71    1.36
  -3  -2   7   25.95    2.16
  -3  -2   7   26.29    1.22
  -3  -2   7   24.95    1.18
   3   2   7   24.87    1.47
   3  -2  -7   25.11    1.16
  -3  -2   7   23.35    1.30
   3   2   7   26.30    1.45
   3  -2   8    9.08    0.69
   3   2  -8    9.01    0.58
  -3   2   8    8.78    0.78
   3  -2   8    9.74    0.67
  -3   2   8    9.28    0.63
  -3  -2  -8    8.84    0.69
  -3  -2  -8   10.50    0.81
  -3   2   8    8.52    0.76
  -3  -2  -8   10.82    0.85
  -3  -2  -8    9.12    0.80
   3   2  -8    9.12    0.84
   3   2  -8   10.22    0.74
   3  -2   8    8.94    0.75
  -3   2   8    9.10    0.50
   3  -2   8    8.44    0.66
  -3   2   8   10.91    1.24
   3   2  -8    9.19    0.58
  -3  -2  -8    9.09    0.52
  -3   2   8    8.70    0.66
  -3  -2  -8    9.80    0.64
   3   2  -8   10.50    0.77
   3   2  -8    8.63    0.91
  -3   2   8    9.71    0.53
  -3   2   8   11.15    0.81
   3  -2  -8    9.07    1.20
  -3   2  -8    9.25    0.77
  -3  -2   8   11.61    0.73
   3   2   8    9.11    0.48
  -3  -2   8    8.74    0.60
   3  -2  -8   10.49    0.57
  -3  -2   8    9.35    0.56
   3   2   8   10.34    0.55
  -3  -2   8   10.24    0.87
  -3  -2   8    9.21    0.67
   3   2   8    9.52    0.55
   3  -2  -8    9.84    0.73
   3   2   8    8.71    0.75
  -3  -2   8    8.71    0.62
   3  -2  -8    9.14    0.99
   3   2   8    9.82    0.64
  -3  -2   8    9.35    0.73
   3   2   8    9.28    0.71
   3   2   8   10.81    0.87
  -3   2  -8    9.15    0.74
   3   2   8    9.65    0.69
   3   2   8    9.98    0.72
   3  -2  -8   10.65    0.88
   3  -2  -8    7.61    0.60
  -3  -2   8    9.69    1.08
  -3   2  -8    8.47    0.76
   3  -2  -8    8.60    0.61
  -3  -2   8    9.92    0.78
   3   2   8    8.82    0.66
   3   2  -9   32.87    1.95
  -3   2   9   39.45    2.53
  -3  -2  -9   30.51    1.70
  -3   2   9   35.19    2.24
  -3   2   9   31.34    1.57
   3  -2   9   33.34    1.65
  -3   2   9   32.00    1.85
   3  -2   9   32.45    1.70
  -3   2   9   33.49    1.51
   3   2  -9   34.70    2.06
  -3   2   9   33.43    1.85
  -3   2   9   30.56    1.67
  -3  -2  -9   33.71    1.87
   3   2  -9   31.94    1.51
  -3  -2  -9   31.49    1.81
  -3  -2  -9   33.16    1.57
  -3  -2  -9   31.41    1.43
   3  -2   9   30.35    1.67
   3   2  -9   31.00    1.67
   3   2  -9   32.80    1.79
  -3  -2  -9   33.62    2.10
   3   2   9   35.20    1.81
  -3  -2   9   32.76    2.23
  -3  -2   9   31.35    1.61
  -3   2  -9   34.57    1.89
   3   2   9   33.49    1.45
   3  -2  -9   33.74    2.53
   3   2   9   33.38    1.65
   3   2   9   33.75    1.56
   3  -2  -9   36.12    2.23
  -3   2  -9   30.39    1.75
   3   2   9   32.31    1.34
   3  -2  -9   35.14    2.14
  -3  -2   9   33.55    1.66
  -3  -2   9   33.39    1.49
  -3  -2   9   33.49    1.64
  -3  -2   9   30.16    1.73
  -3   2  -9   33.27    1.84
  -3  -2   9   37.56    1.99
   3  -2  -9   33.30    1.49
   3  -2  -9   31.53    1.60
   3   2   9   32.79    1.67
   3   2   9   33.35    1.80
  -3  -2   9   31.30    1.58
   3   2   9   30.58    1.66
   3  -2  10   10.76    0.82
  -3   2  10   12.23    1.18
   3  -2  10    9.52    0.75
  -3  -2 -10   10.97    0.86
  -3  -2 -10   10.67    0.82
  -3  -2 -10   10.18    1.01
  -3   2  10    8.91    0.86
  -3  -2 -10   10.47    0.93
  -3   2  10   10.16    0.84
   3  -2  10   12.53    0.80
  -3   2  10   10.81    0.91
  -3   2  10   11.19    0.71
   3   2 -10   11.76    1.09
   3   2 -10   10.38    0.63
   3   2 -10   11.70    0.91
  -3  -2 -10   11.15    0.87
   3   2  10   10.89    0.80
  -3  -2  10    9.84    0.73
   3   2  10   11.28    0.69
  -3  -2  10   11.24    0.78
  -3  -2  10   11.70    0.89
   3  -2 -10    9.94    0.77
   3  -2 -10    9.01    1.02
   3   2  10   11.74    0.86
  -3  -2  10   10.73    1.10
  -3  -2  10   10.10    0.73
   3  -2 -10   11.35    0.76
   3  -2 -10   10.52    0.62
  -3  -2  10   10.90    0.73
   3   2  10   10.69    0.80
   3   2  10   10.83    0.57
   3  -2 -10   10.67    1.30
   3   2  10   10.88    0.78
  -3  -2  10   11.24    0.63
   3   2  10   10.46    0.57
   3   2  10   11.88    0.79
  -3  -2  10   12.02    0.98
  -3  -2 -11   22.54    1.35
   3  -2  11   21.87    1.23
   3   2 -11   22.66    1.42
  -3   2  11   19.17    1.36
   3   2 -11   22.23    1.06
  -3   2  11   21.28    1.14
   3  -2  11   21.17    1.33
  -3   2  11   20.89    1.45
  -3  -2 -11   21.74    1.01
  -3   2  11   22.70    1.51
  -3   2  11   19.88    1.29
  -3  -2 -11   21.73    1.25
  -3  -2 -11   20.81    1.39
   3   2 -11   23.33    1.46
  -3  -2 -11   20.20    1.45
   3  -2  11   22.19    1.23
  -3   2  11   21.97    1.69
  -3  -2  11   21.25    1.38
   3   2  11   21.91    1.10
   3   2  11   22.02    1.21
   3   2  11   23.33    1.22
   3   2  11   21.46    0.94
  -3  -2  11   21.04    1.04
   3  -2 -11   20.04    1.04
   3   2  11   23.08    1.48
   3  -2 -11   21.95    1.23
   3   2  11   20.79    0.94
   3  -2 -11   22.31    1.92
  -3  -2  11   20.69    1.17
   3  -2 -11   19.81    1.23
   3   2  11   20.90    1.14
   3   2  11   23.18    1.30
   3   2 -12    0.39    0.21
  -3   2  12    0.31    0.28
  -3   2  12    0.04    0.42
   3  -2  12    0.70    0.22
  -3   2  12    0.54    0.30
  -3   2  12    0.68    0.25
   3   2 -12    0.80    0.30
   3  -2  12    0.56    0.25
   3   2 -12    0.34    0.25
   3  -2  12    0.27    0.16
   3   2 -12    0.70    0.14
   3   2  12    0.29    0.19
  -3  -2  12    0.29    0.15
   3  -2 -12    0.45    0.34
   3   2  12    0.62    0.22
  -3  -2  12    0.64    0.23
  -3  -2  12    0.67    0.17
  -3  -2  12    0.50    0.12
   3  -2 -12    0.69    0.23
   3   2  12    0.59    0.23
  -3  -2  12    0.68    0.20
  -3  -2  12    0.15    0.22
   3  -2 -12    0.15    0.13
  -3  -2  12    0.43    0.32
   3   2  12    0.47    0.26
   4   2   0   31.45    1.44
  -4   2   0   30.93    1.49
  -4  -2   0   29.90    1.48
  -4   2   0   31.88    1.39
  -4  -2   0   35.55    1.83
   4   2   0   30.15    1.49
   4  -2   0   30.41    1.31
  -4   2   0   29.84    1.51
  -4   2   0   29.85    1.49
   4   2   0   35.31    1.88
   4   2   0   31.58    1.33
  -4  -2   0   32.55    1.44
  -4  -2   0   32.28    1.35
   4  -2   0   31.74    1.41
   4   2   0   30.97    1.39
  -4  -2   0   30.01    1.45
  -4   2   0   31.37    1.28
  -4  -2   0   31.22    1.40
   4   2   0   28.91    1.40
  -4  -2   0   32.40    1.41
   4  -2   0   31.47    1.50
  -4   2   0   30.29    1.37
   4  -2   0   33.30    1.49
   4   2   0   33.28    1.40
   4   2  -1    0.55    0.16
  -4   2   1    0.28    0.10
  -4   2   1    0.43    0.10
  -4   2   1    0.44    0.16
   4   2  -1    0.37    0.12
  -4  -2  -1    0.35    0.11
   4   2  -1    0.65    0.13
  -4  -2  -1    0.76    0.19
   4   2  -1    0.53    0.11
   4   2  -1    0.40    0.13
   4   2  -1    0.67    0.28
  -4  -2  -1    0.37    0.11
  -4   2   1    0.50    0.16
   4  -2   1    0.41    0.20
  -4   2   1    0.07    0.14
   4  -2   1    0.71    0.19
   4   2  -1    0.42    0.11
  -4  -2  -1    0.29    0.12
  -4  -2  -1    0.75    0.29
  -4   2   1    0.39    0.10
   4  -2   1    0.51    0.14
  -4  -2  -1    0.37    0.11
   4  -2   1    0.60    0.28
   4  -2   1    0.39    0.11
   4  -2   1    0.98    0.22
  -4  -2  -1    0.62    0.24
  -4  -2  -1    0.48    0.14
  -4   2   1    0.50    0.16
   4  -2   1    0.41    0.05
   4  -2   1    0.41    0.12
  -4   2  -1    0.57    0.15
  -4  -2   1    0.41    0.14
   4   2   1    0.46    0.12
   4   2   1    0.62    0.17
   4  -2  -1    0.46    0.13
  -4   2  -1    0.43    0.13
  -4   2  -1    0.46    0.20
  -4   2  -1    0.27    0.11
   4  -2  -1    0.53    0.30
   4   2   1    0.36    0.19
  -4  -2   1    0.57    0.11
  -4  -2   1    0.34    0.12
   4   2   1    0.40    0.13
  -4   2  -1    0.22    0.08
   4   2   1    0.46    0.10
   4   2   1    0.60    0.13
  -4  -2   1    0.56    0.25
  -4   2  -1    0.21    0.21
  -4  -2   1    0.14    0.17
   4  -2  -1    0.40    0.22
  -4   2  -1    0.28    0.14
   4  -2  -1    0.43    0.15
  -4   2  -1    0.33    0.04
   4   2   1    0.11    0.14
   4   2   1    0.36    0.12
  -4  -2   1    0.50    0.16
  -4  -2   1    0.31    0.11
  -4  -2   1    0.36    0.10
   4  -2  -1    0.32    0.13
   4  -2  -1    0.47    0.16
   4  -2   2    7.86    0.63
  -4  -2  -2    8.35    0.51
   4  -2   2    8.03    0.68
   4   2  -2    7.45    0.57
   4   2  -2    8.61    0.60
  -4   2   2    7.20    0.49
  -4   2   2    7.06    0.58
  -4  -2  -2    7.05    0.50
   4   2  -2    8.26    0.42
  -4  -2  -2    6.33    0.70
  -4   2   2    6.63    0.90
   4  -2   2    8.50    0.54
   4   2  -2   10.34    0.93
   4  -2   2    7.68    0.51
   4  -2   2    7.51    0.51
  -4  -2  -2    8.03    0.49
  -4   2   2    8.55    0.63
  -4  -2  -2    7.56    0.53
  -4  -2  -2    8.34    0.54
  -4   2   2    9.02    0.56
  -4  -2  -2    8.24    0.48
   4  -2   2    7.93    0.45
  -4   2   2    8.68    0.50
   4  -2   2    8.60    0.55
   4   2  -2    8.47    0.49
   4   2  -2    7.69    0.48
   4  -2   2    8.30    0.34
   4   2  -2    8.74    0.52
   4  -2   2    8.84    0.76
  -4  -2  -2    7.82    0.73
  -4  -2  -2    8.23    0.49
  -4  -2   2    8.88    0.50
  -4   2  -2    8.25    0.47
  -4  -2   2    8.32    0.57
   4  -2  -2    7.91    0.97
  -4   2  -2    8.62    0.59
   4   2   2    7.36    0.51
  -4   2  -2    6.91    0.49
  -4   2  -2    8.26    0.45
  -4   2  -2    8.59    0.46
   4  -2  -2    8.01    0.64
  -4  -2   2    8.26    0.43
  -4  -2   2    7.85    0.53
  -4  -2   2    7.25    0.51
   4   2   2    7.45    0.50
   4   2   2    7.68    0.45
   4   2   2    7.59    0.47
   4  -2  -2    7.72    0.52
   4   2   2    8.12    0.54
  -4   2  -2    8.51    0.67
  -4   2  -2    7.75    0.79
   4  -2  -2    7.73    0.51
  -4  -2   2    8.45    0.52
  -4   2  -2    8.01    0.54
   4  -2  -2    8.51    0.59
  -4   2  -2    7.89    0.50
   4  -2   3   13.93    0.88
  -4   2   3   15.28    0.94
   4  -2   3   14.67    0.73
   4   2  -3   15.06    0.81
   4   2  -3   16.02    0.92
  -4   2   3   13.78    1.37
   4  -2   3   14.85    0.80
  -4  -2  -3   14.91    0.80
  -4  -2  -3   14.78    0.81
   4   2  -3   14.48    0.62
  -4  -2  -3   16.34    0.88
  -4   2   3   16.16    0.98
   4  -2   3   15.40    0.72
  -4   2   3   14.08    0.81
   4  -2   3   15.37    0.86
  -4  -2  -3   15.03    0.77
  -4   2   3   15.61    0.82
   4  -2   3   16.42    0.96
   4   2  -3   14.58    0.65
   4   2  -3   16.82    1.28
  -4   2   3   15.68    0.84
   4  -2   3   15.96    0.86
   4   2  -3   15.34    1.12
   4   2  -3   13.12    0.80
   4  -2   3   14.00    0.84
   4   2  -3   15.18    0.78
  -4  -2  -3   14.46    0.84
   4  -2   3   16.40    1.05
  -4  -2  -3   14.48    0.78
  -4  -2  -3   14.60    0.81
  -4  -2   3   14.24    0.77
   4  -2  -3   16.60    0.93
   4   2   3   15.54    0.76
  -4  -2   3   13.60    0.81
   4  -2  -3   14.81    0.80
   4   2   3   14.43    0.75
  -4   2  -3   14.58    0.88
   4   2   3   15.29    0.85
   4   2   3   15.54    0.88
   4   2   3   12.84    0.76
  -4   2  -3   15.27    1.10
  -4   2  -3   14.93    0.74
  -4  -2   3   15.45    0.78
   4   2   3   15.60    0.85
  -4   2  -3   16.59    0.95
  -4  -2   3   15.18    0.86
  -4  -2   3   14.92    0.88
  -4   2  -3   14.41    0.87
   4   2   3   14.85    0.75
  -4   2  -3   16.59    0.80
   4   2   3   16.16    1.07
   4  -2  -3   14.63    0.82
  -4  -2   3   17.28    1.34
   4  -2  -3   16.83    1.22
  -4   2  -3   14.73    0.76
   4   2   3   15.37    1.06
  -4   2  -3   15.07    0.76
   4  -2  -3   13.24    1.36
   4  -2  -3   15.55    0.73
  -4   2  -3   15.12    0.80
   4  -2  -3   15.61    0.99
   4   2   3   15.58    0.80
  -4  -2  -4    1.24    0.19
   4  -2   4    1.17    0.17
  -4  -2  -4    1.28    0.25
   4   2  -4    1.06    0.26
   4   2  -4    1.11    0.16
   4  -2   4    1.06    0.12
   4   2  -4    1.39    0.22
   4   2  -4    1.03    0.39
  -4  -2  -4    1.07    0.24
  -4   2   4    1.11    0.18
   4  -2   4    1.18    0.27
   4  -2   4    1.23    0.17
  -4  -2  -4    1.41    0.22
  -4  -2  -4    0.90    0.32
  -4   2   4    0.78    0.20
  -4   2   4    1.03    0.20
  -4   2   4    1.30    0.30
   4   2  -4    1.00    0.34
  -4   2   4    1.29    0.26
   4  -2   4    1.09    0.24
  -4   2   4    1.37    0.53
   4  -2   4    1.20    0.21
  -4  -2  -4    1.27    0.18
  -4  -2  -4    1.20    0.16
   4  -2   4    1.08    0.26
   4  -2   4    1.11    0.12
  -4  -2  -4    1.35    0.31
   4  -2   4    1.25    0.23
  -4  -2  -4    1.15    0.22
   4   2  -4    1.10    0.21
   4  -2   4    1.35    0.26
   4  -2  -4    0.70    0.18
  -4   2  -4    1.13    0.26
   4  -2  -4    0.89    0.45
  -4  -2   4    1.17    0.19
   4   2   4    1.09    0.26
  -4  -2   4    1.25    0.32
  -4   2  -4    1.21    0.24
   4  -2  -4    0.63    0.28
  -4   2  -4    1.25    0.23
   4  -2  -4    1.35    0.29
   4   2   4    0.87    0.14
   4   2   4    1.09    0.17
   4   2   4    1.02    0.22
  -4   2  -4    1.16    0.11
  -4  -2   4    1.24    0.20
   4   2   4    1.01    0.30
   4  -2  -4    1.01    0.25
[truncated: 1,767,385 more chars]
