# Supplementary material for: Ultraselective sequestration of Li+ and Mg2+ from brines via a reusable polyoxoniobate-based ion sponge
Source: Sci Adv. 2025 Dec 5;11(49):eadz7696. doi: 10.1126/sciadv.adz7696 (PMC12680045; doi:10.1126/sciadv.adz7696)
Supplement: Supplementary file 3 — Data S1 to S4 [file sciadv.adz7696_data_s1_to_s4.zip › adz7696_data_s4.cif]

data_Native_Nb
_audit_creation_date               2024-05-20
_audit_creation_method
;
Olex2 1.5-alpha
(compiled 2024.02.16 svn.r378c4104 for OlexSys, GUI svn.r6928)
;
_shelx_SHELXL_version_number       '2018/3'
_audit_contact_author_address      ?
_audit_contact_author_email        ?
_audit_contact_author_name         ''
_audit_contact_author_phone        ?
_publ_contact_author_id_orcid      ?
_publ_section_references
;
Dolomanov, O.V., Bourhis, L.J., Gildea, R.J, Howard, J.A.K. & Puschmann, H.
 (2009), J. Appl. Cryst. 42, 339-341.

Sheldrick, G.M. (2008). Acta Cryst. A64, 112-122.
;
_chemical_name_common              ?
_chemical_name_systematic          ?
_chemical_formula_moiety           'H13.829 K7.975 Nb6 O35.436'
_chemical_formula_sum              'H13.83 K7.97 Nb6 O35.44'
_chemical_formula_weight           1450.18
_chemical_melting_point            ?
loop_
  _atom_type_symbol
  _atom_type_description
  _atom_type_scat_dispersion_real
  _atom_type_scat_dispersion_imag
  _atom_type_scat_source
 'H' 'H' 0.0000 0.0000 'International Tables Vol C Tables 4.2.6.8 and 6.1.1.4'
 'K' 'K' 0.2009 0.2494 'International Tables Vol C Tables 4.2.6.8 and 6.1.1.4'
 'Nb' 'Nb' -2.0727 0.6215
 'International Tables Vol C Tables 4.2.6.8 and 6.1.1.4'
 'O' 'O' 0.0106 0.0060 'International Tables Vol C Tables 4.2.6.8 and 6.1.1.4'

_shelx_space_group_comment
;
The symmetry employed for this shelxl refinement is uniquely defined
by the following loop, which should always be used as a source of
symmetry information in preference to the above space-group names.
They are only intended as comments.
;
_space_group_crystal_system        'monoclinic'
_space_group_IT_number             14
_space_group_name_H-M_alt          'P 1 21/c 1'
_space_group_name_Hall             '-P 2ybc'
loop_
  _space_group_symop_operation_xyz
 'x, y, z'
 '-x, y+1/2, -z+1/2'
 '-x, -y, -z'
 'x, -y-1/2, z-1/2'

_cell_length_a                     8.9534(14)
_cell_length_b                     11.744(2)
_cell_length_c                     17.927(3)
_cell_angle_alpha                  90
_cell_angle_beta                   97.973(6)
_cell_angle_gamma                  90
_cell_volume                       1866.8(5)
_cell_formula_units_Z              2
_cell_measurement_reflns_used      8867
_cell_measurement_temperature      100.00
_cell_measurement_theta_max        27.11
_cell_measurement_theta_min        2.88
_shelx_estimated_absorpt_T_max     0.769
_shelx_estimated_absorpt_T_min     0.607
_exptl_absorpt_coefficient_mu      2.776
_exptl_absorpt_correction_T_max    0.2441
_exptl_absorpt_correction_T_min    0.2068
_exptl_absorpt_correction_type     multi-scan
_exptl_absorpt_process_details
;
SADABS-2016/2 (Bruker,2016/2) was used for absorption correction.
wR2(int) was 0.1285 before and 0.0869 after correction.
The Ratio of minimum to maximum transmission is 0.8472.
The \l/2 correction factor is Not present.
;
_exptl_absorpt_special_details     ?
_exptl_crystal_colour              colourless
_exptl_crystal_colour_primary      colourless
_exptl_crystal_density_diffrn      2.580
_exptl_crystal_density_meas        ?
_exptl_crystal_density_method      ?
_exptl_crystal_description         block
_exptl_crystal_F_000               1390
_exptl_crystal_size_max            0.2
_exptl_crystal_size_mid            0.15
_exptl_crystal_size_min            0.1
_exptl_transmission_factor_max     ?
_exptl_transmission_factor_min     ?
_diffrn_reflns_av_R_equivalents    0.0689
_diffrn_reflns_av_unetI/netI       0.0213
_diffrn_reflns_Laue_measured_fraction_full  1.000
_diffrn_reflns_Laue_measured_fraction_max  0.999
_diffrn_reflns_limit_h_max         11
_diffrn_reflns_limit_h_min         -11
_diffrn_reflns_limit_k_max         14
_diffrn_reflns_limit_k_min         -14
_diffrn_reflns_limit_l_max         22
_diffrn_reflns_limit_l_min         -22
_diffrn_reflns_number              79121
_diffrn_reflns_point_group_measured_fraction_full  1.000
_diffrn_reflns_point_group_measured_fraction_max  0.999
_diffrn_reflns_theta_full          25.242
_diffrn_reflns_theta_max           26.395
_diffrn_reflns_theta_min           2.079
_diffrn_ambient_temperature        100.00
_diffrn_detector_area_resol_mean   ?
_diffrn_measured_fraction_theta_full  1.000
_diffrn_measured_fraction_theta_max  0.999
_diffrn_measurement_device_type    'Bruker APEX-II CCD'
_diffrn_measurement_method         '\f and \w scans'
_diffrn_radiation_type             MoK\a
_diffrn_radiation_wavelength       0.71073
_diffrn_source                     ?
_reflns_Friedel_coverage           0.000
_reflns_Friedel_fraction_full      .
_reflns_Friedel_fraction_max       .
_reflns_number_gt                  3327
_reflns_number_total               3827
_reflns_special_details
;
 Reflections were merged by SHELXL according to the crystal
 class for the calculation of statistics and refinement.
 
 _reflns_Friedel_fraction is defined as the number of unique
 Friedel pairs measured divided by the number that would be
 possible theoretically, ignoring centric projections and
 systematic absences.
;
_reflns_threshold_expression       'I > 2\s(I)'
_computing_cell_refinement         'SAINT V8.40A (Bruker, 2019)'
_computing_data_collection         ?
_computing_data_reduction          'SAINT V8.40A (Bruker, 2019)'
_computing_molecular_graphics      'Olex2 1.5-alpha (Dolomanov et al., 2009)'
_computing_publication_material    'Olex2 1.5-alpha (Dolomanov et al., 2009)'
_computing_structure_refinement    'XL  (Sheldrick, 2008)'
_computing_structure_solution     
 'olex2.solve 1.5-alpha (Bourhis et al., 2015)'
_refine_diff_density_max           1.104
_refine_diff_density_min           -1.173
_refine_diff_density_rms           0.250
_refine_ls_extinction_coef         .
_refine_ls_extinction_method       none
_refine_ls_goodness_of_fit_ref     1.374
_refine_ls_hydrogen_treatment      mixed
_refine_ls_matrix_type             full
_refine_ls_number_parameters       265
_refine_ls_number_reflns           3827
_refine_ls_number_restraints       334
_refine_ls_R_factor_all            0.0565
_refine_ls_R_factor_gt             0.0448
_refine_ls_restrained_S_all        1.328
_refine_ls_shift/su_max            0.001
_refine_ls_shift/su_mean           0.000
_refine_ls_structure_factor_coef   Fsqd
_refine_ls_weighting_details      
 'w=1/[\s^2^(Fo^2^)+25.5950P] where P=(Fo^2^+2Fc^2^)/3'
_refine_ls_weighting_scheme        calc
_refine_ls_wR_factor_gt            0.0927
_refine_ls_wR_factor_ref           0.1036
_refine_special_details            ?
_olex2_refinement_description
;
1. Fixed Uiso
 At 1.5 times of:
  All O(H) groups, All O(H,H) groups
2. Restrained distances
 O14-H14A = O14-H14B = O11-H11 = O15-H15 = O18-H18 = O13-H13 = O16-H16
 0.85 with sigma of 0.001
3. Uiso/Uaniso restraints and constraints
Uanis(K5A) = Uanis(K5B)
Uanis(O18) = Uanis(O19)
4. Rigid body (RIGU) restrains
 All non-hydrogen atoms
 with sigma for 1-2 distances of 0.002 and sigma for 1-3 distances of 0.002
5. Others
 Sof(K5B)=Sof(O19)=1-FVAR(1)
 Sof(K5A)=Sof(O18)=Sof(H18)=FVAR(1)
6.a Free rotating group:
 O14(H14A,H14B)
;
_atom_sites_solution_hydrogens     difmap
_atom_sites_solution_primary       ?
_atom_sites_solution_secondary     ?
loop_
  _atom_site_label
  _atom_site_type_symbol
  _atom_site_fract_x
  _atom_site_fract_y
  _atom_site_fract_z
  _atom_site_U_iso_or_equiv
  _atom_site_adp_type
  _atom_site_occupancy
  _atom_site_site_symmetry_order
  _atom_site_calc_flag
  _atom_site_refinement_flags_posn
  _atom_site_refinement_flags_adp
  _atom_site_refinement_flags_occupancy
  _atom_site_disorder_assembly
  _atom_site_disorder_group
 Nb1 Nb 0.64908(6) 0.15032(5) 0.46301(3) 0.01084(13) Uani 1 1 d . . . . .
 Nb2 Nb 0.68376(6) -0.03707(5) 0.60495(3) 0.01098(14) Uani 1 1 d . . . . .
 Nb3 Nb 0.38053(6) 0.12875(5) 0.57427(3) 0.01068(13) Uani 1 1 d . . . . .
 K2 K 1.000000 0.000000 0.500000 0.0165(4) Uani 1 2 d S . P . .
 K1 K 0.9728(5) 0.4546(3) 0.5289(3) 0.0441(15) Uani 0.488(8) 1 d . . . A .
 K3 K 0.6370(2) 0.61322(13) 0.56343(8) 0.0263(3) Uani 1 1 d . . . . .
 K4 K 0.60118(17) 0.43835(12) 0.75461(8) 0.0195(3) Uani 1 1 d . . . . .
 O1 O 0.500000 0.000000 0.500000 0.0125(10) Uani 1 2 d S . P . .
 O2 O 0.7738(5) 0.0936(4) 0.5569(2) 0.0128(8) Uani 1 1 d . . . . .
 O3 O 0.5497(5) 0.0730(4) 0.6479(2) 0.0148(8) Uani 1 1 d . . . . .
 O4 O 0.5207(5) 0.2304(4) 0.5300(2) 0.0140(8) Uani 1 1 d . . . . .
 O5 O 0.7247(5) 0.0189(4) 0.4096(2) 0.0128(8) Uani 1 1 d . . . . .
 O6 O 0.4718(5) 0.1557(4) 0.3832(2) 0.0131(8) Uani 1 1 d . . . . .
 O7 O 0.7629(5) 0.2635(4) 0.4350(3) 0.0173(9) Uani 1 1 d . . . . .
 O8 O 0.8222(5) -0.0708(4) 0.6831(2) 0.0145(9) Uani 1 1 d . . . . .
 O9 O 0.2830(5) 0.2202(4) 0.6320(3) 0.0165(9) Uani 1 1 d . . . . .
 O10 O 0.2466(5) 0.1348(4) 0.4751(2) 0.0127(8) Uani 1 1 d . . . . .
 O11 O 0.3070(6) 0.4301(4) 0.6874(3) 0.0257(11) Uani 1 1 d D . . . .
 H11 H 0.280(8) 0.3609(18) 0.681(5) 0.039 Uiso 1 1 d D U . . .
 O12 O 0.6425(5) 0.6737(4) 0.7108(2) 0.0179(9) Uani 1 1 d . . . . .
 O13 O 0.6876(6) 0.3925(4) 0.6162(3) 0.0225(10) Uani 1 1 d D . . . .
 H13 H 0.761(4) 0.356(4) 0.640(3) 0.034 Uiso 1 1 d D U . . .
 O14 O 0.7215(6) 0.2124(4) 0.7617(3) 0.0230(10) Uani 1 1 d DG . . . .
 H14A H 0.705732 0.204733 0.807128 0.035 Uiso 1 1 d DG U . A .
 H14B H 0.671434 0.162277 0.734630 0.035 Uiso 1 1 d DG U . A .
 O15 O 0.6755(10) 0.4789(5) 0.4483(3) 0.056(2) Uani 1 1 d D . . . .
 H15 H 0.700(7) 0.494(8) 0.4054(16) 0.085 Uiso 1 1 d D U . . .
 O16 O 1.0603(6) 0.3060(5) 0.4275(3) 0.0294(12) Uani 1 1 d D . . . .
 H16 H 0.974(3) 0.274(4) 0.423(5) 0.044 Uiso 1 1 d D U . . .
 O17 O 0.9715(5) 0.2572(5) 0.6196(3) 0.0273(11) Uani 1 1 d . . . . .
 O20 O 1.012(3) 0.473(2) 0.6112(18) 0.043(5) Uani 0.218(16) 1 d . . . . .
 K5A K 1.0355(2) 0.2189(4) 0.77126(12) 0.0262(7) Uani 0.914(11) 1 d . . P A 1
 O18 O 1.1068(8) 0.0088(7) 0.7092(4) 0.0280(16) Uani 0.914(11) 1 d D . P A 1
 H18 H 1.015(2) -0.011(6) 0.699(6) 0.042 Uiso 0.914(11) 1 d D U P A 1
 K5B K 1.024(3) 0.169(4) 0.7800(14) 0.0262(7) Uani 0.086(11) 1 d . . P A 2
 O19 O 1.098(11) -0.024(8) 0.694(6) 0.0280(16) Uani 0.086(11) 1 d . . P A 2

loop_
  _atom_site_aniso_label
  _atom_site_aniso_U_11
  _atom_site_aniso_U_22
  _atom_site_aniso_U_33
  _atom_site_aniso_U_23
  _atom_site_aniso_U_13
  _atom_site_aniso_U_12
 Nb1 0.0100(3) 0.0118(3) 0.0111(3) 0.00110(19) 0.00263(19) -0.00026(19)
 Nb2 0.0095(3) 0.0134(3) 0.0101(3) 0.00061(19) 0.00153(19) 0.00081(19)
 Nb3 0.0100(3) 0.0122(3) 0.0103(3) -0.00021(19) 0.00277(19) 0.00075(19)
 K2 0.0112(8) 0.0208(10) 0.0180(9) -0.0009(8) 0.0034(7) 0.0022(7)
 K1 0.051(3) 0.023(2) 0.065(3) -0.0043(17) 0.031(2) 0.0079(16)
 K3 0.0434(9) 0.0181(7) 0.0177(7) 0.0008(6) 0.0051(6) 0.0041(7)
 K4 0.0242(7) 0.0192(7) 0.0163(7) -0.0001(5) 0.0073(5) -0.0004(6)
 O1 0.010(2) 0.016(3) 0.012(2) -0.001(2) 0.003(2) 0.002(2)
 O2 0.0125(19) 0.014(2) 0.0122(19) 0.0015(15) 0.0042(15) -0.0012(15)
 O3 0.016(2) 0.019(2) 0.0098(19) -0.0002(16) 0.0030(16) 0.0016(17)
 O4 0.0152(19) 0.013(2) 0.0140(19) 0.0002(16) 0.0015(16) -0.0001(16)
 O5 0.0117(19) 0.016(2) 0.0109(19) -0.0007(16) 0.0019(15) 0.0017(16)
 O6 0.0101(19) 0.017(2) 0.0123(19) 0.0006(16) 0.0034(15) 0.0022(16)
 O7 0.015(2) 0.019(2) 0.019(2) 0.0022(17) 0.0045(16) -0.0003(17)
 O8 0.014(2) 0.019(2) 0.0107(19) 0.0026(16) 0.0006(16) -0.0005(17)
 O9 0.014(2) 0.018(2) 0.018(2) -0.0031(18) 0.0031(17) -0.0001(17)
 O10 0.0102(19) 0.015(2) 0.0129(19) -0.0026(16) 0.0025(15) 0.0021(16)
 O11 0.044(3) 0.016(2) 0.019(2) 0.002(2) 0.012(2) -0.005(2)
 O12 0.024(2) 0.017(2) 0.013(2) -0.0008(17) 0.0013(18) 0.0027(18)
 O13 0.034(3) 0.014(2) 0.019(2) 0.0022(18) 0.003(2) 0.0021(19)
 O14 0.026(3) 0.024(3) 0.020(2) -0.003(2) 0.005(2) 0.001(2)
 O15 0.132(6) 0.023(3) 0.019(3) 0.003(2) 0.027(3) 0.022(4)
 O16 0.016(2) 0.041(3) 0.032(3) 0.004(2) 0.004(2) 0.001(2)
 O17 0.016(2) 0.037(3) 0.028(2) -0.012(2) 0.0005(19) -0.005(2)
 O20 0.051(9) 0.030(7) 0.056(11) 0.000(7) 0.031(6) -0.004(9)
 K5A 0.0207(8) 0.0344(19) 0.0226(8) -0.0060(9) -0.0004(6) -0.0036(9)
 O18 0.015(3) 0.039(4) 0.029(4) -0.006(3) -0.001(3) -0.007(3)
 K5B 0.0207(8) 0.0344(19) 0.0226(8) -0.0060(9) -0.0004(6) -0.0036(9)
 O19 0.015(3) 0.039(4) 0.029(4) -0.006(3) -0.001(3) -0.007(3)

_geom_special_details
;
 All esds (except the esd in the dihedral angle between two l.s. planes)
 are estimated using the full covariance matrix.  The cell esds are taken
 into account individually in the estimation of esds in distances, angles
 and torsion angles; correlations between esds in cell parameters are only
 used when they are defined by crystal symmetry.  An approximate (isotropic)
 treatment of cell esds is used for estimating esds involving l.s. planes.
;
loop_
  _geom_bond_atom_site_label_1
  _geom_bond_atom_site_label_2
  _geom_bond_distance
  _geom_bond_site_symmetry_2
  _geom_bond_publ_flag
 Nb1 Nb2 3.3459(8) . ?
 Nb1 Nb2 3.3358(9) 3_656 ?
 Nb1 Nb3 3.3482(9) 3_656 ?
 Nb1 Nb3 3.3398(8) . ?
 Nb1 K2 3.5847(7) . ?
 Nb1 K3 3.7633(18) 3_666 ?
 Nb1 O1 2.3630(6) . ?
 Nb1 O2 2.000(4) . ?
 Nb1 O4 2.008(4) . ?
 Nb1 O5 1.984(4) . ?
 Nb1 O6 1.985(4) . ?
 Nb1 O7 1.788(5) . ?
 Nb2 Nb3 3.3245(8) . ?
 Nb2 K2 3.6365(7) . ?
 Nb2 K3 4.1845(18) 1_545 ?
 Nb2 K4 3.8357(16) 2_646 ?
 Nb2 O1 2.3617(6) . ?
 Nb2 O2 1.985(4) . ?
 Nb2 O3 1.990(4) . ?
 Nb2 O6 2.002(4) 3_656 ?
 Nb2 O8 1.781(4) . ?
 Nb2 O10 2.003(4) 3_656 ?
 Nb3 K2 3.7959(7) 1_455 ?
 Nb3 K3 3.8978(17) 3_666 ?
 Nb3 K4 3.7814(16) 2_646 ?
 Nb3 O1 2.3661(6) . ?
 Nb3 O3 1.977(4) . ?
 Nb3 O4 1.977(4) . ?
 Nb3 O5 2.013(4) 3_656 ?
 Nb3 O9 1.799(4) . ?
 Nb3 O10 2.003(4) . ?
 K2 O2 2.631(4) 3_756 ?
 K2 O2 2.631(4) . ?
 K2 O5 2.764(4) 3_756 ?
 K2 O5 2.764(4) . ?
 K2 O10 2.803(4) 3_656 ?
 K2 O10 2.803(4) 1_655 ?
 K1 K1 1.609(8) 3_766 ?
 K1 K3 3.661(4) . ?
 K1 K3 4.145(4) 3_766 ?
 K1 O7 3.244(6) . ?
 K1 O13 3.257(6) . ?
 K1 O15 3.215(10) 3_766 ?
 K1 O15 2.861(10) . ?
 K1 O16 2.944(7) 3_766 ?
 K1 O16 2.713(7) . ?
 K1 H16 2.84(8) . ?
 K1 O17 2.833(7) . ?
 K1 O20 1.48(3) . ?
 K1 O20 2.67(3) 3_766 ?
 K3 O4 2.741(5) 3_666 ?
 K3 O6 3.081(5) 3_666 ?
 K3 O10 3.243(5) 3_666 ?
 K3 O12 2.730(5) . ?
 K3 O13 2.775(5) . ?
 K3 O15 2.980(9) 3_666 ?
 K3 O15 2.658(6) . ?
 K3 O16 2.854(5) 3_766 ?
 K3 K5B 3.89(2) 2_756 ?
 K4 O3 2.835(5) 2_656 ?
 K4 O5 2.889(4) 4_566 ?
 K4 O6 2.935(4) 4_566 ?
 K4 O11 2.742(6) . ?
 K4 O12 2.911(5) . ?
 K4 O13 2.753(5) . ?
 K4 H13 2.84(6) . ?
 K4 O14 2.860(5) . ?
 K4 H14A 3.0076 . ?
 K4 O18 2.733(8) 2_756 ?
 K4 O19 2.76(10) 2_756 ?
 O8 K5A 2.847(6) 2_746 ?
 O8 K5B 3.38(4) 2_746 ?
 O11 H11 0.8500(11) . ?
 O12 K5A 2.905(5) 2_756 ?
 O12 K5B 2.97(2) 2_756 ?
 O13 H13 0.8500(10) . ?
 O14 H14A 0.8506 . ?
 O14 H14B 0.8502 . ?
 O14 K5A 2.794(5) . ?
 O14 K5B 2.73(2) . ?
 O15 H15 0.8500(11) . ?
 O16 H16 0.8500(10) . ?
 O16 K5A 2.793(6) 4_565 ?
 O16 K5B 2.63(2) 4_565 ?
 O17 K5A 2.737(6) . ?
 O17 K5B 3.03(3) . ?
 O20 K5B 3.06(5) 2_756 ?
 K5A O18 2.816(7) . ?
 K5A H18 2.98(8) . ?
 O18 H18 0.8500(11) . ?
 K5B H14A 2.9874 . ?
 K5B O19 2.87(9) . ?

loop_
  _geom_angle_atom_site_label_1
  _geom_angle_atom_site_label_2
  _geom_angle_atom_site_label_3
  _geom_angle
  _geom_angle_site_symmetry_1
  _geom_angle_site_symmetry_3
  _geom_angle_publ_flag
 Nb2 Nb1 Nb2 89.97(2) 3_656 . ?
 Nb2 Nb1 Nb3 59.654(16) 3_656 3_656 ?
 Nb2 Nb1 Nb3 60.287(18) . 3_656 ?
 Nb2 Nb1 Nb3 60.471(18) 3_656 . ?
 Nb2 Nb1 K2 125.94(2) 3_656 . ?
 Nb2 Nb1 K2 63.185(14) . . ?
 Nb2 Nb1 K3 71.95(3) 3_656 3_666 ?
 Nb2 Nb1 K3 124.81(3) . 3_666 ?
 Nb3 Nb1 Nb2 59.637(17) . . ?
 Nb3 Nb1 Nb3 90.076(18) . 3_656 ?
 Nb3 Nb1 K2 122.50(2) . . ?
 Nb3 Nb1 K2 66.292(15) 3_656 . ?
 Nb3 Nb1 K3 66.25(3) . 3_666 ?
 Nb3 Nb1 K3 131.57(3) 3_656 3_666 ?
 K2 Nb1 K3 161.91(3) . 3_666 ?
 O1 Nb1 Nb2 44.897(14) . . ?
 O1 Nb1 Nb2 45.072(14) . 3_656 ?
 O1 Nb1 Nb3 45.110(14) . . ?
 O1 Nb1 Nb3 44.966(15) . 3_656 ?
 O1 Nb1 K2 95.44(2) . . ?
 O1 Nb1 K3 100.69(3) . 3_666 ?
 O2 Nb1 Nb2 122.72(12) . 3_656 ?
 O2 Nb1 Nb2 32.76(12) . . ?
 O2 Nb1 Nb3 80.58(12) . . ?
 O2 Nb1 Nb3 82.04(12) . 3_656 ?
 O2 Nb1 K2 46.19(12) . . ?
 O2 Nb1 K3 129.98(12) . 3_666 ?
 O2 Nb1 O1 77.65(12) . . ?
 O2 Nb1 O4 87.26(17) . . ?
 O4 Nb1 Nb2 81.29(12) . 3_656 ?
 O4 Nb1 Nb2 81.61(12) . . ?
 O4 Nb1 Nb3 122.82(12) . 3_656 ?
 O4 Nb1 Nb3 32.76(12) . . ?
 O4 Nb1 K2 132.86(12) . . ?
 O4 Nb1 K3 45.02(12) . 3_666 ?
 O4 Nb1 O1 77.86(12) . . ?
 O5 Nb1 Nb2 82.01(12) . 3_656 ?
 O5 Nb1 Nb2 81.56(12) . . ?
 O5 Nb1 Nb3 123.45(13) . . ?
 O5 Nb1 Nb3 33.39(12) . 3_656 ?
 O5 Nb1 K2 49.99(12) . . ?
 O5 Nb1 K3 141.75(12) . 3_666 ?
 O5 Nb1 O1 78.34(12) . . ?
 O5 Nb1 O2 87.63(17) . . ?
 O5 Nb1 O4 156.21(18) . . ?
 O5 Nb1 O6 88.24(17) . . ?
 O6 Nb1 Nb2 123.35(13) . . ?
 O6 Nb1 Nb2 33.38(12) . 3_656 ?
 O6 Nb1 Nb3 82.13(12) . . ?
 O6 Nb1 Nb3 81.60(13) . 3_656 ?
 O6 Nb1 K2 137.86(12) . . ?
 O6 Nb1 K3 54.80(13) . 3_666 ?
 O6 Nb1 O1 78.45(13) . . ?
 O6 Nb1 O2 156.09(17) . . ?
 O6 Nb1 O4 87.09(17) . . ?
 O7 Nb1 Nb2 134.88(15) . . ?
 O7 Nb1 Nb2 135.15(15) . 3_656 ?
 O7 Nb1 Nb3 134.73(15) . 3_656 ?
 O7 Nb1 Nb3 135.19(15) . . ?
 O7 Nb1 K2 84.18(14) . . ?
 O7 Nb1 K3 79.69(15) . 3_666 ?
 O7 Nb1 O1 179.62(15) . . ?
 O7 Nb1 O2 102.12(19) . . ?
 O7 Nb1 O4 102.44(19) . . ?
 O7 Nb1 O5 101.35(19) . . ?
 O7 Nb1 O6 101.78(19) . . ?
 Nb1 Nb2 Nb1 90.030(19) 3_656 . ?
 Nb1 Nb2 K2 125.38(2) 3_656 . ?
 Nb1 Nb2 K2 61.613(14) . . ?
 Nb1 Nb2 K3 120.92(3) . 1_545 ?
 Nb1 Nb2 K3 58.77(3) 3_656 1_545 ?
 Nb1 Nb2 K4 123.27(3) . 2_646 ?
 Nb1 Nb2 K4 64.40(3) 3_656 2_646 ?
 Nb3 Nb2 Nb1 60.358(19) . 3_656 ?
 Nb3 Nb2 Nb1 60.090(17) . . ?
 Nb3 Nb2 K2 121.39(2) . . ?
 Nb3 Nb2 K3 119.10(3) . 1_545 ?
 Nb3 Nb2 K4 63.28(3) . 2_646 ?
 K2 Nb2 K3 95.24(3) . 1_545 ?
 K2 Nb2 K4 170.10(3) . 2_646 ?
 K4 Nb2 K3 89.07(3) 2_646 1_545 ?
 O1 Nb2 Nb1 44.928(14) . . ?
 O1 Nb2 Nb1 45.102(14) . 3_656 ?
 O1 Nb2 Nb3 45.371(14) . . ?
 O1 Nb2 K2 94.14(2) . . ?
 O1 Nb2 K3 89.88(3) . 1_545 ?
 O1 Nb2 K4 94.79(3) . 2_646 ?
 O2 Nb2 Nb1 33.05(12) . . ?
 O2 Nb2 Nb1 123.08(12) . 3_656 ?
 O2 Nb2 Nb3 81.18(12) . . ?
 O2 Nb2 K2 44.82(12) . . ?
 O2 Nb2 K3 135.91(12) . 1_545 ?
 O2 Nb2 K4 133.65(13) . 2_646 ?
 O2 Nb2 O1 77.98(12) . . ?
 O2 Nb2 O3 88.19(18) . . ?
 O2 Nb2 O6 156.14(17) . 3_656 ?
 O2 Nb2 O10 86.94(18) . 3_656 ?
 O3 Nb2 Nb1 82.49(12) . . ?
 O3 Nb2 Nb1 81.03(13) . 3_656 ?
 O3 Nb2 Nb3 32.95(12) . . ?
 O3 Nb2 K2 132.59(13) . . ?
 O3 Nb2 K3 130.97(13) . 1_545 ?
 O3 Nb2 K4 45.85(13) . 2_646 ?
 O3 Nb2 O1 78.30(12) . . ?
 O3 Nb2 O6 86.86(18) . 3_656 ?
 O3 Nb2 O10 155.98(17) . 3_656 ?
 O6 Nb2 Nb1 33.06(12) 3_656 3_656 ?
 O6 Nb2 Nb1 123.09(12) 3_656 . ?
 O6 Nb2 Nb3 82.01(12) 3_656 . ?
 O6 Nb2 K2 137.85(12) 3_656 . ?
 O6 Nb2 K3 44.12(12) 3_656 1_545 ?
 O6 Nb2 K4 48.85(12) 3_656 2_646 ?
 O6 Nb2 O1 78.16(12) 3_656 . ?
 O6 Nb2 O10 88.15(17) 3_656 3_656 ?
 O8 Nb2 Nb1 136.48(14) . . ?
 O8 Nb2 Nb1 133.44(14) . 3_656 ?
 O8 Nb2 Nb3 136.34(14) . . ?
 O8 Nb2 K2 85.79(14) . . ?
 O8 Nb2 K3 87.90(15) . 1_545 ?
 O8 Nb2 K4 85.45(14) . 2_646 ?
 O8 Nb2 O1 177.76(15) . . ?
 O8 Nb2 O2 103.46(19) . . ?
 O8 Nb2 O3 103.39(19) . . ?
 O8 Nb2 O6 100.39(19) . 3_656 ?
 O8 Nb2 O10 100.63(19) . 3_656 ?
 O10 Nb2 Nb1 82.00(12) 3_656 3_656 ?
 O10 Nb2 Nb1 80.64(12) 3_656 . ?
 O10 Nb2 Nb3 123.04(12) 3_656 . ?
 O10 Nb2 K2 49.91(12) 3_656 . ?
 O10 Nb2 K3 48.98(13) 3_656 1_545 ?
 O10 Nb2 K4 136.75(13) 3_656 2_646 ?
 O10 Nb2 O1 77.67(12) 3_656 . ?
 Nb1 Nb3 Nb1 89.924(18) . 3_656 ?
 Nb1 Nb3 K2 120.42(2) . 1_455 ?
 Nb1 Nb3 K2 59.844(13) 3_656 1_455 ?
 Nb1 Nb3 K3 129.75(3) 3_656 3_666 ?
 Nb1 Nb3 K3 62.10(3) . 3_666 ?
 Nb1 Nb3 K4 64.94(3) 3_656 2_646 ?
 Nb1 Nb3 K4 125.14(3) . 2_646 ?
 Nb2 Nb3 Nb1 60.274(17) . . ?
 Nb2 Nb3 Nb1 59.988(17) . 3_656 ?
 Nb2 Nb3 K2 119.82(2) . 1_455 ?
 Nb2 Nb3 K3 121.37(3) . 3_666 ?
 Nb2 Nb3 K4 64.97(3) . 2_646 ?
 K2 Nb3 K3 97.59(3) 1_455 3_666 ?
 K4 Nb3 K2 89.13(3) 2_646 1_455 ?
 K4 Nb3 K3 165.22(3) 2_646 3_666 ?
 O1 Nb3 Nb1 45.034(15) . . ?
 O1 Nb3 Nb1 44.890(14) . 3_656 ?
 O1 Nb3 Nb2 45.263(15) . . ?
 O1 Nb3 K2 90.108(18) . 1_455 ?
 O1 Nb3 K3 97.02(3) . 3_666 ?
 O1 Nb3 K4 96.11(3) . 2_646 ?
 O3 Nb3 Nb1 82.83(12) . . ?
 O3 Nb3 Nb1 80.87(13) . 3_656 ?
 O3 Nb3 Nb2 33.19(12) . . ?
 O3 Nb3 K2 132.03(13) . 1_455 ?
 O3 Nb3 K3 129.78(13) . 3_666 ?
 O3 Nb3 K4 47.15(13) . 2_646 ?
 O3 Nb3 O1 78.44(12) . . ?
 O3 Nb3 O5 87.13(18) . 3_656 ?
 O3 Nb3 O10 155.90(17) . . ?
 O4 Nb3 Nb1 33.34(12) . . ?
 O4 Nb3 Nb1 123.25(13) . 3_656 ?
 O4 Nb3 Nb2 82.60(13) . . ?
 O4 Nb3 K2 133.52(12) . 1_455 ?
 O4 Nb3 K3 41.23(13) . 3_666 ?
 O4 Nb3 K4 136.45(13) . 2_646 ?
 O4 Nb3 O1 78.37(13) . . ?
 O4 Nb3 O3 89.88(18) . . ?
 O4 Nb3 O5 156.03(17) . 3_656 ?
 O4 Nb3 O10 87.54(17) . . ?
 O5 Nb3 Nb1 32.85(12) 3_656 3_656 ?
 O5 Nb3 Nb1 122.76(12) 3_656 . ?
 O5 Nb3 Nb2 81.93(12) 3_656 . ?
 O5 Nb3 K2 44.92(12) 3_656 1_455 ?
 O5 Nb3 K3 141.42(12) 3_656 3_666 ?
 O5 Nb3 K4 48.92(12) 3_656 2_646 ?
 O5 Nb3 O1 77.73(12) 3_656 . ?
 O9 Nb3 Nb1 131.89(15) . 3_656 ?
 O9 Nb3 Nb1 138.19(15) . . ?
 O9 Nb3 Nb2 134.81(14) . . ?
 O9 Nb3 K2 87.47(14) . 1_455 ?
 O9 Nb3 K3 85.42(15) . 3_666 ?
 O9 Nb3 K4 81.72(15) . 2_646 ?
 O9 Nb3 O1 176.77(15) . . ?
 O9 Nb3 O3 101.64(19) . . ?
 O9 Nb3 O4 104.85(19) . . ?
 O9 Nb3 O5 99.04(19) . 3_656 ?
 O9 Nb3 O10 102.19(18) . . ?
 O10 Nb3 Nb1 81.89(12) . . ?
 O10 Nb3 Nb1 80.58(12) . 3_656 ?
 O10 Nb3 Nb2 122.82(12) . . ?
 O10 Nb3 K2 45.99(12) . 1_455 ?
 O10 Nb3 K3 56.20(13) . 3_666 ?
 O10 Nb3 K4 133.97(13) . 2_646 ?
 O10 Nb3 O1 77.57(12) . . ?
 O10 Nb3 O5 85.60(17) . 3_656 ?
 Nb1 K2 Nb1 180.0 3_756 . ?
 Nb1 K2 Nb2 55.201(14) 3_756 3_756 ?
 Nb1 K2 Nb2 124.798(15) . 3_756 ?
 Nb1 K2 Nb2 124.799(14) 3_756 . ?
 Nb1 K2 Nb2 55.201(14) . . ?
 Nb1 K2 Nb3 53.864(16) 3_756 1_655 ?
 Nb1 K2 Nb3 53.864(16) . 3_656 ?
 Nb1 K2 Nb3 126.136(16) 3_756 3_656 ?
 Nb1 K2 Nb3 126.136(16) . 1_655 ?
 Nb2 K2 Nb2 180.0 3_756 . ?
 Nb2 K2 Nb3 126.271(15) . 1_655 ?
 Nb2 K2 Nb3 53.729(15) 3_756 1_655 ?
 Nb2 K2 Nb3 126.271(15) 3_756 3_656 ?
 Nb2 K2 Nb3 53.729(15) . 3_656 ?
 Nb3 K2 Nb3 180.0 1_655 3_656 ?
 O2 K2 Nb1 33.27(9) 3_756 3_756 ?
 O2 K2 Nb1 146.72(9) 3_756 . ?
 O2 K2 Nb1 146.73(9) . 3_756 ?
 O2 K2 Nb1 33.28(9) . . ?
 O2 K2 Nb2 32.12(9) 3_756 3_756 ?
 O2 K2 Nb2 147.88(9) 3_756 . ?
 O2 K2 Nb2 147.88(9) . 3_756 ?
 O2 K2 Nb2 32.12(9) . . ?
 O2 K2 Nb3 66.47(9) . 3_656 ?
 O2 K2 Nb3 113.53(9) 3_756 3_656 ?
 O2 K2 Nb3 66.47(9) 3_756 1_655 ?
 O2 K2 Nb3 113.53(9) . 1_655 ?
 O2 K2 O2 180.0 . 3_756 ?
 O2 K2 O5 118.55(13) . 3_756 ?
 O2 K2 O5 118.55(13) 3_756 . ?
 O2 K2 O5 61.45(13) . . ?
 O2 K2 O5 61.45(13) 3_756 3_756 ?
 O2 K2 O10 60.55(13) . 3_656 ?
 O2 K2 O10 119.45(13) 3_756 3_656 ?
 O2 K2 O10 60.55(13) 3_756 1_655 ?
 O2 K2 O10 119.45(13) . 1_655 ?
 O5 K2 Nb1 146.64(9) . 3_756 ?
 O5 K2 Nb1 33.36(9) 3_756 3_756 ?
 O5 K2 Nb1 33.36(9) . . ?
 O5 K2 Nb1 146.64(9) 3_756 . ?
 O5 K2 Nb2 67.54(9) . . ?
 O5 K2 Nb2 112.46(9) . 3_756 ?
 O5 K2 Nb2 112.46(9) 3_756 . ?
 O5 K2 Nb2 67.54(9) 3_756 3_756 ?
 O5 K2 Nb3 30.95(9) . 3_656 ?
 O5 K2 Nb3 30.95(9) 3_756 1_655 ?
 O5 K2 Nb3 149.05(9) 3_756 3_656 ?
 O5 K2 Nb3 149.05(9) . 1_655 ?
 O5 K2 O5 180.0 . 3_756 ?
 O5 K2 O10 58.70(12) . 3_656 ?
 O5 K2 O10 58.70(12) 3_756 1_655 ?
 O5 K2 O10 121.30(12) 3_756 3_656 ?
 O5 K2 O10 121.30(12) . 1_655 ?
 O10 K2 Nb1 112.47(9) 1_655 . ?
 O10 K2 Nb1 67.53(9) 1_655 3_756 ?
 O10 K2 Nb1 112.47(9) 3_656 3_756 ?
 O10 K2 Nb1 67.53(9) 3_656 . ?
 O10 K2 Nb2 33.14(8) 3_656 . ?
 O10 K2 Nb2 146.86(8) 3_656 3_756 ?
 O10 K2 Nb2 146.86(8) 1_655 . ?
 O10 K2 Nb2 33.14(8) 1_655 3_756 ?
 O10 K2 Nb3 149.07(9) 1_655 3_656 ?
 O10 K2 Nb3 149.07(9) 3_656 1_655 ?
 O10 K2 Nb3 30.93(9) 1_655 1_655 ?
 O10 K2 Nb3 30.93(9) 3_656 3_656 ?
 O10 K2 O10 180.0 3_656 1_655 ?
 K1 K1 K3 95.8(3) 3_766 . ?
 K1 K1 K3 61.5(3) 3_766 3_766 ?
 K1 K1 O7 109.3(4) 3_766 . ?
 K1 K1 O13 141.8(4) 3_766 . ?
 K1 K1 O15 62.7(3) 3_766 3_766 ?
 K1 K1 O15 87.3(4) 3_766 . ?
 K1 K1 O16 65.7(3) 3_766 3_766 ?
 K1 K1 O16 81.6(3) 3_766 . ?
 K1 K1 H16 92.0(15) 3_766 . ?
 K1 K1 O17 159.7(4) 3_766 . ?
 K1 K1 O20 28.9(7) 3_766 3_766 ?
 K3 K1 K3 157.28(12) . 3_766 ?
 K3 K1 H16 124.8(7) . . ?
 K3 K1 H16 60.6(5) 3_766 . ?
 O7 K1 K3 96.86(12) . 3_766 ?
 O7 K1 K3 90.56(14) . . ?
 O7 K1 O13 70.00(15) . . ?
 O7 K1 H16 36.4(5) . . ?
 O13 K1 K3 46.85(10) . . ?
 O13 K1 K3 155.38(14) . 3_766 ?
 O13 K1 H16 103.3(8) . . ?
 O15 K1 K3 46.10(13) . . ?
 O15 K1 K3 131.87(16) 3_766 . ?
 O15 K1 K3 39.87(11) 3_766 3_766 ?
 O15 K1 K3 126.45(18) . 3_766 ?
 O15 K1 O7 136.10(18) 3_766 . ?
 O15 K1 O7 51.38(17) . . ?
 O15 K1 O13 61.87(17) . . ?
 O15 K1 O13 144.4(2) 3_766 . ?
 O15 K1 O15 150.01(18) . 3_766 ?
 O15 K1 O16 85.30(19) . 3_766 ?
 O15 K1 H16 80.1(9) . . ?
 O15 K1 H16 99.8(5) 3_766 . ?
 O16 K1 K3 43.19(12) . 3_766 ?
 O16 K1 K3 114.27(15) 3_766 3_766 ?
 O16 K1 K3 139.5(2) . . ?
 O16 K1 K3 49.75(11) 3_766 . ?
 O16 K1 O7 53.68(16) . . ?
 O16 K1 O7 136.6(2) 3_766 . ?
 O16 K1 O13 119.8(2) . . ?
 O16 K1 O13 88.38(16) 3_766 . ?
 O16 K1 O15 93.5(2) . . ?
 O16 K1 O15 82.36(18) 3_766 3_766 ?
 O16 K1 O15 82.67(18) . 3_766 ?
 O16 K1 O16 147.28(17) . 3_766 ?
 O16 K1 H16 17.4(5) . . ?
 O16 K1 H16 153.9(16) 3_766 . ?
 O16 K1 O17 83.26(19) . . ?
 O17 K1 K3 98.19(14) . 3_766 ?
 O17 K1 K3 104.53(15) . . ?
 O17 K1 O7 71.52(16) . . ?
 O17 K1 O13 58.35(15) . . ?
 O17 K1 O15 107.1(2) . . ?
 O17 K1 O15 102.0(2) . 3_766 ?
 O17 K1 O16 128.4(2) . 3_766 ?
 O17 K1 H16 76.9(16) . . ?
 O20 K1 K1 119.5(12) . 3_766 ?
 O20 K1 K3 109.1(12) . 3_766 ?
 O20 K1 K3 62.0(7) 3_766 3_766 ?
 O20 K1 K3 98.4(6) 3_766 . ?
 O20 K1 K3 81.1(12) . . ?
 O20 K1 O7 131.1(11) . . ?
 O20 K1 O7 80.4(7) 3_766 . ?
 O20 K1 O13 69.5(11) . . ?
 O20 K1 O13 131.9(7) 3_766 . ?
 O20 K1 O15 75.2(11) . 3_766 ?
 O20 K1 O15 124.3(12) . . ?
 O20 K1 O15 82.3(7) 3_766 3_766 ?
 O20 K1 O15 70.0(7) 3_766 . ?
 O20 K1 O16 61.2(6) 3_766 . ?
 O20 K1 O16 67.4(11) . 3_766 ?
 O20 K1 O16 88.1(6) 3_766 3_766 ?
 O20 K1 O16 135.2(12) . . ?
 O20 K1 H16 139(2) . . ?
 O20 K1 H16 66.7(17) 3_766 . ?
 O20 K1 O17 64.4(11) . . ?
 O20 K1 O17 143.5(6) 3_766 . ?
 O20 K1 O20 148.4(7) . 3_766 ?
 Nb1 K3 Nb3 51.65(2) 3_666 3_666 ?
 Nb1 K3 K5B 114.6(7) 3_666 2_756 ?
 K1 K3 Nb1 156.16(8) . 3_666 ?
 K1 K3 Nb3 104.51(8) . 3_666 ?
 K1 K3 K5B 68.4(6) . 2_756 ?
 O4 K3 Nb1 31.21(9) 3_666 3_666 ?
 O4 K3 Nb3 28.39(9) 3_666 3_666 ?
 O4 K3 K1 127.09(12) 3_666 . ?
 O4 K3 O6 56.03(12) 3_666 3_666 ?
 O4 K3 O10 53.99(12) 3_666 3_666 ?
 O4 K3 O13 151.62(15) 3_666 . ?
 O4 K3 O15 78.52(15) 3_666 3_666 ?
 O4 K3 O16 102.52(15) 3_666 3_766 ?
 O4 K3 K5B 127.7(6) 3_666 2_756 ?
 O6 K3 Nb1 31.78(8) 3_666 3_666 ?
 O6 K3 Nb3 61.65(8) 3_666 3_666 ?
 O6 K3 K1 143.45(12) 3_666 . ?
 O6 K3 O10 52.20(11) 3_666 3_666 ?
 O6 K3 K5B 82.9(7) 3_666 2_756 ?
 O10 K3 Nb1 62.16(8) 3_666 3_666 ?
 O10 K3 Nb3 30.88(8) 3_666 3_666 ?
 O10 K3 K1 97.64(11) 3_666 . ?
 O10 K3 K5B 76.0(5) 3_666 2_756 ?
 O12 K3 Nb1 81.39(10) . 3_666 ?
 O12 K3 Nb3 113.85(11) . 3_666 ?
 O12 K3 K1 113.03(13) . . ?
 O12 K3 O4 110.82(14) . 3_666 ?
 O12 K3 O6 55.52(13) . 3_666 ?
 O12 K3 O10 90.31(13) . 3_666 ?
 O12 K3 O13 86.17(14) . . ?
 O12 K3 O15 93.06(15) . 3_666 ?
 O12 K3 O16 88.20(16) . 3_766 ?
 O12 K3 K5B 49.5(5) . 2_756 ?
 O13 K3 Nb1 143.93(12) . 3_666 ?
 O13 K3 Nb3 158.81(11) . 3_666 ?
 O13 K3 K1 58.89(13) . . ?
 O13 K3 O6 139.54(14) . 3_666 ?
 O13 K3 O10 152.00(15) . 3_666 ?
 O13 K3 O15 78.00(17) . 3_666 ?
 O13 K3 O16 100.50(17) . 3_766 ?
 O13 K3 K5B 80.6(6) . 2_756 ?
 O15 K3 Nb1 69.07(12) 3_666 3_666 ?
 O15 K3 Nb1 119.97(17) . 3_666 ?
 O15 K3 Nb3 88.17(13) . 3_666 ?
 O15 K3 Nb3 106.41(12) 3_666 3_666 ?
 O15 K3 K1 50.9(2) . . ?
 O15 K3 K1 126.03(14) 3_666 . ?
 O15 K3 O4 91.98(17) . 3_666 ?
 O15 K3 O6 90.42(14) 3_666 3_666 ?
 O15 K3 O6 147.66(16) . 3_666 ?
 O15 K3 O10 129.96(15) 3_666 3_666 ?
 O15 K3 O10 107.24(17) . 3_666 ?
 O15 K3 O12 156.80(17) . . ?
 O15 K3 O13 71.18(16) . . ?
 O15 K3 O15 87.2(2) . 3_666 ?
 O15 K3 O16 91.0(2) . 3_766 ?
 O15 K3 K5B 137.9(4) 3_666 2_756 ?
 O15 K3 K5B 119.2(6) . 2_756 ?
 O16 K3 Nb1 112.72(12) 3_766 3_666 ?
 O16 K3 Nb3 74.48(12) 3_766 3_666 ?
 O16 K3 K1 51.95(14) 3_766 . ?
 O16 K3 O6 91.61(15) 3_766 3_666 ?
 O16 K3 O10 51.58(14) 3_766 3_666 ?
 O16 K3 O15 177.96(17) 3_766 3_666 ?
 O16 K3 K5B 42.6(4) 3_766 2_756 ?
 Nb1 K4 H13 127.8(4) 4_566 . ?
 Nb1 K4 H14A 57.4 4_566 . ?
 Nb2 K4 Nb1 51.48(2) 2_656 4_566 ?
 Nb2 K4 H13 161.9(11) 2_656 . ?
 Nb2 K4 H14A 94.0 2_656 . ?
 Nb3 K4 Nb1 52.08(2) 2_656 4_566 ?
 Nb3 K4 Nb2 51.75(2) 2_656 2_656 ?
 Nb3 K4 H13 145.3(10) 2_656 . ?
 Nb3 K4 H14A 108.0 2_656 . ?
 O3 K4 Nb1 63.28(9) 2_656 4_566 ?
 O3 K4 Nb2 30.24(9) 2_656 2_656 ?
 O3 K4 Nb3 30.75(9) 2_656 2_656 ?
 O3 K4 O5 57.41(12) 2_656 4_566 ?
 O3 K4 O6 56.77(13) 2_656 4_566 ?
 O3 K4 O12 74.09(13) 2_656 . ?
 O3 K4 H13 165.9(9) 2_656 . ?
 O3 K4 O14 134.34(14) 2_656 . ?
 O3 K4 H14A 118.0 2_656 . ?
 O5 K4 Nb1 30.25(9) 4_566 4_566 ?
 O5 K4 Nb2 63.66(9) 4_566 2_656 ?
 O5 K4 Nb3 31.68(9) 4_566 2_656 ?
 O5 K4 O6 56.65(12) 4_566 4_566 ?
 O5 K4 O12 92.76(13) 4_566 . ?
 O5 K4 H13 126.4(6) 4_566 . ?
 O5 K4 H14A 78.3 4_566 . ?
 O6 K4 Nb1 30.45(8) 4_566 4_566 ?
 O6 K4 Nb2 30.91(9) 4_566 2_656 ?
 O6 K4 Nb3 64.08(9) 4_566 2_656 ?
 O6 K4 H13 137.3(9) 4_566 . ?
 O6 K4 H14A 63.3 4_566 . ?
 O11 K4 Nb1 112.85(11) . 4_566 ?
 O11 K4 Nb2 66.74(11) . 2_656 ?
 O11 K4 Nb3 107.95(11) . 2_656 ?
 O11 K4 O3 77.28(14) . 2_656 ?
 O11 K4 O5 130.17(14) . 4_566 ?
 O11 K4 O6 82.65(14) . 4_566 ?
 O11 K4 O12 93.75(14) . . ?
 O11 K4 O13 88.28(15) . . ?
 O11 K4 H13 102.7(7) . . ?
 O11 K4 O14 108.64(15) . . ?
 O11 K4 H14A 110.1 . . ?
 O11 K4 O19 170.4(19) . 2_756 ?
 O12 K4 Nb1 121.20(10) . 4_566 ?
 O12 K4 Nb2 103.09(10) . 2_656 ?
 O12 K4 Nb3 70.39(9) . 2_656 ?
 O12 K4 O6 130.38(13) . 4_566 ?
 O12 K4 H13 91.9(10) . . ?
 O12 K4 H14A 154.8 . . ?
 O13 K4 Nb1 144.64(11) . 4_566 ?
 O13 K4 Nb2 154.43(12) . 2_656 ?
 O13 K4 Nb3 149.43(11) . 2_656 ?
 O13 K4 O3 151.94(14) . 2_656 ?
 O13 K4 O5 141.54(15) . 4_566 ?
 O13 K4 O6 145.60(14) . 4_566 ?
 O13 K4 O12 83.14(14) . . ?
 O13 K4 H13 17.4(3) . . ?
 O13 K4 O14 72.98(14) . . ?
 O13 K4 H14A 89.4 . . ?
 O13 K4 O19 87(2) . 2_756 ?
 H13 K4 H14A 75.4 . . ?
 O14 K4 Nb1 73.44(10) . 4_566 ?
 O14 K4 Nb2 108.75(11) . 2_656 ?
 O14 K4 Nb3 122.62(11) . 2_656 ?
 O14 K4 O5 91.55(14) . 4_566 ?
 O14 K4 O6 78.65(13) . 4_566 ?
 O14 K4 O12 146.28(15) . . ?
 O14 K4 H13 59.3(8) . . ?
 O14 K4 H14A 16.4 . . ?
 O18 K4 Nb1 82.96(16) 2_756 4_566 ?
 O18 K4 Nb2 121.53(17) 2_756 2_656 ?
 O18 K4 Nb3 72.31(17) 2_756 2_656 ?
 O18 K4 O3 101.9(2) 2_756 2_656 ?
 O18 K4 O5 59.54(19) 2_756 4_566 ?
 O18 K4 O6 113.35(18) 2_756 4_566 ?
 O18 K4 O11 160.72(19) 2_756 . ?
 O18 K4 O12 67.87(18) 2_756 . ?
 O18 K4 O13 83.9(2) 2_756 . ?
 O18 K4 H13 73.3(10) 2_756 . ?
 O18 K4 O14 85.90(19) 2_756 . ?
 O18 K4 H14A 87.5 2_756 . ?
 O18 K4 O19 9.8(18) 2_756 2_756 ?
 O19 K4 O12 77.4(19) 2_756 . ?
 O19 K4 H13 74(2) 2_756 . ?
 O19 K4 O14 78(2) 2_756 . ?
 O19 K4 H14A 78.2 2_756 . ?
 Nb1 O1 Nb1 180.0 . 3_656 ?
 Nb1 O1 Nb3 89.86(2) 3_656 3_656 ?
 Nb1 O1 Nb3 90.14(2) 3_656 . ?
 Nb1 O1 Nb3 89.86(2) . . ?
 Nb1 O1 Nb3 90.14(2) . 3_656 ?
 Nb2 O1 Nb1 89.83(2) 3_656 . ?
 Nb2 O1 Nb1 89.83(2) . 3_656 ?
 Nb2 O1 Nb1 90.17(2) . . ?
 Nb2 O1 Nb1 90.17(2) 3_656 3_656 ?
 Nb2 O1 Nb2 180.0 . 3_656 ?
 Nb2 O1 Nb3 89.36(2) 3_656 3_656 ?
 Nb2 O1 Nb3 90.64(2) . 3_656 ?
 Nb2 O1 Nb3 90.63(2) 3_656 . ?
 Nb2 O1 Nb3 89.37(2) . . ?
 Nb3 O1 Nb3 180.00(2) . 3_656 ?
 Nb1 O2 K2 100.53(16) . . ?
 Nb2 O2 Nb1 114.2(2) . . ?
 Nb2 O2 K2 103.06(17) . . ?
 Nb2 O3 K4 103.91(18) . 2_646 ?
 Nb3 O3 Nb2 113.9(2) . . ?
 Nb3 O3 K4 102.10(17) . 2_646 ?
 Nb1 O4 K3 103.77(17) . 3_666 ?
 Nb3 O4 Nb1 113.9(2) . . ?
 Nb3 O4 K3 110.38(18) . 3_666 ?
 Nb1 O5 Nb3 113.8(2) . 3_656 ?
 Nb1 O5 K2 96.66(16) . . ?
 Nb1 O5 K4 102.58(16) . 4_565 ?
 Nb3 O5 K2 104.13(16) 3_656 . ?
 Nb3 O5 K4 99.40(16) 3_656 4_565 ?
 K2 O5 K4 140.27(16) . 4_565 ?
 Nb1 O6 Nb2 113.6(2) . 3_656 ?
 Nb1 O6 K3 93.43(16) . 3_666 ?
 Nb1 O6 K4 101.02(16) . 4_565 ?
 Nb2 O6 K3 108.97(16) 3_656 3_666 ?
 Nb2 O6 K4 100.24(16) 3_656 4_565 ?
 K4 O6 K3 138.75(16) 4_565 3_666 ?
 Nb1 O7 K1 132.9(2) . . ?
 Nb2 O8 K5A 130.8(2) . 2_746 ?
 Nb2 O8 K5B 125.1(5) . 2_746 ?
 K5A O8 K5B 5.8(5) 2_746 2_746 ?
 Nb2 O10 Nb3 114.1(2) 3_656 . ?
 Nb2 O10 K2 96.94(16) 3_656 1_455 ?
 Nb2 O10 K3 103.26(16) 3_656 3_666 ?
 Nb3 O10 K2 103.08(16) . 1_455 ?
 Nb3 O10 K3 92.92(15) . 3_666 ?
 K2 O10 K3 146.37(15) 1_455 3_666 ?
 K4 O11 H11 109(5) . . ?
 K3 O12 K4 91.60(14) . . ?
 K3 O12 K5A 92.22(15) . 2_756 ?
 K3 O12 K5B 86.1(6) . 2_756 ?
 K4 O12 K5B 97.6(8) . 2_756 ?
 K5A O12 K4 107.75(17) 2_756 . ?
 K5A O12 K5B 12.0(8) 2_756 2_756 ?
 K1 O13 H13 75(4) . . ?
 K3 O13 K1 74.26(14) . . ?
 K3 O13 H13 136(4) . . ?
 K4 O13 K1 136.6(2) . . ?
 K4 O13 K3 94.10(15) . . ?
 K4 O13 H13 87(4) . . ?
 K4 O14 H14A 91.7 . . ?
 K4 O14 H14B 116.9 . . ?
 H14A O14 H14B 109.2 . . ?
 K5A O14 K4 110.31(19) . . ?
 K5A O14 H14A 104.1 . . ?
 K5A O14 H14B 120.0 . . ?
 K5B O14 K4 122.7(9) . . ?
 K5B O14 H14A 99.1 . . ?
 K5B O14 H14B 112.0 . . ?
 K1 O15 K1 29.99(18) . 3_766 ?
 K1 O15 K3 142.9(2) . 3_666 ?
 K1 O15 H15 72(4) 3_766 . ?
 K1 O15 H15 98(5) . . ?
 K3 O15 K1 83.0(2) . . ?
 K3 O15 K1 89.3(2) . 3_766 ?
 K3 O15 K1 172.2(2) 3_666 3_766 ?
 K3 O15 K3 92.8(2) . 3_666 ?
 K3 O15 H15 112(4) 3_666 . ?
 K3 O15 H15 131(7) . . ?
 K1 O16 K1 32.72(17) . 3_766 ?
 K1 O16 K3 96.2(2) . 3_766 ?
 K1 O16 H16 90(6) . . ?
 K1 O16 H16 108(4) 3_766 . ?
 K1 O16 K5A 138.5(2) . 4_565 ?
 K3 O16 K1 78.29(17) 3_766 3_766 ?
 K3 O16 H16 173(4) 3_766 . ?
 K5A O16 K1 111.7(2) 4_565 3_766 ?
 K5A O16 K3 92.01(16) 4_565 3_766 ?
 K5A O16 H16 85(7) 4_565 . ?
 K5B O16 K1 126.4(10) 4_565 . ?
 K5B O16 H16 89(7) 4_565 . ?
 K1 O17 K5B 144.2(8) . . ?
 K5A O17 K1 133.4(2) . . ?
 K1 O20 K1 31.6(7) . 3_766 ?
 K1 O20 K5B 112.5(11) 3_766 2_756 ?
 K1 O20 K5B 135.3(17) . 2_756 ?
 K1 K5A H18 74(2) 2_746 . ?
 K3 K5A K1 48.33(7) 2_746 2_746 ?
 K3 K5A K4 54.43(4) 2_746 2_746 ?
 K3 K5A K4 136.89(5) 2_746 . ?
 K3 K5A H18 92.0(14) 2_746 . ?
 K4 K5A K1 72.51(8) 2_746 2_746 ?
 K4 K5A K1 108.12(7) . 2_746 ?
 K4 K5A K4 165.64(7) . 2_746 ?
 K4 K5A H18 47.6(6) 2_746 . ?
 K4 K5A H18 118.2(7) . . ?
 O8 K5A K1 113.80(11) 2_756 2_746 ?
 O8 K5A K3 78.84(10) 2_756 2_746 ?
 O8 K5A K4 82.77(12) 2_756 . ?
 O8 K5A K4 110.40(10) 2_756 2_746 ?
 O8 K5A O12 74.28(14) 2_756 2_746 ?
 O8 K5A H18 155.1(9) 2_756 . ?
 O12 K5A K1 85.20(13) 2_746 2_746 ?
 O12 K5A K3 42.18(9) 2_746 2_746 ?
 O12 K5A K4 36.17(10) 2_746 2_746 ?
 O12 K5A K4 156.71(16) 2_746 . ?
 O12 K5A H18 83.3(5) 2_746 . ?
 O14 K5A K1 84.71(14) . 2_746 ?
 O14 K5A K3 130.90(15) . 2_746 ?
 O14 K5A K4 35.31(11) . . ?
 O14 K5A K4 132.81(16) . 2_746 ?
 O14 K5A O8 116.59(17) . 2_756 ?
 O14 K5A O12 167.6(2) . 2_746 ?
 O14 K5A O18 103.5(2) . . ?
 O14 K5A H18 87.0(6) . . ?
 O16 K5A K1 35.18(14) 4_566 2_746 ?
 O16 K5A K3 44.59(11) 4_566 2_746 ?
 O16 K5A K4 93.76(14) 4_566 2_746 ?
 O16 K5A K4 94.13(12) 4_566 . ?
 O16 K5A O8 80.36(16) 4_566 2_756 ?
 O16 K5A O12 86.00(14) 4_566 2_746 ?
 O16 K5A O14 89.90(16) 4_566 . ?
 O16 K5A O18 108.3(2) 4_566 . ?
 O16 K5A H18 109(2) 4_566 . ?
 O17 K5A K1 146.49(17) . 2_746 ?
 O17 K5A K3 143.62(12) . 2_746 ?
 O17 K5A K4 93.98(12) . 2_746 ?
 O17 K5A K4 77.70(12) . . ?
 O17 K5A O8 99.60(19) . 2_756 ?
 O17 K5A O12 101.98(15) . 2_746 ?
 O17 K5A O14 82.72(15) . . ?
 O17 K5A O16 171.74(17) . 4_566 ?
 O17 K5A O18 77.2(2) . . ?
 O17 K5A H18 74.2(19) . . ?
 O18 K5A K1 75.7(2) . 2_746 ?
 O18 K5A K3 80.81(18) . 2_746 ?
 O18 K5A K4 134.04(15) . . ?
 O18 K5A K4 31.62(15) . 2_746 ?
 O18 K5A O8 139.19(19) . 2_756 ?
 O18 K5A O12 66.91(18) . 2_746 ?
 O18 K5A H18 16.5(5) . . ?
 K4 O18 K5A 115.7(2) 2_746 . ?
 K4 O18 H18 147(5) 2_746 . ?
 K5A O18 H18 93(6) . . ?
 K1 K5B K1 19.44(17) 2_746 4_566 ?
 K1 K5B K4 80.2(7) 2_746 2_746 ?
 K1 K5B K4 112.1(5) 2_746 . ?
 K1 K5B K4 96.3(4) 4_566 . ?
 K1 K5B H14A 70.9 4_566 . ?
 K1 K5B H14A 81.5 2_746 . ?
 K3 K5B K1 56.0(4) 2_746 4_566 ?
 K3 K5B K1 53.2(4) 2_746 2_746 ?
 K3 K5B K4 57.8(4) 2_746 2_746 ?
 K3 K5B K4 133.6(7) 2_746 . ?
 K3 K5B H14A 124.9 2_746 . ?
 K4 K5B K1 96.8(7) 2_746 4_566 ?
 K4 K5B K4 166.6(7) 2_746 . ?
 K4 K5B H14A 35.2 . . ?
 K4 K5B H14A 150.3 2_746 . ?
 O8 K5B K1 100.5(5) 2_756 4_566 ?
 O8 K5B K1 114.9(6) 2_756 2_746 ?
 O8 K5B K3 75.9(5) 2_756 2_746 ?
 O8 K5B K4 106.6(6) 2_756 2_746 ?
 O8 K5B K4 73.9(7) 2_756 . ?
 O8 K5B H14A 102.3 2_756 . ?
 O12 K5B K1 100.4(7) 2_746 4_566 ?
 O12 K5B K1 94.2(8) 2_746 2_746 ?
 O12 K5B K3 44.4(3) 2_746 2_746 ?
 O12 K5B K4 40.7(4) 2_746 2_746 ?
 O12 K5B K4 138.6(13) 2_746 . ?
 O12 K5B O8 66.0(7) 2_746 2_756 ?
 O12 K5B H14A 164.5 2_746 . ?
 O12 K5B O17 93.9(9) 2_746 . ?
 O12 K5B O20 100.0(11) 2_746 2_746 ?
 O14 K5B K1 86.9(7) . 4_566 ?
 O14 K5B K1 95.9(9) . 2_746 ?
 O14 K5B K3 141.2(9) . 2_746 ?
 O14 K5B K4 29.4(5) . . ?
 O14 K5B K4 148.9(12) . 2_746 ?
 O14 K5B O8 103.0(11) . 2_756 ?
 O14 K5B O12 167.6(18) . 2_746 ?
 O14 K5B H14A 16.3 . . ?
 O14 K5B O17 78.5(7) . . ?
 O14 K5B O20 91.5(11) . 2_746 ?
 O14 K5B O19 112(2) . . ?
 O16 K5B K1 27.2(5) 4_566 4_566 ?
 O16 K5B K1 43.2(6) 4_566 2_746 ?
 O16 K5B K3 47.2(4) 4_566 2_746 ?
 O16 K5B K4 90.4(7) 4_566 . ?
 O16 K5B K4 102.7(8) 4_566 2_746 ?
 O16 K5B O8 73.3(8) 4_566 2_756 ?
 O16 K5B O12 87.7(7) 4_566 2_746 ?
 O16 K5B O14 94.7(8) 4_566 . ?
 O16 K5B H14A 79.0 4_566 . ?
 O16 K5B O17 153.5(17) 4_566 . ?
 O16 K5B O20 56.9(9) 4_566 2_746 ?
 O16 K5B O19 128(3) 4_566 . ?
 O17 K5B K1 161.8(12) . 2_746 ?
 O17 K5B K1 165.5(7) . 4_566 ?
 O17 K5B K3 138.1(9) . 2_746 ?
 O17 K5B K4 71.1(6) . . ?
 O17 K5B K4 95.6(6) . 2_746 ?
 O17 K5B O8 83.2(11) . 2_756 ?
 O17 K5B H14A 94.6 . . ?
 O17 K5B O20 147.6(13) . 2_746 ?
 O20 K5B K1 31.1(6) 2_746 4_566 ?
 O20 K5B K1 14.2(6) 2_746 2_746 ?
 O20 K5B K3 63.6(8) 2_746 2_746 ?
 O20 K5B K4 113.3(8) 2_746 . ?
 O20 K5B K4 77.2(9) 2_746 2_746 ?
 O20 K5B O8 129.1(10) 2_746 2_756 ?
 O20 K5B H14A 79.3 2_746 . ?
 O19 K5B K4 134(2) . . ?
 O19 K5B H14A 119.6 . . ?
 O19 K5B O17 77(2) . . ?
 K4 O19 K5B 104(3) 2_746 . ?

loop_
  _geom_torsion_atom_site_label_1
  _geom_torsion_atom_site_label_2
  _geom_torsion_atom_site_label_3
  _geom_torsion_atom_site_label_4
  _geom_torsion
  _geom_torsion_site_symmetry_1
  _geom_torsion_site_symmetry_2
  _geom_torsion_site_symmetry_3
  _geom_torsion_site_symmetry_4
  _geom_torsion_publ_flag
 Nb1 Nb2 O8 K5A -126.0(2) . . . 2_746 ?
 Nb1 Nb2 O8 K5A 50.6(3) 3_656 . . 2_746 ?
 Nb1 Nb2 O8 K5B 52.0(6) 3_656 . . 2_746 ?
 Nb1 Nb2 O8 K5B -124.5(5) . . . 2_746 ?
 Nb2 Nb1 O7 K1 141.91(18) 3_656 . . . ?
 Nb2 Nb1 O7 K1 -38.7(4) . . . . ?
 Nb3 Nb1 O7 K1 50.7(4) . . . . ?
 Nb3 Nb1 O7 K1 -128.8(2) 3_656 . . . ?
 Nb3 Nb2 O8 K5A 140.92(16) . . . 2_746 ?
 Nb3 Nb2 O8 K5B 142.4(5) . . . 2_746 ?
 K2 Nb1 O7 K1 -80.9(3) . . . . ?
 K2 Nb2 O8 K5A -86.3(2) . . . 2_746 ?
 K2 Nb2 O8 K5B -84.8(5) . . . 2_746 ?
 K1 K1 O20 K5B 53(2) 3_766 . . 2_756 ?
 K3 Nb1 O7 K1 90.9(3) 3_666 . . . ?
 K3 Nb2 O8 K5A 9.1(2) 1_545 . . 2_746 ?
 K3 Nb2 O8 K5B 10.6(5) 1_545 . . 2_746 ?
 K3 K1 O20 K1 -91.6(8) . . . 3_766 ?
 K3 K1 O20 K1 67.4(7) 3_766 . . 3_766 ?
 K3 K1 O20 K5B -38.7(19) . . . 2_756 ?
 K3 K1 O20 K5B 120.3(18) 3_766 . . 2_756 ?
 K4 Nb2 O8 K5A 98.4(2) 2_646 . . 2_746 ?
 K4 Nb2 O8 K5B 99.8(5) 2_646 . . 2_746 ?
 O2 Nb1 O7 K1 -38.0(3) . . . . ?
 O2 Nb2 O8 K5A -127.8(3) . . . 2_746 ?
 O2 Nb2 O8 K5B -126.3(5) . . . 2_746 ?
 O3 Nb2 O8 K5A 140.9(3) . . . 2_746 ?
 O3 Nb2 O8 K5B 142.3(5) . . . 2_746 ?
 O4 Nb1 O7 K1 51.8(3) . . . . ?
 O5 Nb1 O7 K1 -128.0(3) . . . . ?
 O6 Nb1 O7 K1 141.4(3) . . . . ?
 O6 Nb2 O8 K5A 51.7(3) 3_656 . . 2_746 ?
 O6 Nb2 O8 K5B 53.1(5) 3_656 . . 2_746 ?
 O7 K1 O20 K1 -174.5(18) . . . 3_766 ?
 O7 K1 O20 K5B -121.6(17) . . . 2_756 ?
 O10 Nb2 O8 K5A -38.4(3) 3_656 . . 2_746 ?
 O10 Nb2 O8 K5B -37.0(5) 3_656 . . 2_746 ?
 O13 K1 O20 K1 -138.8(6) . . . 3_766 ?
 O13 K1 O20 K5B -86(2) . . . 2_756 ?
 O15 K1 O20 K1 46.1(10) 3_766 . . 3_766 ?
 O15 K1 O20 K1 -108.6(13) . . . 3_766 ?
 O15 K1 O20 K5B -56(2) . . . 2_756 ?
 O15 K1 O20 K5B 99(2) 3_766 . . 2_756 ?
 O16 K1 O20 K1 109.2(16) . . . 3_766 ?
 O16 K1 O20 K1 -41.7(11) 3_766 . . 3_766 ?
 O16 K1 O20 K5B 162.1(11) . . . 2_756 ?
 O16 K1 O20 K5B 11.2(16) 3_766 . . 2_756 ?
 O17 K1 O20 K1 157.5(5) . . . 3_766 ?
 O17 K1 O20 K5B -150(2) . . . 2_756 ?
 O20 K1 O20 K1 0.001(2) 3_766 . . 3_766 ?
 O20 K1 O20 K5B 53(2) 3_766 . . 2_756 ?

_shelx_res_file
;
TITL mo_Linfeng_LF99_MeOH_0m_a.res in P2(1)/c
    mo_linfeng_lf99_meoh_0m_a.res
    created by SHELXL-2018/3 at 07:02:43 on 20-May-2024
CELL 0.71073 8.9534 11.7443 17.9271 90 97.973 90
ZERR 2 0.0014 0.002 0.003 0 0.006 0
LATT 1
SYMM -X,0.5+Y,0.5-Z
SFAC H K Nb O
UNIT 27.66 15.95 12 70.87
RIGU 0.002 0.002
DFIX 0.85 0.001 O14 H14a O14 H14b O11 H11 O15 H15 O18 H18 O13 H13 O16 H16
EADP K5a K5b
EADP O18 O19

L.S. 35
PLAN  8
SIZE 0.2 0.15 0.1
TEMP -173.15
CONF
LIST 4
MORE -1
BOND $H
fmap 2
acta
REM <olex2.extras>
REM <HklSrc "%.\\mo_linfeng_lf99_meoh_0m_a.hkl">
REM </olex2.extras>

WGHT    0.000000   25.594999
FVAR       0.18016   0.91446
NB1   3    0.649085    0.150321    0.463014    11.00000    0.01001    0.01176 =
         0.01106    0.00110    0.00263   -0.00026
NB2   3    0.683763   -0.037073    0.604948    11.00000    0.00952    0.01338 =
         0.01008    0.00061    0.00153    0.00081
NB3   3    0.380528    0.128752    0.574268    11.00000    0.00996    0.01216 =
         0.01029   -0.00021    0.00277    0.00075
K2    2    1.000000    0.000000    0.500000    10.50000    0.01116    0.02083 =
         0.01805   -0.00090    0.00342    0.00219
K1    2    0.972763    0.454590    0.528896     0.48774    0.05114    0.02282 =
         0.06491   -0.00430    0.03109    0.00787
K3    2    0.637042    0.613224    0.563426    11.00000    0.04340    0.01811 =
         0.01772    0.00078    0.00505    0.00406
K4    2    0.601177    0.438348    0.754614    11.00000    0.02418    0.01922 =
         0.01629   -0.00009    0.00728   -0.00044
O1    4    0.500000    0.000000    0.500000    10.50000    0.00953    0.01585 =
         0.01239   -0.00122    0.00285    0.00201
O2    4    0.773788    0.093595    0.556899    11.00000    0.01250    0.01438 =
         0.01216    0.00151    0.00419   -0.00123
O3    4    0.549710    0.073031    0.647858    11.00000    0.01618    0.01886 =
         0.00980   -0.00018    0.00298    0.00159
O4    4    0.520654    0.230446    0.529969    11.00000    0.01517    0.01281 =
         0.01399    0.00019    0.00154   -0.00009
O5    4    0.724738    0.018864    0.409628    11.00000    0.01166    0.01588 =
         0.01091   -0.00072    0.00187    0.00172
O6    4    0.471823    0.155688    0.383181    11.00000    0.01014    0.01735 =
         0.01225    0.00061    0.00344    0.00217
O7    4    0.762944    0.263455    0.435044    11.00000    0.01467    0.01851 =
         0.01945    0.00218    0.00450   -0.00031
O8    4    0.822200   -0.070762    0.683085    11.00000    0.01375    0.01885 =
         0.01069    0.00264    0.00056   -0.00053
O9    4    0.282986    0.220174    0.632004    11.00000    0.01368    0.01779 =
         0.01832   -0.00313    0.00313   -0.00014
O10   4    0.246640    0.134777    0.475084    11.00000    0.01017    0.01536 =
         0.01287   -0.00259    0.00250    0.00208
O11   4    0.307019    0.430107    0.687422    11.00000    0.04367    0.01635 =
         0.01924    0.00195    0.01225   -0.00494
H11   1    0.280469    0.360888    0.681184    11.00000   -1.50000
O12   4    0.642505    0.673733    0.710818    11.00000    0.02379    0.01680 =
         0.01264   -0.00077    0.00133    0.00265
O13   4    0.687605    0.392484    0.616170    11.00000    0.03421    0.01429 =
         0.01868    0.00223    0.00271    0.00211
H13   1    0.761120    0.355619    0.639774    11.00000   -1.50000
AFIX   6
O14   4    0.721465    0.212444    0.761687    11.00000    0.02557    0.02394 =
         0.02019   -0.00314    0.00547    0.00118
H14A  1    0.705732    0.204733    0.807128    11.00000   -1.50000
H14B  1    0.671434    0.162277    0.734630    11.00000   -1.50000
AFIX   0
O15   4    0.675489    0.478889    0.448321    11.00000    0.13207    0.02310 =
         0.01873    0.00282    0.02676    0.02164
H15   1    0.700338    0.494461    0.405399    11.00000   -1.50000
O16   4    1.060329    0.305999    0.427461    11.00000    0.01568    0.04085 =
         0.03184    0.00391    0.00428    0.00055
H16   1    0.974154    0.274403    0.423189    11.00000   -1.50000
O17   4    0.971525    0.257152    0.619564    11.00000    0.01622    0.03686 =
         0.02805   -0.01222    0.00049   -0.00547
O20   4    1.012118    0.473050    0.611170     0.21782    0.05125    0.03023 =
         0.05570   -0.00034    0.03131   -0.00384
PART 1
K5A   2    1.035507    0.218905    0.771263    21.00000    0.02073    0.03438 =
         0.02263   -0.00605   -0.00038   -0.00358
O18   4    1.106806    0.008821    0.709220    21.00000    0.01528    0.03898 =
         0.02859   -0.00564   -0.00117   -0.00707
H18   1    1.014725   -0.010646    0.699489    21.00000   -1.50000
PART 2
K5B   2    1.024156    0.168986    0.780025   -21.00000    0.02073    0.03438 =
         0.02263   -0.00605   -0.00038   -0.00358
O19   4    1.098022   -0.024016    0.694300   -21.00000    0.01528    0.03898 =
         0.02859   -0.00564   -0.00117   -0.00707
HKLF 4


REM  mo_Linfeng_LF99_MeOH_0m_a.res in P2(1)/c
REM wR2 = 0.103570, GooF = S = 1.37385, Restrained GooF = 1.32786 for all data
REM R1 = 0.044751 for 3327 Fo > 4sig(Fo) and 0.056492 for all 3827 data
REM 265 parameters refined using 334 restraints

END

WGHT      0.0000     25.6111

REM Highest difference peak  1.104,  deepest hole -1.173,  1-sigma level  0.250
Q1    1   1.0903  0.0129  0.7673  11.00000  0.05    1.10
Q2    1   0.9898  0.1188  0.6322  11.00000  0.05    1.06
Q3    1   1.0000  0.5000  0.5000  10.50000  0.05    1.05
Q4    1   0.9652  0.3140  0.4940  11.00000  0.05    1.02
Q5    1   1.0022 -0.0385  0.4609  11.00000  0.05    1.02
Q6    1   0.6048  0.0564  0.4180  11.00000  0.05    0.96
Q7    1   0.3210  0.1417  0.5017  11.00000  0.05    0.96
Q8    1   1.0534  0.1795  0.4400  11.00000  0.05    0.95
;
_shelx_res_checksum                36509
_shelx_hkl_file
;
   1   0   0 2253.86 114.990   1
  -1   0   0 1688.87 113.673   1
   2   0   0 238.716 18.0517   6
   2   0   0 231.586 17.0758  10
   2   0   0 278.427 17.5672   8
   2   0   0 279.213 17.1712  10
   2   0   0 264.634 15.2967   5
   2   0   0 295.387 15.9883   2
  -2   0   0 263.526 15.8827   2
  -2   0   0 268.878 15.8530   2
  -2   0   0 265.908 18.9459   4
  -2   0   0 239.935 18.0759   7
  -2   0   0 245.229 16.1466   9
   2   0   0 284.862 19.9758   3
   3   0   0 9999.99 541.163   1
  -3   0   0 8874.47 538.707   1
  -4   0   0 237.990 15.5645   2
   4   0   0 197.281 18.6555   6
   4   0   0 222.174 15.4599   2
   4   0   0 238.344 15.6295   2
  -4   0   0 247.941 15.5803   2
   4   0   0 240.243 17.8993  10
   4   0   0 242.864 18.0136  10
  -4   0   0 291.218 19.4047   8
  -4   0   0 226.079 16.2131   9
  -4   0   0 254.366 17.3973  10
  -4   0   0 261.163 18.6453  10
   4   0   0 231.180 16.2679   9
   4   0   0 222.248 21.4645   3
   4   0   0 248.136 14.4998   5
  -4   0   0 209.200 19.9135   4
   4   0   0 241.426 19.4754   7
   4   0   0 276.722 19.0270   8
  -5   0   0 23.2078 4.04101  10
   5   0   0 26.8189 3.14085   2
   5   0   0 19.4916 4.21072  10
   5   0   0 24.3658 5.64034   6
   5   0   0 19.7385 5.09720   7
   5   0   0 19.2202 4.77635   8
   5   0   0 23.2097 3.47336   9
   5   0   0 23.2880 2.16944   5
   5   0   0 23.0102 3.15137   2
   5   0   0 23.3852 4.75393  10
  -5   0   0 20.4822 2.94067   2
  -5   0   0 22.9291 2.88720   2
  -5   0   0 33.3805 6.70434   4
  -5   0   0 22.5094 4.92870   8
  -5   0   0 20.6324 3.27508   9
  -5   0   0 17.5610 4.48261  10
  -6   0   0 621.185 37.1876   2
   6   0   0 632.076 37.4549   2
  -6   0   0 605.703 39.4342  10
  -6   0   0 623.948 41.2627  10
   6   0   0 713.059 43.2168   8
   6   0   0 554.292 38.3921   9
   6   0   0 676.437 41.7250  10
   6   0   0 608.403 35.2258   5
   6   0   0 607.729 43.5665   6
   6   0   0 624.252 43.9430   7
  -6   0   0 594.832 37.0682   2
  -6   0   0 585.757 45.0642   4
  -6   0   0 538.462 38.1316   9
   6   0   0 566.450 37.1780   2
   6   0   0 643.258 40.9278  10
   7   0   0 365.397 32.3942   3
   7   0   0 292.127 25.9777   6
   7   0   0 261.905 25.3659   7
   7   0   0 274.920 19.3835   2
  -7   0   0 289.607 19.2528   2
  -7   0   0 304.722 23.5293  10
  -7   0   0 276.808 20.7254   9
  -7   0   0 310.628 19.4890   2
   7   0   0 277.137 19.4960   2
   7   0   0 316.094 22.8039  10
   7   0   0 246.495 22.5271  10
   8   0   0 129.116 12.2899   9
   8   0   0 117.300 13.7382  10
  -8   0   0 147.334 14.3631  10
   8   0   0 135.389 10.9722   2
   8   0   0 147.768 11.3090   2
   8   0   0 165.521 23.5621   7
  -8   0   0 142.799 10.7323   2
   8   0   0 142.255 13.7466  10
  -8   0   0 107.580 16.4219   4
  -8   0   0 135.677 12.4853   9
  -8   0   0 133.988 10.5792   2
  -9   0   0 -0.3154 1.79292   4
   9   0   0 0.37043 2.04333  10
   9   0   0 1.77026 1.18303   2
   9   0   0 2.77632 1.70518   9
  -9   0   0 1.83295 2.47450  10
   9   0   0 3.41151 1.89323  10
  -9   0   0 1.68970 1.60250   9
  -9   0   0 1.53610 1.54580  10
  -9   0   0 0.37013 1.15656   2
   9   0   0 0.99884 2.29025   7
   9   0   0 0.96646 2.94291  10
   9   0   0 3.15637 1.09455   2
 -10   0   0 -1.5064 2.16468  10
  10   0   0 -2.8303 2.92529   7
 -10   0   0 -0.6664 1.90420   9
 -10   0   0 -0.3077 2.15923  10
  10   0   0 -0.1316 2.12283  10
  10   0   0 -1.5569 2.92500   8
  10   0   0 0.85114 1.12532   2
  10   0   0 -1.1053 1.22745   9
  10   0   0 2.28409 3.17583  10
 -10   0   0 0.22038 1.38353   2
 -10   0   0 0.10061 2.17015   4
  10   0   0 2.41614 1.19326   2
 -11   0   0 0.30693 2.66008   4
  11   0   0 -2.3842 1.64935   9
  11   0   0 -3.8828 2.76147   7
  11   0   0 -3.3028 2.81665  10
 -11   0   0 -2.8503 2.64738  10
  11   0   0 -0.2117 1.14875   2
  11   0   0 -0.7868 1.41785   2
  11   0   0 -1.9839 1.67414  10
  -1  -1   0 41.7433 3.92737  10
   1  -1   0 34.8382 2.67930   9
  -1  -1   0 42.1542 3.40412   9
   1  -1   0 44.5489 3.89399  10
  -1  -1   0 43.6381 3.25264   4
  -1  -1   0 45.0945 5.06400   6
  -1  -1   0 41.8789 3.84430  10
  -1  -1   0 47.4178 4.39284  10
   1  -1   0 39.5907 2.94842   5
   1  -1   0 38.5350 3.07278   2
  -1  -1   0 39.8145 3.00738   2
  -1  -1   0 36.7894 4.25446   3
  -1   1   0 42.6206 3.77142  10
   1   1   0 36.5828 4.03502   6
   1   1   0 44.5751 3.89624  10
   1   1   0 42.2479 4.13328  10
  -1   1   0 44.0506 3.95971  10
  -1   1   0 38.7542 3.10625   2
   1   1   0 42.2966 3.07719   2
  -1   1   0 43.7633 3.80572   7
  -1   1   0 45.0920 2.79332   9
   1   1   0 36.8203 3.25743   4
   1   1   0 40.9254 3.07686   2
  -1   1   0 45.3489 3.02345   5
  -2  -1   0 0.51531 0.80482   3
   2  -1   0 4.28025 1.09961   2
   2  -1   0 1.67552 0.80668  10
  -2  -1   0 2.45455 1.09668   4
  -2  -1   0 4.29437 0.91961   2
  -2  -1   0 2.67648 0.95272  10
   2  -1   0 1.98324 0.82018  10
   2  -1   0 3.26094 0.64440   5
   2  -1   0 2.83296 0.95976   7
  -2  -1   0 4.57259 1.05114   2
   2  -1   0 1.19413 0.41307   9
  -2  -1   0 1.63408 0.61997   9
  -2  -1   0 1.41564 0.87624  10
   2  -1   0 1.53628 0.50449   2
  -2  -1   0 1.93850 0.54577   5
   2   1   0 3.87862 0.92575   2
  -2   1   0 2.30165 0.82882  10
   2   1   0 1.97402 0.96827  10
   2   1   0 1.42055 0.79165  10
   2   1   0 1.21689 1.11874  10
   2   1   0 1.36581 0.92646   3
  -2   1   0 0.88254 0.81407   7
  -2   1   0 4.05014 1.05315   9
   2   1   0 4.31946 1.07861   2
  -2   1   0 2.09988 1.09359  10
  -2   1   0 1.70722 0.58996   2
   2   1   0 1.06070 0.86475   6
  -2   1   0 4.79559 1.10422   2
   2   1   0 1.68054 0.80717   8
   2   1   0 1.96351 0.65661   9
   2   1   0 1.35381 0.46135   5
   2   1   0 2.33469 0.90981   4
  -3  -1   0 212.166 14.3189   2
   3  -1   0 229.687 14.6846   2
  -3  -1   0 211.200 14.4956   2
  -3  -1   0 226.858 14.3002   5
  -3  -1   0 202.670 15.9365  10
   3  -1   0 222.994 17.4561   6
   3  -1   0 262.625 16.9883   8
  -3  -1   0 239.626 17.5496   4
  -3  -1   0 267.382 15.8485   9
  -3  -1   0 227.212 16.4024  10
   3  -1   0 256.833 13.6953   5
   3  -1   0 189.967 14.3692   9
   3  -1   0 225.183 16.2682  10
  -3   1   0 251.984 16.8906   8
   3   1   0 232.975 14.7892   2
  -3   1   0 219.661 14.7067   9
  -3   1   0 230.163 14.8462   2
   3   1   0 220.112 16.3255  10
   3   1   0 236.692 17.2647  10
   3   1   0 205.526 16.9623   8
  -3   1   0 255.842 16.2836  10
   3   1   0 265.668 15.9990   9
  -3   1   0 239.643 14.7439   2
   3   1   0 231.335 14.3232   5
   3   1   0 221.764 17.5895  10
   4  -1   0 35.7622 2.56837   5
   4  -1   0 33.9441 5.81307   6
  -4  -1   0 34.8247 3.49196   2
   4  -1   0 31.9250 3.75330   2
   4  -1   0 32.8757 3.60976   9
  -4  -1   0 31.1976 4.77999  10
  -4  -1   0 35.4121 4.94261  10
  -4  -1   0 31.8958 5.82852   4
  -4  -1   0 34.2038 4.31305   9
   4  -1   0 36.1184 5.31777   8
   4  -1   0 34.6823 4.86520  10
  -4  -1   0 33.0084 3.50681   2
   4  -1   0 29.7777 5.09568   7
   4  -1   0 33.7279 2.53245   5
  -4  -1   0 31.8970 3.17559   5
   4  -1   0 23.3892 4.52534  10
   4  -1   0 32.2118 3.54674   2
   4   1   0 26.1605 5.70386   6
  -4   1   0 36.5065 3.65570   2
  -4   1   0 32.2665 6.06021   7
   4   1   0 33.0812 3.50588   2
  -4   1   0 33.5841 4.64550  10
  -4   1   0 29.1816 5.48394  10
   4   1   0 28.8396 3.07157   5
   4   1   0 32.7189 6.23284   8
   4   1   0 28.6464 4.15405   9
   4   1   0 37.2337 5.25159  10
  -4   1   0 31.6939 6.66832   4
   4   1   0 35.0845 6.26604  10
  -4   1   0 42.2548 4.12215   9
   4   1   0 27.8813 6.15299   3
  -4   1   0 36.5362 3.81150   2
   4   1   0 35.0757 3.79625   2
   4   1   0 45.1435 6.20818  10
   4   1   0 33.8498 6.43735   7
   5  -1   0 1.01933 1.09465  10
   5  -1   0 1.14089 0.53487   9
   5  -1   0 0.85310 0.64108   2
   5  -1   0 0.61599 0.74130   2
  -5  -1   0 1.12717 0.71283   9
   5  -1   0 1.86498 0.46973   5
   5  -1   0 1.72814 1.09035   8
   5  -1   0 -0.3022 1.17016   3
  -5  -1   0 0.74485 1.18228  10
  -5  -1   0 0.07584 0.44679   2
   5  -1   0 -0.0455 0.91766   6
   5  -1   0 0.46094 0.83852  10
  -5  -1   0 1.85960 0.77408   2
   5  -1   0 0.25374 1.04247   7
  -5  -1   0 0.02488 0.96198  10
  -5  -1   0 1.43318 0.51212   5
   5  -1   0 0.85862 0.26093   5
  -5  -1   0 1.18238 0.98587   4
   5   1   0 0.37389 0.38147   5
   5   1   0 1.12657 1.38692   7
   5   1   0 1.81281 1.56201   3
  -5   1   0 1.14750 1.46147  10
  -5   1   0 0.83246 0.61519   2
   5   1   0 -0.5245 0.84970  10
   5   1   0 -0.5030 0.86493  10
  -5   1   0 0.55282 0.89354   8
  -5   1   0 1.84728 1.04350  10
   5   1   0 1.11620 1.17413   6
   5   1   0 0.32173 1.43731  10
   5   1   0 0.67645 0.72430   2
   5   1   0 0.65270 0.55850   9
  -5   1   0 0.65686 1.18403   4
  -5   1   0 -1.4105 0.96734   7
   5   1   0 -0.5884 0.92834   8
  -5   1   0 0.24838 0.47030   9
  -5   1   0 0.46765 0.63764   2
  -6  -1   0 67.0625 8.00439  10
   6  -1   0 42.7624 10.1236   3
   6  -1   0 62.9778 6.17948   2
   6  -1   0 56.4031 5.81731   2
  -6  -1   0 63.0384 5.72362   2
  -6  -1   0 58.7090 5.87744   2
   6  -1   0 56.5927 9.14988   6
   6  -1   0 59.8866 8.93221   7
  -6  -1   0 72.4782 7.31085   9
  -6  -1   0 78.0892 8.38343  10
  -6  -1   0 72.3216 10.5535   4
   6  -1   0 59.4208 7.67954  10
   6  -1   0 47.1951 7.61842  10
   6  -1   0 66.8002 8.83433   8
   6  -1   0 64.3885 6.55415   9
   6   1   0 55.6352 8.11562  10
  -6   1   0 74.7937 11.8582   4
  -6   1   0 67.3525 6.32314   2
   6   1   0 58.0133 7.06553   9
   6   1   0 57.5365 8.00214  10
   6   1   0 58.7308 5.02285   5
  -6   1   0 61.5643 7.58567  10
   6   1   0 70.0794 10.5599   7
   6   1   0 57.4576 5.74199   2
  -6   1   0 64.2762 10.3835   7
   6   1   0 69.8644 9.61939   8
   6   1   0 62.7223 6.09722   2
   6   1   0 55.3553 9.45980   6
  -6   1   0 65.1112 8.92796   8
  -6   1   0 65.2651 9.31814  10
  -6   1   0 59.8586 6.50132   9
   6   1   0 65.4199 10.0328  10
  -6   1   0 70.7729 6.21678   2
  -7  -1   0 14.4274 4.41443  10
   7  -1   0 6.14327 2.13611  10
   7  -1   0 3.07956 2.24330   6
  -7  -1   0 6.09613 1.87007   9
  -7  -1   0 3.32969 2.13670   4
   7  -1   0 6.09284 2.60479   7
   7  -1   0 7.13050 3.52033   3
   7  -1   0 6.23998 2.27567  10
   7  -1   0 9.81806 2.35985   2
  -7  -1   0 5.65383 1.26925   2
   7  -1   0 5.46848 2.16259   8
   7  -1   0 3.37763 1.24473   9
   7  -1   0 11.1669 2.55527   2
  -7  -1   0 4.22612 1.38134   2
   7   1   0 3.89231 1.75497   9
   7   1   0 5.01221 2.80163  10
  -7   1   0 4.38830 2.15975  10
   7   1   0 10.5629 1.79171   5
   7   1   0 3.13315 2.36914   8
   7   1   0 5.33333 2.67994   7
   7   1   0 5.72022 2.40907  10
  -7   1   0 4.69096 1.77353  10
   7   1   0 7.10257 2.48916  10
   7   1   0 3.68276 1.24724   2
  -7   1   0 4.68672 1.67741   2
   7   1   0 12.9250 2.80859   2
   7   1   0 4.05607 2.67765   3
  -7   1   0 5.97510 1.60933   2
  -7   1   0 5.74650 2.52397   8
  -7   1   0 2.07014 1.87952   4
   8  -1   0 182.991 15.8424  10
   8  -1   0 135.280 16.5284   8
  -8  -1   0 164.344 12.1058   2
   8  -1   0 177.650 22.7869   3
   8  -1   0 161.506 12.9100   2
  -8  -1   0 156.456 14.4544   9
  -8  -1   0 194.451 20.6082   4
   8  -1   0 154.582 16.2737  10
  -8  -1   0 169.212 12.4719   2
   8  -1   0 204.283 27.9339   7
  -8  -1   0 176.600 15.6012  10
   8  -1   0 149.335 13.4562   9
   8   1   0 174.837 27.3555   7
   8   1   0 170.535 15.0082   9
   8   1   0 187.570 16.5962  10
   8   1   0 165.562 10.5009   5
  -8   1   0 148.345 16.4140  10
  -8   1   0 173.054 13.9610   9
   8   1   0 180.355 18.2017  10
   8   1   0 129.166 16.6240   8
  -8   1   0 160.679 21.0198   4
   8   1   0 165.303 12.6693   2
   8   1   0 165.514 16.1604  10
  -8   1   0 182.564 13.0077   2
   8   1   0 158.099 13.0620   2
  -8   1   0 176.170 12.7119   2
   9  -1   0 2.56875 2.82253   7
  -9  -1   0 1.76305 1.43763  10
  -9  -1   0 1.09712 2.44378  10
  -9  -1   0 2.76906 1.36527   2
   9  -1   0 -2.4742 2.24943  10
  -9  -1   0 1.81631 1.59173   9
   9  -1   0 2.92660 1.89261  10
   9  -1   0 2.13653 1.24723   2
   9  -1   0 2.43152 1.66009   9
  -9  -1   0 2.77313 2.65935   4
   9   1   0 3.41000 2.20586  10
  -9   1   0 -0.7460 2.59923  10
   9   1   0 2.72997 2.61227   7
  -9   1   0 0.34236 1.95148   4
   9   1   0 2.21638 1.24799   2
   9   1   0 0.88527 1.37836   9
   9   1   0 3.50888 1.37808   2
   9   1   0 2.49629 2.31461  10
   9   1   0 2.75141 2.66854   8
  -9   1   0 1.98936 1.25085   2
  -9   1   0 1.45792 1.31536   9
   9   1   0 0.36436 2.25535  10
 -10  -1   0 40.5633 4.82322   2
  10  -1   0 46.8873 6.80457   9
  10  -1   0 33.0399 7.91028  10
 -10  -1   0 29.6206 6.57773  10
 -10  -1   0 28.1739 7.63075  10
 -10  -1   0 46.6284 10.6868   4
  10  -1   0 17.6825 5.59690   7
  10  -1   0 24.7205 4.87734   2
  10  -1   0 40.1838 5.39507   2
  10  -1   0 30.3373 6.82348  10
  10  -1   0 39.0257 10.6163  10
 -10   1   0 44.0449 11.7017   4
  10   1   0 52.1500 11.7512   7
  10   1   0 40.4102 4.92335   2
  10   1   0 39.0506 5.32872   2
  10   1   0 33.8297 8.65829  10
  10   1   0 30.4804 6.72797   9
 -10   1   0 30.2376 4.97427   2
  10   1   0 24.7339 6.56307  10
  11  -1   0 98.2715 13.8644  10
  11  -1   0 128.409 21.3687   7
  11  -1   0 113.460 12.3772   9
 -11  -1   0 105.846 9.03539   2
  11  -1   0 117.296 12.5995  10
 -11  -1   0 117.239 12.5956  10
 -11  -1   0 141.114 19.2700   4
  11  -1   0 138.322 10.5819   2
  11  -1   0 126.317 10.7387   2
  11   1   0 117.579 12.2891  10
  11   1   0 117.791 13.1981   9
  11   1   0 131.822 10.5501   2
  11   1   0 122.861 10.0253   2
 -11   1   0 116.115 9.69676   2
  11   1   0 106.814 14.0502  10
 -11   1   0 91.7022 26.4494   4
 -11   1   0 116.643 12.8084  10
  11   1   0 134.283 20.1759   7
   0  -2   0 460.682 27.2532  10
   0  -2   0 417.001 25.4375   2
   0  -2   0 446.245 26.9348  10
   0  -2   0 447.520 25.7677   5
   0  -2   0 447.593 25.3122   6
   0  -2   0 415.135 25.5111   2
   0   2   0 441.122 26.9537  10
   0   2   0 462.144 25.2085   6
   0   2   0 408.044 25.4406   2
   0   2   0 405.488 25.1327   9
   0   2   0 393.527 25.5975   5
   0   2   0 432.571 25.4958   2
   0   2   0 440.538 25.9292   7
  -1  -2   0 122.520 10.6287  10
   1  -2   0 152.167 10.0314   2
   1  -2   0 180.166 10.6235   7
   1  -2   0 157.351 11.3325  10
   1  -2   0 153.574 9.94313   2
  -1  -2   0 162.353 9.92951   2
   1  -2   0 167.436 11.5608  10
   1  -2   0 147.589 9.85528   5
  -1  -2   0 160.314 11.5089   6
  -1  -2   0 137.233 11.0098   3
  -1  -2   0 162.627 10.0095   2
  -1  -2   0 149.171 10.1497   5
  -1  -2   0 169.507 11.9667  10
  -1  -2   0 149.418 10.0969   9
   1   2   0 152.032 11.0061   6
  -1   2   0 121.746 10.7404  10
   1   2   0 149.827 11.4276  10
   1   2   0 151.015 9.86174   2
  -1   2   0 176.188 10.6753   7
  -1   2   0 137.388 11.1193  10
  -1   2   0 151.816 9.93924   2
  -1   2   0 144.134 9.86838   5
   2  -2   0 217.883 13.7297   9
   2  -2   0 229.906 14.2625   5
  -2  -2   0 230.427 14.8391   5
  -2  -2   0 247.252 15.3858   9
   2  -2   0 234.725 14.8890   2
  -2  -2   0 202.144 16.9222  10
   2  -2   0 238.339 14.7140   2
  -2  -2   0 208.823 15.6621  10
  -2  -2   0 217.624 14.3374   2
  -2  -2   0 224.586 17.8751   3
  -2  -2   0 217.504 14.6430   4
  -2   2   0 247.084 13.9051   9
   2   2   0 253.761 16.6681  10
   2   2   0 232.963 17.0654   6
  -2   2   0 254.127 14.4564   5
   2   2   0 235.729 16.6806  10
  -2   2   0 244.714 14.8401   2
  -2   2   0 241.310 16.2970  10
  -2   2   0 215.821 16.2036  10
   2   2   0 203.170 14.3582   2
   2   2   0 238.982 15.3492   4
  -2   2   0 250.311 15.6786   2
  -2   2   0 221.791 15.9748   7
   2   2   0 255.307 17.7385   3
   2   2   0 227.697 15.3461   9
   3  -2   0 117.674 7.47479   5
  -3  -2   0 99.4021 12.0652   3
   3  -2   0 119.064 10.1515   7
   3  -2   0 108.906 7.55231   9
   3  -2   0 103.175 8.06816   2
  -3  -2   0 112.664 7.89513   2
  -3  -2   0 124.006 8.35405   2
   3  -2   0 98.0720 9.45283  10
  -3  -2   0 119.818 8.32332   5
  -3  -2   0 109.208 8.89148   9
  -3  -2   0 97.1286 9.81005  10
  -3  -2   0 108.394 9.47692  10
  -3  -2   0 114.705 9.40041   4
  -3   2   0 115.164 10.4441   7
   3   2   0 117.211 8.29815   2
   3   2   0 90.9482 10.9581   3
   3   2   0 105.792 10.0060   4
   3   2   0 107.602 9.03431   9
   3   2   0 110.244 10.2448  10
  -3   2   0 119.189 9.85999  10
  -3   2   0 107.134 8.30631   2
   3   2   0 121.612 11.4146   6
  -3   2   0 123.726 7.88613   9
  -3   2   0 111.070 10.2890  10
   3   2   0 106.281 8.18119   5
   3   2   0 129.812 10.8060  10
   4  -2   0 69.5444 6.15269   2
  -4  -2   0 74.9106 8.34361  10
   4  -2   0 67.4633 7.65922  10
  -4  -2   0 78.1815 7.18571   9
   4  -2   0 76.2857 8.72138   6
   4  -2   0 73.9650 8.28455   7
  -4  -2   0 75.9904 5.95797   2
  -4  -2   0 77.7641 8.19080   4
  -4  -2   0 67.3628 7.27155  10
  -4  -2   0 68.4605 6.03776   5
   4  -2   0 77.9397 6.64724   2
  -4  -2   0 79.5506 6.55487   2
   4  -2   0 72.4463 5.90887   9
   4   2   0 77.0298 6.17463   2
  -4   2   0 70.4442 8.68434  10
  -4   2   0 77.2478 6.35879   2
   4   2   0 84.2080 13.4652  10
   4   2   0 77.0112 9.29442   8
   4   2   0 73.3689 6.33272   2
  -4   2   0 78.7946 9.23572   7
   4   2   0 76.4466 9.31371   6
  -4   2   0 76.3074 6.18545   9
  -4   2   0 83.3509 8.17842  10
  -4   2   0 51.6759 9.51084   4
   4   2   0 62.7987 7.63764  10
  -4   2   0 70.7876 6.46924   2
   4   2   0 84.2233 9.08727  10
   4   2   0 57.1478 9.31732   3
   4   2   0 64.8933 6.98774   9
  -4   2   0 82.8935 8.46434   8
   4   2   0 66.3770 6.00516   5
  -5  -2   0 55.7801 7.97245   4
   5  -2   0 63.0085 8.86872   6
   5  -2   0 67.3485 6.22582   2
  -5  -2   0 71.5990 6.26719   2
   5  -2   0 71.7564 4.74104   5
   5  -2   0 68.0154 7.83770  10
   5  -2   0 71.0502 6.14928   9
   5  -2   0 74.9515 4.69560   5
   5  -2   0 65.1571 6.49228   2
  -5  -2   0 66.0428 5.98992   5
  -5  -2   0 71.8374 5.92195   2
  -5  -2   0 70.0155 8.30168  10
  -5  -2   0 62.9555 7.05927   9
   5  -2   0 61.8859 8.68213   7
  -5  -2   0 68.2120 7.71338  10
   5   2   0 81.3648 9.53425  10
  -5   2   0 64.1437 7.76703  10
  -5   2   0 57.7344 8.96938  10
  -5   2   0 68.7365 8.34232   8
   5   2   0 71.1517 6.14341   2
   5   2   0 59.9385 7.14492   9
   5   2   0 67.4241 9.29687   8
   5   2   0 69.6940 10.5028   7
   5   2   0 70.9907 6.59444   2
  -5   2   0 71.0288 6.36844   9
  -5   2   0 60.8712 9.19397   7
   5   2   0 93.0049 11.4257   6
   5   2   0 66.5304 8.75269  10
  -5   2   0 72.5117 11.8527   4
   5   2   0 70.1625 6.02716   5
   5   2   0 66.4062 8.07510  10
   5   2   0 68.7374 11.0945   3
   6  -2   0 72.1297 10.4813   6
  -6  -2   0 80.8190 6.89807   5
   6  -2   0 83.4068 7.41053   2
  -6  -2   0 88.9715 9.47840  10
   6  -2   0 79.4400 7.49162   9
   6  -2   0 101.747 10.1537  10
   6  -2   0 75.9897 7.64654   2
   6  -2   0 71.6864 10.8519  10
  -6  -2   0 84.6205 6.92506   2
  -6  -2   0 86.6262 8.71565   9
  -6  -2   0 76.2840 10.3123   4
  -6  -2   0 68.3791 6.96968   2
  -6  -2   0 90.6866 9.85958  10
   6  -2   0 62.5953 9.46660   7
   6   2   0 89.2713 13.5428   3
  -6   2   0 73.1971 10.6414  10
   6   2   0 86.6564 7.22516   2
  -6   2   0 94.6288 7.95093   9
  -6   2   0 84.0716 7.37600   2
   6   2   0 88.9762 7.70615   2
   6   2   0 53.1799 9.88520   7
  -6   2   0 68.6357 7.30237   2
   6   2   0 103.163 9.53725   9
  -6   2   0 78.1106 9.08998  10
   6   2   0 98.9785 11.8021   8
   6   2   0 84.9536 10.5607  10
   6   2   0 67.8941 9.22387  10
  -6   2   0 87.5552 13.7707   4
  -6   2   0 54.8423 10.5608   7
   6   2   0 87.3306 10.7045  10
   6   2   0 83.4235 11.6441   6
   6   2   0 86.4616 6.99617   5
  -6   2   0 103.984 11.0964   8
   7  -2   0 155.727 12.9035   9
   7  -2   0 180.745 16.8635  10
  -7  -2   0 169.939 12.8255   2
   7  -2   0 152.584 16.8373   7
  -7  -2   0 177.594 12.4000   2
   7  -2   0 166.916 12.9431   2
  -7  -2   0 172.579 14.6882   9
   7  -2   0 169.641 13.4218   2
   7  -2   0 135.830 20.3937   3
  -7  -2   0 166.418 14.7630  10
  -7  -2   0 199.832 18.6494   4
   7  -2   0 171.270 15.6591  10
   7   2   0 186.080 16.4147  10
   7   2   0 174.643 12.2576   5
  -7   2   0 191.394 18.3311  10
   7   2   0 193.095 17.5959  10
   7   2   0 169.714 17.0086  10
   7   2   0 151.214 12.8489   2
   7   2   0 171.321 12.6802   2
  -7   2   0 155.494 20.7359   4
  -7   2   0 147.946 18.7433   7
  -7   2   0 186.557 15.6075  10
   7   2   0 165.481 18.0267   8
  -7   2   0 162.668 13.3280   2
   7   2   0 143.620 18.2962   7
  -7   2   0 181.295 12.9953   2
  -7   2   0 192.207 17.2584   8
  -7   2   0 194.848 13.8863   9
   7   2   0 168.337 15.0085   9
   8  -2   0 108.621 13.1669  10
   8  -2   0 90.2706 8.56639   2
  -8  -2   0 91.2884 10.7709  10
   8  -2   0 99.2089 11.2863  10
   8  -2   0 100.826 18.1715   3
  -8  -2   0 94.3469 7.99673   2
  -8  -2   0 94.8513 10.5763   9
   8  -2   0 100.217 9.26001   2
   8  -2   0 86.4580 15.1710   7
   8  -2   0 99.9294 9.27272   9
  -8  -2   0 99.5613 8.70735   2
  -8  -2   0 94.9947 13.1163   4
  -8   2   0 102.151 9.45710   9
  -8   2   0 93.8147 12.2893   8
   8   2   0 75.8767 12.9168   8
  -8   2   0 133.007 18.8917   4
   8   2   0 103.473 10.6171   2
   8   2   0 95.6015 12.1031  10
  -8   2   0 107.350 8.68981   2
  -8   2   0 72.5384 14.1283   7
  -8   2   0 88.1133 8.88517   2
   8   2   0 99.8022 8.54747   2
   8   2   0 105.134 11.1791   9
   8   2   0 74.8150 11.3340  10
   8   2   0 98.0794 14.6894   7
   8   2   0 103.273 7.81862   5
  -8   2   0 83.8544 10.2278  10
   9  -2   0 52.9615 10.5550  10
   9  -2   0 70.9198 9.95172  10
  -9  -2   0 59.4638 8.82036  10
  -9  -2   0 65.7421 8.55229  10
   9  -2   0 59.7520 7.10151   2
  -9  -2   0 61.1062 6.53453   2
   9  -2   0 65.8809 7.75250   9
  -9  -2   0 72.0567 11.8859   4
   9  -2   0 49.0894 10.9470   7
  -9  -2   0 51.6804 9.36221   9
   9  -2   0 75.2294 7.11136   2
  -9   2   0 57.3392 7.34990   9
   9   2   0 51.5629 12.0761   7
  -9   2   0 74.7574 14.9909   4
  -9   2   0 57.8936 6.32362   2
   9   2   0 64.1316 6.98117   2
   9   2   0 50.1783 9.64096  10
   9   2   0 51.9644 9.49324  10
   9   2   0 72.0753 9.47355   9
  -9   2   0 56.7032 10.2056  10
   9   2   0 48.2904 12.1507   8
   9   2   0 60.6025 5.05616   5
  10  -2   0 271.038 18.8166   2
  10  -2   0 245.132 17.8165   2
  10  -2   0 255.383 19.3632   9
 -10  -2   0 242.230 25.5158   4
  10  -2   0 240.683 23.3209  10
 -10  -2   0 253.257 20.0350  10
 -10  -2   0 234.634 16.9729   2
  10  -2   0 233.694 20.8604  10
  10  -2   0 301.205 27.3650   7
 -10  -2   0 224.569 19.9676  10
 -10   2   0 280.104 31.1899   4
  10   2   0 187.855 25.8699   7
  10   2   0 258.846 17.6938   2
 -10   2   0 248.437 19.4077   9
  10   2   0 302.723 22.7450   9
  10   2   0 248.409 17.8968   2
  10   2   0 225.789 20.2934  10
 -10   2   0 259.446 21.0547  10
  10   2   0 227.044 21.6630  10
   0  -3   0 0.30320 0.82007  10
   0  -3   0 -0.0385 0.77422  10
   0  -3   0 0.20009 0.53645   7
   0  -3   0 0.28589 0.35819   6
   0  -3   0 -0.1978 0.39879   5
   0  -3   0 0.09909 0.37848   2
   0  -3   0 -0.1374 0.39327   2
   0   3   0 0.10149 0.41109   5
   0   3   0 0.23683 0.41993   2
   0   3   0 -0.0701 0.24299   6
   0   3   0 0.43005 0.87015  10
   0   3   0 0.13196 0.27666   9
   0   3   0 0.37420 0.46802   7
   0   3   0 0.11923 0.68069  10
   0   3   0 -0.1143 0.38796   2
   1  -3   0 359.909 23.5880   2
  -1  -3   0 382.011 25.0989   6
  -1  -3   0 382.848 23.6361   9
   1  -3   0 414.481 26.0181  10
  -1  -3   0 385.062 23.5324   2
  -1  -3   0 381.211 24.0253   5
   1  -3   0 425.743 24.2830   7
  -1  -3   0 375.894 26.0571  10
   1  -3   0 369.973 23.4998   2
   1  -3   0 364.720 23.6050   5
   1  -3   0 437.302 26.1556  10
   1   3   0 371.149 23.9625   5
   1   3   0 378.424 23.4800   2
   1   3   0 364.169 23.4208   2
  -1   3   0 384.939 24.1338   7
   1   3   0 386.529 25.5077  10
  -1   3   0 365.272 23.5054   2
   1   3   0 386.870 24.6014   6
  -1   3   0 397.313 25.7257  10
  -2  -3   0 203.680 15.6105  10
  -2  -3   0 198.322 16.8854  10
  -2  -3   0 231.094 14.7049   5
  -2  -3   0 222.598 14.7514   9
   2  -3   0 212.212 14.1277   2
   2  -3   0 249.335 14.2013   5
  -2  -3   0 200.536 13.8443   2
   2  -3   0 238.990 16.6285  10
  -2  -3   0 170.992 16.1962   3
   2  -3   0 244.375 15.3076   7
   2  -3   0 224.615 14.4763   2
   2   3   0 174.778 15.7224  10
  -2   3   0 223.593 14.1112   5
   2   3   0 200.841 13.8969   2
  -2   3   0 254.145 14.5519   9
   2   3   0 207.580 14.0056   2
  -2   3   0 213.622 15.3464   7
   2   3   0 190.993 15.8676   3
   2   3   0 205.720 14.4445   5
  -2   3   0 213.818 14.2728   2
  -2   3   0 194.943 15.8107  10
   2   3   0 256.138 17.1243   6
   2   3   0 209.976 13.6130   4
  -2   3   0 222.504 16.4255  10
   2   3   0 180.426 15.7045  10
  -2   3   0 211.860 14.1899   2
   2   3   0 215.143 14.8021   9
   3  -3   0 85.9498 6.26043   5
   3  -3   0 81.8587 8.59852  10
   3  -3   0 74.4338 7.65258   7
  -3  -3   0 72.9511 6.19316   2
   3  -3   0 80.4865 6.95527   2
   3  -3   0 80.5988 5.55308   9
  -3  -3   0 86.3716 10.2185  10
  -3  -3   0 72.3606 7.78210  10
   3  -3   0 78.8962 12.3128  10
  -3  -3   0 67.5490 9.75075   3
  -3  -3   0 72.6362 7.09472   9
  -3  -3   0 81.1890 8.90487  10
  -3  -3   0 88.0489 7.06652   5
  -3  -3   0 81.5486 6.61241   4
   3   3   0 68.6057 8.89691   3
  -3   3   0 73.5382 6.64220   2
  -3   3   0 81.9053 6.71956   2
   3   3   0 89.7045 8.86930  10
  -3   3   0 80.7736 6.28471   5
  -3   3   0 83.8737 5.75482   9
   3   3   0 71.1971 7.47381   9
   3   3   0 87.0899 6.74039   2
  -3   3   0 77.9571 8.58461  10
   3   3   0 77.2203 6.80484   5
   3   3   0 72.3222 7.29685   4
   3   3   0 86.2622 6.66470   2
  -3   3   0 73.2497 8.12980   7
  -3   3   0 74.8132 8.21993  10
   3   3   0 76.0614 8.93433   6
   4  -3   0 16.8343 2.73693   2
   4  -3   0 19.1297 2.35273   5
  -4  -3   0 17.7758 2.83407   5
   4  -3   0 20.0137 4.06519   7
  -4  -3   0 18.1935 2.59056   2
  -4  -3   0 11.7565 5.35995   3
   4  -3   0 14.4188 2.91052   2
   4  -3   0 21.7600 2.34453   9
  -4  -3   0 18.1668 3.42652   9
  -4  -3   0 15.3468 2.66709   2
   4  -3   0 24.0503 4.39074   6
   4  -3   0 12.9468 3.36221  10
   4  -3   0 20.3503 4.14432  10
  -4  -3   0 11.7470 3.28370  10
  -4  -3   0 17.9216 3.38821   4
  -4  -3   0 18.9486 4.52619  10
   4   3   0 16.2063 3.28856   9
   4   3   0 21.7732 3.05203   2
  -4   3   0 18.4972 4.41688  10
  -4   3   0 16.0611 2.88000   2
   4   3   0 20.8227 4.60366  10
   4   3   0 20.3018 4.87698   6
   4   3   0 15.3774 2.59960   2
  -4   3   0 21.2841 4.32307   8
   4   3   0 19.2210 3.03521   5
  -4   3   0 16.1616 2.39343   9
  -4   3   0 18.7969 3.94337  10
   4   3   0 10.4359 3.54324   4
   4   3   0 21.0714 5.51466   3
  -4   3   0 19.9143 4.56687   7
   5  -3   0 227.786 19.6279   7
  -5  -3   0 230.357 16.3642   2
  -5  -3   0 284.834 21.2145  10
  -5  -3   0 217.902 18.4402  10
   5  -3   0 250.640 20.4118  10
   5  -3   0 260.747 15.4989   5
   5  -3   0 246.239 17.0811   2
   5  -3   0 248.616 17.5946   2
  -5  -3   0 247.826 18.8093   9
  -5  -3   0 238.681 16.9287   5
  -5  -3   0 245.963 17.0050   2
   5  -3   0 285.650 16.3921   9
   5  -3   0 207.197 18.9237  10
  -5  -3   0 269.579 19.3846   4
   5  -3   0 235.854 20.0539   6
   5   3   0 264.131 20.6302  10
  -5   3   0 265.224 19.9349  10
   5   3   0 304.035 22.2614  10
   5   3   0 250.174 17.0829   5
   5   3   0 245.919 18.8393   9
   5   3   0 263.397 22.5825   6
  -5   3   0 233.955 16.3646   9
  -5   3   0 213.568 19.4098   8
  -5   3   0 198.376 23.5880   4
   5   3   0 242.751 21.7973   8
  -5   3   0 273.258 17.9011   2
  -5   3   0 247.023 21.2824  10
   5   3   0 272.757 17.5476   2
   5   3   0 273.398 23.9709   3
  -5   3   0 292.627 24.6785   7
   5   3   0 232.527 16.6520   2
  -5   3   0 236.301 16.9410   2
   6  -3   0 3.95562 1.36390   2
  -6  -3   0 4.13363 2.13104  10
   6  -3   0 3.11737 1.54386   7
  -6  -3   0 3.81141 1.43403   4
   6  -3   0 3.33039 1.02256   9
  -6  -3   0 1.88760 1.03757   9
  -6  -3   0 2.30080 1.03254   5
  -6  -3   0 3.65197 1.07339   2
   6  -3   0 1.57395 1.64506  10
   6  -3   0 3.41640 2.37810   6
   6  -3   0 3.22283 1.52854  10
  -6  -3   0 3.66874 1.55913  10
   6  -3   0 3.97243 1.50230   2
  -6  -3   0 4.04984 1.28569   2
   6   3   0 3.35764 1.16543   2
  -6   3   0 2.87568 1.03168   9
   6   3   0 3.94282 2.37713   7
  -6   3   0 5.14824 1.54053   2
  -6   3   0 3.76666 2.17865  10
   6   3   0 2.39666 1.13078   5
  -6   3   0 3.31547 1.68832   8
  -6   3   0 3.39072 1.94923  10
   6   3   0 0.85105 1.51785   8
   6   3   0 2.91748 1.58417   9
   6   3   0 6.93918 2.57600  10
   6   3   0 4.69951 2.06714  10
  -6   3   0 6.02979 1.60544   2
   6   3   0 4.16302 2.44925   3
  -6   3   0 2.73606 2.15978   7
   6   3   0 3.89838 1.44896   2
  -6   3   0 0.43687 1.77390   4
  -7  -3   0 -0.6467 0.75723   5
   7  -3   0 -0.8855 0.53229   9
   7  -3   0 -0.2288 1.42303  10
  -7  -3   0 -0.8914 0.69625   2
   7  -3   0 1.25861 0.97472   2
   7  -3   0 -0.8154 0.58565   2
  -7  -3   0 -1.9345 1.27931  10
   7  -3   0 0.61811 1.25303   7
  -7  -3   0 0.32467 1.09992   9
  -7  -3   0 -0.3047 0.90029   2
   7  -3   0 -2.4790 1.32474   6
   7  -3   0 -1.6105 1.67723   3
  -7  -3   0 -1.0354 1.24475  10
  -7  -3   0 -1.0195 0.96060   4
   7   3   0 -0.9146 1.70591   3
  -7   3   0 -0.4478 1.10834   8
  -7   3   0 -0.3727 0.93777   2
   7   3   0 -1.3265 0.91125   9
   7   3   0 0.19769 1.66195   7
  -7   3   0 -2.1626 1.42738   7
  -7   3   0 1.48320 2.30145  10
  -7   3   0 -0.0839 0.46722   9
   7   3   0 0.35426 0.70190   5
  -7   3   0 0.66675 0.76671   2
   7   3   0 -0.8169 1.53117  10
   7   3   0 -0.2152 0.62771   2
   7   3   0 0.61223 1.52081  10
   7   3   0 1.06093 2.04597   8
  -7   3   0 0.65598 2.00706   4
  -7   3   0 1.00984 1.36496  10
   8  -3   0 7.71227 3.58767  10
   8  -3   0 16.4305 3.07544   9
  -8  -3   0 12.8362 2.71671   2
  -8  -3   0 4.94950 2.17196   4
   8  -3   0 15.3001 3.12782   2
  -8  -3   0 17.3906 4.91070  10
   8  -3   0 6.25436 4.08560   3
   8  -3   0 14.1791 3.46623   2
  -8  -3   0 4.84389 1.93367   9
   8  -3   0 8.08387 3.06529   7
  -8  -3   0 6.94854 1.88570   2
   8  -3   0 7.59471 2.97415  10
   8   3   0 13.8122 3.44101   2
  -8   3   0 8.09011 3.83303   7
  -8   3   0 7.17619 4.20738   4
   8   3   0 19.6097 5.72905  10
   8   3   0 11.1960 2.64422   5
   8   3   0 2.79587 2.58047   8
  -8   3   0 14.0441 3.28385   9
  -8   3   0 11.0876 3.96008  10
   8   3   0 2.44880 2.31662   7
   8   3   0 8.17762 3.61143  10
  -8   3   0 7.84079 2.23449   2
  -8   3   0 7.45664 3.14568  10
  -8   3   0 13.8200 3.10570   2
  -8   3   0 4.54312 2.19860   8
   8   3   0 8.41514 2.63108   9
   8   3   0 3.94607 1.61251   2
  -9  -3   0 2.68597 1.90410   4
   9  -3   0 1.61098 2.74565  10
   9  -3   0 4.19023 1.64395   2
  -9  -3   0 1.15969 2.03863  10
  -9  -3   0 1.10016 2.12925  10
   9  -3   0 -0.0303 0.96297   9
  -9  -3   0 4.35631 1.71597   2
   9  -3   0 1.83894 2.37288   7
   9  -3   0 3.84784 2.32903  10
   9  -3   0 2.29023 1.37007   2
  -9   3   0 2.64035 1.47753   2
   9   3   0 2.27495 1.92437   9
  -9   3   0 2.90992 2.75937   4
  -9   3   0 -1.6214 1.86362   8
   9   3   0 3.40089 1.70486   2
   9   3   0 2.25096 2.18708  10
  -9   3   0 1.88084 1.31445   9
   9   3   0 2.20217 1.14729   5
   9   3   0 3.62869 1.33865   2
  -9   3   0 5.54079 2.86386  10
  -9   3   0 4.17579 4.37583  10
   9   3   0 3.73761 3.20696   7
  -9   3   0 1.48774 4.51960   7
   9   3   0 1.62363 2.65365  10
 -10  -3   0 23.5992 7.45852  10
 -10  -3   0 9.72855 3.37527  10
  10  -3   0 7.77372 2.03985   9
  10  -3   0 21.1680 4.73106   2
  10  -3   0 12.7098 4.32573   7
 -10  -3   0 17.3801 4.57265   2
  10  -3   0 8.41754 4.22007  10
  10  -3   0 23.1243 4.35625   2
  10  -3   0 23.7079 6.67777  10
  10   3   0 19.0118 4.31775   2
  10   3   0 31.4985 7.32224   9
  10   3   0 10.0137 3.34307  10
 -10   3   0 7.06540 4.68476   4
  10   3   0 15.4096 3.33428   2
 -10   3   0 7.52071 2.24886   9
  10   3   0 12.0654 5.40428   7
  10   3   0 12.5351 2.85627   5
 -10   3   0 18.7606 4.53485   2
  10   3   0 10.7888 3.61735  10
   0  -4   0 53.1454 4.92013   2
   0  -4   0 47.9178 5.50174   7
   0  -4   0 33.9858 5.74894  10
   0  -4   0 50.0900 5.14396   5
   0  -4   0 43.3895 4.65782   2
   0   4   0 44.2012 4.07032   6
   0   4   0 53.3451 5.28947   5
   0   4   0 46.6403 4.35409   9
   0   4   0 52.8004 4.88513   2
   0   4   0 48.9476 4.79271   2
   0   4   0 38.3800 5.64932  10
   0   4   0 47.4622 5.22403   7
  -1  -4   0 2098.02 118.540   2
  -1  -4   0 2030.33 122.179  10
   1  -4   0 2085.72 118.698   2
  -1  -4   0 2055.78 119.039   5
  -1  -4   0 1932.43 119.594   3
  -1  -4   0 2114.70 118.515   2
  -1  -4   0 2018.16 121.017  10
   1  -4   0 2097.01 116.548   6
   1  -4   0 1982.21 118.979   7
   1  -4   0 2067.94 118.512   2
   1  -4   0 2087.83 118.729   5
  -1  -4   0 1941.70 119.879   6
   1  -4   0 2269.28 122.245  10
   1  -4   0 2241.38 121.923  10
   1   4   0 2043.89 118.478   9
   1   4   0 2299.19 122.303  10
  -1   4   0 2054.73 121.460  10
   1   4   0 2014.55 118.397   2
   1   4   0 2090.62 118.417   2
  -1   4   0 2085.95 118.553   2
  -1   4   0 2098.20 118.570   2
   1   4   0 2236.53 119.465   6
   1   4   0 2075.76 120.120   7
  -1   4   0 1872.75 118.510   5
   1   4   0 2149.59 121.429  10
   1   4   0 1913.40 118.829   5
  -1   4   0 1964.12 119.002   7
  -2  -4   0 175.748 15.6084  10
  -2  -4   0 173.886 12.3321   2
   2  -4   0 144.352 12.5234   7
   2  -4   0 159.327 19.4792  10
   2  -4   0 174.215 12.3040   2
   2  -4   0 187.012 12.7516   2
   2  -4   0 178.925 12.2963   5
  -2  -4   0 189.496 15.3074   3
  -2  -4   0 157.244 12.3683   9
  -2  -4   0 174.742 12.7934   5
  -2  -4   0 179.574 14.3783  10
  -2  -4   0 183.704 12.2481   2
  -2   4   0 167.871 12.3137   2
   2   4   0 146.609 10.9184   4
   2   4   0 155.504 13.7104   6
   2   4   0 201.605 14.5303   3
  -2   4   0 189.237 13.6807   7
   2   4   0 157.404 12.6588   9
  -2   4   0 171.155 12.2908   2
   2   4   0 171.995 12.8255   5
  -2   4   0 154.580 12.0858   5
  -2   4   0 166.914 14.4872  10
   2   4   0 206.294 15.6410  10
   2   4   0 162.155 11.9927   2
   2   4   0 145.680 14.1021  10
  -2   4   0 188.027 15.0397  10
   3  -4   0 80.0579 7.01342   5
  -3  -4   0 84.7534 7.15881   2
  -3  -4   0 89.8188 7.87343   5
  -3  -4   0 88.6004 10.2440  10
   3  -4   0 77.5815 7.22062   2
   3  -4   0 80.4930 7.60523   2
  -3  -4   0 93.2200 9.30212  10
  -3  -4   0 80.9076 7.72541   9
  -3  -4   0 83.7260 8.35846   2
   3  -4   0 99.9137 10.0485  10
  -3  -4   0 110.439 12.0966   3
   3  -4   0 91.5657 9.59664  10
   3  -4   0 77.4769 8.06867   7
   3   4   0 76.7705 9.38341   3
   3   4   0 86.3845 7.91875   5
  -3   4   0 85.4757 7.63327   2
   3   4   0 79.1326 8.05037   9
  -3   4   0 71.8188 8.76600  10
  -3   4   0 91.5222 9.94772  10
  -3   4   0 89.9970 6.09063   9
   3   4   0 92.4690 7.47233   4
   3   4   0 77.0123 9.32767  10
   3   4   0 87.3028 7.33710   2
   3   4   0 94.9876 10.0178   6
   3   4   0 102.851 10.4763  10
  -3   4   0 64.4927 8.17783   7
  -3   4   0 88.0276 7.31987   5
   3   4   0 82.6830 7.19081   2
   4  -4   0 2127.50 123.571   2
   4  -4   0 2006.87 125.041   6
  -4  -4   0 2091.81 123.867   5
   4  -4   0 2287.44 122.739   5
  -4  -4   0 1957.22 122.773   2
  -4  -4   0 2208.67 124.986   9
  -4  -4   0 2051.47 130.933  10
   4  -4   0 2055.10 125.651   7
  -4  -4   0 1863.91 125.416  10
  -4  -4   0 2177.40 128.516  10
   4  -4   0 2185.33 124.263   2
  -4  -4   0 2306.36 123.809   2
   4  -4   0 2329.67 127.956  10
   4   4   0 1989.09 126.925  10
   4   4   0 2375.05 124.543   5
   4   4   0 2288.85 123.501   2
   4   4   0 2182.59 128.124  10
  -4   4   0 1853.19 121.587   9
   4   4   0 2190.43 125.341   4
   4   4   0 2162.43 125.393   9
  -4   4   0 2230.53 127.701   7
  -4   4   0 2434.88 128.952  10
   4   4   0 2253.60 129.103   6
  -4   4   0 2166.51 127.188  10
  -4   4   0 2127.74 123.613   2
  -4   4   0 2234.58 134.759   4
  -4   4   0 2163.28 124.020   2
   4   4   0 1896.49 123.113   2
  -5  -4   0 578.956 35.3119   5
  -5  -4   0 565.982 34.2780   2
   5  -4   0 509.731 37.9048  10
   5  -4   0 542.006 33.0121   9
   5  -4   0 528.860 33.3434   5
  -5  -4   0 461.530 38.3281  10
   5  -4   0 501.937 37.2556   7
  -5  -4   0 614.124 35.2409   2
  -5  -4   0 588.561 36.6948   9
   5  -4   0 556.122 38.7097  10
   5  -4   0 552.934 34.9013   2
  -5  -4   0 501.652 43.6427   3
  -5  -4   0 555.081 39.4139  10
   5  -4   0 633.082 38.3055   6
   5  -4   0 555.637 35.5386   2
  -5  -4   0 558.934 35.4795   4
   5   4   0 657.903 41.1874  10
  -5   4   0 568.287 35.4824   2
  -5   4   0 534.616 38.0488  10
   5   4   0 618.054 45.5662   6
  -5   4   0 565.156 33.5041   9
   5   4   0 562.604 35.0824   2
  -5   4   0 522.374 39.3462   7
  -5   4   0 483.172 38.9988  10
   5   4   0 559.984 34.5261   2
   5   4   0 608.909 37.5017   9
   5   4   0 486.432 37.8373  10
   5   4   0 564.334 35.2782   5
   5   4   0 648.363 42.8365   3
   6  -4   0 3.71013 1.40428   2
   6  -4   0 2.43225 0.71510   5
   6  -4   0 0.95203 0.64221   9
  -6  -4   0 3.33759 1.50558   9
   6  -4   0 0.70011 1.88169  10
  -6  -4   0 2.45617 1.30326   5
   6  -4   0 0.98015 1.24705   7
  -6  -4   0 4.05364 1.69689  10
   6  -4   0 0.83189 1.59809   6
   6  -4   0 1.36644 1.08256   2
  -6  -4   0 1.54946 1.31258  10
  -6  -4   0 2.06084 1.12073   2
  -6  -4   0 1.48151 0.94521   4
  -6  -4   0 1.40406 0.83871   2
   6  -4   0 1.41166 1.12358  10
   6   4   0 3.56300 2.75979  10
  -6   4   0 2.04589 1.30786   2
  -6   4   0 1.81264 2.60111  10
  -6   4   0 3.87264 1.75887   8
   6   4   0 1.03668 0.76464   2
   6   4   0 2.98162 1.93820   3
   6   4   0 2.07202 1.03240   5
  -6   4   0 1.50482 2.19611   4
  -6   4   0 1.86369 0.92799   2
  -6   4   0 2.76537 0.88145   9
  -6   4   0 0.88957 1.42689  10
  -6   4   0 1.15078 1.83835   7
   6   4   0 2.87051 1.21488   2
   6   4   0 0.35072 1.15920   9
   6   4   0 1.63156 1.71359  10
   6   4   0 1.12723 1.71724   8
  -7  -4   0 811.131 47.6839   2
  -7  -4   0 734.524 46.4246   2
  -7  -4   0 773.364 47.5756   5
   7  -4   0 791.355 53.0035  10
   7  -4   0 718.684 47.2934   2
  -7  -4   0 775.098 49.9371   9
   7  -4   0 761.251 51.6970  10
  -7  -4   0 788.412 52.5413  10
   7  -4   0 684.249 51.1966   6
  -7  -4   0 719.451 49.7383  10
   7  -4   0 713.703 51.7573   7
   7  -4   0 750.815 48.3885   2
   7   4   0 815.336 55.1628  10
   7   4   0 747.871 57.4152   7
   7   4   0 757.404 46.9335   2
   7   4   0 727.423 47.7866   2
   7   4   0 713.208 55.0100   8
   7   4   0 763.124 54.4632  10
  -7   4   0 787.642 55.0840  10
   7   4   0 764.209 47.5903   5
  -7   4   0 860.603 52.3224  10
  -7   4   0 847.043 57.1238   7
  -7   4   0 761.953 47.4021   2
   7   4   0 890.869 59.4780   3
  -7   4   0 793.577 48.5522   2
  -7   4   0 729.532 60.4485   4
   7   4   0 852.907 51.4303   9
  -7   4   0 789.001 52.3427   8
  -7   4   0 772.602 46.5340   9
   8  -4   0 333.414 24.9427   2
  -8  -4   0 391.421 27.2702  10
   8  -4   0 285.259 28.2414   6
   8  -4   0 328.534 29.2709  10
  -8  -4   0 356.748 24.1848   5
  -8  -4   0 355.349 28.3079  10
   8  -4   0 283.528 38.4362   3
   8  -4   0 393.352 29.8518  10
   8  -4   0 330.953 29.1367   7
  -8  -4   0 368.167 23.3774   2
  -8  -4   0 371.668 24.4329   2
   8  -4   0 334.014 24.1191   2
  -8   4   0 282.645 31.2078   7
   8   4   0 370.449 23.9335   2
   8   4   0 387.959 28.9445  10
  -8   4   0 373.403 29.3325   8
   8   4   0 374.122 25.0984   2
  -8   4   0 395.743 32.6779  10
  -8   4   0 343.454 24.0112   2
   8   4   0 408.491 28.7360   9
   8   4   0 362.793 24.2463   5
  -8   4   0 369.876 23.6650   9
   8   4   0 396.449 31.4451  10
  -8   4   0 374.367 28.2915  10
  -8   4   0 319.441 35.9816   4
   8   4   0 273.152 31.3513   7
  -9  -4   0 32.8359 5.48740   2
   9  -4   0 32.1452 5.26161   2
  -9  -4   0 29.2934 7.11719  10
   9  -4   0 27.7868 7.64569  10
   9  -4   0 47.0988 9.60099   7
   9  -4   0 41.8482 5.20927   9
  -9  -4   0 56.3451 9.20241   4
   9  -4   0 37.4919 6.16442   2
   9  -4   0 39.6891 9.34066  10
  -9   4   0 25.2222 7.70226  10
  -9   4   0 34.7267 6.12802   9
   9   4   0 31.7410 5.00502   2
   9   4   0 24.4429 8.13917  10
   9   4   0 40.7886 5.95045   2
   9   4   0 42.6556 8.66837  10
  -9   4   0 34.4621 5.59465   2
  -9   4   0 38.8244 12.8656   4
  -9   4   0 39.3631 8.90923   8
   9   4   0 42.4457 8.31378   9
   9   4   0 40.6267 5.63118   5
  10  -4   0 128.422 12.7441   2
  10  -4   0 143.519 15.5845  10
 -10  -4   0 129.000 11.3206   2
  10  -4   0 119.557 10.7992   9
  10  -4   0 132.928 11.7587   2
  10  -4   0 104.984 16.1235   7
 -10  -4   0 132.910 15.5063   4
  10   4   0 126.313 10.8564   2
 -10   4   0 135.394 11.7875   2
 -10   4   0 148.698 15.6112  10
 -10   4   0 123.110 11.4140   9
  10   4   0 116.822 10.4482   5
  10   4   0 116.278 14.8802   9
  10   4   0 100.316 19.4873   7
  10   4   0 124.940 15.1587  10
  10   4   0 143.901 11.9867   2
   0  -5   0 0.36312 0.60100   5
   0  -5   0 0.28631 1.27766  10
   0  -5   0 0.00046 0.41160   7
   0  -5   0 -0.3380 0.40182   2
   0  -5   0 -1.0260 0.53354   2
   0  -5   0 0.71504 0.88024  10
   0   5   0 -0.5035 0.44483   2
   0   5   0 0.54168 0.48192   9
   0   5   0 0.04164 0.54247   7
   0   5   0 0.54414 0.78619  10
   0   5   0 -0.4752 0.79923  10
   0   5   0 0.13104 0.43692   2
   0   5   0 0.33320 0.69497   5
   0   5   0 -0.0472 0.29029   6
   1  -5   0 39.2365 6.41118  10
  -1  -5   0 36.4631 5.31975   6
  -1  -5   0 37.6303 4.62939   2
  -1  -5   0 35.0964 4.76660   5
   1  -5   0 37.9992 4.95174   5
  -1  -5   0 41.6559 4.68134   2
   1  -5   0 44.0657 4.82703   2
   1  -5   0 42.7323 3.48111   6
   1  -5   0 34.1895 4.90357   7
  -1  -5   0 40.3404 6.32669  10
  -1  -5   0 47.8631 7.46281  10
  -1  -5   0 42.0760 5.48737   3
   1  -5   0 36.0277 4.46631   2
  -1   5   0 42.7596 6.45564  10
  -1   5   0 36.4869 4.84443   5
  -1   5   0 40.2026 5.16110   7
   1   5   0 43.0473 4.97851   6
   1   5   0 41.5736 5.24261   5
   1   5   0 26.6270 5.36480  10
   1   5   0 38.2679 5.37537   7
   1   5   0 40.9900 4.63734   2
  -1   5   0 51.5392 5.18088   2
   1   5   0 49.7457 5.02799   2
   1   5   0 35.7559 4.42282   9
  -2  -5   0 -0.5471 1.15717  10
  -2  -5   0 -0.7170 0.42531   9
  -2  -5   0 -0.3363 0.42423   5
  -2  -5   0 0.31398 0.66182   2
   2  -5   0 1.12458 0.94823  10
  -2  -5   0 -0.6224 0.55497   2
   2  -5   0 0.61715 0.55037   2
  -2  -5   0 -0.3510 0.54661   3
  -2  -5   0 1.26697 1.09094  10
   2  -5   0 0.71903 0.70372   7
   2  -5   0 -0.4488 0.52429   5
   2  -5   0 0.22415 0.76984  10
   2  -5   0 -0.6326 0.50454   2
  -2   5   0 0.24537 0.41387   5
  -2   5   0 -0.2119 0.82093  10
   2   5   0 0.35281 0.87840   6
  -2   5   0 0.57598 0.64240   2
   2   5   0 -0.7205 1.05296  10
   2   5   0 0.52184 0.80844  10
   2   5   0 0.47864 0.50404   2
  -2   5   0 0.91621 0.60556   2
  -2   5   0 -0.1102 0.64350   7
   2   5   0 1.12786 0.75833   5
   2   5   0 -0.0955 0.47652   9
   2   5   0 0.16699 0.43648   2
   3  -5   0 404.652 24.4660   5
  -3  -5   0 351.760 26.7513  10
   3  -5   0 395.837 28.3575  10
  -3  -5   0 443.575 30.6703   3
   3  -5   0 372.086 24.4602   2
   3  -5   0 374.944 25.5564   7
  -3  -5   0 339.948 24.7386   9
  -3  -5   0 383.775 25.2292   5
  -3  -5   0 423.274 30.8530  10
   3  -5   0 391.499 25.1524   2
  -3  -5   0 348.114 23.9558   2
   3   5   0 360.616 25.3431   9
   3   5   0 364.052 24.1543   2
   3   5   0 349.322 27.0843   6
   3   5   0 365.416 27.0294   3
  -3   5   0 402.940 26.8708   7
   3   5   0 359.455 27.7402  10
   3   5   0 377.662 24.3885   2
  -3   5   0 362.628 24.5785   2
  -3   5   0 372.940 24.5221   2
   3   5   0 371.069 23.2897   4
   3   5   0 340.326 24.8373   5
   3   5   0 356.063 27.7236  10
  -3   5   0 326.626 27.2614  10
  -3   5   0 353.879 22.2438   9
  -3   5   0 392.388 24.5291   5
  -3   5   0 394.115 27.9707  10
  -4  -5   0 851.649 66.3824  10
   4  -5   0 1019.84 60.8654   2
  -4  -5   0 1100.46 64.0813  10
   4  -5   0 1022.32 59.4736   5
  -4  -5   0 1060.01 59.8272   2
  -4  -5   0 1011.00 65.6443  10
  -4  -5   0 873.467 66.8321   3
   4  -5   0 871.217 63.2874  10
   4  -5   0 1124.09 61.0374   6
  -4  -5   0 1028.91 60.8587   5
   4  -5   0 829.422 60.9599   7
  -4  -5   0 985.179 61.1577   9
   4  -5   0 993.036 60.0356   2
   4  -5   0 1125.74 65.3316  10
  -4   5   0 1046.32 60.7496   2
   4   5   0 932.850 61.5001   9
   4   5   0 909.663 60.4136   5
   4   5   0 1012.37 59.8015   2
  -4   5   0 1041.30 60.2778   2
   4   5   0 1060.66 65.2170   3
  -4   5   0 1034.01 59.6698   5
  -4   5   0 1061.01 57.8596   9
   4   5   0 948.915 64.5077   6
  -4   5   0 1134.40 65.0098  10
  -4   5   0 1040.35 65.0628  10
  -4   5   0 924.429 69.6207   4
   4   5   0 1041.20 60.4497   4
   4   5   0 905.961 59.7383   2
  -4   5   0 1072.79 64.7372   7
   4   5   0 994.502 64.5043  10
   5  -5   0 558.372 33.1132   5
   5  -5   0 574.720 38.8675  10
  -5  -5   0 463.332 41.6167  10
   5  -5   0 513.440 36.4265   7
  -5  -5   0 532.285 34.2094   2
  -5  -5   0 550.551 34.8092   5
   5  -5   0 516.060 35.4213   6
  -5  -5   0 522.925 35.5467   9
   5  -5   0 563.935 35.2130   2
  -5  -5   0 531.582 33.6147   2
   5  -5   0 531.059 34.1891   2
  -5  -5   0 533.610 43.8755   3
  -5  -5   0 531.118 36.8755  10
  -5  -5   0 565.433 39.9799  10
   5  -5   0 527.666 38.2120  10
  -5   5   0 553.393 32.1250   9
   5   5   0 505.821 33.5775   2
  -5   5   0 556.938 39.6219  10
  -5   5   0 544.394 34.2456   2
  -5   5   0 624.453 39.5122   8
  -5   5   0 524.705 34.6659   2
  -5   5   0 554.170 38.2151  10
   5   5   0 472.837 38.8815   6
   5   5   0 615.166 34.9656   2
   5   5   0 480.771 38.4160  10
  -5   5   0 565.153 39.1034   7
   5   5   0 533.421 36.2627   9
   5   5   0 534.169 34.8540   5
   5   5   0 443.135 36.9770  10
  -6  -5   0 175.165 18.5142  10
   6  -5   0 186.230 15.4539   2
  -6  -5   0 139.083 20.9610   3
  -6  -5   0 180.267 14.6164   2
   6  -5   0 181.608 13.1683   5
   6  -5   0 205.250 19.3133  10
  -6  -5   0 209.888 17.5021  10
  -6  -5   0 194.589 15.2631   5
  -6  -5   0 182.044 16.1216   9
   6  -5   0 188.276 14.7467   2
   6  -5   0 203.796 17.8370   7
  -6  -5   0 208.058 14.5018   2
   6  -5   0 215.955 19.1534  10
   6   5   0 204.122 15.3321   2
  -6   5   0 192.703 16.4627   2
  -6   5   0 174.927 22.9321   4
  -6   5   0 222.376 18.9308  10
   6   5   0 228.509 21.8310   3
  -6   5   0 183.408 18.0552   8
   6   5   0 203.297 21.3373   8
  -6   5   0 144.928 18.4806  10
   6   5   0 198.751 15.3713   5
  -6   5   0 169.270 12.8689   9
  -6   5   0 197.007 15.6615   2
  -6   5   0 194.683 19.7769   7
   6   5   0 216.772 14.8723   2
   6   5   0 196.165 17.0977   9
   6   5   0 175.084 17.7139  10
   7  -5   0 751.159 50.2488   2
  -7  -5   0 773.709 50.2236   4
   7  -5   0 809.454 53.9808   7
   7  -5   0 839.754 46.7161   5
   7  -5   0 769.861 49.4021   2
  -7  -5   0 817.026 49.6926   2
  -7  -5   0 794.275 55.2555  10
  -7  -5   0 773.126 48.5616   2
   7  -5   0 900.426 55.5614  10
   7  -5   0 879.495 56.5177  10
  -7  -5   0 731.364 51.3441   9
   7  -5   0 759.093 46.9830   9
  -7  -5   0 763.628 52.0595  10
  -7   5   0 815.047 49.4546   2
   7   5   0 855.506 54.5754  10
   7   5   0 806.869 48.9397   2
  -7   5   0 790.922 52.9323   2
   7   5   0 893.886 57.2255   9
   7   5   0 845.778 57.5532  10
  -7   5   0 934.091 59.0661  10
  -7   5   0 674.465 55.7923   7
   7   5   0 747.080 57.9179   3
  -7   5   0 670.721 61.4433   4
   7   5   0 787.564 50.5565   2
   7   5   0 707.624 58.7779   7
  -7   5   0 802.969 53.9984  10
  -7   5   0 790.416 47.5384   9
   7   5   0 859.857 50.3435   5
   8  -5   0 173.571 18.6720   7
   8  -5   0 156.507 14.3941   2
   8  -5   0 191.123 20.1298  10
  -8  -5   0 160.806 15.7273   4
   8  -5   0 190.397 16.0422   2
  -8  -5   0 192.895 14.9407   2
   8  -5   0 170.831 18.1194   6
  -8  -5   0 187.086 18.8328  10
  -8  -5   0 190.401 15.3338   5
  -8  -5   0 169.835 16.6305  10
   8  -5   0 218.893 20.1196  10
   8  -5   0 211.276 13.6627   9
  -8   5   0 143.963 21.3361  10
   8   5   0 167.640 22.4711   7
   8   5   0 210.647 22.5560  10
  -8   5   0 186.602 18.8693   8
  -8   5   0 177.493 14.6097   2
   8   5   0 210.297 18.6649   9
   8   5   0 194.365 15.6998   2
  -8   5   0 175.172 25.3839   4
  -8   5   0 173.320 18.0920  10
  -8   5   0 197.095 13.6297   9
   8   5   0 210.259 15.6566   5
   8   5   0 187.051 14.4290   2
   9  -5   0 72.7956 12.0493  10
  -9  -5   0 68.3962 10.2632  10
  -9  -5   0 65.7603 8.25247   2
  -9  -5   0 68.8485 8.50280   5
   9  -5   0 83.8520 12.0393  10
   9  -5   0 68.7305 6.81171   9
  -9  -5   0 65.6676 9.46165   4
   9  -5   0 72.5777 9.03728   2
   9  -5   0 68.2661 7.98738   2
   9  -5   0 84.9883 11.9508   7
  -9  -5   0 78.0579 16.5861  10
   9   5   0 78.3226 8.96326   2
   9   5   0 92.1738 14.3353  10
  -9   5   0 68.4198 7.12656   9
  -9   5   0 74.4065 11.5822   8
  -9   5   0 66.7532 8.09321   2
  -9   5   0 75.3875 17.0686   4
   9   5   0 86.8274 11.6338  10
   9   5   0 45.9727 13.0895   7
   9   5   0 68.7811 8.32312   5
  -9   5   0 86.8887 11.4731  10
   9   5   0 76.2080 10.7754   9
 -10  -5   0 226.640 17.6169   2
  10  -5   0 230.405 16.2405   9
  10  -5   0 195.806 22.4821   7
  10  -5   0 226.079 24.1334  10
  10  -5   0 249.208 19.6975   2
  10  -5   0 232.955 22.4390  10
 -10  -5   0 236.762 21.0645   4
  10  -5   0 241.434 18.0577   2
 -10   5   0 226.387 21.8994  10
 -10   5   0 227.712 30.9427   4
  10   5   0 241.572 21.1071  10
 -10   5   0 210.808 17.5471   2
  10   5   0 223.838 17.9780   2
  10   5   0 244.172 29.1466   7
  10   5   0 235.371 17.4939   5
  10   5   0 215.829 16.8205   2
  10   5   0 227.282 22.0428   9
 -10   5   0 217.098 16.9817   9
  10   5   0 224.602 22.5253  10
   0  -6   0 65.5047 7.23461   2
   0  -6   0 91.3180 11.0349  10
   0  -6   0 89.3285 7.89281   2
   0  -6   0 68.2334 8.34654   7
   0  -6   0 80.8999 7.98184   5
   0  -6   0 71.4919 7.21141   6
   0  -6   0 82.1700 10.1224  10
   0   6   0 85.1562 10.0496  10
   0   6   0 80.3563 7.06441   9
   0   6   0 71.6643 7.31871   2
   0   6   0 73.0172 6.33021   6
   0   6   0 80.5210 7.61811   2
   0   6   0 70.8286 9.76922  10
   0   6   0 88.9021 8.43044   7
   0   6   0 92.0356 8.54006   5
   1  -6   0 20.6359 3.94526   5
  -1  -6   0 31.8548 5.05418   3
  -1  -6   0 32.0072 4.37907   2
   1  -6   0 33.7056 5.14522   7
  -1  -6   0 42.4519 6.56632  10
  -1  -6   0 29.4636 4.29543   2
  -1  -6   0 28.7124 4.55368   5
   1  -6   0 29.6556 3.06444   6
  -1  -6   0 20.2247 7.65967  10
   1  -6   0 27.2958 4.27670   2
   1  -6   0 31.6826 4.35870   2
   1  -6   0 32.0906 6.38525  10
   1  -6   0 24.1766 5.51991  10
  -1   6   0 29.6737 4.24586   2
  -1   6   0 29.3588 3.51929   9
   1   6   0 33.1342 6.28637  10
   1   6   0 34.7479 5.31219   6
  -1   6   0 20.2763 3.58292   2
   1   6   0 30.0911 4.18016   2
   1   6   0 32.6812 4.29794   9
  -1   6   0 35.8876 6.51244  10
   1   6   0 24.1442 5.30467  10
   1   6   0 29.9011 4.69577   5
  -1   6   0 26.1167 5.74799  10
  -1   6   0 33.3287 4.80559   5
   1   6   0 22.2033 3.83212   2
   1   6   0 30.9851 5.10766   7
  -1   6   0 23.8841 4.09141   7
   2  -6   0 0.67702 0.62953   2
  -2  -6   0 -0.5715 0.83916  10
  -2  -6   0 -0.3281 0.59039   2
   2  -6   0 0.64483 0.58412   7
   2  -6   0 -0.3456 0.73989   2
  -2  -6   0 0.41003 0.58890   5
   2  -6   0 0.14762 1.05878  10
  -2  -6   0 0.45581 0.79325   3
   2  -6   0 0.25883 0.93072  10
   2  -6   0 0.69814 0.64296   5
  -2  -6   0 0.45955 1.15366  10
  -2  -6   0 -0.8407 0.51938   2
  -2   6   0 -0.2819 0.66585   7
   2   6   0 0.20706 0.65925   2
  -2   6   0 -0.0535 0.64280  10
   2   6   0 0.13477 0.77473   6
   2   6   0 1.28138 1.39525  10
   2   6   0 0.37406 0.74167   2
  -2   6   0 0.22515 1.29082  10
  -2   6   0 0.69028 0.68937   5
   2   6   0 -1.0504 0.58699   7
  -2   6   0 -0.2854 0.55210   2
  -2   6   0 -0.0695 0.61268   2
   2   6   0 -0.0092 0.53044   9
   2   6   0 -0.2992 0.67525   5
  -3  -6   0 320.049 27.2476  10
  -3  -6   0 289.238 21.6860   5
   3  -6   0 259.920 23.9206  10
  -3  -6   0 352.531 25.1560  10
   3  -6   0 284.653 20.6878   5
   3  -6   0 331.190 22.4305   7
   3  -6   0 336.443 18.9585   6
  -3  -6   0 287.162 20.5856   2
  -3  -6   0 278.123 25.0056   3
  -3  -6   0 294.515 20.9807   2
   3  -6   0 291.631 20.9136   2
  -3  -6   0 323.466 21.6610   9
   3  -6   0 303.855 21.5478   2
  -3   6   0 289.884 23.2486   7
   3   6   0 311.724 22.1638   5
   3   6   0 278.773 20.4766   2
   3   6   0 298.840 23.4396   6
  -3   6   0 363.394 21.8063   5
   3   6   0 306.945 22.0328   9
   3   6   0 307.390 19.1983   4
   3   6   0 298.556 20.9276   2
  -3   6   0 289.654 20.9726   2
  -3   6   0 284.615 18.5242   9
   3   6   0 262.745 24.0190  10
  -3   6   0 292.786 22.9190   2
  -4  -6   0 130.449 11.4153   2
   4  -6   0 140.525 12.8498   7
   4  -6   0 146.499 11.3467   5
   4  -6   0 133.794 11.9063   2
   4  -6   0 119.717 14.0946  10
   4  -6   0 139.255 11.6294   2
   4  -6   0 131.270 14.3954  10
  -4  -6   0 118.256 15.3481  10
  -4  -6   0 136.659 12.0196   5
  -4  -6   0 139.274 12.3942   9
  -4  -6   0 127.017 13.6731  10
  -4  -6   0 129.433 15.0343  10
  -4  -6   0 138.362 11.2398   2
  -4  -6   0 177.064 18.5370   3
   4  -6   0 125.451 10.4850   6
   4   6   0 129.179 14.1293   6
   4   6   0 127.948 11.0737   2
  -4   6   0 146.807 15.3320  10
  -4   6   0 132.327 9.22010   9
   4   6   0 154.196 15.5730  10
   4   6   0 133.083 12.6871   9
   4   6   0 137.622 14.5926  10
   4   6   0 124.364 11.2107   2
  -4   6   0 170.103 14.9841   7
   4   6   0 143.219 10.7828   4
  -4   6   0 128.473 11.1962   2
   4   6   0 146.205 14.5364   3
  -4   6   0 111.110 14.0161  10
  -4   6   0 133.090 11.1077   5
   4   6   0 123.500 11.8871   5
  -4   6   0 131.447 11.6457   2
  -5  -6   0 67.2129 10.3401  10
   5  -6   0 56.6923 8.35554   2
   5  -6   0 52.8745 6.49097   2
   5  -6   0 63.5707 8.20277   7
   5  -6   0 56.7299 9.23694  10
  -5  -6   0 57.4885 6.26132   2
  -5  -6   0 60.6458 8.76814  10
   5  -6   0 53.3655 6.61273   6
  -5  -6   0 42.8451 6.23301   5
  -5  -6   0 49.8745 7.11386   9
   5  -6   0 62.7656 6.15949   5
  -5  -6   0 54.1023 11.4320  10
  -5  -6   0 40.5272 9.77605   3
  -5   6   0 56.5116 12.3956   4
  -5   6   0 50.5441 4.59706   9
   5   6   0 40.6500 8.33958   3
  -5   6   0 56.1494 9.61813  10
  -5   6   0 48.4644 8.64929   7
   5   6   0 55.6170 7.85417   9
   5   6   0 46.2555 8.96339   6
   5   6   0 46.2162 5.86313   2
  -5   6   0 52.4319 6.18069   2
  -5   6   0 48.7543 6.75990   2
   5   6   0 56.3931 6.81390   5
   5   6   0 61.3556 9.91886  10
   5   6   0 51.7850 6.44305   2
  -5   6   0 59.5565 9.15275  10
  -6  -6   0 168.348 13.7901   2
  -6  -6   0 158.047 18.5958  10
   6  -6   0 178.444 15.4025   2
  -6  -6   0 194.567 16.5358   9
   6  -6   0 186.160 13.3629   5
   6  -6   0 190.070 18.9871  10
  -6  -6   0 173.948 14.5783   2
  -6  -6   0 171.940 22.6123   3
   6  -6   0 192.627 14.9844   2
  -6  -6   0 187.256 17.4528  10
  -6  -6   0 189.081 15.4366   5
   6  -6   0 193.541 18.9474  10
   6   6   0 190.009 18.4401  10
  -6   6   0 200.567 15.7440   2
  -6   6   0 186.234 18.4035  10
  -6   6   0 181.182 14.7181   2
  -6   6   0 188.098 18.4618   8
  -6   6   0 177.467 19.7701  10
  -6   6   0 178.429 12.2551   9
   6   6   0 170.551 14.0750   2
  -6   6   0 200.139 25.0404   4
   6   6   0 196.868 17.3260   9
  -6   6   0 178.116 19.2000   7
   6   6   0 162.574 14.9938   5
   6   6   0 166.842 19.2787  10
   6   6   0 174.486 14.7468   2
  -7  -6   0 88.7825 10.9273   9
  -7  -6   0 103.828 14.2702  10
   7  -6   0 84.6674 7.34678   5
   7  -6   0 95.5167 13.2316  10
   7  -6   0 90.0935 12.7844  10
   7  -6   0 81.1069 9.60562   2
   7  -6   0 89.3903 9.05050   2
  -7  -6   0 94.0890 9.33356   2
  -7  -6   0 87.6583 9.54404   5
  -7  -6   0 81.1135 10.9364  10
   7  -6   0 88.8147 11.2773   7
   7  -6   0 63.3301 9.61595   6
  -7  -6   0 92.3343 8.59532   2
   7   6   0 82.2880 8.35606   2
  -7   6   0 89.1963 9.17318   2
  -7   6   0 97.6988 17.8400   4
  -7   6   0 82.3334 11.6899  10
  -7   6   0 112.432 13.3598   8
   7   6   0 74.2360 10.7353   9
  -7   6   0 83.5786 15.0273  10
   7   6   0 80.0509 11.7662  10
   7   6   0 95.8095 14.4716  10
  -7   6   0 86.6846 7.06388   9
   7   6   0 84.5759 9.43737   5
   7   6   0 84.8933 9.31400   2
   7   6   0 70.2963 12.7481   3
  -7   6   0 77.3950 15.2824   7
  -8  -6   0 33.1898 8.25622  10
   8  -6   0 38.3124 6.13134   2
  -8  -6   0 46.4617 9.35561  10
   8  -6   0 45.4542 7.36224   2
  -8  -6   0 44.6836 6.56233   2
   8  -6   0 38.1526 9.63418  10
   8  -6   0 49.6677 9.50644  10
   8  -6   0 52.5173 9.38544   7
   8  -6   0 47.3297 4.06565   5
  -8  -6   0 34.1692 6.61276   5
   8  -6   0 32.7082 8.22528   6
   8   6   0 46.2764 12.8604   7
   8   6   0 38.9560 6.52348   2
  -8   6   0 42.5786 6.05507   2
   8   6   0 48.2781 6.96296   5
   8   6   0 54.3263 12.7098  10
   8   6   0 38.7850 7.81282   9
  -8   6   0 48.7409 4.73918   9
  -8   6   0 29.1840 8.14466   8
   8   6   0 43.3926 9.08050  10
  -8   6   0 37.8999 8.44196  10
   8   6   0 47.1039 6.18407   2
   9  -6   0 30.6024 5.98259   2
  -9  -6   0 34.4946 7.13770   5
   9  -6   0 30.1550 8.80468  10
  -9  -6   0 33.2949 10.0408  10
   9  -6   0 37.5347 9.98117  10
   9  -6   0 30.0283 7.97928   7
  -9  -6   0 36.8992 7.18836   2
   9  -6   0 39.0606 6.48266   2
   9   6   0 39.5980 8.57536   9
   9   6   0 33.2255 6.73120   2
  -9   6   0 43.2261 4.66754   9
   9   6   0 29.8740 6.30929   5
   9   6   0 17.3568 6.19267   7
   9   6   0 43.5194 11.4993  10
  -9   6   0 19.4809 9.57304   4
  -9   6   0 33.0989 6.01938   2
   9   6   0 36.8740 5.63249   2
  -9   6   0 36.4006 8.95308  10
 -10  -6   0 14.1216 3.82899   2
  10  -6   0 21.6351 5.62101   2
  10  -6   0 14.4963 4.89535  10
  10  -6   0 7.26996 3.24159   2
  10  -6   0 12.0686 4.94401  10
 -10  -6   0 9.64190 3.06769   5
  10  -6   0 6.58310 3.29263   7
  10   6   0 13.8008 5.47487  10
  10   6   0 12.0486 4.06132  10
  10   6   0 5.94638 3.40334   9
  10   6   0 7.37991 5.26996   7
 -10   6   0 7.14389 4.69345  10
 -10   6   0 6.56088 3.58630   8
 -10   6   0 7.41130 4.11513   4
  10   6   0 11.9327 2.91137   5
 -10   6   0 14.8438 3.45589   2
   0  -7   0 -0.0472 1.13819  10
   0  -7   0 -1.5009 1.23994  10
   0  -7   0 -0.6284 0.53908   5
   0  -7   0 -1.1349 0.60895   2
   0  -7   0 -0.7341 0.72248   2
   0   7   0 -0.9205 0.53503   7
   0   7   0 0.14733 0.78185   2
   0   7   0 1.43237 0.98183   2
   0   7   0 0.14248 0.73941  10
   0   7   0 0.39202 1.10466  10
   0   7   0 -0.0842 0.59161   5
   0   7   0 0.56866 0.52633   9
   0   7   0 -0.3638 0.45062   6
  -1  -7   0 0.14228 0.75845   5
   1  -7   0 11.0932 3.52549  10
   1  -7   0 1.90360 1.77015  10
  -1  -7   0 3.25402 1.97575  10
   1  -7   0 2.19186 0.96380   2
   1  -7   0 3.96721 1.79128   5
  -1  -7   0 2.58026 1.31679   2
  -1  -7   0 1.94292 1.29925   2
  -1  -7   0 1.41007 1.78749  10
  -1  -7   0 2.29410 1.21361   3
   1  -7   0 1.17214 0.84426   7
   1  -7   0 3.82196 1.46117   2
  -1   7   0 4.20382 1.36545   5
  -1   7   0 2.35649 1.05749   2
   1   7   0 1.78825 0.99365   6
   1   7   0 1.13294 1.28673  10
  -1   7   0 1.47373 1.65001  10
   1   7   0 2.49790 1.07154   7
  -1   7   0 1.99776 1.00576   2
   1   7   0 3.56238 1.31870   2
  -1   7   0 2.28177 1.11319   7
  -1   7   0 1.76769 0.81548   9
   1   7   0 2.30948 1.03175   2
   1   7   0 1.62056 1.65078  10
   1   7   0 1.59670 0.92775   9
   1   7   0 1.78968 1.03679   5
  -2  -7   0 147.357 14.2355   3
  -2  -7   0 130.038 11.8333   5
   2  -7   0 114.942 11.1064   5
  -2  -7   0 107.316 14.2481  10
  -2  -7   0 136.198 11.5601   2
  -2  -7   0 120.180 10.8629   2
   2  -7   0 147.346 12.6120   7
  -2  -7   0 118.324 13.3486  10
   2  -7   0 129.808 14.3612  10
   2  -7   0 113.515 11.0130   2
   2  -7   0 108.788 10.6453   2
   2   7   0 136.875 12.9860   7
  -2   7   0 125.214 11.1672   2
  -2   7   0 114.554 11.8523   7
   2   7   0 123.490 11.9265   6
  -2   7   0 135.823 14.7065  10
   2   7   0 129.464 11.3712   9
  -2   7   0 120.647 10.8693   2
  -2   7   0 119.214 11.2631   5
   2   7   0 143.767 14.8853  10
  -2   7   0 123.714 9.33394   9
   2   7   0 117.489 10.7012   2
   2   7   0 127.025 11.9105   5
  -2   7   0 117.455 14.2991  10
   2   7   0 129.618 11.0291   2
   3  -7   0 289.190 20.8156   2
  -3  -7   0 355.049 26.8766   3
   3  -7   0 246.590 21.0599   7
   3  -7   0 295.588 21.4375   2
  -3  -7   0 244.326 23.3923  10
  -3  -7   0 300.333 20.6132   2
   3  -7   0 295.947 20.8842   5
  -3  -7   0 313.040 21.2209   2
   3  -7   0 267.746 24.5467  10
   3  -7   0 280.037 25.2172  10
  -3  -7   0 299.270 21.9075   5
   3   7   0 291.633 20.5527   2
   3   7   0 303.107 21.8714   9
  -3   7   0 265.338 24.3389  10
   3   7   0 239.136 23.7069  10
   3   7   0 298.010 23.0521   6
  -3   7   0 282.052 18.1036   9
   3   7   0 308.431 18.5842   4
  -3   7   0 278.560 20.8368   5
  -3   7   0 285.748 21.0102   2
  -3   7   0 310.321 21.0887   2
   3   7   0 290.416 20.6973   2
   3   7   0 306.192 22.1531   5
  -3   7   0 271.858 24.7050  10
  -3   7   0 262.902 22.1576   7
   4  -7   0 125.181 11.7688   2
  -4  -7   0 115.832 15.6625   3
  -4  -7   0 124.678 11.2867   2
  -4  -7   0 135.685 17.4437  10
   4  -7   0 140.079 12.7601   7
   4  -7   0 124.019 10.8546   5
   4  -7   0 120.396 14.4948  10
   4  -7   0 124.760 11.1139   2
  -4  -7   0 122.892 10.8260   2
  -4  -7   0 119.447 11.7747   5
  -4  -7   0 108.066 14.5617  10
   4  -7   0 107.122 8.58842   6
  -4  -7   0 109.639 13.2538  10
   4   7   0 126.951 9.34321   4
   4   7   0 124.990 11.0661   2
  -4   7   0 124.642 14.5971  10
   4   7   0 118.869 14.4301  10
  -4   7   0 103.752 12.7264   7
  -4   7   0 124.108 11.1519   2
  -4   7   0 112.992 17.1287   4
   4   7   0 118.714 12.0916   2
  -4   7   0 112.232 10.8055   5
  -4   7   0 130.021 8.68688   9
   4   7   0 125.714 14.7876  10
   4   7   0 125.744 13.8270   6
   4   7   0 114.612 11.6893   5
   4   7   0 129.152 12.5088   9
   4   7   0 99.0953 12.6398   3
  -4   7   0 130.703 11.7193   2
  -4   7   0 139.096 15.3928  10
  -5  -7   0 52.9463 6.60319   2
  -5  -7   0 60.2930 10.5447  10
  -5  -7   0 47.7984 8.68547  10
   5  -7   0 64.5279 6.81192   5
  -5  -7   0 57.9575 7.04209   2
   5  -7   0 55.9753 9.30723  10
   5  -7   0 63.8265 8.22305   7
  -5  -7   0 52.5524 6.88184   5
   5  -7   0 51.4885 5.84365   6
   5  -7   0 73.4410 8.43486   2
  -5  -7   0 40.6196 10.5602   3
  -5  -7   0 70.9789 13.1611  10
   5  -7   0 57.8005 7.42440   2
   5   7   0 67.9427 8.79012   9
   5   7   0 57.1594 9.99316  10
  -5   7   0 42.4715 8.85167   7
   5   7   0 69.3664 7.59473   2
  -5   7   0 55.3561 10.6165  10
  -5   7   0 48.5365 6.67779   2
  -5   7   0 68.9886 10.4538  10
   5   7   0 60.9995 9.94581   3
  -5   7   0 50.8109 7.23053   2
  -5   7   0 54.8190 4.70338   9
   5   7   0 42.2195 9.36901  10
   5   7   0 55.8855 6.73679   2
  -5   7   0 53.6640 12.8256   4
   5   7   0 59.2525 7.80948   5
  -6  -7   0 345.088 37.5893   3
   6  -7   0 386.579 28.0659   6
   6  -7   0 384.098 33.5515  10
  -6  -7   0 480.229 41.5086  10
  -6  -7   0 373.985 28.3724   2
   6  -7   0 385.280 30.7225   7
   6  -7   0 407.915 27.3207   5
  -6  -7   0 451.701 36.2995  10
   6  -7   0 435.476 29.1244   2
   6  -7   0 428.314 38.6337  10
  -6  -7   0 361.764 31.5298  10
  -6  -7   0 442.440 30.0048   5
  -6   7   0 434.824 25.2302   9
  -6   7   0 420.729 28.8570   2
   6   7   0 395.017 30.9336   9
  -6   7   0 462.361 35.0240   7
   6   7   0 403.479 28.0893   2
  -6   7   0 390.904 40.4171   4
   6   7   0 432.302 29.1913   2
   6   7   0 418.308 29.8716   5
   6   7   0 456.156 35.1034   3
   6   7   0 363.849 33.7992  10
  -6   7   0 431.666 34.0096  10
   6   7   0 450.802 33.9469  10
  -6   7   0 490.322 35.1623   8
   7  -7   0 412.615 30.5625   7
   7  -7   0 374.171 32.7002  10
   7  -7   0 398.631 27.7028   6
  -7  -7   0 331.765 26.3693   2
  -7  -7   0 331.211 26.9705   5
   7  -7   0 381.520 24.8761   5
   7  -7   0 389.949 32.1121  10
   7  -7   0 373.228 26.9004   2
   7  -7   0 353.535 27.6779   2
  -7  -7   0 364.926 33.1198  10
  -7  -7   0 340.480 29.9746  10
   7   7   0 396.614 31.5638  10
  -7   7   0 436.861 33.0152   8
  -7   7   0 391.569 23.0765   9
   7   7   0 357.304 26.0395   2
  -7   7   0 428.870 32.9150  10
  -7   7   0 312.295 37.5066   4
   7   7   0 349.612 26.8630   2
   7   7   0 369.511 29.7463   9
   7   7   0 432.997 35.4065  10
   7   7   0 421.686 28.4025   5
  -8  -7   0 12.8733 4.76710  10
   8  -7   0 22.7112 6.99718   6
   8  -7   0 31.9234 5.42788   2
  -8  -7   0 15.4467 3.77799   2
   8  -7   0 23.7432 3.60150   5
   8  -7   0 28.2175 8.26533  10
  -8  -7   0 25.5768 6.27256   5
   8  -7   0 36.8565 8.85622  10
   8  -7   0 33.0327 7.43938   7
  -8   7   0 10.0006 5.21019   4
   8   7   0 17.0917 6.23702  10
   8   7   0 26.9395 8.37003  10
  -8   7   0 25.7367 5.37140   2
  -8   7   0 26.7533 8.90452  10
   8   7   0 24.2372 4.42140   2
   8   7   0 30.7725 7.69101   9
  -8   7   0 19.7973 2.88634   9
   9  -7   0 186.061 19.3824   7
  -9  -7   0 189.802 21.9345  10
   9  -7   0 199.425 21.1264  10
   9  -7   0 156.972 20.9753  10
   9  -7   0 186.091 15.9840   2
  -9  -7   0 185.219 16.2663   2
   9  -7   0 147.304 19.0510   6
   9  -7   0 183.828 16.8628   2
  -9  -7   0 178.503 16.8202   5
   9   7   0 196.939 15.3450   2
   9   7   0 169.872 18.7096   9
  -9   7   0 156.050 25.1296   4
   9   7   0 191.311 16.7669   5
   9   7   0 187.800 16.6703   2
   9   7   0 211.305 26.9942   7
  -9   7   0 183.932 15.8453   2
  -9   7   0 175.873 19.4148   8
   9   7   0 181.829 23.9718  10
  -9   7   0 175.878 20.6311  10
   9   7   0 176.580 19.3462  10
   0  -8   0 336.262 30.2175  10
   0  -8   0 371.479 25.4589   2
   0  -8   0 343.015 29.1413  10
   0  -8   0 383.805 25.4399   2
   0  -8   0 330.911 25.4657   5
   0   8   0 354.780 25.0821   2
   0   8   0 350.742 24.9668   2
   0   8   0 365.113 26.2168   7
   0   8   0 348.158 29.4919  10
   0   8   0 385.342 26.3458   5
   0   8   0 342.958 23.8817   9
  -1  -8   0 81.0989 8.36543   2
   1  -8   0 67.0052 8.02480   2
   1  -8   0 85.4713 8.84638   5
  -1  -8   0 69.2335 11.4211  10
   1  -8   0 78.0042 8.22507   2
  -1  -8   0 49.8580 9.15450  10
   1  -8   0 72.0561 10.9708  10
  -1  -8   0 72.8195 8.00718   2
   1  -8   0 78.6621 11.9525  10
  -1  -8   0 87.2893 9.95894   3
  -1  -8   0 84.1719 8.80105   5
   1   8   0 66.3865 7.27751   6
   1   8   0 65.5732 8.26601   5
  -1   8   0 61.4397 7.34259   2
  -1   8   0 45.8687 9.00355  10
  -1   8   0 64.9254 8.05004   5
   1   8   0 69.6190 7.53475   9
  -1   8   0 59.6524 10.0199  10
   1   8   0 64.4552 8.34378   7
  -1   8   0 78.7015 8.77537   7
   1   8   0 53.6720 9.55163  10
   1   8   0 63.8680 7.49071   2
  -1   8   0 62.1232 6.51022   9
   1   8   0 65.3634 10.6182  10
   1   8   0 62.5189 7.42449   2
  -1   8   0 69.9093 7.93088   2
  -2  -8   0 -0.5130 1.26676  10
  -2  -8   0 -0.8676 0.77432   5
  -2  -8   0 -0.6878 0.89494   2
   2  -8   0 -1.0074 0.78016   2
  -2  -8   0 -0.6014 0.58374   2
  -2  -8   0 0.41855 0.99666   3
   2  -8   0 -0.0527 1.19006  10
   2  -8   0 1.15439 1.50337  10
   2  -8   0 -1.3756 0.58630   2
   2  -8   0 -0.9845 0.71190   5
  -2  -8   0 0.14731 1.25541  10
   2  -8   0 0.03495 0.95767   7
  -2   8   0 0.78635 1.52637  10
   2   8   0 0.41579 0.90028   9
  -2   8   0 -0.5619 0.41541   9
   2   8   0 -0.2248 0.84220   2
   2   8   0 -1.4226 0.65537   5
  -2   8   0 -0.5234 1.40460  10
  -2   8   0 0.48147 0.81574   2
   2   8   0 0.55570 1.44552  10
  -2   8   0 -1.1247 0.72068   5
  -2   8   0 -0.4302 0.88149   2
   2   8   0 -1.4128 0.77956   6
   2   8   0 -0.7619 0.77115   7
   2   8   0 -0.1219 0.81845   2
  -2   8   0 1.29646 1.37357   7
   3  -8   0 103.264 15.2489  10
  -3  -8   0 144.500 13.5299   5
   3  -8   0 133.537 12.7526   2
   3  -8   0 128.839 12.1179   5
   3  -8   0 126.068 18.4147  10
  -3  -8   0 146.545 15.9285   3
  -3  -8   0 128.273 17.4268  10
   3  -8   0 140.486 13.4922   7
  -3  -8   0 151.598 12.8996   2
  -3  -8   0 140.259 12.4130   2
  -3  -8   0 143.983 15.9306  10
   3  -8   0 137.796 12.4357   2
  -3   8   0 160.802 16.8891  10
   3   8   0 135.695 12.2234   2
   3   8   0 139.507 14.7785   7
   3   8   0 136.412 10.0211   4
   3   8   0 116.889 15.1528  10
  -3   8   0 127.460 12.2762   2
  -3   8   0 165.369 14.7760   7
   3   8   0 143.260 13.3091   9
   3   8   0 155.565 17.1670  10
   3   8   0 133.655 13.6236   6
  -3   8   0 129.336 12.4563   5
   3   8   0 134.743 12.1038   2
   3   8   0 134.395 13.1551   5
  -3   8   0 131.808 12.5097   2
  -3   8   0 136.174 10.0866   9
  -4  -8   0 72.3829 8.10162   2
   4  -8   0 65.9837 7.76406   5
  -4  -8   0 56.5768 11.6054  10
  -4  -8   0 69.1348 7.82009   2
   4  -8   0 64.9028 7.67758   2
  -4  -8   0 62.9946 12.5658  10
  -4  -8   0 60.4348 8.10660   5
  -4  -8   0 73.0471 10.7836  10
  -4  -8   0 76.9070 12.0490   3
   4  -8   0 73.4348 8.85327   2
   4  -8   0 61.8190 10.8740  10
   4  -8   0 76.9434 11.7424  10
   4  -8   0 71.1299 8.93948   7
  -4   8   0 66.0071 7.88340   2
   4   8   0 66.8537 7.82431   2
  -4   8   0 56.5012 9.33998   7
   4   8   0 65.8686 5.54248   4
   4   8   0 71.6962 9.11934   9
   4   8   0 67.1336 9.91323   6
  -4   8   0 77.9738 13.8590   4
  -4   8   0 70.6276 8.50993   2
   4   8   0 63.4047 11.0186  10
  -4   8   0 76.8620 8.46632   5
  -4   8   0 42.0138 9.20883  10
   4   8   0 59.9067 8.42149   5
   4   8   0 62.2328 10.3970  10
  -4   8   0 63.8037 10.6870  10
   4   8   0 75.2058 8.01632   2
  -4   8   0 65.3875 5.54796   9
  -5  -8   0 78.8247 10.3788   5
  -5  -8   0 86.8383 9.64467   2
   5  -8   0 74.9041 12.5955  10
  -5  -8   0 106.899 16.6625   3
  -5  -8   0 84.0727 12.3464  10
   5  -8   0 103.834 9.77161   5
   5  -8   0 85.0096 10.0645   2
  -5  -8   0 89.0629 14.3279  10
  -5  -8   0 75.7833 14.4025  10
   5  -8   0 100.544 7.10437   6
   5  -8   0 91.1089 9.94146   2
   5  -8   0 76.1824 10.1347   7
   5  -8   0 85.6151 15.3696  10
  -5   8   0 91.1775 6.68031   9
  -5   8   0 80.6734 13.0107  10
   5   8   0 87.5617 12.1303   3
   5   8   0 81.4634 12.1675   9
  -5   8   0 105.799 9.89643   5
   5   8   0 97.8003 10.9428   5
  -5   8   0 87.1629 9.49973   2
  -5   8   0 64.0915 11.3539  10
   5   8   0 82.3667 10.7924   2
  -5   8   0 91.1723 16.7200   4
   5   8   0 92.1624 13.8861  10
  -5   8   0 65.8395 11.3164   7
   5   8   0 66.9090 11.4087  10
  -5   8   0 87.1602 9.99596   2
   5   8   0 106.899 9.84789   2
  -6  -8   0 4.10570 4.48246  10
   6  -8   0 4.59036 2.40826   2
  -6  -8   0 2.26652 3.34958   3
   6  -8   0 0.51113 2.21436  10
  -6  -8   0 1.88172 2.60661  10
  -6  -8   0 2.52900 2.49572  10
   6  -8   0 3.45724 2.11297   7
   6  -8   0 0.55620 2.53655  10
   6  -8   0 2.58032 1.77569   2
   6  -8   0 4.09895 1.16334   5
  -6  -8   0 2.38206 1.66256   5
  -6   8   0 2.32803 2.69460  10
   6   8   0 4.64416 2.58542  10
   6   8   0 0.43577 2.44679  10
   6   8   0 3.91250 2.62474   3
  -6   8   0 1.95743 1.60410   2
   6   8   0 3.13658 1.71720   2
  -6   8   0 -2.6691 2.17478  10
  -6   8   0 2.45800 0.68836   9
   6   8   0 0.82666 1.27036   9
   6   8   0 2.85024 1.72724   5
  -6   8   0 3.36269 3.06645   4
  -6   8   0 0.48687 1.95752   7
  -6   8   0 -0.5799 1.31726   2
  -6   8   0 5.51093 2.98940   8
   6   8   0 2.01921 1.55147   2
  -7  -8   0 120.288 12.5091   5
  -7  -8   0 93.3458 16.0219  10
  -7  -8   0 112.090 13.3278   2
   7  -8   0 105.077 15.4243  10
   7  -8   0 116.188 13.8465   7
  -7  -8   0 92.8423 18.2510   3
   7  -8   0 106.732 15.1989  10
   7  -8   0 98.3109 10.2722   6
   7  -8   0 118.211 11.7521   2
   7  -8   0 110.802 9.97366   5
   7   8   0 112.064 12.4473   5
   7   8   0 105.557 13.1279   9
  -7   8   0 114.875 15.8561  10
   7   8   0 103.304 10.6722   2
   7   8   0 97.4641 11.1749   2
  -7   8   0 147.246 16.7833   8
   7   8   0 133.676 15.8016  10
   7   8   0 107.561 17.1652  10
  -7   8   0 77.7833 18.5816   7
  -7   8   0 89.9055 18.3560   4
  -7   8   0 109.777 11.4165   2
  -8  -8   0 475.994 31.9594   2
   8  -8   0 416.713 38.1385  10
  -8  -8   0 423.055 32.2332   5
   8  -8   0 428.602 31.2688   6
   8  -8   0 440.363 28.7190   5
  -8  -8   0 524.361 41.1576  10
   8  -8   0 403.678 34.1055   7
   8  -8   0 422.229 32.8147   2
   8  -8   0 491.972 39.2248  10
   8  -8   0 444.435 31.7505   2
  -8   8   0 535.669 39.0201   8
  -8   8   0 451.130 53.2315   4
   8   8   0 396.955 31.4702   2
   8   8   0 438.210 34.7630   9
  -8   8   0 469.164 37.7833  10
   8   8   0 372.438 38.0061  10
   8   8   0 437.478 35.2416   5
   8   8   0 475.871 30.9707   2
   8   8   0 476.307 36.9539  10
   9  -8   0 3.11155 2.50540   2
   9  -8   0 3.02249 1.13804   5
   9  -8   0 4.50500 2.67392   7
   9  -8   0 6.72768 3.07444   2
   9  -8   0 -3.2905 2.47026   6
  -9  -8   0 3.02560 2.84016   2
   9  -8   0 5.97880 4.19812  10
   9  -8   0 7.22783 4.35093  10
  -9  -8   0 2.45054 4.54863  10
  -9  -8   0 -0.9068 2.74380   5
  -9   8   0 5.57091 3.74599  10
   9   8   0 1.17535 3.80736  10
   9   8   0 5.37460 2.76887   2
  -9   8   0 3.94873 2.52788   2
   9   8   0 -2.0316 1.67810   5
   9   8   0 3.69430 2.09119   2
   9   8   0 2.90862 4.19492   7
  -9   8   0 -0.0975 2.62939   8
   9   8   0 2.90150 2.48858   9
  -9   8   0 1.48878 3.29809   4
   9   8   0 2.45844 4.77131  10
   0  -9   0 0.03180 1.15801   2
   0  -9   0 -1.6546 1.55888  10
   0  -9   0 -0.1761 1.10573   2
   0  -9   0 -0.7850 1.02662   5
   0  -9   0 1.51093 1.43463  10
   0   9   0 0.06966 1.05658   5
   0   9   0 1.03616 1.28192   7
   0   9   0 -0.2483 1.29645  10
   0   9   0 0.09174 1.30612  10
   0   9   0 -1.5246 1.00058   2
   0   9   0 -0.8586 0.72008   2
   0   9   0 -0.5322 0.53892   9
   1  -9   0 69.8664 12.2629  10
   1  -9   0 66.0371 9.51467   7
  -1  -9   0 80.6202 9.86622   3
   1  -9   0 62.8341 8.05818   2
   1  -9   0 69.4025 8.61016   2
  -1  -9   0 64.7527 11.9117  10
  -1  -9   0 67.2610 8.01998   2
  -1  -9   0 50.2506 10.0386  10
  -1  -9   0 62.3594 8.53484   5
   1  -9   0 72.2829 11.6322  10
   1  -9   0 62.7391 8.60587   5
  -1  -9   0 68.5019 8.43662   2
  -1   9   0 59.0725 8.53217   7
  -1   9   0 65.3570 8.14836   2
   1   9   0 74.2989 11.5297  10
   1   9   0 67.1329 7.33430   6
   1   9   0 70.3651 9.15479   5
   1   9   0 74.8711 11.5308  10
  -1   9   0 75.4402 11.2488  10
  -1   9   0 77.1426 8.76896   2
   1   9   0 69.4942 8.07352   2
   1   9   0 67.6309 8.03074   2
   1   9   0 86.1128 9.86718   7
  -1   9   0 73.0977 11.5985  10
   1   9   0 65.4584 7.89681   9
  -1   9   0 67.3100 7.06956   9
  -1   9   0 61.4745 8.47186   5
   2  -9   0 127.826 17.3875  10
  -2  -9   0 173.080 20.1435  10
   2  -9   0 166.870 14.7729   2
   2  -9   0 173.721 14.8879   5
   2  -9   0 135.188 14.6436   7
  -2  -9   0 162.168 15.2817   5
  -2  -9   0 176.175 17.1734   3
  -2  -9   0 159.661 13.9628   2
  -2  -9   0 156.163 17.6896  10
  -2  -9   0 168.385 14.6071   2
   2  -9   0 162.614 14.1018   2
   2  -9   0 150.950 18.1339  10
  -2   9   0 183.542 16.2578   7
  -2   9   0 154.782 13.8654   2
   2   9   0 164.387 15.2556   5
   2   9   0 136.956 13.7885   6
   2   9   0 138.031 14.8841   7
  -2   9   0 159.074 14.2468   2
  -2   9   0 167.798 12.3154   9
   2   9   0 154.199 14.0506   9
   2   9   0 149.571 17.8073  10
   2   9   0 156.161 13.9095   2
   2   9   0 164.255 14.1471   2
  -2   9   0 144.801 14.4473   5
   3  -9   0 4.54121 1.92502   7
   3  -9   0 5.55555 3.04370  10
   3  -9   0 1.87772 1.31435   5
  -3  -9   0 2.17413 1.68222   2
   3  -9   0 6.25964 2.75002  10
   3  -9   0 3.73557 1.92605   2
  -3  -9   0 3.63297 2.02821   3
  -3  -9   0 -0.0115 1.37865   5
  -3  -9   0 2.98749 2.51793  10
  -3  -9   0 0.32260 1.26893   2
   3  -9   0 2.26873 1.59869   2
  -3  -9   0 3.55771 2.46208  10
   3   9   0 1.90975 2.36827  10
   3   9   0 1.78927 0.70936   4
  -3   9   0 3.86772 2.04334   7
  -3   9   0 2.95906 1.42280   2
  -3   9   0 0.78682 0.98105   9
   3   9   0 0.61028 1.56809   2
   3   9   0 2.38505 1.84585   7
  -3   9   0 4.52379 1.72241   5
   3   9   0 4.31633 1.76855   9
   3   9   0 1.43846 0.83423   2
  -3   9   0 1.48171 1.68945   2
   3   9   0 -0.7893 1.66642   6
  -3   9   0 1.38026 2.56815  10
  -3   9   0 4.85617 3.16801  10
   3   9   0 0.76211 1.56344   5
  -4  -9   0 3.04594 3.66325  10
   4  -9   0 2.40304 1.57646   2
  -4  -9   0 3.45870 3.44543  10
  -4  -9   0 3.21999 1.94237   5
   4  -9   0 1.96764 1.31140   7
  -4  -9   0 4.51041 2.95503  10
  -4  -9   0 1.33990 2.27332   3
   4  -9   0 3.17122 2.85559  10
  -4  -9   0 3.88716 1.91093   2
  -4  -9   0 5.86246 2.06892   2
   4  -9   0 3.47255 2.77775  10
   4  -9   0 4.32346 1.75526   5
   4  -9   0 4.79041 2.05821   2
  -4   9   0 3.80110 1.65081   2
   4   9   0 3.28606 2.87722  10
  -4   9   0 7.24131 2.34479   5
  -4   9   0 3.38484 2.04391   2
   4   9   0 8.99177 3.10815   2
   4   9   0 1.86842 1.38255   2
  -4   9   0 3.52707 1.00463   9
  -4   9   0 2.64276 2.25504  10
   4   9   0 4.18732 2.35354   9
   4   9   0 1.27729 1.77735   6
  -4   9   0 3.66150 2.28992   7
   4   9   0 3.76365 2.22037   5
  -4   9   0 -0.2287 2.09937   4
  -4   9   0 3.44685 0.94506   9
   5  -9   0 -0.8392 1.98389  10
   5  -9   0 1.12387 2.10764  10
  -5  -9   0 -2.7289 2.10537  10
  -5  -9   0 -2.2357 1.19073   2
   5  -9   0 0.19838 1.11498   5
  -5  -9   0 -1.3423 1.89254   3
   5  -9   0 -1.7737 1.09999   2
  -5  -9   0 0.16801 2.74582  10
  -5  -9   0 1.01270 1.55387   2
   5  -9   0 -0.7956 1.04039   7
  -5  -9   0 -1.8265 1.34811   5
   5  -9   0 -0.3698 0.85758   2
  -5  -9   0 2.17215 3.08565  10
  -5   9   0 0.32870 1.23761   2
  -5   9   0 0.79015 0.50757   9
   5   9   0 -1.2604 1.30164   9
   5   9   0 -1.1848 1.16012   2
   5   9   0 -1.9449 2.02070   5
   5   9   0 -0.2639 1.27666   2
  -5   9   0 -1.3610 1.52331   7
  -5   9   0 0.40069 2.34359   4
  -5   9   0 -2.0705 1.25890   2
   5   9   0 -1.9423 1.90283  10
   5   9   0 -1.3514 1.66618  10
  -5   9   0 -1.4913 1.37995  10
  -5   9   0 -1.0340 0.46232   9
   6  -9   0 8.12660 4.46935  10
   6  -9   0 6.73731 2.06257   5
   6  -9   0 9.54859 2.98233   2
  -6  -9   0 13.6061 6.31562   3
   6  -9   0 8.75503 2.92287   7
   6  -9   0 5.35334 3.17228  10
  -6  -9   0 6.60998 4.34366  10
  -6  -9   0 15.3551 4.09203   2
  -6  -9   0 6.44198 3.79096   5
   6  -9   0 5.68337 2.84093   2
  -6  -9   0 6.46106 5.93478  10
  -6   9   0 12.3195 2.31272   9
  -6   9   0 3.01016 3.58633   4
   6   9   0 9.63516 4.20472  10
  -6   9   0 5.17866 4.10229  10
  -6   9   0 18.3575 4.32887   2
   6   9   0 9.60478 3.08815   5
   6   9   0 8.48364 4.09351  10
   6   9   0 16.1925 4.11540   2
   6   9   0 9.14726 2.54581   2
   6   9   0 8.69680 3.06434   9
   7  -9   0 29.8004 6.11492   2
  -7  -9   0 11.2972 5.49696  10
   7  -9   0 8.97903 4.66671  10
   7  -9   0 12.5484 2.88606   5
  -7  -9   0 30.2651 6.11325   2
  -7  -9   0 11.7753 5.81963   3
   7  -9   0 34.1114 7.41695   2
   7  -9   0 11.4828 4.68488  10
   7   9   0 15.1321 5.65085  10
   7   9   0 26.7948 7.09482   5
  -7   9   0 28.2304 5.79683   2
   7   9   0 18.8557 5.59953  10
   7   9   0 28.6448 5.38547   2
   7   9   0 13.1633 3.92033   9
  -7   9   0 10.9534 4.77781  10
  -7   9   0 39.7121 12.1473   4
   8  -9   0 8.97774 2.23475   5
  -8  -9   0 10.7874 5.69577  10
   8  -9   0 8.35864 3.00021   2
  -8  -9   0 12.7548 3.80011   2
   8  -9   0 14.6084 5.34025  10
   8  -9   0 5.42203 5.13398  10
   8  -9   0 12.4453 4.16898   2
   8  -9   0 14.3635 4.21584   7
   8   9   0 12.1275 3.16965   2
   8   9   0 9.90699 3.15251   5
  -8   9   0 14.1001 5.13680  10
  -8   9   0 25.4073 9.06115   8
  -8   9   0 13.2454 6.96508   4
   8   9   0 5.03963 4.49087  10
   8   9   0 28.8279 6.73963   2
   8   9   0 14.6686 4.64230   9
  -8   9   0 13.2549 3.43498   2
   8   9   0 12.4833 6.29004  10
   0 -10   0 415.584 39.5227  10
   0 -10   0 455.213 38.8309  10
   0 -10   0 505.442 34.1321   2
   0 -10   0 416.135 33.4988   3
   0 -10   0 495.802 33.6835   2
   0 -10   0 469.635 34.1417   5
   0  10   0 489.816 32.3016   9
   0  10   0 522.081 35.2458   7
   0  10   0 502.863 33.6777   2
   0  10   0 467.042 33.4612   2
   0  10   0 506.072 39.5658  10
   0  10   0 496.663 34.9749   5
   1 -10   0 288.851 22.8287   2
  -1 -10   0 260.740 23.0050   5
   1 -10   0 253.332 24.1851   7
   1 -10   0 283.055 27.4425  10
  -1 -10   0 287.864 22.5300   2
  -1 -10   0 305.492 22.7480   2
   1 -10   0 329.538 23.5444   2
   1 -10   0 298.443 23.2791   5
  -1 -10   0 249.164 23.1148   3
  -1 -10   0 258.022 26.6864  10
   1  10   0 295.216 22.2756   2
   1  10   0 276.574 20.4665   6
   1  10   0 291.630 23.7081   5
  -1  10   0 299.598 23.8615   7
   1  10   0 313.227 24.0082   7
  -1  10   0 285.597 22.4077   2
   1  10   0 281.612 21.6414   9
  -1  10   0 293.680 20.6813   9
   1  10   0 305.756 22.6029   2
  -1  10   0 287.448 22.4232   2
   1  10   0 296.141 27.6028  10
  -1  10   0 292.888 23.4592   5
   1  10   0 257.172 26.4508  10
  -2 -10   0 31.7277 8.79803  10
  -2 -10   0 36.3583 6.18628   2
   2 -10   0 29.3793 5.83072   2
  -2 -10   0 30.5477 6.66651   5
   2 -10   0 34.4532 6.60810   5
  -2 -10   0 39.7835 7.68421   3
  -2 -10   0 37.1823 6.05511   2
   2 -10   0 28.2365 6.53330   7
  -2 -10   0 33.4758 8.55902  10
   2 -10   0 34.2836 9.31687  10
  -2  10   0 26.0502 8.32262  10
  -2  10   0 36.3825 9.27879  10
  -2  10   0 43.8256 6.84959   5
   2  10   0 30.1342 5.67617   2
  -2  10   0 36.2256 6.16375   2
   2  10   0 42.1197 6.55276   9
   2  10   0 28.4628 5.20008   2
  -2  10   0 32.0864 4.93282   9
  -2  10   0 37.2110 6.17419   2
   2  10   0 34.5369 6.70400   7
   2  10   0 25.6472 7.90711  10
   2  10   0 24.1636 5.69849   6
  -2  10   0 29.3930 6.63840   7
   3 -10   0 273.855 21.9211   2
  -3 -10   0 293.420 22.0183   2
  -3 -10   0 277.107 25.9716   3
   3 -10   0 272.498 21.3748   2
  -3 -10   0 296.165 21.7301   2
   3 -10   0 250.424 26.8174  10
   3 -10   0 285.795 27.6056  10
   3 -10   0 294.290 23.7419   7
   3 -10   0 269.033 21.6392   5
  -3 -10   0 282.287 29.7868  10
  -3  10   0 253.049 23.2178   7
   3  10   0 259.621 22.0430   6
  -3  10   0 241.230 21.2187   5
  -3  10   0 284.200 18.4651   9
   3  10   0 266.605 22.2702   9
  -3  10   0 271.534 26.4326  10
   3  10   0 264.168 26.3839  10
  -3  10   0 210.936 28.2273  10
   3  10   0 230.102 25.7265  10
   3  10   0 273.822 23.7696   2
   3  10   0 244.985 21.9141   5
  -3  10   0 243.137 20.7974   2
   3  10   0 276.099 21.1017   2
  -3  10   0 277.839 21.7629   2
  -3  10   0 220.973 27.2652   4
  -4 -10   0 181.942 16.4740   2
   4 -10   0 198.745 22.5432  10
   4 -10   0 215.636 17.3615   2
  -4 -10   0 186.514 16.4483   2
  -4 -10   0 169.167 16.9796   5
   4 -10   0 176.709 21.2669  10
   4 -10   0 188.785 17.8513   7
  -4 -10   0 208.900 23.4348  10
   4 -10   0 199.177 17.4530   2
   4 -10   0 179.130 16.3887   5
  -4 -10   0 150.465 20.5579   3
  -4 -10   0 177.479 23.9065  10
   4  10   0 151.468 20.1958  10
  -4  10   0 186.775 12.9847   9
   4  10   0 212.332 18.2246   9
  -4  10   0 197.274 16.7876   2
   4  10   0 165.057 17.1794   5
  -4  10   0 172.250 20.6732  10
   4  10   0 190.698 16.4476   2
  -4  10   0 191.445 17.8548   2
  -4  10   0 169.414 12.6720   9
  -4  10   0 192.590 25.1408   4
   4  10   0 167.427 19.9865  10
   4  10   0 197.583 16.4452   2
  -4  10   0 184.175 19.4979   7
  -4  10   0 165.096 16.2401   5
   5 -10   0 -5.7868 2.87394  10
   5 -10   0 0.20152 1.90012   2
  -5 -10   0 0.00151 1.29265   2
  -5 -10   0 3.60302 4.49940  10
   5 -10   0 -1.4306 1.30418   7
  -5 -10   0 0.35298 2.34760   3
  -5 -10   0 0.74575 3.06564  10
   5 -10   0 -2.9481 2.73492  10
   5  10   0 -0.7077 1.25967   2
  -5  10   0 -0.3199 0.41123   9
   5  10   0 1.01492 1.71970   5
  -5  10   0 -1.2896 1.94594   2
  -5  10   0 0.18549 1.45214   2
  -5  10   0 1.03408 2.08949  10
   5  10   0 0.36399 1.94233  10
   5  10   0 -1.8985 1.16242   2
  -5  10   0 -0.6036 0.57815   9
   5  10   0 -1.2755 2.15036  10
   5  10   0 0.59156 1.26370   9
  -5  10   0 -0.6560 1.95654   4
  -6 -10   0 98.0018 16.7886  10
  -6 -10   0 135.236 23.3197  10
  -6 -10   0 91.6097 24.3864   3
   6 -10   0 120.914 12.3635   2
  -6 -10   0 119.867 12.4837   2
   6 -10   0 105.671 11.3914   5
   6 -10   0 105.832 13.4287   2
   6 -10   0 85.7223 12.4725   7
   6 -10   0 124.571 17.4817  10
   6  10   0 100.522 13.4849   9
   6  10   0 115.581 12.1319   2
  -6  10   0 130.956 22.8499   4
   6  10   0 111.176 11.6535   2
   6  10   0 101.628 17.2142  10
  -6  10   0 113.384 12.4519   2
   6  10   0 114.117 13.8031   5
  -6  10   0 116.923 16.5464  10
   7 -10   0 64.8387 10.6396   2
   7 -10   0 54.3198 13.0109  10
  -7 -10   0 48.0449 14.2656  10
  -7 -10   0 58.1533 18.5968  10
   7 -10   0 51.5858 12.2707  10
   7 -10   0 64.6626 10.4258   7
   7 -10   0 53.6983 8.51298   5
   7 -10   0 73.7581 9.64044   2
  -7  10   0 54.2224 12.7457  10
   7  10   0 64.9318 15.7406  10
   7  10   0 67.7475 12.4919  10
   7  10   0 74.2031 10.6003   5
   7  10   0 64.2752 10.7144   9
  -7  10   0 66.8190 9.55035   2
   7  10   0 68.3909 8.80189   2
  -7  10   0 67.6587 16.4880   4
  -7  10   0 80.8388 14.6837   8
   7  10   0 52.9230 8.45828   2
   8 -10   0 0.36295 3.75080  10
   8 -10   0 -1.5828 1.69964   5
  -8 -10   0 -3.4064 5.09126  10
   8 -10   0 -2.1370 4.07972  10
  -8 -10   0 5.93808 3.16897   2
   8 -10   0 1.95552 2.37383   2
   8 -10   0 -1.7678 2.93564   7
  -8  10   0 -1.3167 3.18472  10
   8  10   0 -0.6739 3.53489  10
   8  10   0 -2.4201 2.21518   5
  -8  10   0 0.21856 4.00073   4
   8  10   0 -2.3277 2.06065   9
   8  10   0 -0.3994 3.75274  10
  -8  10   0 1.72304 2.37811   2
   8  10   0 2.35703 2.48761   2
   8  10   0 -3.6215 1.95044   2
  -8  10   0 -0.7807 2.56360   8
   0 -11   0 -0.9474 1.53449   2
   0 -11   0 -0.1439 1.23019   3
   0 -11   0 -2.1432 2.28804  10
   0 -11   0 -1.5370 1.29940   5
   0 -11   0 -3.2878 1.35012   2
   0  11   0 -0.6110 1.17127   5
   0  11   0 -0.5132 0.72552   9
   0  11   0 -1.3375 2.24914  10
   0  11   0 0.12135 2.22451  10
   0  11   0 -0.2744 1.27880   2
   0  11   0 0.31414 1.33789   7
   0  11   0 -1.1638 1.28132   2
  -1 -11   0 361.068 33.9752  10
   1 -11   0 358.025 28.6330   5
   1 -11   0 355.913 33.3619  10
  -1 -11   0 447.354 31.1578   3
  -1 -11   0 377.354 28.3021   2
   1 -11   0 347.391 28.0640   2
   1 -11   0 364.044 27.9028   2
  -1 -11   0 368.137 35.9243  10
  -1 -11   0 371.024 28.2399   2
   1  11   0 364.303 33.7604  10
   1  11   0 429.832 35.6216  10
  -1  11   0 392.334 28.0300   2
   1  11   0 333.564 25.1097   6
  -1  11   0 409.214 29.8639   5
   1  11   0 386.590 28.2603   2
  -1  11   0 344.779 25.6839   9
   1  11   0 362.095 27.6424   2
   1  11   0 372.901 27.2249   9
  -1  11   0 368.263 27.9877   2
   1  11   0 343.166 29.0506   5
  -1  11   0 355.471 28.9101   7
   2 -11   0 558.494 38.8418   2
   2 -11   0 552.094 39.5335   2
   2 -11   0 587.822 42.2787   7
  -2 -11   0 631.718 43.5231   3
  -2 -11   0 561.684 39.0515   2
   2 -11   0 556.744 47.3978  10
  -2 -11   0 552.906 38.8975   2
   2 -11   0 555.590 43.0401   5
  -2 -11   0 476.815 46.1172  10
  -2  11   0 569.522 46.3039  10
   2  11   0 582.259 38.0630   6
  -2  11   0 524.772 39.2906   5
   2  11   0 549.243 38.6322   2
   2  11   0 612.306 40.0749   9
  -2  11   0 555.864 35.9850   9
   2  11   0 601.934 46.5286  10
  -2  11   0 601.940 39.2679   2
  -2  11   0 443.389 44.5089   4
   2  11   0 485.418 39.4662   5
  -2  11   0 520.875 38.6876   2
  -2  11   0 644.475 47.0491  10
  -3 -11   0 254.659 25.7090   3
   3 -11   0 246.272 29.1358   5
   3 -11   0 264.550 21.4148   2
   3 -11   0 253.354 21.6661   2
  -3 -11   0 239.819 20.5655   2
  -3 -11   0 234.280 21.0569   2
  -3 -11   0 236.007 29.0716  10
   3 -11   0 219.901 21.9766   7
   3 -11   0 258.037 28.1593  10
  -3  11   0 266.789 18.0580   9
   3  11   0 257.631 21.0794   2
   3  11   0 267.717 27.2410  10
  -3  11   0 269.763 21.3039   2
  -3  11   0 247.811 21.2723   5
   3  11   0 240.146 21.9262   5
  -3  11   0 276.505 27.8914  10
  -3  11   0 209.703 24.4129  10
   3  11   0 222.269 25.0488  10
  -3  11   0 249.115 29.0913   4
   3  11   0 264.558 21.7881   9
   3  11   0 250.101 20.6550   2
   3  11   0 257.176 21.4478   6
   3  11   0 243.580 18.8276   4
   4 -11   0 69.7856 9.97354   2
   4 -11   0 65.8825 10.2726   5
   4 -11   0 66.6181 10.7879   7
   4 -11   0 68.1467 13.7801  10
   4 -11   0 90.6257 10.6113   2
   4 -11   0 77.3815 14.0224  10
  -4 -11   0 69.9319 13.8070   3
  -4 -11   0 79.2424 9.95453   2
  -4 -11   0 75.2085 16.0768  10
  -4  11   0 76.2551 10.0538   5
   4  11   0 72.4912 13.1230  10
  -4  11   0 72.3820 15.4204   4
  -4  11   0 67.1866 6.84300   9
   4  11   0 78.9830 10.9010   5
  -4  11   0 76.1144 9.94476   2
  -4  11   0 66.5464 9.99978   2
   4  11   0 66.9865 8.88749   2
   4  11   0 90.0393 11.3063   9
  -4  11   0 71.8711 6.77196   9
  -4  11   0 45.9549 11.5263  10
   4  11   0 83.3180 9.95743   2
   5 -11   0 159.628 16.2972   5
   5 -11   0 181.374 17.5770   2
  -5 -11   0 157.230 22.6891   3
  -5 -11   0 138.473 24.2208  10
  -5 -11   0 195.727 16.8949   2
   5 -11   0 194.802 17.0589   2
   5 -11   0 151.221 21.2255  10
   5 -11   0 162.709 21.5989  10
  -5 -11   0 166.490 24.2919  10
   5 -11   0 169.023 17.8898   7
   5  11   0 148.933 16.7359   9
  -5  11   0 138.808 11.1982   9
   5  11   0 153.127 21.3148  10
   5  11   0 154.117 20.1848  10
  -5  11   0 190.210 16.8799   2
  -5  11   0 185.562 21.7313  10
   5  11   0 164.837 17.5030   5
   5  11   0 179.959 16.4486   2
   5  11   0 176.277 16.3476   2
  -5  11   0 173.242 11.6681   9
  -5  11   0 201.663 27.6213   4
  -5  11   0 186.063 18.8886   5
   6 -11   0 199.679 17.9961   5
   6 -11   0 211.738 20.8991   7
   6 -11   0 197.362 19.5317   2
  -6 -11   0 246.483 20.2694   2
  -6 -11   0 181.040 25.7383  10
  -6 -11   0 161.550 28.8969  10
   6 -11   0 220.417 25.6663  10
   6 -11   0 219.287 19.0543   2
   6 -11   0 208.828 24.7629  10
  -6 -11   0 187.303 27.1751   3
  -6  11   0 205.979 18.8879   2
   6  11   0 201.699 18.3722   2
  -6  11   0 244.705 37.7554   4
   6  11   0 173.128 22.0728  10
   6  11   0 176.768 19.9995   9
   6  11   0 210.401 20.5477   5
   6  11   0 184.996 24.7686  10
   6  11   0 214.581 18.4888   2
  -6  11   0 205.250 24.1469  10
  -7 -11   0 -2.7410 3.34963   3
   7 -11   0 1.33698 1.84278   7
  -7 -11   0 -7.1181 7.62813  10
   7 -11   0 -4.8605 3.23685  10
   7 -11   0 -0.5908 2.95733   2
   7 -11   0 -3.5939 3.57360  10
  -7 -11   0 -3.9139 2.55306   2
   7 -11   0 -3.3162 1.76030   2
  -7  11   0 -4.6848 2.94327  10
   7  11   0 -0.3500 2.08217   2
   7  11   0 -2.1390 1.87441   2
   7  11   0 -4.2167 1.94016   5
   7  11   0 -3.9517 1.70815   9
  -7  11   0 -1.4383 2.36998   2
   7  11   0 0.58697 3.59757  10
   7  11   0 -2.5285 2.88707  10
  -7  11   0 -2.9197 2.45197   4
   0 -12   0 294.775 24.1343   3
   0 -12   0 227.069 26.7702  10
   0 -12   0 237.534 22.0675   2
   0 -12   0 256.543 22.1179   2
   0  12   0 274.689 27.1626   4
   0  12   0 312.332 29.7295  10
   0  12   0 278.750 21.2540   9
   0  12   0 268.107 22.4305   2
   0  12   0 243.624 21.8296   2
   0  12   0 258.921 23.5372   5
  -1 -12   0 58.6183 8.94302   2
  -1 -12   0 66.0295 10.6839   3
   1 -12   0 71.0989 9.85776   2
   1 -12   0 62.8668 13.3900  10
   1 -12   0 65.0401 11.3613   5
  -1 -12   0 51.5516 14.5782  10
   1 -12   0 68.2154 9.48532   2
   1  12   0 63.3815 10.6290   4
  -1  12   0 70.6784 9.54575   2
   1  12   0 61.8440 10.0363   5
  -1  12   0 48.2645 11.9248   4
  -1  12   0 64.7826 8.26953   9
   1  12   0 71.4482 12.8887  10
  -1  12   0 63.4967 10.1477   5
   1  12   0 55.5804 8.95377   2
  -1  12   0 66.1668 9.63519   2
   1  12   0 66.6902 13.0573   9
   1  12   0 66.9299 9.37974   2
   2 -12   0 42.8566 8.46209   5
  -2 -12   0 40.2769 7.36314   2
   2 -12   0 36.5833 11.9918  10
   2 -12   0 29.4290 7.17367   2
   2 -12   0 45.5658 8.76514   2
  -2 -12   0 39.7915 8.51265   3
  -2 -12   0 21.3393 7.44384  10
  -2 -12   0 35.0280 7.39366   2
   2  12   0 27.1147 6.07953   2
  -2  12   0 40.5357 5.76671   9
  -2  12   0 35.9795 7.50155   5
  -2  12   0 16.1948 6.88250   2
   2  12   0 41.2126 10.8034  10
   2  12   0 27.7012 9.15773  10
  -2  12   0 39.4288 7.29253   2
  -2  12   0 43.4764 11.3001   4
   2  12   0 32.0216 7.35897   4
  -2  12   0 37.3741 10.6027  10
   2  12   0 39.6192 7.30492   9
   2  12   0 43.3904 7.42905   2
   2  12   0 31.3531 6.44484   6
  -3 -12   0 273.794 23.7877   2
  -3 -12   0 289.386 28.3488   3
   3 -12   0 306.848 24.1205   2
   3 -12   0 288.082 30.1744  10
  -3 -12   0 305.070 33.9132  10
   3 -12   0 293.698 24.5708   5
   3 -12   0 264.902 23.9387   2
   3 -12   0 293.728 26.5395   7
  -3  12   0 304.680 24.4559   2
   3  12   0 268.523 29.8547  10
   3  12   0 312.762 24.5736   9
   3  12   0 242.639 27.7885  10
  -3  12   0 284.619 20.1909   9
  -3  12   0 294.136 24.7473   5
   3  12   0 279.333 23.6908   2
   3  12   0 292.173 20.6919   4
   3  12   0 220.744 23.2423   5
  -3  12   0 252.772 31.0918   4
  -3  12   0 294.991 29.7914  10
   3  12   0 292.474 23.3582   2
  -3  12   0 286.198 23.7992   2
  -4 -12   0 68.4681 17.0953  10
   4 -12   0 87.1957 11.7497   5
  -4 -12   0 101.083 11.9950   2
  -4 -12   0 83.5607 16.6312  10
   4 -12   0 77.8057 10.5708   2
   4 -12   0 97.6637 16.8441  10
   4 -12   0 87.2373 17.0290  10
   4 -12   0 88.6459 11.6512   2
  -4 -12   0 81.8800 15.3218   3
   4 -12   0 80.2599 12.4798   7
  -4  12   0 78.7762 7.58965   9
  -4  12   0 90.8430 15.8398  10
  -4  12   0 87.8707 8.28567   9
   4  12   0 93.5025 12.1173   9
   4  12   0 86.5292 12.3304   5
   4  12   0 67.0811 14.3040  10
  -4  12   0 102.422 11.8385   2
   4  12   0 95.0230 16.4515  10
   4  12   0 81.6892 10.8146   2
   4  12   0 96.2686 10.5974   2
  -4  12   0 80.7442 17.4863   4
  -4  12   0 60.0075 10.7481   5
  -5 -12   0 -4.3800 5.25972  10
  -5 -12   0 -3.8878 2.53220   3
   5 -12   0 -2.1488 2.77797  10
   5 -12   0 -3.2936 2.18156   5
   5 -12   0 1.13477 2.33832   7
   5 -12   0 0.52238 3.60357  10
   5 -12   0 -0.2303 1.90012   2
   5 -12   0 -2.6387 2.10488   2
  -5 -12   0 -3.8432 4.36176  10
  -5 -12   0 0.40362 2.22872   2
   5  12   0 -0.8644 1.73274   9
   5  12   0 -1.1749 1.91027   2
  -5  12   0 -1.2245 0.82039   9
  -5  12   0 -1.0884 2.07659   5
  -5  12   0 -2.1860 2.96943  10
   5  12   0 -4.1045 1.80678   5
   5  12   0 -2.7725 2.90103  10
  -5  12   0 -1.1323 2.73204   2
   5  12   0 -3.1810 2.75288  10
   5  12   0 -0.1417 1.63985   2
  -5  12   0 -0.6331 0.75866   9
  -5  12   0 1.63715 3.20823   4
  -6 -12   0 3.15685 5.48507  10
  -6 -12   0 1.49693 4.34313  10
  -6 -12   0 -3.7644 2.99278   3
  -6 -12   0 -2.6422 2.28861   2
   6 -12   0 -2.1896 3.16123   2
   6 -12   0 -0.7932 1.97872   7
   6 -12   0 -2.1257 2.23986   2
   6 -12   0 -1.4483 4.57254  10
  -6  12   0 -0.4502 2.94278  10
  -6  12   0 0.08986 2.40467   2
   6  12   0 -3.0069 2.48863   5
   6  12   0 -1.2817 3.94508  10
   6  12   0 -3.6930 1.84643   9
   6  12   0 -1.4652 2.11262   2
  -6  12   0 2.37470 3.25261   4
   6  12   0 -0.7410 3.66444  10
   0 -13   0 -0.1141 3.22804  10
   0 -13   0 -4.8015 2.14776   2
   0 -13   0 -4.1136 1.73540   2
   0  13   0 -2.3198 1.67293   5
   0  13   0 -2.6885 1.61677   2
   0  13   0 -2.8405 1.83736   4
   0  13   0 -3.4766 2.51366  10
  -1 -13   0 10.3532 3.73659   2
   1 -13   0 11.3278 3.61863   2
   1 -13   0 9.51595 5.80613  10
  -1 -13   0 12.9136 3.28549   2
   1 -13   0 30.9943 7.39964   2
  -1 -13   0 5.91560 4.34964  10
  -1 -13   0 6.96795 3.05785   3
  -1  13   0 24.1298 5.77455   9
   1  13   0 30.1149 7.89428   5
  -1  13   0 32.4290 9.38793  10
   1  13   0 4.20493 4.34324  10
   1  13   0 12.8630 3.81604   2
   1  13   0 11.4406 3.86901   4
   1  13   0 15.5836 4.17722   2
  -1  13   0 9.41291 2.91461   5
  -1  13   0 15.6197 5.31256   2
   1  13   0 10.7586 5.70583  10
   1  13   0 11.9839 3.44724   9
  -1  13   0 10.2747 4.72165   4
  -1  13   0 18.0597 6.36423   2
   2 -13   0 2.23616 2.97123   2
  -2 -13   0 -1.1298 2.00457   3
  -2 -13   0 -1.6810 1.96768   2
  -2 -13   0 5.61831 4.77903  10
   2 -13   0 -1.7107 2.06058   2
   2 -13   0 0.35809 3.11449  10
   2  13   0 1.33432 1.62249   5
  -2  13   0 2.28081 2.97561  10
   2  13   0 -2.3370 2.60782  10
   2  13   0 -1.9448 1.58510   4
   2  13   0 -3.5741 3.70418  10
   2  13   0 0.24940 1.48127   9
   2  13   0 0.10038 2.07195   2
  -2  13   0 -2.7876 1.65221   5
   2  13   0 -3.2937 2.31737   6
  -2  13   0 0.39855 1.20542   9
   2  13   0 1.76942 1.96022   2
  -2  13   0 -1.0859 1.77816   2
  -2  13   0 -4.0778 2.22433   4
  -3 -13   0 0.01444 2.32900   2
  -3 -13   0 -2.3942 2.12006   3
  -3 -13   0 -1.9133 4.33328  10
   3 -13   0 -0.9760 2.84787   2
   3 -13   0 -3.6141 2.08305   2
   3 -13   0 -2.0311 2.76080  10
   3 -13   0 -2.1255 2.64392   7
   3  13   0 3.22983 2.00484   5
   3  13   0 -1.3175 0.80912   4
  -3  13   0 -1.7465 2.84538  10
  -3  13   0 0.24634 1.79802   2
   3  13   0 -1.5387 2.20903   2
  -3  13   0 -1.3000 2.41061   5
   3  13   0 -0.2573 1.15527   4
   3  13   0 2.87390 3.94161  10
  -3  13   0 0.31303 1.24360   9
  -3  13   0 -1.5216 3.22924   4
  -4 -13   0 -3.3728 2.58826   3
   4 -13   0 -4.9472 3.05713  10
   4 -13   0 -2.7353 2.43616   7
  -4 -13   0 0.90010 2.75032   2
  -4 -13   0 -3.9045 4.03222  10
   4 -13   0 1.01308 2.04340   2
  -4 -13   0 -1.7030 4.64287  10
  -4  13   0 -2.7469 2.45786   4
  -4  13   0 -2.2177 1.11014   9
   4  13   0 1.26600 2.16954   5
   4  13   0 -1.0500 1.66381   9
  -4  13   0 -1.4868 1.04819   9
   4  13   0 -5.2190 4.70370  10
  -4  13   0 -2.0314 2.11002   5
   4  13   0 -2.0000 3.72595  10
   4  13   0 -3.0252 2.06648   2
  -5 -13   0 -0.5130 3.62680   3
  -5 -13   0 4.78993 4.44944   2
   5 -13   0 0.87152 2.48677   2
   5 -13   0 3.08902 2.94805   7
   5 -13   0 -1.3275 3.83467  10
   5 -13   0 5.88479 3.87816   2
   5  13   0 2.93484 3.12758   2
   5  13   0 0.70336 3.97825  10
  -5  13   0 0.04477 1.12872   9
  -5  13   0 -0.7442 2.20327   5
  -5  13   0 1.17049 3.59846  10
   5  13   0 -4.8021 1.96817   2
   5  13   0 -1.0086 3.20191   5
  -5  13   0 1.76845 3.05158   2
  -5  13   0 -1.1444 1.04894   9
   5  13   0 -0.9318 4.48314  10
  -5  13   0 -3.7363 2.97687   4
   5  13   0 -2.3234 2.11869   9
   0 -14   0 29.8648 8.85031   3
   0 -14   0 7.40606 5.34524  10
   0 -14   0 34.0158 8.28147   2
   0  14   0 19.5852 5.32150   2
   0  14   0 12.0992 6.03206  10
   0  14   0 27.5872 7.19614   2
   0  14   0 38.2497 11.1404   4
   0  14   0 23.3048 5.94980   9
   0  14   0 16.7008 4.58842   5
  -1 -14   0 1.42862 3.95783  10
   1 -14   0 0.77732 2.86936   2
  -1 -14   0 1.76251 2.60988   2
   1 -14   0 -1.0897 1.69416   3
   1 -14   0 2.96095 2.27717   2
  -1 -14   0 1.37075 2.49470   3
   1 -14   0 0.57799 4.26532  10
   1  14   0 -0.1087 2.30327   2
   1  14   0 -1.0180 2.98914   5
  -1  14   0 -0.7968 2.71494   2
  -1  14   0 -1.8218 2.93989   4
  -1  14   0 5.03020 4.00139  10
   1  14   0 1.11514 2.30171   4
   1  14   0 -2.8426 2.36513   2
   1  14   0 3.20925 2.16060   9
  -1  14   0 -0.9990 1.86580   9
  -1  14   0 6.06009 2.72912   2
   2 -14   0 49.9791 9.32286   2
  -2 -14   0 16.2348 5.56430   2
  -2 -14   0 10.6667 6.96792  10
   2 -14   0 49.7571 13.9964  10
   2 -14   0 15.4762 4.88721   2
   2  14   0 35.7559 7.77197   2
   2  14   0 20.9187 5.89809   2
   2  14   0 27.0529 7.54223   4
  -2  14   0 39.0808 11.9140   4
   2  14   0 35.2363 8.35394   9
  -2  14   0 36.3122 6.07772   9
  -2  14   0 20.5043 7.96068  10
  -2  14   0 40.6160 8.29149   2
   2  14   0 25.1035 6.55886   5
  -2  14   0 31.9084 8.27155   5
   3 -14   0 -0.1867 3.02616   2
  -3 -14   0 -0.1358 4.46840  10
   3 -14   0 0.16844 4.34005   2
  -3  14   0 2.60458 2.38267   2
  -3  14   0 1.44646 2.60438   5
   3  14   0 -5.8959 4.07262  10
  -3  14   0 -2.2606 1.41814   9
   3  14   0 3.05676 2.87782   2
   3  14   0 -0.9303 1.90908   9
   3  14   0 -2.6623 2.21600   5
   3  14   0 -2.4771 2.02630   2
  -3  14   0 2.81550 4.46217  10
  11   0  -1 -1.9330 0.88399   2
  11   0  -1 -2.0786 1.48610  10
 -11   0   1 -0.0621 2.18125   4
 -11   0   1 -2.4482 1.63725  10
  11   0  -1 -3.0324 1.49769   9
  10   0  -1 -3.8936 1.96913   7
  10   0  -1 -0.9993 0.93753   2
 -10   0   1 -1.4962 1.62648   4
 -10   0   1 1.71265 1.44464  10
  10   0  -1 -0.5017 1.04845  10
 -10   0   1 -1.3975 1.34160   9
  10   0  -1 -0.4318 0.99508   9
  10   0  -1 -3.4657 2.08450  10
  10   0  -1 -0.9582 0.79684   2
 -10   0   1 -1.3367 0.87467   2
  -9   0   1 -1.2776 1.14279  10
   9   0  -1 0.01999 0.62792   2
   9   0  -1 -2.1493 1.58941   7
   9   0  -1 -1.0873 2.12003  10
   9   0  -1 -3.5045 1.94482   8
   9   0  -1 -1.0216 1.56855  10
   9   0  -1 -0.3422 0.95732   9
   9   0  -1 0.04949 0.76803   2
  -9   0   1 -0.7536 0.78055   2
   9   0  -1 0.18348 1.22344  10
  -9   0   1 -0.6929 1.54367   4
  -8   0   1 -0.9562 0.71694   9
  -8   0   1 -1.3518 1.53204   4
   8   0  -1 0.00796 1.79011  10
   8   0  -1 -0.1348 0.25618   5
  -8   0   1 -0.6069 1.01398  10
   8   0  -1 -0.6408 1.61686   7
   8   0  -1 -1.1955 0.77290   2
  -8   0   1 -0.8608 0.64779   2
  -8   0   1 -0.7894 1.30978  10
   8   0  -1 -0.4150 1.13607  10
   8   0  -1 -2.5134 2.15633   3
   8   0  -1 0.80300 0.98710   9
  -8   0   1 -1.2054 0.62915   2
   7   0  -1 -0.5486 0.89086  10
   7   0  -1 -1.0086 1.43022   8
  -7   0   1 -0.7420 1.42748  10
   7   0  -1 -2.5044 1.44836   6
  -7   0   1 0.03372 0.90390  10
  -7   0   1 -0.4395 1.65720   4
   7   0  -1 -0.4694 0.29237   5
   7   0  -1 -0.1792 0.62239   2
   7   0  -1 0.27978 1.13411  10
  -7   0   1 -0.6282 0.63451   2
   7   0  -1 -0.4184 0.52235   9
  -7   0   1 -0.4542 0.87375   9
  -7   0   1 -0.3932 0.54858   2
   7   0  -1 0.73720 2.14296   3
   7   0  -1 0.26406 1.65869   7
  -6   0   1 -0.3029 1.08634  10
   6   0  -1 -0.1558 0.28343   5
   6   0  -1 0.86153 1.45675   3
  -6   0   1 -0.4700 0.95359   8
   6   0  -1 -0.4199 1.29876   6
   6   0  -1 -0.5119 1.07253   8
   6   0  -1 0.15767 0.49026   9
   6   0  -1 -0.8379 0.87898  10
  -6   0   1 -0.3074 0.36784   2
   6   0  -1 0.06742 0.49390   2
  -6   0   1 -0.2024 0.46528   9
  -6   0   1 -0.4223 0.51615   2
   6   0  -1 0.46593 0.53710   2
   6   0  -1 0.64934 0.85711   7
  -6   0   1 1.00234 1.63191   4
  -5   0   1 -0.3912 0.63547  10
   5   0  -1 0.13555 0.62679  10
   5   0  -1 -0.1977 0.88147   6
   5   0  -1 -0.0358 0.29414   5
  -5   0   1 -0.7408 0.35733   9
  -5   0   1 -0.0603 0.86669   4
   5   0  -1 0.18810 0.56321   9
  -5   0   1 -0.3437 0.38505   2
  -5   0   1 -0.3511 0.31915   2
   5   0  -1 -0.1451 0.75574   8
   5   0  -1 -0.8172 0.32794   2
   5   0  -1 -0.0308 1.37742   3
   5   0  -1 -0.1459 0.70003  10
   5   0  -1 -0.0293 0.31594   2
   4   0  -1 -0.1463 0.23752   5
   4   0  -1 0.14247 0.88988   3
  -4   0   1 -0.3079 0.54785   4
  -4   0   1 0.35903 0.73057  10
  -4   0   1 0.40469 0.26710   2
  -4   0   1 0.50001 0.35251   2
   4   0  -1 -0.2930 0.22904   9
   4   0  -1 0.31911 0.64916  10
   4   0  -1 0.51964 0.62428   6
   4   0  -1 0.55423 0.43753   2
  -4   0   1 0.25895 0.47776   9
   4   0  -1 -0.4708 0.76138   8
  -4   0   1 -0.0333 0.70948   8
   4   0  -1 0.02010 0.67384  10
  -3   0   1 0.41225 0.28782   2
  -3   0   1 -0.2846 0.48350   8
   3   0  -1 0.42782 0.94898   4
  -3   0   1 -0.1234 0.41080  10
   3   0  -1 0.21091 0.58004  10
   3   0  -1 -0.7257 0.48181   3
   3   0  -1 -0.3868 0.21282   5
  -3   0   1 -0.0223 0.66205   4
   3   0  -1 -0.2145 0.51821   7
  -3   0   1 0.41670 0.62841  10
   3   0  -1 -0.4519 0.48349   8
   3   0  -1 0.07965 0.31796   9
   3   0  -1 0.03963 0.26257   2
   3   0  -1 0.56411 0.52939  10
   3   0  -1 0.03227 0.29742   2
  -3   0   1 0.25595 0.31443   9
   3   0  -1 -0.5046 0.55702   6
  -3   0   1 0.13904 0.26320   2
   2   0  -1 0.51148 0.65140   3
  -2   0   1 0.11705 0.68305   3
   2   0  -1 -0.0603 0.16003   2
   2   0  -1 0.01120 0.35522  10
   2   0  -1 0.01681 0.48618   8
   2   0  -1 0.26760 0.27432   5
  -2   0   1 0.46857 0.57257  10
  -2   0   1 0.24273 0.17668   2
  -2   0   1 0.05246 0.31606  10
   2   0  -1 0.15344 0.42771  10
  -2   0   1 0.63344 0.59809   7
   2   0  -1 0.09161 0.22127   2
   2   0  -1 0.05279 0.54553   7
  -2   0   1 0.21856 0.18546   2
   2   0  -1 0.14353 0.22592   9
  -2   0   1 -0.3046 0.50648   8
   2   0  -1 -0.1614 0.40491   6
  -2   0   1 0.23531 0.48584   6
  -2   0   1 -0.0922 0.24856   9
   2   0  -1 0.25564 0.61819   4
  -2   0   1 0.14060 0.37023   4
  -1   0   1 -0.1059 0.22444   8
   1   0  -1 0.32037 0.28371   6
  -1   0   1 0.29763 0.37300   4
   1   0  -1 -0.0550 0.16934   3
  -1   0   1 0.37496 0.25853   6
  -1   0   1 0.03449 0.31682   3
   1   0  -1 -0.0769 0.28347   8
   1   0  -1 -0.0082 0.24093   7
   1   0  -1 0.18337 0.16306   9
   1   0  -1 -0.0761 0.22779   4
   1   0   1 0.10351 0.63568  10
  -1   0  -1 0.13966 0.09437   5
  -1   0  -1 -0.2982 0.35850   7
   1   0   1 -0.1441 0.39955  10
  -1   0  -1 -0.3913 0.52968  10
  -1   0  -1 0.08742 0.28402  10
   1   0   1 0.47224 0.32179   2
   1   0   1 0.19562 0.38196   7
  -1   0  -1 0.26935 0.24670   2
   1   0   1 0.31157 0.22675   9
  -1   0  -1 0.39160 0.30069   9
  -1   0  -1 0.40097 0.34802   2
   2   0   1 0.12855 0.29838   9
   2   0   1 -0.1727 0.33535   2
  -2   0  -1 0.24666 0.47576   2
  -2   0  -1 0.26065 0.35407   9
  -2   0  -1 -0.3941 0.51850   7
  -2   0  -1 0.16386 0.70738  10
   2   0   1 -0.2212 0.29737   2
   2   0   1 0.02006 0.28566   8
  -2   0  -1 0.88496 1.15392  10
   2   0   1 0.50392 0.70857   7
   2   0   1 0.19667 0.13947   5
   2   0   1 -0.0694 0.70265  10
  -2   0  -1 0.14569 0.12485   5
   2   0   1 0.58990 0.93419  10
   3   0   1 0.29341 0.85426  10
  -3   0  -1 -0.4714 0.37178   2
  -3   0  -1 0.21740 0.42920   9
   3   0   1 -0.0584 0.32324   2
   3   0   1 0.09928 0.12575   5
  -3   0  -1 -0.2711 0.32520   2
   3   0   1 0.69094 0.81281   7
   3   0   1 0.17291 0.49238   8
   3   0   1 0.20047 0.43509   2
  -3   0  -1 0.36992 0.92005   4
  -3   0  -1 0.26734 0.94043   7
   3   0   1 0.63723 0.85728  10
  -3   0  -1 0.93963 0.78184  10
  -3   0  -1 0.61641 0.91525  10
  -3   0  -1 0.10324 0.11836   5
   3   0   1 -0.0214 0.40971   9
  -4   0  -1 -0.6719 0.72556   4
   4   0   1 0.43317 0.99346   3
   4   0   1 0.24239 0.16817   5
  -4   0  -1 -0.0479 1.13720  10
  -4   0  -1 0.51728 0.39322   2
   4   0   1 -0.1644 0.46914   2
   4   0   1 0.85860 0.93904   7
   4   0   1 -0.0965 0.56573   8
  -4   0  -1 0.21855 0.65279  10
  -4   0  -1 0.38578 0.52320   9
  -4   0  -1 0.46759 0.57385   2
   4   0   1 0.60811 1.00993  10
   4   0   1 0.69540 0.48080   9
   4   0   1 -0.2461 0.45720   2
   5   0   1 -0.2314 1.02050   3
  -5   0  -1 -0.1927 0.46640   2
   5   0   1 0.07144 0.51649   9
   5   0   1 -0.5662 0.37180   2
   5   0   1 1.05497 1.13021  10
  -5   0  -1 -0.2972 1.08543   4
   5   0   1 0.30574 0.56336   2
   5   0   1 -1.6508 1.03925   6
  -5   0  -1 -0.5416 1.13436  10
   5   0   1 -0.4950 0.82651   7
  -5   0  -1 -0.3756 0.63512  10
  -5   0  -1 -0.0456 0.65219   9
   5   0   1 -1.2605 1.02274  10
   6   0   1 0.05855 1.73022   3
   6   0   1 -0.7959 1.08908   7
   6   0   1 0.16072 1.30577  10
   6   0   1 -1.1529 0.86008   8
   6   0   1 0.52603 1.32323  10
  -6   0  -1 0.03044 1.21396  10
  -6   0  -1 -0.5117 0.66625   9
  -6   0  -1 0.46469 0.94605  10
   6   0   1 0.09001 0.57893   9
  -6   0  -1 -0.6388 0.58796   2
   6   0   1 -0.4117 0.60561   2
  -6   0  -1 0.06135 0.82534   2
   6   0   1 0.20265 0.55472   2
  -6   0  -1 -1.3042 0.91931   4
   7   0   1 0.31506 1.74593   3
  -7   0  -1 -0.4437 1.14958  10
   7   0   1 -0.9861 1.03448   7
  -7   0  -1 -0.3346 0.75105   9
   7   0   1 0.71731 1.52436  10
   7   0   1 -0.2083 1.65395  10
   7   0   1 -0.3385 1.39064   8
  -7   0  -1 -0.0769 0.74172   2
   7   0   1 0.06974 0.65914   2
  -7   0  -1 -0.6198 1.81509  10
   7   0   1 -1.7924 0.75998   9
   7   0   1 -0.2680 0.81818   2
  -8   0  -1 -1.8289 1.92122  10
   8   0   1 -3.0645 1.56413  10
   8   0   1 0.26158 0.77208   2
   8   0   1 -0.4673 0.83326   2
   8   0   1 -0.8027 1.36682   8
   8   0   1 -1.8472 0.75359   9
  -8   0  -1 1.21225 1.59331   4
  -8   0  -1 -0.2100 1.06074   2
   8   0   1 -2.6697 1.55785   7
  -8   0  -1 -0.5816 0.98973   9
  -8   0  -1 -0.6990 0.89214   2
   8   0   1 -1.6814 1.25791  10
   9   0   1 -1.1808 0.90445   2
  -9   0  -1 -0.8454 1.22591   9
   9   0   1 0.11518 1.75183  10
   9   0   1 -1.1492 1.88390   8
   9   0   1 -0.8071 1.93894   7
  -9   0  -1 -0.0029 1.08097   2
  -9   0  -1 0.19274 2.24974  10
  -9   0  -1 -2.0698 1.51211  10
  -9   0  -1 -0.9679 1.73588   4
   9   0   1 -0.7385 1.01748   2
   9   0   1 -1.0772 1.08811   9
 -10   0  -1 -0.9588 2.52411  10
 -10   0  -1 0.73522 2.54751   4
  10   0   1 -0.1771 1.04476   2
  10   0   1 -0.6687 1.78245  10
  10   0   1 -2.5536 1.04918   2
  10   0   1 -4.4063 3.36109  10
  10   0   1 -2.6041 2.33463  10
  10   0   1 -2.0476 2.76588   8
 -11   0  -1 -3.3708 1.73161   2
  11   0   1 -2.1192 2.70647   7
  11   0   1 -2.9152 1.47296   9
 -11   0  -1 -2.7680 2.55967   4
  11   0   1 -2.0644 3.39700  10
  11   0   1 -1.4694 1.88251  10
  11  -1  -1 9.99848 2.75883   9
  11  -1  -1 10.5066 4.49366   7
 -11  -1   1 6.81357 2.84910  10
  11  -1  -1 8.33769 3.34764  10
  11  -1  -1 7.18102 1.73364   2
  11  -1  -1 5.80025 3.00380  10
  11  -1  -1 19.7555 5.15144  10
  11  -1  -1 9.85604 2.16850   2
 -11  -1   1 5.66802 3.94262   4
 -11  -1   1 6.72163 2.02966  10
 -11   1   1 5.65437 4.95811   4
  11   1  -1 6.00266 4.96762   7
  11   1  -1 13.9218 3.17132   2
 -11   1   1 13.0428 2.96510  10
  11   1  -1 7.99866 1.75418   2
 -10  -1   1 6.36257 3.43419   4
  10  -1  -1 20.7625 5.36276  10
  10  -1  -1 13.6812 4.01328  10
  10  -1  -1 17.0839 3.24628   2
 -10  -1   1 5.83532 2.33300  10
  10  -1  -1 6.66559 2.03104   2
  10  -1  -1 8.37866 2.45366   9
 -10  -1   1 13.1491 2.74382   2
 -10  -1   1 4.42690 2.57390   9
  10  -1  -1 9.70652 3.43732  10
  10  -1  -1 14.6576 4.93925   7
 -10   1   1 19.3205 5.20539  10
  10   1  -1 12.7825 4.21559  10
  10   1  -1 8.29258 4.50607   7
 -10   1   1 9.48174 4.27882   4
  10   1  -1 5.92006 2.19911   9
 -10   1   1 4.99363 2.74785  10
  10   1  -1 10.1923 3.19873  10
  10   1  -1 6.03021 1.77920   2
 -10   1   1 9.46208 2.55389   9
 -10   1   1 9.14184 1.88342   2
   9  -1  -1 179.077 19.6015   7
  -9  -1   1 145.736 11.6507   2
   9  -1  -1 164.656 11.8857   2
   9  -1  -1 149.302 12.0199   2
   9  -1  -1 153.689 15.3934  10
  -9  -1   1 172.926 13.8160  10
   9  -1  -1 159.057 13.7026   9
  -9  -1   1 146.688 10.7706   2
  -9  -1   1 195.567 15.3912   9
  -9  -1   1 151.975 19.1283   4
  -9  -1   1 171.757 13.5271  10
   9  -1  -1 180.223 14.8760  10
   9   1  -1 154.087 14.6968   9
  -9   1   1 146.654 13.3599   9
   9   1  -1 182.655 20.7506   7
  -9   1   1 137.872 14.5281  10
  -9   1   1 154.943 11.3420   2
   9   1  -1 150.006 13.6495  10
   9   1  -1 154.438 19.2415   8
   9   1  -1 169.552 15.6778  10
   9   1  -1 142.325 9.79729   5
   9   1  -1 163.435 11.7601   2
  -9   1   1 138.475 11.3065   2
  -9   1   1 122.961 19.5390   4
   9   1  -1 155.681 11.5912   2
   8  -1  -1 91.6739 7.77190   2
   8  -1  -1 92.5357 9.72342  10
   8  -1  -1 93.3445 10.8597  10
  -8  -1   1 93.5467 13.4389   4
   8  -1  -1 61.9391 11.2757   8
   8  -1  -1 82.3777 8.67068   9
   8  -1  -1 88.2027 16.1170   3
  -8  -1   1 87.5709 7.25015   2
   8  -1  -1 111.497 13.7930   7
   8  -1  -1 92.9985 8.07100   2
  -8  -1   1 95.4414 9.48028  10
  -8  -1   1 77.6238 9.05045   9
  -8  -1   1 90.2033 6.98479   2
   8   1  -1 87.3140 6.82366   5
   8   1  -1 92.8552 10.8052  10
   8   1  -1 91.8930 9.80802  10
  -8   1   1 90.9755 9.41649  10
   8   1  -1 94.4095 8.25420   2
  -8   1   1 93.2517 7.70856   2
  -8   1   1 95.2354 11.3688  10
  -8   1   1 84.8674 7.28324   2
   8   1  -1 76.4942 9.43958  10
   8   1  -1 88.2706 10.0947   9
  -8   1   1 87.6354 14.5914   4
  -8   1   1 76.9569 8.61017   9
   8   1  -1 88.2800 7.77619   2
   8   1  -1 99.5102 14.3356   7
   7  -1  -1 681.695 46.5719   7
  -7  -1   1 624.276 38.2209   2
   7  -1  -1 662.546 39.4723   2
   7  -1  -1 756.774 53.8293   3
  -7  -1   1 653.168 47.1969   4
  -7  -1   1 637.980 41.2272   9
   7  -1  -1 625.745 45.9496   6
  -7  -1   1 640.330 38.6370   2
   7  -1  -1 660.353 43.2840  10
   7  -1  -1 628.167 45.3692   8
   7  -1  -1 625.349 38.9181   2
   7  -1  -1 696.853 41.9214  10
  -7  -1   1 568.271 44.6951  10
  -7  -1   1 696.437 41.1896  10
   7  -1  -1 678.374 40.6815   9
   7  -1  -1 596.369 36.8497   5
   7   1  -1 662.341 38.9137   2
   7   1  -1 720.595 44.4041  10
  -7   1   1 640.003 49.6818   4
   7   1  -1 600.523 38.8606   2
  -7   1   1 645.725 40.3413   9
  -7   1   1 626.458 45.3399   8
   7   1  -1 577.231 46.3663   7
   7   1  -1 618.414 50.3167   3
   7   1  -1 634.087 41.6707   9
   7   1  -1 652.903 42.3728  10
   7   1  -1 687.109 42.4917  10
   7   1  -1 570.242 45.4183   8
  -7   1   1 705.003 43.9039  10
  -7   1   1 590.296 38.8172   2
  -7   1   1 658.660 38.7898   2
   7   1  -1 658.487 38.3714   5
   6  -1  -1 902.396 61.1922   6
  -6  -1   1 904.167 54.5619   2
  -6  -1   1 958.837 57.3085  10
  -6  -1   1 931.588 54.9291   2
   6  -1  -1 920.107 53.8705   5
  -6  -1   1 1036.47 57.5061  10
   6  -1  -1 990.084 56.6490   9
   6  -1  -1 1014.66 58.0110  10
  -6  -1   1 993.445 63.0276   4
   6  -1  -1 862.576 60.8390   7
   6  -1  -1 781.301 57.8168  10
   6  -1  -1 963.778 55.6767   2
   6  -1  -1 960.149 67.1628   3
   6  -1  -1 1058.76 61.9744   8
   6  -1  -1 872.687 55.0695   2
  -6  -1   1 880.134 56.9003   9
   6   1  -1 944.294 58.1766  10
   6   1  -1 924.145 55.0077   2
   6   1  -1 1121.39 68.2779   3
  -6   1   1 906.440 55.3566   2
  -6   1   1 1024.28 56.5563   9
  -6   1   1 929.580 63.4475   7
   6   1  -1 872.689 57.4258   9
   6   1  -1 919.859 58.2590  10
   6   1  -1 964.806 54.9438   5
   6   1  -1 790.042 64.2896   6
   6   1  -1 867.055 62.2917   7
  -6   1   1 1024.63 60.2569  10
  -6   1   1 889.259 64.7165   4
   6   1  -1 998.943 60.1612  10
  -6   1   1 982.482 61.5373   8
  -6   1   1 967.505 55.1213   2
   6   1  -1 913.392 55.2231   2
   5  -1  -1 38.0869 3.88710   2
  -5  -1   1 34.0322 3.46798   2
  -5  -1   1 32.2307 4.40620  10
   5  -1  -1 37.7911 4.70240  10
   5  -1  -1 33.4847 4.08397   9
  -5  -1   1 39.0247 6.70376   4
   5  -1  -1 28.4500 5.63848   7
   5  -1  -1 34.2870 3.61965   2
   5  -1  -1 33.5699 5.13431  10
   5  -1  -1 40.8151 6.37833   8
  -5  -1   1 30.5995 3.18733   2
   5  -1  -1 39.4402 6.35575   6
   5  -1  -1 33.8027 3.07132   5
  -5  -1   1 36.0055 4.53816   9
  -5  -1   1 28.4692 4.87073  10
   5  -1  -1 31.6736 7.77229   3
   5   1  -1 35.5167 6.37364   8
  -5   1   1 43.7544 7.38309   7
   5   1  -1 34.1666 5.80951  10
   5   1  -1 23.1684 6.23208   7
   5   1  -1 43.3503 5.42191  10
  -5   1   1 30.6572 3.89631   9
   5   1  -1 26.2449 6.80325   3
  -5   1   1 35.7744 7.54604   4
   5   1  -1 29.0473 3.52208   2
  -5   1   1 34.9308 3.71353   2
  -5   1   1 42.7846 6.73202   8
   5   1  -1 32.4285 6.33368   6
  -5   1   1 31.2273 3.41151   2
   5   1  -1 36.9179 5.48710  10
  -5   1   1 36.6373 5.95754  10
   5   1  -1 29.5223 3.35091   5
   5   1  -1 31.3502 4.40875   9
   5   1  -1 35.1447 3.51682   2
  -4  -1   1 111.211 11.1052   4
   4  -1  -1 114.015 9.15363  10
   4  -1  -1 95.3830 7.71467   2
  -4  -1   1 104.355 8.70794  10
   4  -1  -1 118.339 13.5422   3
   4  -1  -1 97.9376 7.28160   5
  -4  -1   1 98.2290 7.74467   5
   4  -1  -1 135.816 11.5623   6
   4  -1  -1 98.2724 10.5891   8
   4  -1  -1 100.973 7.57038   2
   4  -1  -1 114.615 9.52331  10
  -4  -1   1 108.236 7.54972   2
   4  -1  -1 120.765 8.34825   9
  -4  -1   1 101.502 8.60167   9
  -4  -1   1 103.844 7.27427   2
   4   1  -1 106.338 10.0547  10
   4   1  -1 97.2078 12.1178   3
  -4   1   1 114.543 10.1414  10
   4   1  -1 95.1443 10.7654   8
   4   1  -1 110.991 11.2529   6
  -4   1   1 107.428 7.63070   2
   4   1  -1 113.474 11.8939   7
  -4   1   1 132.181 12.2967   7
   4   1  -1 109.320 9.67857  10
  -4   1   1 101.109 7.76683   2
  -4   1   1 116.942 11.0770   8
   4   1  -1 104.926 7.71867   2
   4   1  -1 104.012 7.74650   5
   4   1  -1 93.3900 8.86394  10
   4   1  -1 123.330 9.31741   9
  -4   1   1 112.774 8.18701   9
   4   1  -1 107.613 7.50897   2
  -4   1   1 120.756 13.1882   4
  -3  -1   1 1737.24 104.070   6
   3  -1  -1 1679.38 98.9103   2
   3  -1  -1 2045.30 102.687   6
   3  -1  -1 1759.22 99.1647   2
   3  -1  -1 1829.98 100.597  10
  -3  -1   1 1549.41 99.6813  10
  -3  -1   1 1677.29 98.7853   2
  -3  -1   1 1967.15 103.076   4
  -3  -1   1 1758.72 100.113   9
   3  -1  -1 1752.95 99.2409   9
  -3  -1   1 1700.90 99.3478   5
   3  -1  -1 1749.10 105.331   3
  -3  -1   1 1633.44 98.5429   2
   3  -1  -1 1676.88 101.876   7
   3  -1  -1 1935.71 100.562  10
  -3   1   1 1845.05 99.2849   9
   3   1  -1 1593.76 104.120   3
   3   1  -1 1545.47 102.856   4
  -3   1   1 2007.45 101.565  10
   3   1  -1 1501.17 99.9668   9
  -3   1   1 1659.19 99.0147   2
   3   1  -1 1683.05 99.2708   5
   3   1  -1 1855.21 101.179  10
  -3   1   1 1609.12 99.0079   2
  -3   1   1 1654.06 102.205   8
   3   1  -1 1649.09 98.6960   2
  -3   1   1 1868.75 105.705   4
   3   1  -1 1762.42 103.114   6
   3   1  -1 1797.14 100.458  10
   3   1  -1 1973.47 103.939   8
   3   1  -1 1677.40 98.9017   2
  -3   1   1 1702.55 102.567   7
   3   1  -1 1863.45 101.190  10
   3   1  -1 1726.76 103.524   7
  -2  -1   1 475.432 27.8457  10
   2  -1  -1 473.846 27.3074   2
  -2  -1   1 472.083 27.8294   5
   2  -1  -1 456.865 28.9802   7
  -2  -1   1 510.464 28.2546   9
   2  -1  -1 435.985 27.1713   9
  -2  -1   1 476.652 30.3426   6
  -2  -1   1 433.873 27.1094   2
   2  -1  -1 449.570 28.2070  10
   2  -1  -1 515.559 32.3019   4
   2  -1  -1 449.416 28.2189  10
  -2  -1   1 490.840 27.0828   2
   2  -1  -1 446.876 29.7605   8
   2  -1  -1 480.569 27.4383   2
   2  -1  -1 449.036 28.8354   6
   2   1  -1 436.400 30.5252   3
  -2   1   1 447.798 28.3015  10
   2   1  -1 501.931 29.9035   4
   2   1  -1 432.614 28.1390  10
  -2   1   1 454.669 29.3033   7
  -2   1   1 509.984 30.1580   8
   2   1  -1 446.533 27.1135   2
   2   1  -1 514.095 28.3840  10
  -2   1   1 460.323 27.1708   9
  -2   1   1 467.936 27.2953   2
  -2   1   1 499.227 29.6552   6
   2   1  -1 463.711 27.1251   2
   2   1  -1 548.190 30.9278   8
  -2   1   1 492.139 27.4157   2
   1  -1  -1 726.936 41.9027   2
   1  -1  -1 664.589 42.0581   6
   1  -1  -1 720.561 42.3824   7
   1  -1  -1 748.520 41.9456   2
   1  -1  -1 784.973 42.9271  10
   1  -1  -1 747.967 44.6412   4
   1  -1  -1 809.274 42.8274  10
  -1  -1   1 752.226 42.9852   5
  -1  -1   1 738.857 41.7845   2
  -1  -1   1 723.134 41.7667   2
   1   1  -1 719.812 42.3170   9
  -1   1   1 782.078 42.8248  10
   1   1  -1 771.555 43.2908   6
  -1   1   1 626.633 42.4559  10
   1   1  -1 730.258 42.4393  10
   1   1  -1 769.801 42.4374  10
   1   1  -1 719.287 42.3378   5
   1   1  -1 710.216 42.6042   4
  -1   1   1 745.946 42.5101   7
  -1   1   1 731.230 41.8989   2
   1   1  -1 740.375 41.7934   2
   1   1  -1 752.610 41.7866   2
   0  -1   1 2857.26 172.791   1
   0  -1  -1 3250.77 172.442   1
   0   1  -1 2611.91 171.102   1
   0   1   1 2958.56 171.879   1
  -1  -1  -1 781.128 43.2486   2
  -1  -1  -1 877.806 45.4806  10
   1  -1   1 672.656 42.7981   9
   1  -1   1 761.231 43.3504   2
  -1  -1  -1 776.905 43.3409   2
   1  -1   1 780.016 42.6954   5
   1  -1   1 855.526 44.1895   7
  -1  -1  -1 758.131 43.5169   9
   1  -1   1 693.340 44.4623  10
  -1  -1  -1 711.067 43.0622   5
   1  -1   1 709.207 43.3381   2
   1   1   1 691.804 43.2008   2
   1   1   1 700.653 43.4036   9
   1   1   1 749.723 43.2679   2
   1   1   1 753.436 44.9308  10
  -1   1  -1 722.102 42.6522   5
  -1   1  -1 730.953 44.3596  10
  -1   1  -1 730.621 43.3423   2
   1   1   1 766.734 43.1647   5
   1   1   1 794.475 45.2669   3
  -1   1  -1 701.330 42.8503   9
   1   1   1 775.871 45.0147  10
  -1   1  -1 830.031 45.1229  10
   2  -1   1 32.8456 2.26572   5
  -2  -1  -1 33.4334 3.63338   9
  -2  -1  -1 28.9325 3.06065   2
  -2  -1  -1 43.8843 5.03796  10
  -2  -1  -1 37.6629 4.80863  10
   2  -1   1 33.6446 4.43639  10
  -2  -1  -1 33.8913 6.61275   4
   2  -1   1 32.6397 3.45673   2
   2  -1   1 33.2451 4.29600   7
   2  -1   1 35.6260 4.65347  10
   2   1   1 28.7875 4.79787  10
   2   1   1 28.1776 4.37105  10
  -2   1  -1 36.6920 3.45203   2
   2   1   1 41.8254 6.13846  10
  -2   1  -1 35.9008 3.23438   9
   2   1   1 28.2952 5.04975   3
   2   1   1 38.0384 3.41233   2
  -2   1  -1 29.0726 4.23355   7
   2   1   1 38.6004 3.86252   9
  -2   1  -1 33.8789 4.28096  10
   2   1   1 34.3654 3.43273   2
  -2   1  -1 34.6500 3.46278   8
  -2   1  -1 36.5507 5.07515  10
  -2   1  -1 34.6452 2.28027   5
  -3  -1  -1 114.886 7.76034   5
   3  -1   1 120.436 9.37618   8
   3  -1   1 120.011 8.53996   9
   3  -1   1 130.368 10.8823  10
   3  -1   1 130.293 12.0948  10
  -3  -1  -1 115.609 10.5778  10
  -3  -1  -1 110.799 8.49845   2
  -3  -1  -1 113.043 10.5305  10
   3  -1   1 125.270 10.8883   7
  -3  -1  -1 112.959 8.43230   2
  -3  -1  -1 132.429 11.3765   4
  -3  -1  -1 122.725 9.31711   9
  -3   1  -1 125.766 10.2934  10
  -3   1  -1 117.609 9.30344   8
   3   1   1 123.940 11.6046  10
   3   1   1 94.2657 10.0385  10
   3   1   1 98.2157 11.9765   3
   3   1   1 128.088 12.0068   7
  -3   1  -1 111.702 8.52928   9
  -3   1  -1 101.811 10.7863  10
   3   1   1 145.585 9.75928   9
   3   1   1 109.898 8.64800   2
   3   1   1 108.423 10.0226   8
  -3   1  -1 112.618 11.0642   7
  -4  -1  -1 4.47102 1.04212   5
  -4  -1  -1 4.85499 1.78719  10
   4  -1   1 3.31991 1.44567   7
   4  -1   1 2.05876 0.77009   9
   4  -1   1 2.24726 1.07626   8
  -4  -1  -1 1.77277 1.39955  10
  -4  -1  -1 2.75617 1.02197   2
  -4  -1  -1 4.06536 1.26745   9
   4  -1   1 3.27770 1.07466   2
  -4  -1  -1 4.12496 1.72099   4
   4  -1   1 3.75187 1.55985  10
  -4  -1  -1 3.85838 1.13941   2
   4  -1   1 3.89393 1.21432   2
   4  -1   1 2.29315 1.84223  10
   4   1   1 3.63456 1.78041   6
   4   1   1 2.44404 1.68581   9
   4   1   1 2.03053 0.75446   2
  -4   1  -1 1.65455 0.85175   2
   4   1   1 1.94265 1.28549   8
  -4   1  -1 2.44587 0.87299   9
  -4   1  -1 4.52973 2.29894  10
  -4   1  -1 3.28959 1.23308   8
   4   1   1 0.91248 1.29241   3
  -4   1  -1 6.23772 1.58406   2
   4   1   1 3.17227 0.95562   2
  -4   1  -1 1.66215 1.24896   7
  -4   1  -1 3.52058 1.49865  10
   4   1   1 2.16306 1.27144   7
   4   1   1 3.78515 1.53267  10
  -4   1  -1 3.42038 2.02500   4
  -5  -1  -1 0.27273 0.32182   5
  -5  -1  -1 -1.2383 0.99102  10
   5  -1   1 0.66412 0.61168   2
   5  -1   1 0.07944 0.92760  10
  -5  -1  -1 -0.5330 0.56286   2
  -5  -1  -1 -0.5324 0.73168  10
  -5  -1  -1 0.01452 0.57619   9
   5  -1   1 0.36689 0.68411   2
  -5  -1  -1 1.44661 1.15658   4
   5  -1   1 -1.1324 1.16394   7
   5  -1   1 -0.2496 0.95065  10
   5  -1   1 -0.5028 1.12370   6
   5  -1   1 -0.2887 0.66237   8
  -5   1  -1 0.89744 0.77964   2
  -5   1  -1 -0.1331 0.61295   9
   5   1   1 -0.5970 1.00616   6
  -5   1  -1 1.17963 0.65321  10
  -5   1  -1 2.67712 1.89672  10
   5   1   1 0.29720 0.37948   5
  -5   1  -1 -1.7149 1.07624   7
   5   1   1 1.18426 0.76828   2
  -5   1  -1 0.77450 1.35182   4
   5   1   1 -0.5509 0.72496   8
   5   1   1 0.00515 0.51148   2
   5   1   1 -0.4004 0.53546   9
   5   1   1 0.84407 1.04593  10
   5   1   1 0.84957 1.40783   3
  -5   1  -1 0.16017 0.78644   8
   5   1   1 0.06950 1.29975  10
  -5   1  -1 0.70776 0.80519   2
   5   1   1 0.04643 1.16384   7
  -6  -1  -1 27.8607 5.65484  10
   6  -1   1 31.9943 5.76071   8
   6  -1   1 21.1037 6.47383   6
   6  -1   1 29.3772 9.13336   3
  -6  -1  -1 34.7257 4.58140   2
  -6  -1  -1 40.7344 5.57356   9
   6  -1   1 36.9199 4.70283   2
   6  -1   1 35.1855 6.69825  10
   6  -1   1 45.7629 5.01711   9
   6  -1   1 36.4357 7.25589   7
   6  -1   1 37.3601 4.54377   2
  -6  -1  -1 25.4110 5.62528  10
  -6  -1  -1 47.2613 8.58766   4
   6  -1   1 39.4206 6.25738  10
  -6  -1  -1 30.3469 4.09667   2
   6   1   1 53.9570 9.49972  10
  -6   1  -1 41.6948 4.96410   2
  -6   1  -1 33.8699 7.03973  10
  -6   1  -1 34.5868 4.30137   2
   6   1   1 35.1598 7.08557  10
   6   1   1 30.7399 6.74235   7
   6   1   1 32.2823 3.26210   5
  -6   1  -1 34.8584 4.84377   9
   6   1   1 39.0575 6.68557   8
   6   1   1 41.1091 5.70350   9
  -6   1  -1 28.1369 8.10960   4
   6   1   1 32.1273 4.49568   2
   6   1   1 33.2246 7.95814   6
   6   1   1 31.3263 6.34658  10
  -6   1  -1 32.0295 5.69018  10
  -6   1  -1 44.4633 8.64816   7
   6   1   1 56.0208 10.8226   3
   6   1   1 35.1460 4.46442   2
   7  -1   1 220.107 15.3831   2
   7  -1   1 195.990 15.6721   9
  -7  -1  -1 236.891 15.2135   2
   7  -1   1 186.523 17.5610   8
  -7  -1  -1 204.460 16.6341   9
   7  -1   1 218.444 15.7225   2
   7  -1   1 164.613 19.1221   7
   7  -1   1 177.749 20.1902  10
  -7  -1  -1 233.895 22.1785   4
   7  -1   1 173.782 23.2954   3
  -7  -1  -1 208.398 17.9586  10
   7  -1   1 184.511 17.6978  10
   7  -1   1 172.369 19.5226   6
  -7  -1  -1 242.541 19.4024  10
  -7  -1  -1 207.425 15.1297   2
  -7   1  -1 213.663 17.7970  10
   7   1   1 204.656 12.6557   5
   7   1   1 207.430 15.1148   2
   7   1   1 199.973 16.6483   9
  -7   1  -1 222.656 23.9004   4
   7   1   1 203.461 21.1994  10
  -7   1  -1 246.082 20.8899  10
   7   1   1 195.951 20.6830   7
   7   1   1 213.736 19.5920  10
   7   1   1 190.059 18.5905   8
   7   1   1 181.620 15.0890   2
  -7   1  -1 223.004 15.7685   2
  -7   1  -1 181.208 15.9200   9
  -7   1  -1 211.643 15.2220   2
   7   1   1 210.232 19.0388  10
   7   1   1 219.104 25.2068   3
  -8  -1  -1 2.74858 1.08920   2
  -8  -1  -1 0.07585 1.18190   9
   8  -1   1 0.37252 0.95433   9
  -8  -1  -1 -0.4607 1.35334   4
  -8  -1  -1 0.50658 1.77571  10
   8  -1   1 -0.2000 2.35430   3
   8  -1   1 -0.5903 1.35564   7
  -8  -1  -1 -0.0753 0.99337   2
   8  -1   1 0.33887 1.52057  10
   8  -1   1 -0.7849 0.84239   2
  -8  -1  -1 -0.5316 1.17500  10
   8   1   1 0.34455 1.01633   9
  -8   1  -1 0.30315 2.09630  10
   8   1   1 1.33981 1.73425  10
  -8   1  -1 2.25371 0.94841   2
   8   1   1 2.27365 2.71427  10
  -8   1  -1 0.30322 1.21156   2
   8   1   1 1.13790 1.74418  10
   8   1   1 2.29800 2.01809   8
  -8   1  -1 2.16175 1.21111   9
  -8   1  -1 -1.8796 1.06462  10
   8   1   1 0.57612 2.46320   7
  -8   1  -1 1.68818 2.37840   4
   8   1   1 -0.1609 0.66981   2
   8   1   1 1.42150 0.94276   2
   9  -1   1 5.86888 3.03554  10
  -9  -1  -1 6.83517 2.83521  10
   9  -1   1 15.7043 4.11147   9
  -9  -1  -1 7.77588 3.18822   4
   9  -1   1 9.14526 2.37490   2
   9  -1   1 4.00462 1.78394   2
   9  -1   1 6.57337 2.99682  10
   9  -1   1 3.41614 2.83280   7
  -9  -1  -1 6.38109 1.75642   2
  -9  -1  -1 3.04916 1.82871   9
  -9   1  -1 3.04638 1.56135   2
   9   1   1 4.66641 1.41167   2
   9   1   1 7.77164 3.26971  10
   9   1   1 1.95696 3.45286  10
  -9   1  -1 4.70780 2.59156  10
   9   1   1 4.07267 2.78500   7
  -9   1  -1 3.30512 1.62964   9
   9   1   1 4.63681 1.75964   2
   9   1   1 2.99647 3.38314  10
   9   1   1 7.05330 2.35494   9
  -9   1  -1 2.52652 2.98635  10
  -9   1  -1 7.34029 3.40277   4
  10  -1   1 123.010 11.0250   2
  10  -1   1 113.353 10.4345   2
 -10  -1  -1 106.381 16.5355   4
  10  -1   1 100.967 17.0325   7
  10  -1   1 112.467 13.1477  10
  10  -1   1 130.118 13.8871   9
  10  -1   1 102.820 14.3577  10
 -10  -1  -1 110.737 12.9425  10
  10   1   1 141.086 13.5983   9
  10   1   1 106.073 15.9678   8
  10   1   1 111.858 13.4551  10
  10   1   1 117.151 10.4543   2
  10   1   1 115.029 14.7612  10
 -10   1  -1 109.938 10.0682   2
  10   1   1 106.135 17.0013   7
  10   1   1 103.518 15.5659  10
  10   1   1 127.353 10.8856   2
 -10   1  -1 109.957 12.0346   9
 -10   1  -1 117.310 18.1046   4
  11  -2  -1 118.557 10.9305   9
  11  -2  -1 95.9527 18.2981   7
 -11  -2   1 77.9455 14.2541   4
  11  -2  -1 104.381 9.04556   2
  11  -2  -1 89.7109 8.03629   2
  11  -2  -1 64.9059 11.1617  10
 -11  -2   1 85.3190 7.82564  10
  11  -2  -1 86.7114 10.4669  10
 -11   2   1 79.0257 10.7762  10
  11   2  -1 84.8870 7.40795   2
 -11   2   1 103.755 19.1648   4
 -11   2   1 99.1978 7.76375   2
  11   2  -1 94.1157 11.9534   9
  11   2  -1 95.4113 20.6665   7
  11   2  -1 91.9978 7.47795   2
  11   2  -1 65.1751 10.6513  10
 -10  -2   1 0.08137 0.91278   2
 -10  -2   1 -1.7057 1.83397  10
  10  -2  -1 -0.7704 2.20981   7
  10  -2  -1 -0.5896 1.26719   9
 -10  -2   1 1.87797 1.35119  10
  10  -2  -1 0.08018 2.28304  10
  10  -2  -1 1.66666 1.23049   2
 -10  -2   1 1.02400 1.88503   4
  10  -2  -1 0.14111 1.75987  10
  10  -2  -1 0.70887 1.07124   2
 -10   2   1 -3.4689 2.99868  10
  10   2  -1 0.95327 1.06014   2
  10   2  -1 -2.3129 1.26693  10
 -10   2   1 0.19782 1.13922   2
 -10   2   1 -0.8055 1.71439  10
  10   2  -1 -2.3230 0.98567   2
  10   2  -1 -0.1965 0.52088   5
 -10   2   1 -0.2941 1.22834   9
 -10   2   1 -2.1507 2.30224   4
  10   2  -1 -1.8083 2.68866   7
  10   2  -1 -1.3941 1.85757  10
  10   2  -1 0.40625 1.52479   9
   9  -2  -1 7.12067 2.61269  10
  -9  -2   1 2.50489 1.96652   9
   9  -2  -1 4.69301 1.70709   2
   9  -2  -1 3.82419 1.53071   9
  -9  -2   1 3.06479 1.72882  10
   9  -2  -1 0.31259 2.14539  10
  -9  -2   1 2.98819 2.00611  10
  -9  -2   1 6.21004 2.04691   2
  -9  -2   1 4.39772 1.20554   2
  -9  -2   1 4.66952 2.51580   4
   9  -2  -1 10.7757 2.78659   2
   9  -2  -1 4.51580 2.82980   7
   9   2  -1 3.93269 1.12808   5
   9   2  -1 6.59702 1.75844   2
   9   2  -1 5.24071 3.67881   7
   9   2  -1 4.66603 2.23792  10
  -9   2   1 -0.4796 1.91673   4
   9   2  -1 5.17349 1.48794   2
  -9   2   1 -0.5121 2.64186  10
  -9   2   1 1.85058 1.46009   9
  -9   2   1 3.39551 1.93733  10
   9   2  -1 6.23123 2.35306  10
  -9   2   1 4.93460 1.47833   2
   8  -2  -1 60.9183 9.01895  10
  -8  -2   1 44.6883 4.78948   2
  -8  -2   1 43.2034 6.70575   9
   8  -2  -1 37.2982 8.27734   7
   8  -2  -1 53.6503 7.67835  10
  -8  -2   1 52.7952 7.03895  10
   8  -2  -1 47.6759 5.94029   9
   8  -2  -1 44.6904 5.68864   2
   8  -2  -1 40.1953 6.96292   2
  -8  -2   1 57.6101 9.44288   4
  -8  -2   1 62.1541 5.01352   2
   8  -2  -1 28.5970 10.0266   3
  -8  -2   1 48.8641 6.56787  10
   8   2  -1 49.7755 5.13921   5
  -8   2   1 49.1152 5.27887   2
   8   2  -1 37.0080 9.53487   8
  -8   2   1 61.4569 9.99257   8
   8   2  -1 41.7377 7.68353  10
   8   2  -1 53.8621 7.01896   2
  -8   2   1 40.4159 8.86395  10
  -8   2   1 59.6733 11.7712   4
   8   2  -1 48.4678 7.77979  10
   8   2  -1 45.1271 7.32729   9
  -8   2   1 45.0955 5.54051   2
   8   2  -1 51.7850 5.51143   2
  -8   2   1 42.4889 5.94054   9
   7  -2  -1 4.35965 1.95186   7
   7  -2  -1 7.05119 0.91245   5
  -7  -2   1 6.28223 1.90858  10
  -7  -2   1 4.68385 1.71286   9
  -7  -2   1 6.48556 2.01202  10
  -7  -2   1 4.88403 1.29734   2
   7  -2  -1 5.14389 1.39120   2
   7  -2  -1 4.94902 2.04111  10
   7  -2  -1 3.39425 2.32600   6
   7  -2  -1 3.14971 1.45436   2
  -7  -2   1 11.0231 1.96898   2
   7  -2  -1 4.29456 2.34204  10
   7  -2  -1 12.7205 2.71519   9
  -7  -2   1 2.76138 1.71199   4
   7  -2  -1 2.28570 2.29651   3
   7   2  -1 6.27293 3.71698   3
  -7   2   1 0.70714 1.98235   4
   7   2  -1 7.52024 3.02509   8
  -7   2   1 8.63176 2.16325   2
   7   2  -1 3.51145 1.80755   9
   7   2  -1 5.47310 2.02661  10
   7   2  -1 3.77047 1.29514   2
  -7   2   1 5.01061 2.46868   8
  -7   2   1 5.90837 1.49165   9
   7   2  -1 2.42605 1.10956   5
  -7   2   1 2.10982 2.33847   7
   7   2  -1 5.38664 2.11861  10
   7   2  -1 5.96182 2.98517   7
  -7   2   1 5.99217 1.58708   2
  -7   2   1 4.75795 2.67544  10
   6  -2  -1 1.42408 1.19890   7
  -6  -2   1 4.09120 1.15571   5
   6  -2  -1 7.23510 1.86518   2
   6  -2  -1 2.71825 1.72405   6
   6  -2  -1 10.0294 2.35487   2
  -6  -2   1 2.89713 0.98557   2
  -6  -2   1 4.74968 2.05782   4
  -6  -2   1 8.29482 1.92452   2
   6  -2  -1 6.02331 1.35492   5
   6  -2  -1 3.13963 0.97278   9
  -6  -2   1 3.16364 1.27138   9
   6  -2  -1 -0.0393 2.11431   3
  -6  -2   1 3.52093 1.26951  10
   6  -2  -1 3.31179 0.78243   5
   6  -2  -1 2.68273 1.47113  10
   6  -2  -1 1.41380 1.68901  10
  -6   2   1 3.40612 1.13516   9
   6   2  -1 1.50157 1.77540   3
   6   2  -1 4.68315 1.96651  10
   6   2  -1 3.56421 1.92586   7
  -6   2   1 4.55393 1.78128  10
  -6   2   1 4.41911 1.16313   2
   6   2  -1 1.75252 1.09562   9
   6   2  -1 2.65865 0.90280   2
   6   2  -1 2.51823 1.91530   6
  -6   2   1 2.78689 1.53210   8
   6   2  -1 7.44117 1.89480   5
  -6   2   1 0.43058 1.79157   4
  -6   2   1 4.07242 2.11460   7
  -6   2   1 5.73786 2.46270  10
   6   2  -1 3.36719 1.72375  10
   6   2  -1 2.55827 1.69118   8
  -6   2   1 4.14060 1.24274   2
   5  -2  -1 -0.4215 1.12150   3
  -5  -2   1 -0.6820 0.50859   9
  -5  -2   1 0.23376 0.50996   4
   5  -2  -1 0.00328 0.24502   5
  -5  -2   1 -0.6312 0.29678   2
   5  -2  -1 -0.1156 0.52133  10
   5  -2  -1 -0.9488 0.63739   6
  -5  -2   1 0.20424 0.60803  10
   5  -2  -1 -0.4378 0.82678   7
   5  -2  -1 -0.0555 0.39160   2
   5  -2  -1 0.02466 0.80022  10
  -5  -2   1 0.00756 0.36043   2
  -5  -2   1 0.20819 0.42870   5
   5  -2  -1 -0.5149 0.23328   9
   5   2  -1 -0.2770 0.59274   2
   5   2  -1 -0.1508 0.87037   8
  -5   2   1 -0.2728 0.56602   8
  -5   2   1 0.57415 1.23069  10
   5   2  -1 -1.5192 0.99572   7
   5   2  -1 -0.5347 0.93665   4
   5   2  -1 -1.7052 0.90386   6
  -5   2   1 0.41604 0.53800   2
   5   2  -1 1.64089 1.12980  10
  -5   2   1 -0.0799 0.95628   4
  -5   2   1 0.11479 1.10197   7
  -5   2   1 0.17375 0.50486   2
  -5   2   1 0.05229 0.29993   9
   5   2  -1 1.04166 1.23221  10
  -5   2   1 -0.2236 0.72481  10
   5   2  -1 -0.5713 1.09561   3
   4  -2  -1 5.77933 1.94777   7
  -4  -2   1 8.07189 1.94423   5
  -4  -2   1 11.6270 3.11109   4
   4  -2  -1 10.5243 3.09568  10
  -4  -2   1 12.8092 1.79837   2
   4  -2  -1 9.54730 1.83749   2
  -4  -2   1 13.3012 2.71051   9
  -4  -2   1 6.24824 2.59043   3
   4  -2  -1 7.81037 1.68808   5
  -4  -2   1 8.70972 1.69651   2
   4  -2  -1 10.3572 3.21490   6
   4  -2  -1 8.58767 2.89148  10
   4  -2  -1 14.6715 2.28796   2
   4  -2  -1 14.7707 1.99295   9
  -4  -2   1 12.1123 2.67131  10
  -4   2   1 11.3795 1.98312   2
  -4   2   1 15.1785 2.99636  10
   4   2  -1 19.5745 5.05844   3
   4   2  -1 8.37237 2.72543  10
   4   2  -1 11.3924 2.07332   2
  -4   2   1 9.79168 1.99713   2
  -4   2   1 9.61812 2.98825  10
  -4   2   1 13.5934 1.97518   9
   4   2  -1 8.89394 2.33577   9
   4   2  -1 14.9297 2.02421   2
   4   2  -1 12.6686 2.20085   5
   4   2  -1 11.4560 3.24250  10
   4   2  -1 4.18377 2.98230   4
  -4   2   1 10.8571 3.49477   8
   4   2  -1 11.8867 3.80646   8
  -3  -2   1 37.2756 6.64332   3
  -3  -2   1 33.8624 3.68275   5
   3  -2  -1 32.6387 4.29599  10
   3  -2  -1 36.2307 4.51722  10
   3  -2  -1 37.2442 4.71764   7
  -3  -2   1 32.7660 3.01261   2
  -3  -2   1 34.9487 3.97434   9
  -3  -2   1 31.7775 3.15784   2
   3  -2  -1 27.4619 3.15720   2
   3  -2  -1 30.6292 2.70827   9
  -3  -2   1 24.4718 3.62711  10
  -3  -2   1 26.7950 4.22206  10
   3  -2  -1 31.0511 4.24525   6
   3  -2  -1 33.1301 3.19235   5
  -3  -2   1 36.8671 4.56048   4
  -3  -2   1 34.1769 5.85097   6
  -3   2   1 27.7704 4.22873  10
   3   2  -1 27.1065 2.99948   2
   3   2  -1 30.7076 4.21994  10
   3   2  -1 30.6634 5.19085   8
  -3   2   1 35.7104 3.32295   2
   3   2  -1 37.0076 5.87300   3
  -3   2   1 35.3993 4.97918   7
   3   2  -1 31.1939 3.62735   5
  -3   2   1 29.7894 6.24021   4
   3   2  -1 35.4637 4.26502   9
   3   2  -1 44.0609 4.88176  10
  -3   2   1 32.7632 2.85335   9
   3   2  -1 28.8220 4.64440   4
  -3   2   1 35.8307 4.41054  10
   3   2  -1 35.7188 3.20095   2
  -3   2   1 32.2380 3.28738   2
   3   2  -1 37.7799 5.40460   6
   2  -2  -1 75.3281 4.86151   9
   2  -2  -1 73.6442 6.64158   7
  -2  -2   1 77.4687 7.35161  10
  -2  -2   1 81.1020 6.43104   4
  -2  -2   1 84.7019 5.73068   2
  -2  -2   1 77.8475 6.61573  10
   2  -2  -1 81.4549 6.02015   5
  -2  -2   1 80.4077 6.32371   5
  -2  -2   1 94.9992 6.78708   9
  -2  -2   1 75.3023 8.31118   3
   2  -2  -1 79.3747 7.15692  10
  -2  -2   1 90.1379 8.37134   6
   2  -2  -1 79.5745 7.06109  10
  -2   2   1 82.1391 4.97182   9
  -2   2   1 66.0327 6.67652   7
   2   2  -1 84.3089 6.48203   5
   2   2  -1 77.2862 6.89046  10
   2   2  -1 74.3464 7.50538   6
  -2   2   1 79.7660 7.11422  10
   2   2  -1 72.6898 5.61602   2
  -2   2   1 88.7723 7.26441  10
  -2   2   1 79.6485 9.39988   4
   2   2  -1 80.9628 6.74397   4
   2   2  -1 77.4667 5.68100   2
  -2   2   1 84.0070 5.96597   2
  -1  -2   1 5.34442 0.99843   2
   1  -2  -1 6.74260 1.29994   2
   1  -2  -1 6.56695 1.40553   7
   1  -2  -1 7.18589 2.19562  10
  -1  -2   1 5.82490 1.75421  10
  -1  -2   1 6.21718 1.90337   6
   1  -2  -1 5.05767 1.07695   2
   1  -2  -1 5.91085 0.63961   6
   1  -2  -1 6.23978 1.47021   5
  -1  -2   1 6.91816 2.09394  10
   1   2  -1 3.28210 1.09563  10
  -1   2   1 5.47283 0.65946   9
  -1   2   1 7.27175 1.53389   7
  -1   2   1 5.45761 1.46224   5
   1   2  -1 4.87497 1.04618   2
  -1   2   1 5.94184 1.18559   2
   1   2  -1 6.42520 1.57599   5
  -1   2   1 3.34826 1.13343  10
  -1   2   1 5.92277 1.17743   2
   1   2  -1 5.69260 1.39397   9
   1   2  -1 4.64607 1.11132   2
   1   2  -1 5.03532 1.65701   6
   0  -2  -1 1.12397 0.47019   2
   0  -2   1 0.51803 0.43502   7
   0  -2   1 0.46680 0.36169   2
   0  -2  -1 0.76094 0.43089   5
   0  -2   1 0.87722 0.74157  10
   0  -2   1 0.74272 0.50933   5
   0  -2   1 1.05969 0.45736   2
   0  -2   1 0.33771 0.28373   6
   0  -2  -1 0.97524 0.71722  10
   0  -2  -1 0.45490 0.31944   9
   0  -2  -1 0.26289 0.50691  10
   0  -2   1 1.23112 0.77835  10
   0   2   1 0.18434 0.41253   4
   0   2  -1 0.96333 0.69913  10
   0   2  -1 0.47597 0.66898  10
   0   2   1 1.00386 0.65601  10
   0   2   1 0.33402 0.42604   5
   0   2   1 0.81349 0.82738  10
   0   2   1 0.51080 0.38861   2
   0   2  -1 0.98420 0.52316   5
   0   2   1 0.12912 0.30950   2
   0   2   1 0.36342 0.28013   9
   0   2  -1 0.93331 0.49806   7
   0   2   1 0.44199 0.39854   7
   0   2  -1 0.84315 0.45125   2
   0   2  -1 0.93863 0.41528   2
   1  -2   1 33.9599 4.28823  10
   1  -2   1 42.7151 3.90475   7
  -1  -2  -1 38.4387 3.47729   2
  -1  -2  -1 34.4169 4.23746   3
  -1  -2  -1 32.6572 3.33546   5
   1  -2   1 30.9335 3.27215   2
  -1  -2  -1 39.7341 4.57272  10
   1  -2   1 36.3986 3.17554   5
  -1  -2  -1 38.4185 3.40143   2
   1  -2   1 33.7242 3.37775   2
  -1  -2  -1 34.5117 4.62186  10
  -1  -2  -1 32.3727 3.41983   9
  -1   2  -1 26.5052 4.03260  10
  -1   2  -1 27.1804 3.95858  10
   1   2   1 36.1788 3.38790   2
   1   2   1 36.2187 4.08923   3
   1   2   1 33.7038 4.74140  10
   1   2   1 37.1450 3.36824   2
   1   2   1 34.4513 3.43771   5
   1   2   1 35.3967 3.44832   9
  -1   2  -1 39.2737 3.85975   7
  -2  -2  -1 135.802 12.1930   3
  -2  -2  -1 112.289 11.9761  10
   2  -2   1 122.658 9.05699   2
  -2  -2  -1 121.682 10.9842  10
   2  -2   1 120.828 8.12378   5
  -2  -2  -1 114.933 8.71105   2
  -2  -2  -1 131.924 9.43805   9
   2  -2   1 130.365 8.13965   9
  -2  -2  -1 130.175 10.5524  10
  -2  -2  -1 122.434 8.60021   2
   2  -2   1 119.791 8.80153   2
   2  -2   1 119.501 9.74645   7
   2  -2   1 121.294 10.3926  10
  -2  -2  -1 123.344 8.71055   5
  -2  -2  -1 121.382 8.51119   4
   2   2   1 115.470 9.21486   9
  -2   2  -1 109.863 7.93671   5
   2   2   1 110.852 10.5454  10
  -2   2  -1 118.799 8.90936   2
  -2   2  -1 128.531 8.21577   9
   2   2   1 111.664 8.64417   2
  -2   2  -1 142.946 10.5894   7
   2   2   1 115.555 11.2672  10
  -2   2  -1 138.334 11.1346  10
   2   2   1 136.646 11.0832  10
  -2   2  -1 131.009 10.4796  10
  -2   2  -1 127.309 8.95364   2
   2   2   1 124.518 8.78649   5
  -3  -2  -1 0.25098 0.40288   2
  -3  -2  -1 -0.1848 0.90162  10
   3  -2   1 -0.1462 0.52961   7
   3  -2   1 0.45762 0.70581  10
  -3  -2  -1 0.53101 0.46411   4
   3  -2   1 0.52453 0.26119   5
  -3  -2  -1 0.05176 0.35935   5
   3  -2   1 0.63574 0.58726   2
  -3  -2  -1 0.33331 0.86372  10
   3  -2   1 0.41536 0.34423   9
   3  -2   1 0.35685 0.68399  10
   3  -2   1 0.77433 0.64031   2
  -3  -2  -1 -0.8527 0.41444   9
  -3   2  -1 -0.0582 0.55645  10
  -3   2  -1 0.85512 0.62056   2
   3   2   1 0.35570 0.44536   2
   3   2   1 -0.1451 0.48377   9
  -3   2  -1 0.31572 0.95441  10
  -3   2  -1 -0.0787 0.23907   9
  -3   2  -1 0.52743 0.76826   7
   3   2   1 0.15302 0.73543   6
   3   2   1 0.02404 0.97119  10
   3   2   1 0.89184 0.92170  10
   3   2   1 0.32118 0.35419   2
   3   2   1 0.15453 0.39733   5
  -3   2  -1 0.26087 0.52577   8
   3   2   1 -0.0098 0.61439   3
   3   2   1 1.32460 0.91576  10
  -4  -2  -1 53.1450 7.36822  10
   4  -2   1 65.6726 6.25760   2
  -4  -2  -1 75.9600 6.18338   2
   4  -2   1 82.4032 8.97802  10
  -4  -2  -1 68.9697 5.80860   5
   4  -2   1 67.7228 4.48830   5
   4  -2   1 55.2399 7.49785  10
   4  -2   1 71.3071 8.21858   7
  -4  -2  -1 77.4197 8.14213   4
  -4  -2  -1 69.0424 6.35845   2
  -4  -2  -1 64.9743 6.91803   9
   4  -2   1 77.1350 6.11880   9
  -4  -2  -1 72.2095 8.76730  10
  -4   2  -1 67.3260 9.12626  10
  -4   2  -1 68.0211 6.12043   9
   4   2   1 74.1789 10.0396  10
   4   2   1 89.2735 11.8857  10
   4   2   1 82.5150 6.49852   2
  -4   2  -1 77.1972 8.20826  10
   4   2   1 71.9385 5.97555   5
   4   2   1 69.8336 8.80206   8
   4   2   1 54.2617 8.85567   6
   4   2   1 68.9614 6.55604   2
  -4   2  -1 69.4141 8.98263   7
  -4   2  -1 66.4058 6.45287   2
   4   2   1 72.5964 9.33864  10
   4   2   1 83.0699 10.4324   7
   4   2   1 88.3104 7.80665   9
   5  -2   1 307.451 25.6533   6
   5  -2   1 328.866 24.4724  10
   5  -2   1 307.037 24.8554   7
   5  -2   1 306.144 24.5684  10
   5  -2   1 330.829 21.9938   2
  -5  -2  -1 337.608 21.1562   2
  -5  -2  -1 335.376 24.2847  10
   5  -2   1 330.552 21.6455   2
  -5  -2  -1 343.555 22.1160   2
  -5  -2  -1 287.731 24.3142   4
   5  -2   1 287.928 20.8772   9
  -5  -2  -1 351.152 25.2794  10
  -5  -2  -1 316.408 22.6603   9
  -5  -2  -1 319.890 20.4419   5
  -5   2  -1 361.131 21.8282   9
   5   2   1 250.252 28.8702  10
  -5   2  -1 311.934 21.4263   2
  -5   2  -1 308.289 21.7508   2
   5   2   1 383.237 27.3396  10
  -5   2  -1 351.477 30.3951   4
   5   2   1 301.965 22.7028   9
   5   2   1 367.626 20.9022   5
  -5   2  -1 347.249 24.3090  10
  -5   2  -1 358.190 35.4510   7
   5   2   1 304.240 21.1299   2
   5   2   1 326.909 21.8801   2
  -5   2  -1 325.481 23.3913   8
   5   2   1 308.338 28.1352   3
   5   2   1 307.152 27.1167   7
   5   2   1 365.286 26.0596   8
  -5   2  -1 334.909 26.5580  10
   6  -2   1 134.519 14.0780   7
  -6  -2  -1 127.264 9.52775   5
  -6  -2  -1 123.888 11.6654   9
  -6  -2  -1 137.684 13.6508  10
  -6  -2  -1 128.124 10.1667   2
   6  -2   1 124.422 10.5770   2
  -6  -2  -1 157.892 13.8583  10
   6  -2   1 128.051 12.9182  10
  -6  -2  -1 141.068 10.9136   2
   6  -2   1 108.394 13.4364  10
   6  -2   1 131.141 11.1466   2
   6  -2   1 107.082 13.7976   6
   6  -2   1 144.263 10.8723   9
  -6  -2  -1 136.263 14.3536   4
   6   2   1 140.869 11.2194   2
   6   2   1 116.988 15.2925   7
  -6   2  -1 130.940 10.8706   9
  -6   2  -1 105.645 10.5052   2
  -6   2  -1 139.532 13.0769  10
   6   2   1 122.366 14.3746  10
   6   2   1 127.700 10.4922   2
  -6   2  -1 142.209 18.8398   4
   6   2   1 151.966 16.3682   6
  -6   2  -1 166.011 17.3599   7
  -6   2  -1 147.240 15.5734  10
   6   2   1 128.803 9.58906   5
  -6   2  -1 129.957 14.0650   2
   6   2   1 138.827 12.2807   9
  -6   2  -1 133.328 12.8097   8
   6   2   1 124.713 13.9835   8
   7  -2   1 146.469 12.3717   2
  -7  -2  -1 139.839 14.4377  10
   7  -2   1 179.780 17.4898  10
  -7  -2  -1 197.621 18.1439   4
   7  -2   1 136.784 15.9168   7
   7  -2   1 145.784 12.6127   2
   7  -2   1 130.425 16.5851   6
   7  -2   1 148.079 15.1317  10
  -7  -2  -1 151.914 13.8017   9
   7  -2   1 110.300 19.3687   3
  -7  -2  -1 174.796 12.7796   2
  -7  -2  -1 170.073 12.1370   2
   7  -2   1 143.395 12.3604   9
  -7  -2  -1 141.464 14.7789  10
   7   2   1 170.493 17.3873  10
  -7   2  -1 162.532 20.7937   4
   7   2   1 162.055 17.7176  10
   7   2   1 185.360 15.1726   9
   7   2   1 166.884 12.3937   2
   7   2   1 157.805 11.0696   5
   7   2   1 167.982 19.2116  10
  -7   2  -1 184.874 20.1981   7
  -7   2  -1 157.867 12.4941   2
   7   2   1 158.771 12.8311   2
  -7   2  -1 145.673 17.4353  10
  -7   2  -1 174.354 15.4000  10
   7   2   1 162.034 19.1376   7
   7   2   1 147.829 16.5319   8
  -7   2  -1 144.222 14.8518   8
  -7   2  -1 164.198 13.1825   2
  -7   2  -1 141.272 12.4965   9
   8  -2   1 667.633 40.8320   9
  -8  -2  -1 662.215 43.8626  10
   8  -2   1 721.954 45.0318  10
  -8  -2  -1 617.755 40.8289   2
   8  -2   1 578.779 40.3812   2
   8  -2   1 726.788 47.4292  10
  -8  -2  -1 617.954 39.8269   2
   8  -2   1 705.663 57.6713   3
  -8  -2  -1 589.761 43.2312  10
   8  -2   1 574.658 39.7541   2
  -8  -2  -1 697.395 49.1575   4
  -8  -2  -1 635.796 42.4392   9
   8  -2   1 644.250 47.2090   7
  -8   2  -1 608.306 42.8950   2
   8   2   1 722.848 43.7782   9
   8   2   1 629.916 39.8635   2
   8   2   1 613.544 37.7130   5
   8   2   1 613.947 49.0159   7
  -8   2  -1 569.293 42.9715  10
  -8   2  -1 623.582 39.8863   2
   8   2   1 559.018 43.9541  10
   8   2   1 664.024 47.0311  10
   8   2   1 600.100 40.2837   2
  -8   2  -1 607.523 40.7294   9
   8   2   1 667.922 46.2431  10
  -8   2  -1 779.466 55.7566   4
   9  -2   1 195.578 15.0320   2
   9  -2   1 182.376 24.4348  10
  -9  -2  -1 164.917 16.1392   9
   9  -2   1 169.036 19.6112   7
  -9  -2  -1 191.263 17.2783  10
   9  -2   1 163.229 16.7929  10
   9  -2   1 168.316 14.5678   9
   9  -2   1 163.460 13.8369   2
  -9  -2  -1 187.090 20.5711   4
  -9  -2  -1 181.291 13.9643   2
   9   2   1 178.166 20.0525   8
  -9   2  -1 174.591 16.8509  10
   9   2   1 175.363 14.2386   2
  -9   2  -1 181.614 24.0586  10
   9   2   1 205.982 17.3804   9
   9   2   1 147.417 18.2027  10
  -9   2  -1 158.112 13.4450   2
  -9   2  -1 160.387 14.5047   9
  -9   2  -1 202.994 25.5031   4
   9   2   1 152.927 20.4666   7
   9   2   1 184.683 13.9436   2
  10  -2   1 46.8680 8.81314  10
  10  -2   1 36.2434 6.32086   2
  10  -2   1 31.3079 10.0778  10
  10  -2   1 39.2789 6.16805   9
 -10  -2  -1 48.6938 8.46194  10
 -10  -2  -1 45.2248 9.98381   4
  10  -2   1 34.9707 6.00544   2
  10   2   1 53.3377 8.59799   9
  10   2   1 46.8919 6.42617   2
 -10   2  -1 35.2505 6.72187   9
  10   2   1 33.1724 8.52756  10
  10   2   1 49.6310 12.5387   7
 -10   2  -1 37.8217 9.00090  10
  10   2   1 42.7164 10.1187  10
 -10   2  -1 33.9593 5.96333   2
 -10  -3   1 85.4668 9.73544  10
  10  -3  -1 100.830 14.5396   7
  10  -3  -1 104.785 9.52967   2
  10  -3  -1 83.0906 10.9729  10
 -10  -3   1 94.8860 7.57044   2
  10  -3  -1 74.2171 12.3354  10
 -10  -3   1 82.3492 12.7817   4
 -10  -3   1 94.8303 9.55341  10
  10  -3  -1 92.1943 9.11302   9
  10  -3  -1 94.8853 8.59810   2
 -10   3   1 95.7103 11.2607  10
  10   3  -1 96.2743 7.97488   2
  10   3  -1 80.8749 16.0877   7
  10   3  -1 95.0845 8.48732   2
  10   3  -1 94.7454 8.02485   5
  10   3  -1 87.3499 11.9870   9
 -10   3   1 82.6681 9.44841   9
 -10   3   1 86.6749 13.8507  10
 -10   3   1 83.2216 8.20651   2
 -10   3   1 92.1592 18.5158   4
  -9  -3   1 4.55577 2.50933   4
  -9  -3   1 0.72174 1.61628   9
  -9  -3   1 3.77006 2.15958  10
   9  -3  -1 3.64063 2.24802  10
   9  -3  -1 0.58876 2.76962  10
   9  -3  -1 4.98611 1.73271   2
  -9  -3   1 3.43541 2.00814  10
   9  -3  -1 2.03206 1.14184   9
   9  -3  -1 2.44304 2.78313   7
  -9   3   1 4.83818 1.58913   2
   9   3  -1 3.06338 1.56577   2
   9   3  -1 8.12941 2.93510  10
   9   3  -1 10.6927 2.74652   2
   9   3  -1 5.20771 2.74606  10
  -9   3   1 2.06085 1.59911   9
   9   3  -1 4.92344 3.42340   7
   9   3  -1 4.13913 1.50350   5
   9   3  -1 6.99176 2.30244   9
  -9   3   1 4.51083 3.47971  10
  -9   3   1 3.74703 2.83123   8
  -8  -3   1 257.483 20.6199   9
   8  -3  -1 244.947 22.2899  10
  -8  -3   1 232.209 22.3992   4
   8  -3  -1 254.619 18.5340   2
  -8  -3   1 234.598 16.6022   2
  -8  -3   1 259.952 17.4949   2
   8  -3  -1 250.105 17.7844   2
   8  -3  -1 249.627 17.7575   9
  -8  -3   1 254.495 20.2291  10
   8  -3  -1 273.070 21.5055  10
  -8  -3   1 257.879 19.5206  10
   8  -3  -1 239.937 28.9301   3
  -8   3   1 270.948 18.1248   9
   8   3  -1 256.532 21.1284   9
   8   3  -1 245.527 25.2381   8
  -8   3   1 260.621 20.1503   2
  -8   3   1 232.190 23.3495  10
  -8   3   1 250.707 23.3623   8
  -8   3   1 247.593 28.6072   4
   8   3  -1 250.269 20.5788  10
   8   3  -1 214.721 25.1717   7
  -8   3   1 278.834 21.2360  10
  -8   3   1 251.733 27.0250   7
   8   3  -1 266.864 19.7471   2
   8   3  -1 277.778 18.2138   5
  -8   3   1 260.896 17.5750   2
   8   3  -1 269.796 22.1818  10
   7  -3  -1 72.8848 10.4304   7
   7  -3  -1 86.0209 6.10983   5
   7  -3  -1 80.8179 7.44238   2
   7  -3  -1 78.7175 14.4441   3
   7  -3  -1 78.7179 5.62152   5
  -7  -3   1 88.8456 7.98931   5
   7  -3  -1 79.7314 9.70653   9
  -7  -3   1 89.8249 9.12617  10
  -7  -3   1 75.2523 8.95105   9
   7  -3  -1 90.3564 10.0874  10
  -7  -3   1 81.8247 7.28839   2
   7  -3  -1 94.2665 10.9371  10
   7  -3  -1 80.3979 7.89590   2
  -7  -3   1 79.9176 6.74558   2
  -7  -3   1 71.1541 9.84631   4
  -7   3   1 71.0159 10.5027   8
   7   3  -1 73.0222 7.37056   2
   7   3  -1 75.0518 12.4108   8
   7   3  -1 75.2089 9.31995  10
   7   3  -1 71.5483 9.22787   9
   7   3  -1 63.2952 11.9007   7
   7   3  -1 71.4126 13.3619   3
  -7   3   1 79.7219 7.88963   2
  -7   3   1 72.8071 7.22561   9
  -7   3   1 122.271 15.1971   7
  -7   3   1 86.4762 9.55733  10
   7   3  -1 76.9410 7.00719   2
   7   3  -1 73.5360 7.31216   5
  -7   3   1 81.7425 7.30323   2
  -7   3   1 95.8467 15.5444   4
   7   3  -1 84.2621 11.1434  10
  -7   3   1 86.8485 11.9927  10
  -6  -3   1 79.0955 6.62394   2
   6  -3  -1 65.4561 12.5061   3
   6  -3  -1 95.0911 6.43728   5
   6  -3  -1 93.2567 9.91461  10
  -6  -3   1 89.6148 9.01099   9
   6  -3  -1 80.6895 7.37202   2
  -6  -3   1 80.3530 7.26999   2
  -6  -3   1 91.7941 7.93068   5
   6  -3  -1 70.4505 9.62451   6
   6  -3  -1 81.0998 7.74793   2
   6  -3  -1 76.6848 6.70825   9
   6  -3  -1 74.0507 9.80048   7
  -6  -3   1 89.4138 10.3507  10
  -6  -3   1 84.4564 9.85820   4
   6   3  -1 76.9629 7.30705   2
  -6   3   1 94.7980 11.2077   8
   6   3  -1 75.9559 12.1786   3
   6   3  -1 84.0205 11.7855   6
   6   3  -1 60.8267 9.59979  10
  -6   3   1 74.4533 13.6426   4
  -6   3   1 74.2772 6.81648   9
  -6   3   1 90.8891 9.52641  10
   6   3  -1 81.8774 11.9924   8
   6   3  -1 92.7057 9.42856   9
   6   3  -1 83.1219 12.8796   7
  -6   3   1 88.7879 11.2318  10
   6   3  -1 93.1977 9.85243  10
  -6   3   1 85.3656 7.38001   2
   6   3  -1 86.8668 7.12232   2
  -6   3   1 77.1795 7.52600   2
  -6   3   1 76.0384 11.3030   7
  -5  -3   1 2.89585 1.08626   5
  -5  -3   1 1.59723 2.15192   3
   5  -3  -1 3.72393 1.74613  10
  -5  -3   1 7.94618 1.65985   2
   5  -3  -1 2.65966 1.46992   7
   5  -3  -1 3.62540 1.29137   2
   5  -3  -1 4.81776 1.87400   6
  -5  -3   1 3.91843 1.14451   2
   5  -3  -1 2.36927 0.74365   5
  -5  -3   1 4.14941 1.84341  10
  -5  -3   1 3.30729 1.27361  10
  -5  -3   1 3.39561 1.34343   4
   5  -3  -1 1.73016 0.63025   9
   5  -3  -1 3.24634 0.95051   2
   5  -3  -1 4.59027 1.93990  10
   5   3  -1 3.81419 1.88050   6
   5   3  -1 3.51288 1.64804  10
   5   3  -1 1.74471 0.83214   5
  -5   3   1 4.67435 2.21656  10
   5   3  -1 3.50357 1.17909   2
   5   3  -1 2.30818 1.17676   9
   5   3  -1 2.86345 0.92444   2
  -5   3   1 1.50528 1.51513   8
  -5   3   1 7.16424 1.47703   9
   5   3  -1 4.89587 1.84485  10
  -5   3   1 2.27484 1.98976   4
   5   3  -1 2.77010 1.52827   4
  -5   3   1 8.74125 2.28005   2
  -5   3   1 4.98039 1.83077   2
   5   3  -1 3.01077 2.11151   8
   5   3  -1 1.61640 1.47940   3
  -5   3   1 4.52917 1.69192  10
  -5   3   1 1.99011 1.56297   7
  -4  -3   1 17.6895 2.88217   5
  -4  -3   1 14.9796 3.73885  10
   4  -3  -1 20.6178 3.00148   2
   4  -3  -1 17.6826 3.96923  10
  -4  -3   1 15.1021 2.09481   2
   4  -3  -1 12.8200 4.19793   6
   4  -3  -1 18.7063 3.69836  10
  -4  -3   1 21.1877 5.29100  10
  -4  -3   1 16.9446 3.24443   9
   4  -3  -1 17.8806 2.45901   5
  -4  -3   1 17.1861 3.35633   4
  -4  -3   1 20.7352 3.80839  10
   4  -3  -1 15.7483 2.50995   2
   4  -3  -1 14.6492 3.43569   7
  -4  -3   1 11.5624 5.94713   3
  -4  -3   1 19.1162 3.14242   2
   4  -3  -1 13.0181 1.83033   9
   4   3  -1 21.0661 4.46655  10
  -4   3   1 20.3281 4.46955   7
  -4   3   1 14.3211 1.99109   9
   4   3  -1 19.8103 4.90541   6
   4   3  -1 17.1712 2.47381   2
  -4   3   1 17.6160 3.83357  10
  -4   3   1 20.4458 2.76465   2
   4   3  -1 15.1217 3.91904   4
   4   3  -1 15.2501 3.26202   9
   4   3  -1 17.6546 2.90924   5
  -4   3   1 17.9310 3.83870  10
   4   3  -1 16.8839 2.59313   2
   4   3  -1 12.7365 4.56033   8
   4   3  -1 15.1927 4.42247   3
  -4   3   1 21.9977 3.09167   2
  -4   3   1 12.9271 3.72889   8
  -4   3   1 16.8011 5.31766   4
   4   3  -1 22.0155 4.28407  10
  -3  -3   1 149.747 11.0876   9
   3  -3  -1 153.005 10.5249   2
  -3  -3   1 138.558 9.89793   2
   3  -3  -1 146.940 10.0686   5
  -3  -3   1 141.747 12.3063  10
  -3  -3   1 152.725 11.5614  10
   3  -3  -1 131.774 11.8185  10
  -3  -3   1 138.082 10.5657   5
   3  -3  -1 140.857 12.0150  10
  -3  -3   1 131.517 13.5229   6
   3  -3  -1 124.549 11.0444   7
  -3  -3   1 134.832 9.63911   2
  -3  -3   1 123.798 12.5852  10
  -3  -3   1 125.374 13.7833   3
   3   3  -1 156.117 12.8467   9
  -3   3   1 143.258 12.1640  10
   3   3  -1 147.740 11.4635   4
   3   3  -1 137.856 9.80768   2
  -3   3   1 145.192 8.76587   9
   3   3  -1 161.230 12.3597  10
   3   3  -1 145.307 13.2131   3
   3   3  -1 152.625 13.1927   6
  -3   3   1 145.269 12.1004   7
   3   3  -1 125.928 9.86801   2
  -3   3   1 133.760 11.7741  10
   3   3  -1 130.306 11.6884  10
  -3   3   1 169.269 16.4828   4
  -3   3   1 120.014 9.88342   2
  -2  -3   1 587.927 36.1753  10
   2  -3  -1 606.064 35.9021  10
   2  -3  -1 547.466 33.3138   2
  -2  -3   1 632.760 36.8354   6
  -2  -3   1 542.903 33.8775   5
  -2  -3   1 498.012 34.6320  10
  -2  -3   1 542.440 33.0606   2
   2  -3  -1 591.573 35.7795  10
   2  -3  -1 543.473 33.4427   5
  -2  -3   1 464.548 35.7937   3
   2  -3  -1 518.837 32.5411   6
   2   3  -1 563.409 33.4536   4
  -2   3   1 609.885 33.7922   5
  -2   3   1 533.729 33.2881   2
   2   3  -1 570.468 37.2363   6
   2   3  -1 553.198 33.9537   5
  -2   3   1 528.936 34.3655   7
  -2   3   1 619.550 36.0843  10
  -2   3   1 594.814 35.7779  10
   2   3  -1 562.277 35.2241  10
   2   3  -1 527.150 36.5333  10
   2   3  -1 520.975 33.0081   2
   2   3  -1 598.081 34.2629   9
  -2   3   1 559.504 33.3595   2
  -2   3   1 547.991 31.6616   9
   2   3  -1 553.365 33.1029   2
  -1  -3   1 17.7603 2.69626   5
   1  -3  -1 20.9940 2.54804   2
  -1  -3   1 17.9173 3.10772   6
   1  -3  -1 18.6791 3.54485  10
   1  -3  -1 19.0190 3.10881   2
  -1  -3   1 20.8692 3.36848  10
  -1  -3   1 18.1953 2.39483   2
  -1  -3   1 20.3303 3.68450  10
   1  -3  -1 15.7727 2.66868   7
  -1  -3   1 17.0670 2.34187   2
   1  -3  -1 19.7586 2.71911   5
   1  -3  -1 17.2274 3.52808  10
  -1   3   1 23.9574 3.00372   5
  -1   3   1 21.0070 2.62787   2
   1   3  -1 16.6273 2.33999   2
  -1   3   1 17.9788 3.52177  10
   1   3  -1 19.5159 2.67038   9
   1   3  -1 14.1870 3.16493  10
   1   3  -1 21.1956 3.01212   6
   1   3  -1 13.4338 2.99338  10
  -1   3   1 21.6792 3.68307  10
  -1   3   1 20.8790 2.61519   2
   1   3  -1 19.7853 2.80984   5
   1   3  -1 16.0727 2.30589   2
  -1   3   1 17.2519 1.79328   9
   0  -3  -1 235.822 14.7329   2
   0  -3  -1 238.360 15.1607   5
   0  -3  -1 220.884 14.6135   2
   0  -3   1 229.919 14.6055   2
   0  -3   1 237.032 15.1697   6
   0  -3   1 234.099 15.4539   7
   0  -3  -1 220.697 14.1084   9
   0  -3   1 221.375 16.3498  10
   0  -3   1 230.749 14.7313   2
   0  -3   1 234.434 14.9476   5
   0  -3  -1 210.418 15.3238   7
   0   3  -1 208.611 14.8844   7
   0   3   1 229.201 15.0827   5
   0   3  -1 222.051 14.8970   5
   0   3  -1 230.079 14.6449   2
   0   3   1 253.885 14.4482   6
   0   3   1 232.542 14.6740   2
   0   3   1 212.374 15.0061   7
   0   3   1 207.140 16.2717  10
   0   3   1 225.590 14.6953   2
   0   3  -1 190.521 13.9170   6
   0   3  -1 234.874 14.6571   2
   1  -3   1 1826.06 112.478   2
   1  -3   1 1989.53 112.573   5
   1  -3   1 2068.94 115.132  10
  -1  -3  -1 2135.50 116.721  10
  -1  -3  -1 1893.07 112.590   9
  -1  -3  -1 2058.56 113.171   5
  -1  -3  -1 1848.27 112.411   2
  -1  -3  -1 1778.91 112.514   2
   1  -3   1 1974.18 112.883   2
  -1  -3  -1 1907.75 114.663  10
   1   3   1 1919.10 112.974   5
   1   3   1 2055.73 114.362   6
  -1   3  -1 2258.59 113.776   7
  -1   3  -1 1764.93 114.609  10
   1   3   1 2014.95 112.952   2
   1   3   1 1879.08 112.695   9
   1   3   1 2162.17 113.572   3
  -1   3  -1 2002.51 112.639   5
  -1   3  -1 1953.18 112.715   2
   1   3   1 1876.07 112.489   2
  -1   3  -1 1930.87 112.686   2
  -1   3  -1 2178.80 115.472  10
   2  -3   1 474.528 29.1202   2
  -2  -3  -1 447.889 28.8161   9
   2  -3   1 524.449 31.4427  10
  -2  -3  -1 520.907 32.4033  10
   2  -3   1 391.691 30.2472  10
  -2  -3  -1 440.087 32.6222  10
  -2  -3  -1 454.886 28.2117   2
  -2  -3  -1 436.834 30.3697  10
   2  -3   1 417.518 27.6975   5
  -2  -3  -1 463.775 28.6570   5
  -2  -3  -1 484.553 32.1310   3
   2  -3   1 467.667 28.5149   2
  -2   3  -1 449.138 29.7168   7
  -2   3  -1 512.210 31.6312  10
   2   3   1 422.160 28.2237   2
  -2   3  -1 465.511 28.6517   2
   2   3   1 469.549 29.1336   9
  -2   3  -1 465.772 27.9465   5
   2   3   1 456.997 28.3601   2
   2   3   1 508.193 31.2194   3
  -2   3  -1 512.129 31.2619  10
   2   3   1 448.609 28.6459   5
   3  -3   1 0.48334 0.35641   9
  -3  -3  -1 0.35731 0.33154   2
   3  -3   1 0.00689 0.54094   7
  -3  -3  -1 0.27841 0.55887   9
   3  -3   1 0.60598 0.87820  10
  -3  -3  -1 0.58493 0.46485   5
   3  -3   1 0.66678 0.62718   2
   3  -3   1 0.14652 0.30012   5
  -3  -3  -1 0.74878 0.94707  10
  -3  -3  -1 -0.2557 1.66324  10
  -3  -3  -1 -0.8905 1.09907  10
   3  -3   1 -0.8521 0.63916  10
   3  -3   1 -0.2200 0.34060   2
  -3  -3  -1 -0.6860 0.81760   3
   3   3   1 0.36390 0.44429   2
  -3   3  -1 1.47243 0.88900  10
   3   3   1 0.80581 0.76756   3
   3   3   1 0.36329 0.94955  10
  -3   3  -1 0.10927 0.88994  10
   3   3   1 -0.2255 0.48369   9
   3   3   1 0.64779 0.43420   5
  -3   3  -1 0.89443 0.58271   2
  -3   3  -1 -0.0957 0.36411   5
  -3   3  -1 0.86093 0.46354   2
   3   3   1 0.16037 0.65538   6
   3   3   1 -1.0564 0.47540   2
  -3   3  -1 0.15440 0.63464   7
  -3   3  -1 0.17286 0.30914   9
   4  -3   1 1489.12 86.5579   2
   4  -3   1 1374.85 88.7799   7
   4  -3   1 1638.79 85.4647   9
  -4  -3  -1 1473.07 89.3769  10
  -4  -3  -1 1510.86 87.2604   4
   4  -3   1 1516.56 87.1005   2
   4  -3   1 1380.72 89.3942  10
  -4  -3  -1 1499.17 86.5614   2
  -4  -3  -1 1486.65 86.0287   2
   4  -3   1 1532.13 84.6437   5
  -4  -3  -1 1515.99 87.7598   9
  -4  -3  -1 1465.34 86.1260   5
  -4  -3  -1 1526.16 91.2803  10
   4   3   1 1494.01 86.3591   5
  -4   3  -1 1504.36 88.3813   2
   4   3   1 1462.68 91.3034  10
   4   3   1 1339.06 86.3577   2
   4   3   1 1534.63 88.1755   9
  -4   3  -1 1362.37 90.8293  10
  -4   3  -1 1580.27 91.1007   7
  -4   3  -1 1426.55 89.2597  10
   4   3   1 1569.97 92.6733   6
  -4   3  -1 1507.78 87.0242   2
  -4   3  -1 1470.76 85.5676   9
  -4   3  -1 1479.36 88.4104   8
   4   3   1 1534.04 91.3847  10
   5  -3   1 777.235 55.3594   6
  -5  -3  -1 844.293 51.0770   5
   5  -3   1 812.832 51.5421   2
   5  -3   1 913.735 55.5509  10
   5  -3   1 828.938 55.0694   7
   5  -3   1 862.028 52.3379   2
  -5  -3  -1 895.376 53.8572   4
  -5  -3  -1 848.323 53.0391   9
  -5  -3  -1 839.384 51.6573   2
  -5  -3  -1 826.778 50.9419   2
  -5  -3  -1 815.340 54.3737  10
   5  -3   1 930.094 56.5874  10
  -5  -3  -1 815.508 55.9443  10
   5  -3   1 898.362 50.7412   9
  -5   3  -1 811.229 52.0549   2
   5   3   1 792.094 51.0134   5
  -5   3  -1 964.827 58.2277   7
  -5   3  -1 889.393 51.1599   9
   5   3   1 811.581 53.2591   9
  -5   3  -1 806.170 59.2009  10
  -5   3  -1 769.342 53.2959   8
   5   3   1 913.787 57.1515  10
  -5   3  -1 909.229 53.8860   2
   5   3   1 856.504 56.9387   8
   5   3   1 951.497 59.0872   6
   5   3   1 890.740 57.7844  10
  -5   3  -1 946.619 63.6062   4
   5   3   1 873.109 52.1370   2
  -5   3  -1 827.424 54.7161  10
  -6  -3  -1 157.110 11.8962   2
   6  -3   1 143.910 15.1297  10
  -6  -3  -1 159.106 11.3162   2
  -6  -3  -1 139.415 13.7536   4
   6  -3   1 131.689 14.4382   7
   6  -3   1 156.003 11.1589   9
   6  -3   1 132.019 14.0725  10
   6  -3   1 134.887 11.5536   2
  -6  -3  -1 155.228 13.2366   9
  -6  -3  -1 132.036 13.7510  10
   6  -3   1 130.546 15.2247   6
  -6  -3  -1 148.568 11.0777   5
  -6  -3  -1 143.479 15.1693  10
   6  -3   1 124.157 11.7736   2
  -6   3  -1 153.752 12.5165   2
   6   3   1 128.073 11.7528   2
   6   3   1 154.021 17.3045   6
   6   3   1 131.786 17.1550   7
  -6   3  -1 140.051 16.1971   7
  -6   3  -1 125.343 11.0295   9
   6   3   1 158.848 13.7194   9
  -6   3  -1 149.062 13.7716   8
   6   3   1 140.946 15.8054   8
  -6   3  -1 128.718 15.2855  10
  -6   3  -1 135.553 11.5387   2
  -6   3  -1 168.375 14.9380  10
   6   3   1 162.709 16.2383  10
   6   3   1 166.698 17.2664  10
  -6   3  -1 180.938 20.9669   4
  -7  -3  -1 948.637 58.4344  10
   7  -3   1 919.101 59.1698   7
   7  -3   1 841.969 53.0202   2
  -7  -3  -1 860.921 57.2086   4
  -7  -3  -1 875.407 52.2669   2
  -7  -3  -1 865.032 55.2824   9
   7  -3   1 835.539 58.8806   6
  -7  -3  -1 808.266 56.0312  10
   7  -3   1 932.454 52.6486   9
  -7  -3  -1 848.015 53.0676   2
   7  -3   1 853.978 58.6789  10
   7  -3   1 810.680 53.6192   2
   7  -3   1 882.199 57.4077  10
  -7  -3  -1 882.965 52.0251   5
  -7   3  -1 864.332 52.9978   9
  -7   3  -1 823.665 55.9859   8
   7   3   1 985.658 65.9237   3
   7   3   1 940.210 56.3625   9
  -7   3  -1 733.580 53.1314   2
  -7   3  -1 905.241 56.9891  10
  -7   3  -1 840.097 52.9354   2
   7   3   1 884.933 52.2269   5
   7   3   1 916.522 53.9934   2
   7   3   1 897.212 60.4016  10
  -7   3  -1 870.814 62.3825   7
   7   3   1 896.681 63.4037   7
   7   3   1 830.367 59.2948   8
   7   3   1 844.095 58.5128  10
   8  -3   1 305.782 23.1817   2
   8  -3   1 306.471 26.5856  10
  -8  -3  -1 329.731 22.5478   2
  -8  -3  -1 360.265 27.6454  10
  -8  -3  -1 357.964 28.5115   4
  -8  -3  -1 336.616 22.2938   5
   8  -3   1 318.927 28.6267   7
  -8  -3  -1 314.761 23.2678   2
  -8  -3  -1 332.706 26.5217  10
  -8  -3  -1 301.230 25.1102   9
   8  -3   1 341.466 29.2971  10
   8  -3   1 353.655 24.4462   2
   8  -3   1 376.729 23.4529   9
   8   3   1 346.771 28.7274   9
  -8   3  -1 373.593 33.7960   7
  -8   3  -1 313.466 24.0887   2
  -8   3  -1 371.973 24.4335   9
  -8   3  -1 361.852 27.4230  10
   8   3   1 355.267 24.3592   2
   8   3   1 331.553 29.8871   8
   8   3   1 352.288 22.2573   5
  -8   3  -1 346.577 26.9207   8
  -8   3  -1 336.423 23.3720   2
   8   3   1 365.380 34.6256  10
   8   3   1 322.773 29.0660  10
  -9  -3  -1 44.8613 8.44167  10
   9  -3   1 43.5446 6.03369   2
   9  -3   1 46.4267 9.04489  10
  -9  -3  -1 37.8153 7.80358  10
   9  -3   1 46.7947 5.80979   9
   9  -3   1 41.4386 10.2376  10
   9  -3   1 48.4317 10.2000   7
  -9  -3  -1 49.7369 9.16321   4
  -9  -3  -1 51.1766 6.37969   2
   9  -3   1 48.6442 6.52321   2
   9   3   1 32.4912 4.28646   5
   9   3   1 43.9780 9.51436  10
  -9   3  -1 26.0573 7.73847   4
  -9   3  -1 45.2379 6.63998   9
   9   3   1 40.8060 9.45224  10
   9   3   1 44.1004 8.07800   9
  -9   3  -1 37.6992 8.20458  10
   9   3   1 47.6075 6.11630   2
  -9   3  -1 45.3042 5.91440   2
   9   3   1 48.8603 6.77339   2
 -10  -3  -1 200.330 21.2229   4
  10  -3   1 223.044 20.4398  10
  10  -3   1 217.673 16.8131   9
  10  -3   1 196.169 22.5780  10
  10  -3   1 214.320 23.1300   7
 -10  -3  -1 217.048 23.7675  10
  10  -3   1 213.924 16.3655   2
 -10   3  -1 176.388 26.2686   4
  10   3   1 203.189 19.4782   9
  10   3   1 205.203 25.8000   7
 -10   3  -1 209.534 16.1746   2
  10   3   1 178.488 19.8129  10
  10   3   1 197.647 16.3815   2
  10   3   1 191.375 20.2578  10
  10   3   1 244.637 16.4929   2
 -10   3  -1 185.216 19.3952  10
 -10   3  -1 200.757 16.8459   9
  10  -4  -1 164.554 13.2852   2
  10  -4  -1 145.916 18.0211  10
  10  -4  -1 148.143 18.0817   7
  10  -4  -1 165.339 16.4309  10
 -10  -4   1 192.540 18.7150   4
 -10  -4   1 160.102 12.1726   2
  10  -4  -1 149.078 12.4182   9
 -10  -4   1 137.447 14.0593  10
 -10  -4   1 155.433 15.9117  10
  10  -4  -1 180.369 14.3691   2
 -10   4   1 168.896 24.6510   4
  10   4  -1 173.174 13.1223   2
  10   4  -1 160.434 23.6195   7
  10   4  -1 173.152 13.2943   5
  10   4  -1 161.883 17.2892   9
  10   4  -1 171.464 15.5862  10
  10   4  -1 169.302 12.3199   2
 -10   4   1 133.882 17.7715   8
  -9  -4   1 50.9305 8.70245   4
   9  -4  -1 40.3036 5.50012   2
  -9  -4   1 47.3317 7.39959  10
   9  -4  -1 39.9824 6.28630   2
   9  -4  -1 42.4864 8.47807  10
   9  -4  -1 43.0348 9.07472   7
   9  -4  -1 34.6534 4.86742   9
   9  -4  -1 46.2990 10.0096  10
   9   4  -1 51.1991 9.71986  10
   9   4  -1 46.6547 12.2128   7
  -9   4   1 47.8281 5.51165   9
   9   4  -1 50.9205 8.42191   9
  -9   4   1 33.7756 7.27691  10
   9   4  -1 43.2121 7.85910  10
   9   4  -1 46.3946 6.00033   5
  -9   4   1 22.4922 9.88031   7
   9   4  -1 38.5798 5.79751   2
  -9   4   1 27.9988 8.51539  10
  -9   4   1 35.9656 5.37473   2
   9   4  -1 41.9411 5.13534   2
   8  -4  -1 145.544 16.3497   7
  -8  -4   1 147.308 13.9590  10
  -8  -4   1 184.318 16.6181   4
  -8  -4   1 155.722 12.2985   2
  -8  -4   1 162.542 13.0580   5
   8  -4  -1 157.476 11.5293   9
   8  -4  -1 140.662 12.1811   2
   8  -4  -1 149.335 13.1992   2
  -8  -4   1 178.955 13.2653   2
   8  -4  -1 133.824 15.0887  10
  -8  -4   1 159.413 15.1374   9
   8  -4  -1 180.534 17.6754   6
   8  -4  -1 138.509 16.0148  10
  -8   4   1 148.828 18.2256  10
  -8   4   1 154.979 15.3983  10
  -8   4   1 158.409 16.8712   8
  -8   4   1 149.187 12.2925   2
   8   4  -1 180.438 13.3510   2
   8   4  -1 156.201 15.7210   9
  -8   4   1 211.356 33.9240   7
  -8   4   1 132.318 20.9710   4
   8   4  -1 145.791 20.2823   7
   8   4  -1 160.729 11.9017   2
   8   4  -1 161.717 17.2165  10
  -8   4   1 144.659 11.5825   9
   8   4  -1 160.264 15.3463  10
   8   4  -1 160.034 12.9540   5
  -8   4   1 132.181 12.7151   2
   7  -4  -1 487.102 34.3866  10
   7  -4  -1 511.171 28.4163   5
  -7  -4   1 500.919 33.1444   9
  -7  -4   1 516.952 34.0358   4
  -7  -4   1 454.792 30.8513   5
  -7  -4   1 410.101 37.3662  10
   7  -4  -1 479.031 35.0812   7
  -7  -4   1 502.182 29.6617   2
  -7  -4   1 506.960 32.6129  10
  -7  -4   1 498.854 30.4122   2
   7  -4  -1 453.782 30.2409   2
   7  -4  -1 458.041 34.8759  10
   7  -4  -1 381.645 33.3065   6
   7  -4  -1 466.827 41.8241   3
   7  -4  -1 487.255 29.0820   9
   7  -4  -1 477.445 31.3566   2
  -7   4   1 444.848 41.8886   4
   7   4  -1 480.826 29.8455   2
   7   4  -1 473.462 30.7450   2
  -7   4   1 480.445 38.5387   7
  -7   4   1 412.760 34.7838   8
  -7   4   1 478.087 31.2652   2
  -7   4   1 528.928 34.6396  10
   7   4  -1 505.153 34.1421   9
  -7   4   1 443.935 29.0209   9
   7   4  -1 454.059 33.2995  10
  -7   4   1 473.297 30.1992   2
   7   4  -1 518.994 37.0653  10
   7   4  -1 470.494 39.9378   7
  -7   4   1 385.131 34.6006  10
   7   4  -1 483.964 31.0627   5
   7   4  -1 468.067 38.6342   8
  -6  -4   1 31.9567 6.38758  10
   6  -4  -1 29.3314 5.88827  10
   6  -4  -1 39.2235 6.50435   7
  -6  -4   1 35.4912 4.13342   2
   6  -4  -1 41.2052 5.26582   2
  -6  -4   1 27.7570 4.73172   5
   6  -4  -1 31.7234 6.18814   6
   6  -4  -1 37.5164 7.10222  10
  -6  -4   1 41.7864 5.92783   9
  -6  -4   1 40.7053 5.99066   4
   6  -4  -1 32.7444 3.49040   9
  -6  -4   1 37.9733 5.80645  10
   6  -4  -1 41.6217 4.96370   2
   6  -4  -1 35.2403 3.89038   5
  -6  -4   1 31.8990 9.55563   3
  -6  -4   1 35.2185 4.52266   2
  -6   4   1 27.5225 7.18531   7
  -6   4   1 41.6430 6.75515  10
   6   4  -1 35.2961 4.69564   2
   6   4  -1 43.7907 6.43431   9
  -6   4   1 38.6032 7.62721   8
   6   4  -1 43.8535 7.84162  10
  -6   4   1 37.1017 3.83358   9
  -6   4   1 29.9222 4.44842   2
  -6   4   1 27.3015 6.28395  10
   6   4  -1 36.5755 4.35894   2
   6   4  -1 38.9660 5.17365   5
  -6   4   1 41.8700 5.13290   2
   6   4  -1 25.4256 7.27950   3
   6   4  -1 34.3688 6.14404  10
  -6   4   1 32.8176 8.77784   4
   5  -4  -1 301.581 17.1908   9
   5  -4  -1 268.175 21.8749  10
  -5  -4   1 251.071 19.6330   4
  -5  -4   1 332.174 21.1999   9
  -5  -4   1 254.833 26.6385   3
  -5  -4   1 275.342 18.7861   2
  -5  -4   1 243.994 20.0989  10
   5  -4  -1 304.849 22.0413   7
   5  -4  -1 273.231 18.8663   2
  -5  -4   1 298.941 23.0008  10
  -5  -4   1 273.105 19.4469   5
   5  -4  -1 276.357 19.5008   2
  -5  -4   1 282.792 18.3912   2
   5  -4  -1 306.632 18.4630   5
   5  -4  -1 298.500 22.3785  10
  -5   4   1 273.705 22.9930   8
   5   4  -1 276.141 22.1438  10
   5   4  -1 285.763 18.5679   2
  -5   4   1 242.480 22.3824   7
  -5   4   1 273.322 18.8018   2
  -5   4   1 298.314 22.1071  10
  -5   4   1 264.090 19.1357   2
   5   4  -1 250.347 20.4393   9
   5   4  -1 284.374 22.7094  10
   5   4  -1 264.044 22.1323   4
  -5   4   1 278.713 27.7275   4
  -5   4   1 267.488 17.2757   9
   5   4  -1 333.861 25.9365   3
   5   4  -1 306.766 19.1972   2
   5   4  -1 254.511 19.3003   5
  -5   4   1 264.881 22.3303  10
  -4  -4   1 449.194 28.2563   2
   4  -4  -1 513.007 32.2940  10
  -4  -4   1 474.586 30.5697  10
   4  -4  -1 374.979 28.6141   6
  -4  -4   1 442.796 29.0753   5
  -4  -4   1 454.647 27.9073   2
  -4  -4   1 437.298 31.9397  10
  -4  -4   1 410.434 29.2225   9
  -4  -4   1 504.534 34.8109  10
   4  -4  -1 434.031 28.2095   2
   4  -4  -1 416.053 29.9540   7
   4  -4  -1 463.082 28.0904   5
   4   4  -1 432.109 32.4270   6
  -4   4   1 462.460 28.7915   2
  -4   4   1 491.451 32.3401  10
  -4   4   1 423.337 30.9495  10
  -4   4   1 424.542 31.2997   7
   4   4  -1 463.643 30.2243   9
  -4   4   1 499.099 33.4038   8
   4   4  -1 384.699 27.8063   2
   4   4  -1 473.034 31.4965  10
   4   4  -1 477.948 33.6537   3
   4   4  -1 463.073 28.0500   2
   4   4  -1 492.839 32.0371  10
  -4   4   1 439.947 26.4014   9
   4   4  -1 452.777 30.4017   4
   4   4  -1 446.807 29.1504   5
   3  -4  -1 1020.61 59.1785  10
   3  -4  -1 918.398 55.8151   2
  -3  -4   1 967.507 56.3907   5
   3  -4  -1 922.273 55.4651   2
  -3  -4   1 884.546 60.1622   6
  -3  -4   1 875.802 60.6312   3
  -3  -4   1 942.916 57.8388  10
   3  -4  -1 989.526 55.1542   6
  -3  -4   1 863.733 54.9604   2
   3  -4  -1 1030.66 55.8050   5
  -3  -4   1 923.632 56.3158   9
   3  -4  -1 976.490 56.9506   7
  -3  -4   1 820.974 59.1328  10
  -3   4   1 946.133 53.3373   9
  -3   4   1 937.841 55.6961   2
   3   4  -1 992.864 59.2248   6
   3   4  -1 863.353 58.6630   5
  -3   4   1 992.258 55.8139   5
   3   4  -1 823.855 57.8438  10
  -3   4   1 878.207 58.3684  10
  -3   4   1 906.724 55.4658   2
   3   4  -1 971.443 55.2866   2
  -3   4   1 994.421 58.0147   7
   3   4  -1 854.993 56.4019   9
   3   4  -1 1055.29 59.0534  10
  -3   4   1 1076.96 59.3455  10
   3   4  -1 928.999 59.1614   3
   3   4  -1 850.939 55.0428   2
   3   4  -1 1015.65 56.2023   4
  -2  -4   1 564.808 34.9444   6
   2  -4  -1 578.903 35.0611  10
   2  -4  -1 509.635 35.3186   2
  -2  -4   1 489.715 31.2381   2
  -2  -4   1 552.921 35.4173  10
   2  -4  -1 494.360 31.7064   5
   2  -4  -1 512.173 29.3988   6
   2  -4  -1 490.128 31.4726   2
  -2  -4   1 489.858 34.3865   3
   2  -4  -1 581.933 32.6514   7
  -2  -4   1 505.691 32.2629   5
  -2   4   1 500.500 31.8131   5
  -2   4   1 494.973 34.1517  10
   2   4  -1 491.407 32.3627   9
  -2   4   1 487.120 32.4152   7
  -2   4   1 470.952 31.3501   2
   2   4  -1 519.263 34.0318  10
   2   4  -1 572.201 33.9765   6
   2   4  -1 499.729 31.5628   2
  -2   4   1 509.324 31.5934   2
   2   4  -1 510.224 33.7168   3
   2   4  -1 506.829 32.3034   5
   1  -4  -1 185.650 14.3930   5
   1  -4  -1 218.412 14.4558   2
  -1  -4   1 206.065 14.8215   5
   1  -4  -1 224.899 17.2788  10
   1  -4  -1 202.229 14.6846   7
  -1  -4   1 240.417 16.1525   3
  -1  -4   1 253.766 17.7422  10
  -1  -4   1 206.886 16.2422  10
   1  -4  -1 195.423 16.3340  10
  -1  -4   1 208.367 15.2804   6
   1  -4  -1 201.785 14.1791   2
  -1  -4   1 205.876 14.1850   2
  -1   4   1 200.875 14.1705   2
   1   4  -1 202.646 14.6909   6
   1   4  -1 204.137 16.2333  10
  -1   4   1 203.992 14.1976   2
  -1   4   1 203.315 13.0746   9
   1   4  -1 209.901 14.1741   2
   1   4  -1 181.200 15.8817  10
  -1   4   1 210.116 14.7971   5
   1   4  -1 203.236 14.0880   2
   1   4  -1 252.057 16.1122   7
  -1   4   1 197.709 14.5892   7
   0  -4   1 1704.35 95.5116   6
   0  -4   1 1602.32 96.9576   7
   0  -4  -1 1671.64 95.9432   2
   0  -4   1 1578.32 98.3534  10
   0  -4   1 1716.34 96.0497   2
   0  -4  -1 1687.82 95.9731   2
   0  -4  -1 1685.91 96.4423   5
   0  -4  -1 1703.87 98.8222  10
   0  -4   1 1736.32 96.4760   5
   0  -4   1 1660.13 95.9550   2
   0  -4  -1 1891.39 100.827  10
   0   4   1 1633.62 98.5887  10
   0   4   1 1677.75 95.2777   9
   0   4  -1 1728.08 99.0298  10
   0   4  -1 1713.55 95.1198   6
   0   4   1 1656.73 96.4712   5
   0   4   1 1691.46 96.6174   7
   0   4  -1 1469.88 98.0812  10
   0   4  -1 1501.89 96.0039   5
   0   4   1 1734.55 95.9524   2
   0   4  -1 1739.85 95.9356   2
   0   4   1 1524.47 94.8956   6
   0   4   1 1643.35 95.7939   2
   0   4  -1 1644.69 95.8267   2
  -1  -4  -1 241.206 16.4500   5
   1  -4   1 236.438 15.9511   5
  -1  -4  -1 222.420 19.1572  10
  -1  -4  -1 220.571 16.6601   3
   1  -4   1 229.356 16.4241   7
  -1  -4  -1 244.941 15.9183   2
   1  -4   1 228.697 14.5197   6
   1  -4   1 236.636 15.8632   2
  -1  -4  -1 240.622 15.8033   9
   1  -4   1 234.816 16.0923   2
  -1  -4  -1 237.625 15.9928   2
   1  -4   1 238.421 18.2878  10
  -1  -4  -1 249.035 18.5684  10
  -1   4  -1 243.121 16.0562   5
   1   4   1 264.567 18.9266  10
   1   4   1 228.910 16.3203   5
   1   4   1 246.100 18.9446  10
  -1   4  -1 207.345 17.7794  10
   1   4   1 235.105 15.8403   2
   1   4   1 231.215 15.9050   9
  -1   4  -1 242.975 16.1553   2
  -1   4  -1 222.636 15.8376   2
   1   4   1 231.710 15.8059   2
   1   4   1 244.563 16.8257   6
  -2  -4  -1 -0.0496 0.38010   2
  -2  -4  -1 0.37086 0.99050  10
  -2  -4  -1 0.47153 0.48170   9
   2  -4   1 0.58940 0.73251   2
   2  -4   1 1.24458 0.98807  10
  -2  -4  -1 0.65109 0.88976   3
   2  -4   1 0.45973 0.53363   2
   2  -4   1 0.88067 0.55989   5
  -2  -4  -1 0.11333 1.13241  10
  -2  -4  -1 0.62795 0.69827   5
   2  -4   1 0.18337 1.20302  10
  -2   4  -1 0.03097 0.73586  10
   2   4   1 1.06747 1.02157  10
  -2   4  -1 0.34153 0.42336   2
   2   4   1 0.09739 0.60356   9
   2   4   1 0.66178 0.71145   2
  -2   4  -1 -0.4656 0.39612   2
  -2   4  -1 0.93186 0.57711   5
   2   4   1 1.29230 1.00061   6
   2   4   1 1.18783 0.64893   3
   2   4   1 0.58049 0.60332   5
  -2   4  -1 0.13445 0.31964   9
  -2   4  -1 0.91368 0.83273  10
   2   4   1 2.04418 0.69108   4
  -3  -4  -1 250.059 23.0634   3
   3  -4   1 291.573 18.1262   5
  -3  -4  -1 310.233 21.7037  10
   3  -4   1 291.207 18.9571   2
  -3  -4  -1 268.744 22.5938  10
  -3  -4  -1 285.434 19.1665   5
  -3  -4  -1 281.800 18.9062   2
  -3  -4  -1 311.867 18.7978   2
   3  -4   1 251.714 19.6392   7
  -3  -4  -1 254.079 19.1291   9
  -3  -4  -1 222.110 22.9913  10
   3  -4   1 274.733 21.6937  10
   3   4   1 267.240 22.0786  10
  -3   4  -1 225.273 21.0503  10
  -3   4  -1 264.529 17.2588   9
   3   4   1 296.146 19.0185   2
   3   4   1 335.585 23.1761   6
   3   4   1 256.895 21.4256   3
   3   4   1 279.423 22.0980  10
   3   4   1 320.704 19.0809   2
   3   4   1 270.677 19.6338   9
  -3   4  -1 251.666 21.1479  10
  -3   4  -1 287.060 18.9931   2
   3   4   1 280.193 19.1814   5
  -3   4  -1 285.859 19.1804   2
  -3   4  -1 304.602 18.4135   5
  -3   4  -1 295.077 21.1811   7
  -4  -4  -1 558.489 43.7898   3
   4  -4   1 611.546 35.1835   5
   4  -4   1 619.871 37.3577   2
  -4  -4  -1 622.465 39.6347  10
  -4  -4  -1 466.738 42.4383  10
  -4  -4  -1 604.990 35.5016   4
   4  -4   1 626.251 40.6203  10
   4  -4   1 571.957 38.5749   7
   4  -4   1 580.706 36.4862   2
  -4  -4  -1 556.039 37.2132   2
  -4  -4  -1 613.051 38.2571   9
  -4  -4  -1 572.499 36.4584   5
  -4  -4  -1 663.520 42.2907  10
   4  -4   1 665.005 41.0366  10
   4   4   1 530.225 40.0104  10
   4   4   1 587.950 36.6315   2
   4   4   1 563.811 40.8534  10
  -4   4  -1 627.361 37.6608   2
   4   4   1 558.662 36.0882   2
  -4   4  -1 508.478 34.8956   5
   4   4   1 532.666 40.5633   6
   4   4   1 576.415 37.9530   9
  -4   4  -1 596.124 41.0171  10
  -4   4  -1 572.588 36.5134   2
  -4   4  -1 623.052 40.4574   7
   4   4   1 538.926 38.1025   5
  -4   4  -1 643.664 35.2409   9
  -4   4  -1 611.649 40.1503  10
   5  -4   1 174.238 17.3673  10
   5  -4   1 190.555 17.3645   6
   5  -4   1 221.105 17.8570   7
   5  -4   1 184.702 17.8410  10
   5  -4   1 200.629 15.5325   2
  -5  -4  -1 208.557 17.4124  10
  -5  -4  -1 206.502 14.8344   5
  -5  -4  -1 175.780 14.6259   4
  -5  -4  -1 218.774 14.6606   2
   5  -4   1 193.411 13.3210   9
   5  -4   1 208.584 15.0616   2
  -5  -4  -1 225.138 15.4272   2
   5  -4   1 178.005 12.9063   5
  -5  -4  -1 207.126 16.3684   9
  -5  -4  -1 191.509 18.8300  10
  -5   4  -1 197.319 19.5448  10
  -5   4  -1 189.525 16.2406   2
   5   4   1 181.315 18.8461  10
   5   4   1 201.645 16.4949   9
  -5   4  -1 189.816 15.2118   2
  -5   4  -1 233.448 17.7677   8
  -5   4  -1 196.040 18.5821   7
   5   4   1 232.922 15.4596   5
  -5   4  -1 197.702 17.7181  10
  -5   4  -1 210.381 13.9264   9
  -5   4  -1 169.650 23.5770   4
   5   4   1 214.206 20.0641   6
   5   4   1 210.216 15.3410   2
   5   4   1 196.045 19.9856   3
   5   4   1 190.760 14.5360   2
   5   4   1 200.540 18.6381  10
   6  -4   1 0.24223 0.26516   5
   6  -4   1 0.17519 1.16635  10
  -6  -4  -1 -2.8031 1.42580  10
   6  -4   1 0.39407 0.79133   2
  -6  -4  -1 -1.1449 1.01850  10
   6  -4   1 1.00726 1.07276   2
  -6  -4  -1 -0.1457 0.60609   2
  -6  -4  -1 0.56283 0.56303   4
   6  -4   1 -0.7240 0.77318   7
   6  -4   1 0.06163 0.44066   9
  -6  -4  -1 -1.1164 0.72450   9
  -6  -4  -1 0.26929 1.01777   2
   6  -4   1 -1.4481 1.28736   6
   6  -4   1 1.95036 1.62272  10
   6   4   1 -0.4341 0.64662   9
  -6   4  -1 -2.5862 1.42597   4
  -6   4  -1 -0.7681 0.85729  10
   6   4   1 0.28489 0.99137   2
   6   4   1 -2.2214 1.65669  10
   6   4   1 -0.1913 0.58097   5
   6   4   1 0.40523 0.79480   2
  -6   4  -1 -1.8956 1.36876   7
  -6   4  -1 -0.1638 0.89190   8
  -6   4  -1 -2.4088 1.71663  10
   6   4   1 0.52936 1.46365   3
   6   4   1 -3.1992 1.51714   7
  -6   4  -1 0.80149 0.67919   9
   6   4   1 0.19963 1.50670  10
  -6   4  -1 0.26633 0.91866   2
  -7  -4  -1 115.078 13.6644  10
  -7  -4  -1 91.6539 9.05440   2
   7  -4   1 96.1094 12.1198  10
   7  -4   1 92.6052 9.34623   2
  -7  -4  -1 100.725 11.2620  10
  -7  -4  -1 96.4230 10.4024   4
  -7  -4  -1 89.3306 10.5720   9
  -7  -4  -1 84.8724 8.37206   5
   7  -4   1 87.3552 7.74245   9
  -7  -4  -1 105.794 8.65875   2
   7  -4   1 84.2836 11.5538   7
   7  -4   1 88.8274 9.46642   2
   7  -4   1 86.0201 12.0853  10
  -7   4  -1 96.0565 8.53813   9
   7   4   1 87.2870 14.1026  10
   7   4   1 87.2783 10.5514   9
  -7   4  -1 92.8628 9.61602   2
  -7   4  -1 80.7102 10.4472   8
   7   4   1 77.7148 13.5691   3
   7   4   1 79.5777 8.21842   5
  -7   4  -1 76.8466 10.5918  10
   7   4   1 76.7275 12.7276   8
  -7   4  -1 94.7354 8.98679   2
   7   4   1 98.5160 12.1501  10
  -7   4  -1 78.9149 15.0919   4
   7   4   1 95.6878 14.9531   7
  -7   4  -1 94.0718 14.1044  10
  -7   4  -1 69.5150 13.2627   7
   7   4   1 98.6412 9.50578   2
   7   4   1 82.0816 8.47216   2
  -8  -4  -1 -2.7645 1.49811  10
   8  -4   1 -1.5180 0.65283   9
  -8  -4  -1 0.44069 1.18002   2
  -8  -4  -1 -0.0790 1.04501   4
   8  -4   1 -0.4494 1.62504  10
  -8  -4  -1 0.42721 1.58175   9
   8  -4   1 2.88272 1.68367   2
   8  -4   1 -1.8088 1.21215   7
   8  -4   1 -0.6098 1.23957   2
   8  -4   1 -1.2606 1.95543  10
  -8  -4  -1 -0.5632 1.02543   2
  -8  -4  -1 -0.7913 1.63035  10
   8   4   1 -0.1232 0.66079   5
   8   4   1 -2.1287 0.87486   2
   8   4   1 -2.5793 1.62138   7
   8   4   1 -1.7697 1.68644  10
  -8   4  -1 -2.5840 1.48219  10
   8   4   1 0.59792 1.44931   9
  -8   4  -1 0.07098 1.09711   2
  -8   4  -1 -1.7142 0.73932   9
   8   4   1 -1.0245 1.04081   2
  -8   4  -1 -1.0900 1.08018   8
   8   4   1 -0.9792 2.44619   8
  -8   4  -1 -1.6999 2.14729   7
  -8   4  -1 -3.3149 2.61783  10
   8   4   1 -0.1151 2.48033  10
  -8   4  -1 0.52287 2.46827   4
   9  -4   1 6.51891 2.93544   7
   9  -4   1 14.2961 3.51788   9
   9  -4   1 10.7801 3.83080  10
   9  -4   1 6.24469 1.91969   2
   9  -4   1 8.17049 2.85529   2
  -9  -4  -1 7.86301 3.38963  10
   9  -4   1 10.7069 4.57916  10
  -9  -4  -1 8.47387 2.56580   2
  -9  -4  -1 13.0558 5.26996   4
  -9  -4  -1 6.24629 3.24600  10
   9   4   1 5.81102 1.61316   5
   9   4   1 6.78162 2.62510   2
  -9   4  -1 3.29207 3.92354   4
   9   4   1 7.92180 2.34840   2
   9   4   1 8.54663 4.17239  10
   9   4   1 3.37465 2.99620  10
  -9   4  -1 5.67353 2.64660   8
   9   4   1 2.56649 3.05829   7
   9   4   1 7.70169 2.41377   9
  -9   4  -1 7.84621 3.52797  10
  -9   4  -1 17.7226 3.89842   9
  -9   4  -1 8.79401 2.64335   2
 -10  -4  -1 -3.6481 3.31989  10
  10  -4   1 -1.6826 0.94469   9
  10  -4   1 1.30048 1.83044   2
 -10  -4  -1 -0.7194 1.74668   4
  10  -4   1 0.87300 1.41289   2
  10  -4   1 -2.9209 2.02862   7
 -10   4  -1 0.27916 1.44467   9
  10   4   1 0.32640 1.60423   9
  10   4   1 1.63922 3.12503   7
 -10   4  -1 -2.4307 1.69439   2
 -10   4  -1 -0.8461 2.68063  10
  10   4   1 -0.3301 1.52192   2
  10   4   1 -1.7089 2.41610  10
 -10   4  -1 1.44721 2.73890   4
  10   4   1 -0.3997 1.29560   2
 -10  -5   1 41.9420 9.01464  10
  10  -5  -1 34.1106 8.62478  10
  10  -5  -1 40.6434 4.90183   9
  10  -5  -1 57.9236 6.94876   2
  10  -5  -1 46.6369 10.3320   7
 -10  -5   1 47.8746 6.54794   2
  10  -5  -1 44.3584 6.86253   2
  10   5  -1 37.2287 9.34579  10
  10   5  -1 44.2055 6.68571   5
  10   5  -1 46.3673 5.72258   2
 -10   5   1 27.9574 10.2263   8
 -10   5   1 50.4305 16.0058   4
  10   5  -1 30.7701 6.12313   2
 -10   5   1 51.0718 6.63262   2
  10   5  -1 35.2175 8.29718  10
  10   5  -1 57.3262 15.8104   7
 -10   5   1 47.4548 8.95827  10
  10   5  -1 53.3423 9.61682   9
   9  -5  -1 77.2746 12.4101  10
   9  -5  -1 95.7628 12.1425  10
  -9  -5   1 88.3459 8.64648   2
  -9  -5   1 82.1980 9.63844   5
  -9  -5   1 87.8383 11.5229  10
  -9  -5   1 62.5088 14.7109   4
  -9  -5   1 71.5269 10.5910  10
   9  -5  -1 85.3935 9.70181   2
   9  -5  -1 75.9574 8.37545   2
   9  -5  -1 84.1008 12.3856   7
  -9   5   1 88.5044 7.47468   9
   9   5  -1 103.591 13.7351  10
   9   5  -1 100.387 9.54780   2
   9   5  -1 80.8800 10.8090  10
   9   5  -1 95.2278 11.5883   9
  -9   5   1 71.6783 15.6682   4
  -9   5   1 88.5006 8.39983   2
   9   5  -1 84.7989 8.15105   2
   9   5  -1 64.2457 15.2138   7
   9   5  -1 94.7860 9.54102   5
  -9   5   1 100.591 12.4740  10
  -9   5   1 69.3584 12.5093   8
  -8  -5   1 4.45570 3.62382  10
   8  -5  -1 10.2254 3.42938  10
   8  -5  -1 7.99378 2.82341   7
   8  -5  -1 8.88405 2.56033   2
   8  -5  -1 5.83337 2.73557  10
   8  -5  -1 7.22003 4.21714   3
  -8  -5   1 17.8506 4.58658   5
   8  -5  -1 18.2953 3.56336   2
  -8  -5   1 18.0385 4.01094   2
   8  -5  -1 8.43018 3.08313   6
  -8  -5   1 9.89002 3.08636  10
  -8   5   1 3.99202 3.69570   7
   8   5  -1 6.50705 2.92783  10
  -8   5   1 18.0879 3.32271   2
  -8   5   1 10.5465 3.42399  10
   8   5  -1 7.14525 2.16187   5
   8   5  -1 3.79675 2.15381   9
   8   5  -1 13.2684 4.56477  10
   8   5  -1 14.1494 3.04437   2
   8   5  -1 12.2302 3.12540   2
  -8   5   1 5.44069 2.68818   8
  -8   5   1 5.30214 3.42165   4
   8   5  -1 7.36448 4.13885   7
  -8   5   1 9.50511 4.35604  10
  -8   5   1 12.5800 2.41200   9
   7  -5  -1 157.771 12.9950   2
   7  -5  -1 149.728 11.2963   5
  -7  -5   1 155.024 16.7706  10
  -7  -5   1 152.718 12.1213   2
   7  -5  -1 164.997 13.8286   2
  -7  -5   1 162.345 12.8597   2
  -7  -5   1 158.396 14.8409   9
   7  -5  -1 136.917 15.4038   7
   7  -5  -1 145.012 16.3769  10
   7  -5  -1 178.470 15.9307   6
  -7  -5   1 148.975 13.4470   5
   7  -5  -1 161.615 16.4517  10
  -7  -5   1 165.068 14.7313  10
  -7   5   1 167.598 13.8220   2
   7   5  -1 138.465 18.3332   3
   7   5  -1 145.636 17.2614  10
  -7   5   1 172.521 16.4965  10
   7   5  -1 173.605 15.9391   9
  -7   5   1 160.985 18.8291   7
  -7   5   1 192.437 18.6606   8
   7   5  -1 153.562 12.2946   2
  -7   5   1 158.878 11.0211   9
  -7   5   1 131.878 20.9958   4
  -7   5   1 153.582 17.5700  10
   7   5  -1 189.792 14.3752   5
  -7   5   1 166.912 12.9769   2
   7   5  -1 168.617 16.0318  10
   7   5  -1 163.269 17.0411   2
  -6  -5   1 179.799 12.9330   2
   6  -5  -1 185.294 13.7591   2
   6  -5  -1 176.262 17.1311  10
  -6  -5   1 184.836 17.7441  10
  -6  -5   1 166.174 13.2792   2
   6  -5  -1 144.443 14.5011   6
  -6  -5   1 180.228 15.5816  10
  -6  -5   1 191.664 16.2117   5
  -6  -5   1 145.303 20.8139   3
   6  -5  -1 184.664 17.1409  10
   6  -5  -1 182.893 12.5967   5
  -6  -5   1 177.696 15.2780   9
   6  -5  -1 194.373 16.7626   7
   6  -5  -1 171.037 14.1865   2
  -6   5   1 180.546 13.6071   2
   6   5  -1 167.208 12.9429   2
   6   5  -1 204.412 14.2329   2
  -6   5   1 173.391 22.7059   4
   6   5  -1 177.744 16.2876  10
   6   5  -1 132.566 17.9785   8
  -6   5   1 177.706 11.4086   9
   6   5  -1 176.659 15.8453   9
   6   5  -1 165.240 18.6317   3
  -6   5   1 133.079 16.8835  10
  -6   5   1 166.539 14.0002   2
   6   5  -1 159.293 17.1530  10
   6   5  -1 191.726 14.5758   5
  -6   5   1 172.220 18.3500   7
  -6   5   1 138.736 16.2961   8
  -6   5   1 182.372 16.8932  10
  -5  -5   1 17.8629 5.19206  10
  -5  -5   1 22.8903 3.35720   2
  -5  -5   1 15.4054 4.13405   9
   5  -5  -1 24.9610 5.68415  10
  -5  -5   1 25.1081 4.11781   5
   5  -5  -1 17.6176 3.28101   2
   5  -5  -1 25.2926 4.08312   2
   5  -5  -1 29.8422 5.17083   7
   5  -5  -1 20.2613 3.44959   5
   5  -5  -1 21.9597 5.29789  10
  -5  -5   1 22.4741 4.85101  10
  -5  -5   1 31.8266 8.54122   3
  -5  -5   1 10.8831 4.04774  10
   5  -5  -1 19.6595 4.24207   6
  -5  -5   1 22.0722 3.79186   2
   5   5  -1 28.3634 4.13139   2
  -5   5   1 17.5462 5.39732   7
   5   5  -1 17.5558 4.40410   9
   5   5  -1 21.2559 4.08351   5
  -5   5   1 19.1922 5.60462  10
   5   5  -1 24.2130 7.01669   4
  -5   5   1 25.9470 5.42910  10
   5   5  -1 28.4916 5.71982  10
  -5   5   1 18.6867 3.27399   2
   5   5  -1 26.1223 5.51041  10
   5   5  -1 17.9374 3.25593   2
  -5   5   1 17.4373 5.32141   8
  -5   5   1 23.7955 2.37891   9
  -5   5   1 26.6402 8.11483   4
   5   5  -1 22.8112 6.13302   6
  -4  -5   1 68.1357 7.22943   9
   4  -5  -1 62.4309 7.49627   7
  -4  -5   1 86.9870 11.8178   3
  -4  -5   1 57.4483 8.76726  10
   4  -5  -1 59.0242 6.10128   5
  -4  -5   1 64.7977 9.75898  10
   4  -5  -1 56.5204 6.21903   2
   4  -5  -1 52.7412 6.41022   2
  -4  -5   1 49.4903 6.35787   5
  -4  -5   1 58.5356 6.45363   2
   4  -5  -1 62.5727 6.21659   6
  -4  -5   1 61.2280 6.03790   2
   4  -5  -1 72.6163 9.06541  10
   4  -5  -1 69.7950 9.00213  10
  -4  -5   1 63.7422 9.75269  10
  -4   5   1 62.8146 6.47035   2
  -4   5   1 66.5224 11.7834   4
   4   5  -1 55.4848 7.91575  10
   4   5  -1 60.8868 8.64341   6
   4   5  -1 53.9542 5.89337   2
   4   5  -1 62.3380 6.85253   5
  -4   5   1 72.7102 9.13568  10
  -4   5   1 49.8495 7.86390  10
   4   5  -1 58.1543 7.31513   9
   4   5  -1 61.0968 6.84471   4
   4   5  -1 74.6171 9.52867   3
   4   5  -1 66.3978 8.64093  10
  -4   5   1 67.1170 6.72913   2
   4   5  -1 55.0402 5.96475   2
  -4   5   1 70.2596 8.56907   7
   3  -5  -1 53.0316 5.86325   2
   3  -5  -1 54.3983 4.66393   6
  -3  -5   1 57.7258 8.86240   6
  -3  -5   1 71.0555 9.53148  10
   3  -5  -1 58.0961 8.10214  10
   3  -5  -1 61.7369 6.82239   7
  -3  -5   1 65.4677 9.33339   3
   3  -5  -1 64.3863 6.55257   2
   3  -5  -1 70.8662 6.48753   5
  -3  -5   1 63.6594 6.71340   5
  -3  -5   1 58.6546 7.69955  10
  -3  -5   1 64.4059 6.00358   2
  -3  -5   1 60.6519 6.10573   2
   3   5  -1 57.9635 7.91223  10
  -3   5   1 56.3060 6.13884   2
   3   5  -1 54.8018 7.46108   6
   3   5  -1 52.6090 5.64967   2
  -3   5   1 61.3502 6.18283   5
   3   5  -1 82.4829 7.70228   9
  -3   5   1 62.1147 6.13674   2
   3   5  -1 43.7839 7.09221  10
   3   5  -1 60.9350 5.91322   2
   3   5  -1 55.7016 11.5625   3
  -3   5   1 46.5661 7.55574  10
   3   5  -1 55.2193 6.33761   5
   3   5  -1 63.4794 5.95702   4
  -3   5   1 63.8937 7.43472   7
  -3   5   1 51.1524 7.68181  10
  -3   5   1 60.0898 10.3222   4
  -3   5   1 55.7125 4.26916   9
   2  -5  -1 318.565 23.6737   5
   2  -5  -1 357.635 23.7940   2
  -2  -5   1 375.249 24.7142   5
  -2  -5   1 383.742 26.8416  10
   2  -5  -1 382.091 24.6950   7
  -2  -5   1 354.223 26.5436   6
  -2  -5   1 425.295 28.7014  10
  -2  -5   1 379.968 23.9410   2
   2  -5  -1 363.537 24.1248   2
  -2  -5   1 371.193 23.7752   2
   2   5  -1 357.028 23.6255   2
  -2   5   1 365.641 23.9195   2
   2   5  -1 401.294 27.2808  10
   2   5  -1 369.274 24.6686   5
  -2   5   1 384.256 27.3877  10
  -2   5   1 380.748 24.0415   2
   2   5  -1 320.628 25.9893  10
  -2   5   1 422.414 25.0507   5
  -2   5   1 307.155 24.2284   7
   2   5  -1 376.433 25.5630   6
  -2   5   1 359.977 26.9588  10
   2   5  -1 343.500 24.1183   9
  -2   5   1 360.530 21.9072   9
   1  -5  -1 68.1577 8.34784  10
   1  -5  -1 60.8916 5.97460   2
  -1  -5   1 60.1599 5.88604   2
  -1  -5   1 57.5860 8.00269  10
  -1  -5   1 70.1785 6.18824   2
  -1  -5   1 42.8716 6.20304   3
   1  -5  -1 58.3991 5.92124   2
  -1  -5   1 53.2844 7.31032  10
  -1  -5   1 64.0100 6.44713   5
   1  -5  -1 53.1713 5.96401   5
  -1  -5   1 55.9263 6.49049   6
  -1   5   1 60.0497 5.92949   2
   1   5  -1 61.9563 7.68794  10
   1   5  -1 66.2456 6.06170   9
  -1   5   1 52.0191 5.68351   2
  -1   5   1 63.2099 7.98990  10
   1   5  -1 49.4157 5.66772   6
   1   5  -1 62.0623 6.45966   5
  -1   5   1 61.7998 5.06919   9
   1   5  -1 65.6575 6.01259   2
   1   5  -1 64.2254 8.08828  10
   1   5  -1 57.8771 5.84450   2
  -1   5   1 50.1638 6.00830   7
   1   5  -1 52.7574 6.28100   7
   0  -5  -1 5.05170 1.42936   2
   0  -5  -1 1.48626 1.16225  10
   0  -5  -1 3.42082 1.26210   2
   0  -5   1 4.31876 1.37106   7
   0  -5   1 7.02838 1.85882   2
   0  -5   1 7.02044 1.81900   6
   0  -5   1 9.20106 2.24946   5
   0  -5  -1 5.16135 2.02687  10
   0  -5   1 8.86503 2.08817   2
   0  -5   1 4.76642 1.91647  10
   0  -5   1 12.6566 3.85658  10
   0  -5  -1 4.01129 1.17632   5
   0   5  -1 4.75827 2.04522  10
   0   5  -1 4.51160 1.37304   2
   0   5   1 8.69414 1.89953   9
   0   5  -1 2.98710 1.16178   7
   0   5   1 5.49100 2.14154  10
   0   5   1 3.57426 1.13840   2
   0   5   1 3.30051 1.11548   2
   0   5  -1 7.50302 1.89202   2
   0   5  -1 5.50554 1.45703   6
   0   5   1 3.55443 1.86678  10
   0   5   1 4.75645 1.48111   7
   0   5   1 7.81007 1.65416   6
   0   5   1 3.88297 1.32376   5
   0   5  -1 4.50720 1.46033   5
   1  -5   1 0.45201 0.70013   7
  -1  -5  -1 0.27370 1.43084  10
  -1  -5  -1 0.03005 0.49937   5
  -1  -5  -1 0.12437 0.95858  10
   1  -5   1 -0.0594 0.70330   2
   1  -5   1 0.20012 0.68932  10
   1  -5   1 0.42490 0.68871   2
  -1  -5  -1 0.12147 0.48709   2
   1  -5   1 0.43494 0.53580   5
  -1  -5  -1 1.51478 0.59041   2
  -1  -5  -1 0.53409 0.49424   3
   1  -5   1 1.04363 1.21993  10
  -1  -5  -1 0.34950 0.32928   9
   1   5   1 1.11442 1.24964  10
  -1   5  -1 -0.2946 0.36272   2
   1   5   1 -0.5231 0.97021  10
   1   5   1 0.43733 0.40441   9
  -1   5  -1 0.93552 0.73785  10
  -1   5  -1 0.88959 0.52522   2
   1   5   1 -0.0057 0.75173   6
  -1   5  -1 0.59938 0.49124   7
  -1   5  -1 -0.2701 0.44682   5
  -1   5  -1 -0.0001 0.91068  10
   1   5   1 0.25571 0.70299   7
   1   5   1 0.76033 0.60809   5
   1   5   1 0.95776 0.74488   2
   1   5   1 0.06066 0.33668   2
  -2  -5  -1 452.578 28.7609   9
  -2  -5  -1 423.615 28.9233   5
   2  -5   1 439.087 31.9366  10
   2  -5   1 404.896 31.6264  10
   2  -5   1 423.540 28.3242   2
   2  -5   1 369.511 27.7870   5
  -2  -5  -1 456.039 28.7435   2
  -2  -5  -1 432.892 28.2481   2
  -2  -5  -1 493.119 34.6402  10
   2  -5   1 380.160 28.7124   7
   2  -5   1 446.464 28.9606   2
  -2  -5  -1 466.073 31.6251  10
  -2  -5  -1 488.230 32.0523   3
   2   5   1 408.213 28.8700   5
   2   5   1 460.343 29.1497   9
   2   5   1 476.888 30.8345   6
  -2   5  -1 469.527 32.3785  10
   2   5   1 459.705 28.5721   2
   2   5   1 451.374 28.4632   2
   2   5   1 514.989 30.6169   3
  -2   5  -1 455.179 28.7604   2
   2   5   1 455.025 32.2846  10
  -2   5  -1 446.980 29.8235   7
  -2   5  -1 437.683 28.4040   5
  -2   5  -1 446.277 28.7475   2
   3  -5   1 28.5754 3.77912   5
  -3  -5  -1 29.8785 3.92213   2
   3  -5   1 24.6093 5.36731  10
  -3  -5  -1 25.6806 7.04633  10
  -3  -5  -1 17.1671 4.43732  10
  -3  -5  -1 22.6374 4.00283   5
  -3  -5  -1 25.3361 4.20928   9
   3  -5   1 36.3826 4.88452   2
  -3  -5  -1 16.6396 5.39070  10
   3  -5   1 29.5822 4.16087   2
   3  -5   1 30.1089 4.68451   7
   3  -5   1 23.5913 5.34885  10
  -3  -5  -1 25.4161 6.25090   3
  -3  -5  -1 27.9073 3.94700   2
  -3   5  -1 29.1511 4.05571   2
   3   5   1 20.5872 4.88657   6
   3   5   1 29.8617 4.71477   2
   3   5   1 28.6525 5.95220  10
   3   5   1 20.4016 4.09768   9
  -3   5  -1 26.0258 2.86418   9
  -3   5  -1 30.2466 5.84326  10
   3   5   1 30.0518 4.46617   5
  -3   5  -1 24.5022 3.90166   2
   3   5   1 28.5872 5.91275  10
  -3   5  -1 22.8956 3.57862   5
   3   5   1 23.8627 3.63419   2
  -3   5  -1 14.4039 4.39643  10
   3   5   1 18.6547 4.45227   3
  -3   5  -1 24.9450 4.56904   7
   4  -5   1 23.2752 4.62553   7
  -4  -5  -1 32.6755 4.34704   2
   4  -5   1 27.6706 3.73646   5
   4  -5   1 30.6332 6.25807  10
  -4  -5  -1 21.1485 5.13770  10
   4  -5   1 33.5146 4.86956   2
  -4  -5  -1 34.2470 5.06491   9
   4  -5   1 28.4725 4.11652   2
  -4  -5  -1 29.2815 4.46699   2
  -4  -5  -1 30.6401 6.40335  10
  -4  -5  -1 27.4978 7.00485  10
  -4  -5  -1 26.2597 4.35192   5
   4  -5   1 22.4474 5.37420  10
  -4  -5  -1 20.5841 6.14372   3
   4   5   1 22.7653 6.32896  10
  -4   5  -1 39.6025 6.53716   7
   4   5   1 26.5381 4.32584   2
  -4   5  -1 31.9466 6.83189  10
   4   5   1 25.2393 5.85834   3
   4   5   1 28.7935 6.29153  10
   4   5   1 33.6801 6.82513   6
   4   5   1 30.3688 4.94266   9
   4   5   1 27.8623 4.45128   5
  -4   5  -1 29.9006 3.25170   9
  -4   5  -1 31.5988 3.84947   5
  -4   5  -1 30.1700 6.21075  10
   4   5   1 24.0607 3.95662   2
  -4   5  -1 28.2388 4.43884   2
  -4   5  -1 31.1553 4.32845   2
  -5  -5  -1 512.982 47.6817   3
   5  -5   1 714.847 45.7985  10
  -5  -5  -1 650.860 40.2934   5
   5  -5   1 625.673 40.0435   2
  -5  -5  -1 655.910 39.5589   2
   5  -5   1 709.065 43.3079   7
   5  -5   1 665.934 42.7037   6
   5  -5   1 663.508 44.8844  10
  -5  -5  -1 648.178 41.5823   9
  -5  -5  -1 726.285 47.3863  10
   5  -5   1 627.043 38.3349   5
   5  -5   1 623.133 40.7751   2
  -5  -5  -1 632.191 43.3200  10
  -5   5  -1 683.451 43.8031   8
   5   5   1 597.477 39.4926   2
   5   5   1 551.082 44.5548   6
   5   5   1 588.087 41.5839   9
  -5   5  -1 666.272 40.3441   2
   5   5   1 654.541 46.3907  10
   5   5   1 508.043 43.2406  10
   5   5   1 661.137 40.5312   2
  -5   5  -1 587.606 37.9881   9
  -5   5  -1 558.267 43.2293  10
  -5   5  -1 682.176 41.0699   2
   5   5   1 700.246 40.8529   5
  -6  -5  -1 154.093 14.4542   9
  -6  -5  -1 166.523 15.7786  10
   6  -5   1 181.151 17.8868  10
  -6  -5  -1 156.691 13.1381   2
  -6  -5  -1 158.837 17.6769  10
   6  -5   1 156.776 13.9089   2
   6  -5   1 148.525 15.0362   7
  -6  -5  -1 160.632 13.2441   5
   6  -5   1 132.284 15.4726  10
  -6  -5  -1 156.489 12.5024   2
   6  -5   1 177.530 13.6114   2
   6  -5   1 157.708 10.9563   5
   6   5   1 179.476 17.5573  10
   6   5   1 150.612 17.8077  10
  -6   5  -1 152.121 13.6680   2
  -6   5  -1 134.965 16.9211   7
   6   5   1 153.319 18.3522   8
   6   5   1 181.209 19.2774   3
   6   5   1 162.948 14.9952   9
   6   5   1 155.821 13.4596   2
   6   5   1 139.483 12.7889   5
   6   5   1 165.026 12.8674   2
  -6   5  -1 148.546 15.1239   8
  -6   5  -1 147.061 16.0138  10
  -6   5  -1 162.105 11.7419   9
  -7  -5  -1 1.26634 2.17516  10
   7  -5   1 0.88105 1.12042   2
   7  -5   1 -0.0894 2.01051  10
   7  -5   1 2.21393 2.16345  10
  -7  -5  -1 -0.8459 1.17150   2
  -7  -5  -1 -0.2065 1.39092   9
   7  -5   1 1.23245 0.67122   9
  -7  -5  -1 4.26203 1.81062   2
  -7  -5  -1 1.07769 1.44863   5
   7  -5   1 1.41647 2.30778   7
   7  -5   1 1.53486 1.22396   2
  -7  -5  -1 2.71047 1.06270   4
  -7  -5  -1 2.32208 2.42018  10
   7  -5   1 1.97668 1.97587   6
   7  -5   1 2.21254 0.64096   5
   7   5   1 0.55470 1.13101   5
   7   5   1 1.90977 1.02855   2
   7   5   1 -0.2097 1.83583   7
  -7   5  -1 2.04590 2.27851  10
  -7   5  -1 2.03339 1.62991   8
  -7   5  -1 4.23921 2.91258   4
   7   5   1 1.55707 1.70983   9
  -7   5  -1 3.18644 3.10446  10
  -7   5  -1 2.43800 2.04739   7
   7   5   1 -1.6227 1.77631   8
   7   5   1 3.48667 2.39545  10
   7   5   1 0.39580 1.34741   2
  -7   5  -1 0.85578 0.84096   9
   7   5   1 0.00544 2.65691  10
   7   5   1 1.27859 2.50840   3
  -7   5  -1 2.14816 1.36155   2
   8  -5   1 31.2954 7.17303   7
  -8  -5  -1 30.6736 6.02695   4
   8  -5   1 28.7066 8.48036  10
   8  -5   1 31.4300 4.13063   9
  -8  -5  -1 28.2143 5.24415   2
  -8  -5  -1 29.2668 7.50120  10
   8  -5   1 42.4939 8.39990  10
   8  -5   1 32.7938 5.46073   2
   8   5   1 33.7774 9.24597  10
   8   5   1 24.1676 5.14322   2
   8   5   1 30.4273 4.80786   5
   8   5   1 30.9855 4.73662   2
  -8   5  -1 33.1770 4.69306   9
  -8   5  -1 31.5695 10.4201   4
  -8   5  -1 21.0703 7.04969  10
  -8   5  -1 27.9599 4.88234   2
   8   5   1 33.8157 6.92540   9
  -8   5  -1 21.1571 6.42488   8
   8   5   1 42.0936 10.3342   7
   9  -5   1 4.75730 2.59971  10
   9  -5   1 1.85554 2.02650   7
   9  -5   1 3.84990 1.28830   9
  -9  -5  -1 2.32176 2.08942   2
   9  -5   1 -2.6574 3.10146  10
   9  -5   1 1.65630 1.63236   2
  -9  -5  -1 4.36671 1.99693   4
   9  -5   1 5.28999 2.45797   2
  -9  -5  -1 -1.8789 2.52606  10
   9   5   1 5.76222 2.24393   2
  -9   5  -1 2.50093 3.19539   4
   9   5   1 5.31357 3.40741  10
   9   5   1 3.63105 2.34940   9
  -9   5  -1 4.60114 1.74398   2
   9   5   1 2.40178 3.46048   7
   9   5   1 6.41739 3.92347  10
  -9   5  -1 4.44089 2.45916   8
   9   5   1 4.47853 1.66072   5
   9   5   1 5.56538 1.94537   2
  -9   5  -1 7.65088 3.63275  10
  -9   5  -1 3.92503 1.75555   9
  10  -5   1 1.82423 1.15932   9
  10  -5   1 2.19709 2.76324  10
 -10  -5  -1 -0.0240 1.81593   4
  10  -5   1 0.29657 4.54369  10
  10  -5   1 4.25005 2.55475   2
  10  -5   1 3.16917 2.66759   7
  10   5   1 0.15960 1.63398   2
  10   5   1 2.87231 3.55848  10
  10   5   1 -0.6146 5.98375   7
 -10   5  -1 3.18209 2.18409   2
  10   5   1 -0.0325 3.36377  10
  10   5   1 0.86479 1.87626   2
 -10   5  -1 0.25673 1.54095   9
  10   5   1 3.09451 2.60483   9
 -10   5  -1 -0.0080 2.84501   4
 -10   5  -1 -3.3986 2.61656  10
  10  -6  -1 465.064 39.9700  10
  10  -6  -1 551.328 39.3383   2
 -10  -6   1 535.053 34.4638   2
  10  -6  -1 459.442 41.5022  10
  10  -6  -1 551.522 35.6137   2
  10  -6  -1 639.748 43.5843   7
  10   6  -1 535.373 40.5243   9
 -10   6   1 567.803 40.8877  10
  10   6  -1 564.115 51.6086   7
  10   6  -1 510.246 35.2129   2
  10   6  -1 500.322 40.8535  10
  10   6  -1 548.418 34.2606   2
  10   6  -1 595.028 36.8308   5
 -10   6   1 499.932 51.3765   4
 -10   6   1 530.907 35.0061   2
 -10   6   1 488.244 41.2936   8
  -9  -6   1 33.4870 5.74217   2
   9  -6  -1 35.2051 9.46238  10
   9  -6  -1 34.8444 8.38931  10
   9  -6  -1 31.0013 8.34623   7
   9  -6  -1 34.1639 6.78394   2
   9   6  -1 26.5572 6.14925   5
   9   6  -1 30.4948 6.12592   2
  -9   6   1 29.3034 8.39267  10
  -9   6   1 33.4779 5.35811   2
   9   6  -1 28.9492 4.76524   2
   9   6  -1 31.5977 8.02429  10
   9   6  -1 18.3826 6.08855  10
   8  -6  -1 85.0470 9.26567   2
   8  -6  -1 96.8671 14.0597  10
  -8  -6   1 82.8503 9.97635   2
   8  -6  -1 84.6800 12.0275   7
  -8  -6   1 96.8501 11.5126  10
  -8  -6   1 98.7208 13.4288  10
  -8  -6   1 94.3146 9.39309   2
   8  -6  -1 98.8335 10.7504   2
   8  -6  -1 117.455 14.3208  10
   8  -6  -1 111.291 8.08413   5
  -8  -6   1 94.5579 10.8741   5
   8   6  -1 83.8520 11.8500   9
  -8   6   1 98.5765 7.11214   9
  -8   6   1 83.4741 12.4533  10
   8   6  -1 107.238 9.44214   2
  -8   6   1 131.315 18.5095   8
   8   6  -1 93.4519 15.8448   7
  -8   6   1 102.081 18.7554   4
  -8   6   1 92.0516 9.44784   2
   8   6  -1 97.2053 10.0979   2
   8   6  -1 100.447 10.5431   5
   7  -6  -1 343.895 30.2814  10
   7  -6  -1 371.329 27.5178   6
  -7  -6   1 398.891 26.1388   2
  -7  -6   1 394.792 28.8896  10
  -7  -6   1 358.303 24.8611   2
   7  -6  -1 377.356 26.9338   2
  -7  -6   1 356.561 31.0421  10
   7  -6  -1 375.845 24.3070   5
  -7  -6   1 381.753 26.8091   5
   7  -6  -1 337.214 25.6031   2
  -7  -6   1 394.413 39.6681   3
   7   6  -1 416.264 33.0082  10
  -7   6   1 369.288 25.6995   2
  -7   6   1 364.060 32.7868  10
   7   6  -1 381.949 25.2802   2
   7   6  -1 389.567 29.6961  10
   7   6  -1 372.700 26.0555   2
   7   6  -1 369.342 26.9053   5
  -7   6   1 376.170 38.5807   4
   7   6  -1 315.865 27.8689   9
  -7   6   1 401.992 30.7374  10
  -7   6   1 456.452 33.2403   8
  -7   6   1 348.942 31.9492   7
  -7   6   1 368.885 22.4430   9
  -6  -6   1 12.3883 3.27341   2
  -6  -6   1 8.12142 2.94865  10
   6  -6  -1 18.5826 3.16932   5
   6  -6  -1 18.0385 4.64048   7
  -6  -6   1 13.4061 2.96974   2
   6  -6  -1 5.68499 1.95643   6
  -6  -6   1 14.7003 3.83430   5
   6  -6  -1 8.98655 3.32914  10
   6  -6  -1 20.4001 4.07789   2
  -6  -6   1 9.96375 3.85659  10
  -6  -6   1 9.51591 4.04163   3
   6  -6  -1 7.46823 3.21030  10
   6  -6  -1 18.0072 4.25750   2
  -6   6   1 7.56303 3.30819   7
   6   6  -1 15.5289 3.71705   2
   6   6  -1 12.8801 3.16276   2
  -6   6   1 13.7328 1.67674   9
   6   6  -1 9.71871 3.59801  10
  -6   6   1 18.2079 3.78670   2
   6   6  -1 8.68646 2.41295   5
  -6   6   1 26.8416 9.24699   4
  -6   6   1 6.83112 2.89307  10
   6   6  -1 16.8242 5.05981  10
  -6   6   1 18.8945 5.84622   8
   6   6  -1 8.41129 2.76199   9
  -6   6   1 23.9630 6.61321  10
   6   6  -1 3.29306 2.35626   3
  -5  -6   1 56.2573 6.01604   2
  -5  -6   1 50.7850 6.94074   5
  -5  -6   1 43.9724 7.22286  10
   5  -6  -1 60.4174 6.99623   2
   5  -6  -1 54.8549 6.11630   5
  -5  -6   1 56.1712 11.5485   3
   5  -6  -1 51.8448 8.69958  10
   5  -6  -1 45.7747 6.78897   7
   5  -6  -1 56.8220 6.22301   6
  -5  -6   1 68.3768 12.1252  10
   5  -6  -1 50.1504 8.36606  10
  -5  -6   1 49.4321 6.11120   2
  -5  -6   1 57.9110 9.70872  10
   5  -6  -1 56.6684 6.63320   2
   5   6  -1 62.2603 6.44156   2
  -5   6   1 59.3577 11.4657   4
  -5   6   1 65.9240 9.64671  10
  -5   6   1 38.9237 5.94222   2
   5   6  -1 60.0935 7.45711   4
   5   6  -1 45.1089 7.34553   9
  -5   6   1 50.2392 6.15506   2
  -5   6   1 45.0706 8.89940  10
  -5   6   1 52.2794 8.26936   7
   5   6  -1 63.3621 9.28031  10
   5   6  -1 56.6586 7.04309   5
   5   6  -1 62.4185 9.83920   6
   5   6  -1 48.4396 8.63793  10
   5   6  -1 68.5157 6.88693   2
  -4  -6   1 21.0016 4.35649   2
   4  -6  -1 27.4075 4.53013   2
   4  -6  -1 20.2430 4.06874   5
  -4  -6   1 24.0045 6.14255  10
  -4  -6   1 27.3879 5.71966  10
  -4  -6   1 19.8601 3.99980   5
  -4  -6   1 26.1022 3.70113   2
  -4  -6   1 26.9136 6.69669   3
   4  -6  -1 26.6723 3.12067   6
   4  -6  -1 18.5518 5.47740  10
   4  -6  -1 21.0415 5.23027  10
  -4  -6   1 22.9687 7.03021  10
   4  -6  -1 21.5612 4.39507   7
   4  -6  -1 19.6227 3.91193   2
   4   6  -1 30.5480 4.34576   2
   4   6  -1 17.7550 3.41563   2
  -4   6   1 30.8404 5.83198   7
   4   6  -1 29.0751 5.88892   6
   4   6  -1 20.2014 4.47658   9
   4   6  -1 24.2045 4.34428   5
   4   6  -1 23.1182 5.52221   3
  -4   6   1 27.2747 2.41589   9
   4   6  -1 20.6294 4.02480   4
   4   6  -1 20.9245 5.16257  10
  -4   6   1 21.8406 5.61372  10
  -4   6   1 19.8768 3.76274   2
  -4   6   1 24.2134 5.79568  10
  -4   6   1 26.9374 4.52066   2
   4   6  -1 27.5828 5.96024  10
  -4   6   1 21.7528 3.91770   5
   3  -6  -1 0.43883 0.93119   2
  -3  -6   1 2.09456 1.82901  10
  -3  -6   1 1.67553 1.03361   5
  -3  -6   1 1.16247 0.76325   2
   3  -6  -1 1.21001 1.06743   7
   3  -6  -1 0.44421 0.64271   2
  -3  -6   1 1.45635 1.12570   3
   3  -6  -1 0.55119 1.37855  10
  -3  -6   1 0.89028 1.09396   6
   3  -6  -1 -0.7089 0.61475   5
  -3  -6   1 0.16306 0.55270   2
   3  -6  -1 2.11011 1.68340  10
  -3  -6   1 1.34400 1.14736  10
  -3   6   1 0.57453 0.91119   7
   3   6  -1 2.60338 1.31464   6
   3   6  -1 0.58702 1.13729  10
  -3   6   1 1.25655 1.06677   4
  -3   6   1 0.84158 1.27673  10
   3   6  -1 1.42368 1.28233  10
  -3   6   1 0.61374 0.64589   5
  -3   6   1 0.29653 0.62108   2
   3   6  -1 0.93787 0.79165   2
  -3   6   1 2.04555 0.49421   9
  -3   6   1 1.08622 0.43218   9
   3   6  -1 2.62178 1.05528   2
  -3   6   1 1.51208 1.58891  10
   3   6  -1 0.86049 0.85294   9
  -3   6   1 1.87334 1.10021   2
   3   6  -1 1.29363 0.93028   5
  -2  -6   1 247.613 17.9162   5
   2  -6  -1 188.701 19.0322  10
  -2  -6   1 276.431 17.4755   2
  -2  -6   1 228.238 19.4341   3
   2  -6  -1 216.152 17.3838   7
  -2  -6   1 218.295 19.4396  10
  -2  -6   1 246.981 16.9876   2
   2  -6  -1 238.580 17.3518   5
   2  -6  -1 237.272 17.2451   2
   2  -6  -1 249.840 17.1719   2
  -2  -6   1 247.238 19.9208   6
   2  -6  -1 256.129 21.2601  10
  -2  -6   1 264.526 21.8038  10
   2   6  -1 232.043 16.8107   2
  -2   6   1 231.465 16.9799   2
   2   6  -1 249.683 20.2724  10
  -2   6   1 215.908 17.1511   5
  -2   6   1 187.570 19.0638  10
   2   6  -1 234.736 18.0852   6
  -2   6   1 224.994 14.9105   9
   2   6  -1 231.556 19.9248  10
   2   6  -1 258.528 17.5652   9
  -2   6   1 210.068 17.5162   7
   2   6  -1 245.029 18.0140   5
   2   6  -1 242.079 18.9486   7
   2   6  -1 227.169 16.6483   2
   1  -6  -1 5.94174 2.39656  10
  -1  -6   1 3.17158 2.06522  10
   1  -6  -1 7.03314 2.80478  10
   1  -6  -1 3.37575 1.33638   2
  -1  -6   1 0.62226 1.24821  10
   1  -6  -1 1.55550 1.12134   7
  -1  -6   1 4.03658 1.53400   6
  -1  -6   1 2.43322 1.33300   3
   1  -6  -1 3.92404 1.31630   2
  -1  -6   1 2.83514 1.32208   5
  -1  -6   1 3.82000 1.34641   2
   1  -6  -1 2.74817 0.96646   5
  -1  -6   1 9.49770 2.33488   2
   1   6  -1 1.35155 1.20697   7
  -1   6   1 3.94547 1.08991   2
  -1   6   1 7.13048 2.09342   7
   1   6  -1 3.98641 2.02836  10
   1   6  -1 2.67853 0.91350   9
  -1   6   1 3.87316 1.81955  10
  -1   6   1 1.19141 1.31752  10
  -1   6   1 2.88156 0.80213   9
   1   6  -1 4.00682 1.40951   2
   1   6  -1 11.1831 3.58012  10
  -1   6   1 3.61102 1.40887   5
   1   6  -1 7.97814 2.19966   6
  -1   6   1 4.06276 1.44267   2
   1   6  -1 3.55724 1.21813   2
   1   6  -1 5.13680 1.60274   5
   0  -6  -1 108.093 10.5075   5
   0  -6   1 118.557 10.1753   2
   0  -6   1 128.042 10.9419   5
   0  -6  -1 100.237 12.2022  10
   0  -6   1 127.049 10.5616   2
   0  -6   1 137.924 13.5692  10
   0  -6   1 104.716 12.7377  10
   0  -6  -1 128.934 10.5562   2
   0  -6   1 134.248 10.2192   6
   0  -6   1 101.030 10.9951   7
   0  -6  -1 107.195 9.97158   2
   0  -6  -1 144.840 14.7375  10
   0   6  -1 127.056 10.9858   9
   0   6   1 118.189 8.98405   6
   0   6  -1 120.567 13.0264  10
   0   6  -1 120.885 13.4312   2
   0   6  -1 136.985 11.2997   5
   0   6  -1 120.816 10.2132   2
   0   6   1 140.082 13.6595  10
   0   6   1 111.838 10.6663   7
   0   6   1 128.692 11.1139   5
   0   6   1 137.382 10.6162   2
   0   6   1 125.045 13.2559  10
   0   6   1 135.842 10.6159   2
   0   6  -1 129.507 13.3767  10
   0   6  -1 105.897 10.5892   7
   0   6   1 115.651 9.57787   9
   1  -6   1 895.254 58.1214   2
   1  -6   1 893.417 57.4448   7
  -1  -6  -1 924.391 57.2039   5
   1  -6   1 805.492 59.5687  10
  -1  -6  -1 1089.97 63.7451  10
   1  -6   1 893.472 54.3852   6
  -1  -6  -1 940.774 56.6362   2
   1  -6   1 904.802 56.6874   5
  -1  -6  -1 1055.60 61.3692  10
  -1  -6  -1 915.913 56.5150   2
   1  -6   1 951.128 56.8826   2
   1  -6   1 990.462 61.4072  10
  -1   6  -1 930.886 56.5157   2
  -1   6  -1 966.082 57.1249   5
   1   6   1 984.886 57.0255   6
  -1   6  -1 894.482 56.3318   2
   1   6   1 908.418 60.5400  10
   1   6   1 956.008 56.4796   2
   1   6   1 940.254 56.4431   2
  -1   6  -1 1039.28 58.1163   7
   1   6   1 830.332 56.7938   5
   1   6   1 895.698 56.1233   9
  -2  -6  -1 -0.4071 1.24268  10
  -2  -6  -1 0.14234 0.74571   3
  -2  -6  -1 -0.6046 0.60237   9
   2  -6   1 -0.2122 0.68836  10
  -2  -6  -1 0.09281 0.60833   2
  -2  -6  -1 -0.9965 0.63346   2
   2  -6   1 -0.9614 0.55914   2
   2  -6   1 -0.9703 0.81888  10
  -2  -6  -1 -0.4323 0.64509   5
  -2  -6  -1 -0.9669 0.62256  10
   2  -6   1 0.36446 0.60827   2
   2  -6   1 -0.8356 0.48512   5
   2  -6   1 0.21962 0.56577   7
  -2   6  -1 -0.1012 0.71110   7
   2   6   1 1.06099 1.10265  10
   2   6   1 0.61993 1.11650  10
  -2   6  -1 -1.3797 0.56310   2
   2   6   1 0.70079 0.66276   2
  -2   6  -1 -0.4063 1.01799  10
  -2   6  -1 0.25659 1.16249  10
  -2   6  -1 -0.0041 0.70044   5
   2   6   1 -0.2559 0.71108   6
   2   6   1 0.44535 0.61058   9
  -2   6  -1 0.54490 0.66310   2
   2   6   1 -0.8227 0.51414   2
   2   6   1 0.85856 0.92358   5
  -3  -6  -1 424.329 28.2240   5
  -3  -6  -1 417.282 36.1110   3
   3  -6   1 411.176 27.0336   5
  -3  -6  -1 424.799 30.9964  10
   3  -6   1 387.887 27.7814   2
   3  -6   1 432.177 28.7558   7
   3  -6   1 364.293 26.9619   2
  -3  -6  -1 439.490 28.1773   9
  -3  -6  -1 413.164 27.1354   2
  -3  -6  -1 424.851 27.7326   2
   3  -6   1 380.834 30.9623  10
   3  -6   1 459.935 32.4887  10
  -3  -6  -1 428.806 32.8825  10
  -3   6  -1 437.412 25.3068   9
   3   6   1 389.436 31.4017  10
  -3   6  -1 355.966 26.7657   5
  -3   6  -1 353.649 30.5470  10
   3   6   1 392.989 27.9510   5
   3   6   1 383.025 29.6473   3
   3   6   1 409.503 27.3790   2
   3   6   1 400.159 27.1259   2
  -3   6  -1 465.888 34.2389   2
   3   6   1 398.845 28.1721   9
   3   6   1 444.811 32.3790  10
  -3   6  -1 424.148 31.5365  10
   3   6   1 415.307 30.4235   6
  -3   6  -1 467.815 30.4244   7
  -3   6  -1 420.106 27.6425   2
   4  -6   1 1444.32 87.1728  10
  -4  -6  -1 1357.08 81.5980   2
  -4  -6  -1 1403.01 85.4779  10
   4  -6   1 1411.37 86.8778  10
   4  -6   1 1349.19 82.2540   2
  -4  -6  -1 1400.73 91.7677  10
  -4  -6  -1 1281.16 80.7471   2
  -4  -6  -1 1348.03 82.0929   5
  -4  -6  -1 1355.73 88.3767  10
   4  -6   1 1489.92 83.8229   7
   4  -6   1 1308.23 81.2329   2
  -4  -6  -1 1369.85 82.4509   9
   4  -6   1 1477.85 80.8518   5
  -4  -6  -1 1253.93 88.7641   3
   4   6   1 1356.36 82.9657   9
   4   6   1 1420.21 81.3230   2
  -4   6  -1 1332.79 81.9081   2
  -4   6  -1 1356.09 78.8596   9
  -4   6  -1 1341.16 81.4275   2
   4   6   1 1348.52 82.1838   5
   4   6   1 1412.87 87.6718  10
  -4   6  -1 1452.22 86.8269  10
   4   6   1 1384.74 81.5914   2
  -4   6  -1 1278.18 80.5100   5
  -4   6  -1 1274.57 84.5661   7
   4   6   1 1420.03 86.5669   6
   5  -6   1 308.595 21.6570   2
   5  -6   1 297.319 25.7341  10
   5  -6   1 276.120 19.9658   5
   5  -6   1 284.186 25.3219  10
  -5  -6  -1 288.026 21.7515   5
  -5  -6  -1 230.770 27.9146  10
  -5  -6  -1 309.899 30.0653   3
   5  -6   1 292.963 23.2618   7
   5  -6   1 360.650 23.3548   6
   5  -6   1 327.278 22.7746   2
  -5  -6  -1 304.048 27.2256  10
  -5  -6  -1 288.803 21.9877   2
  -5  -6  -1 310.776 22.8152   9
  -5  -6  -1 286.152 20.8544   2
  -5  -6  -1 316.644 24.9101  10
   5   6   1 271.091 25.2270  10
   5   6   1 276.407 20.8550   2
  -5   6  -1 282.484 25.2097   7
  -5   6  -1 320.303 22.5537   2
   5   6   1 242.760 24.7800   6
   5   6   1 288.195 21.5180   2
  -5   6  -1 327.982 26.2816  10
   5   6   1 304.409 22.0948   5
  -5   6  -1 288.292 19.0341   9
  -5   6  -1 291.929 21.3707   2
   5   6   1 321.417 26.4483   3
   5   6   1 322.701 23.7627   9
   5   6   1 329.460 27.7147  10
  -5   6  -1 304.250 26.9966  10
   6  -6   1 86.3535 11.1566   7
   6  -6   1 106.078 10.0105   2
  -6  -6  -1 98.0109 13.7581  10
  -6  -6  -1 91.1936 9.02061   2
   6  -6   1 92.1423 10.2509   2
   6  -6   1 107.235 13.4360  10
  -6  -6  -1 82.1122 10.2870   9
   6  -6   1 99.0765 8.11705   5
  -6  -6  -1 88.9373 11.5794  10
  -6  -6  -1 91.2159 9.51904   2
   6  -6   1 96.3305 12.6109  10
  -6  -6  -1 94.0628 9.72313   5
  -6   6  -1 109.519 8.24174   9
   6   6   1 80.2976 10.6133   9
  -6   6  -1 93.7704 15.0737  10
   6   6   1 76.3357 12.4125   3
  -6   6  -1 97.4602 9.54451   2
  -6   6  -1 126.142 13.4235   8
  -6   6  -1 92.8967 13.9643  10
   6   6   1 78.7347 12.0883  10
  -6   6  -1 89.2584 16.6742   4
   6   6   1 99.2289 10.0744   5
   6   6   1 98.1701 9.79166   2
  -6   6  -1 96.0140 10.3867   2
  -6   6  -1 85.1221 12.8682   7
   6   6   1 100.547 9.43967   2
   6   6   1 87.1793 13.5609  10
  -7  -6  -1 392.863 33.1197  10
  -7  -6  -1 389.346 29.6773  10
  -7  -6  -1 369.449 26.1904   5
   7  -6   1 343.257 30.2731  10
   7  -6   1 306.711 28.2481   7
   7  -6   1 381.419 23.0999   5
  -7  -6  -1 384.320 26.4399   2
   7  -6   1 352.411 26.9065   2
   7  -6   1 443.702 29.7881   6
   7  -6   1 358.519 25.8751   2
  -7  -6  -1 357.376 27.7712   9
   7   6   1 343.360 26.1063   5
  -7   6  -1 410.024 37.6360  10
  -7   6  -1 370.939 38.8070   4
   7   6   1 318.850 27.8451   9
   7   6   1 369.588 26.7015   2
  -7   6  -1 407.792 23.9618   9
   7   6   1 396.968 25.8214   2
   7   6   1 326.413 32.0685   3
   7   6   1 318.864 29.4004  10
  -7   6  -1 370.042 32.8906   7
  -8  -6  -1 120.202 15.8050  10
  -8  -6  -1 88.3976 10.1059   5
   8  -6   1 115.521 11.6360   2
  -8  -6  -1 93.8996 10.4184   2
   8  -6   1 112.941 14.7228  10
   8  -6   1 106.254 15.1028  10
   8  -6   1 84.5848 9.88321   2
   8  -6   1 74.5843 11.9721   6
   8  -6   1 96.0917 12.9610   7
   8   6   1 75.6830 9.59929   2
   8   6   1 103.680 12.8780   9
  -8   6  -1 97.8233 8.52591   9
   8   6   1 101.199 9.99019   5
  -8   6  -1 95.5254 13.4731  10
  -8   6  -1 73.0781 11.5898   8
   8   6   1 110.975 14.1236  10
  -8   6  -1 100.540 10.1948   2
   8   6   1 102.442 9.86413   2
  -8   6  -1 104.653 19.5624   4
   8   6   1 114.013 17.0739  10
   9  -6   1 3.71147 3.61573  10
   9  -6   1 2.67970 2.43441   2
   9  -6   1 5.60667 2.91156   7
  -9  -6  -1 2.17078 3.65890  10
  -9  -6  -1 4.67604 2.27156   2
   9  -6   1 3.50877 3.14262  10
   9  -6   1 5.07596 1.84666   2
  -9  -6  -1 -0.9300 1.78095   5
  -9   6  -1 0.20884 2.65771   4
  -9   6  -1 2.02251 1.29276   9
   9   6   1 4.73858 3.41047  10
   9   6   1 5.51389 2.72397   2
   9   6   1 3.94159 2.17828   9
  -9   6  -1 3.29987 2.24188   2
   9   6   1 -0.7373 3.04206   7
  -9   6  -1 3.50641 2.76689   8
   9   6   1 2.43218 1.91412   2
   9   6   1 4.22422 4.43432  10
  -9   6  -1 4.42630 3.60617  10
  10  -6   1 5.91555 5.07129  10
  10  -6   1 14.5442 4.81931  10
 -10  -6  -1 8.27705 3.08653   5
  10  -6   1 10.4259 3.43797   2
 -10  -6  -1 18.9255 5.59892   2
  10  -6   1 13.5316 3.50153   2
  10  -6   1 11.5950 3.54140   7
 -10  -6  -1 16.1402 5.80236  10
  10   6   1 5.70067 5.11868   7
 -10   6  -1 7.63047 5.44859  10
 -10   6  -1 11.6757 3.37153   2
 -10   6  -1 13.6419 5.73105   4
  10   6   1 8.25485 5.57705  10
  10   6   1 11.4523 2.96260   2
  10   6   1 10.5310 6.09716   9
 -10   6  -1 21.6746 4.60938   9
 -10   6  -1 10.8621 3.81119   8
  10   6   1 31.4270 6.76555   2
   9  -7  -1 -3.0645 2.24305   6
   9  -7  -1 -1.4738 2.35048  10
   9  -7  -1 -1.0482 0.63093   5
   9  -7  -1 -0.6322 1.52513   7
   9  -7  -1 -3.6146 1.72968   2
  -9  -7   1 -1.4080 3.23376  10
   9  -7  -1 -3.5295 2.90177  10
  -9  -7   1 -1.6023 1.97617   2
  -9  -7   1 -3.0709 1.83743   5
  -9   7   1 0.37835 2.12141   8
   9   7  -1 -0.2578 1.42185   5
  -9   7   1 1.78873 1.57677   2
   9   7  -1 1.18540 1.84964   9
   9   7  -1 -1.2661 1.58040   2
  -9   7   1 -1.7134 2.48481   4
  -9   7   1 -3.3136 2.76257  10
   9   7  -1 2.23889 3.69918  10
   8  -7  -1 56.1121 8.12113   2
   8  -7  -1 49.8936 5.54929   5
   8  -7  -1 52.1177 11.3257  10
   8  -7  -1 48.6740 8.12946   6
   8  -7  -1 45.6346 9.56716   7
  -8  -7   1 49.1453 6.86473   2
  -8  -7   1 55.6561 11.3610  10
  -8  -7   1 50.0284 8.22861   5
   8  -7  -1 56.0978 7.38315   2
  -8   7   1 65.0304 10.9120  10
  -8   7   1 49.1100 7.27261   2
   8   7  -1 46.1118 8.79244   9
   8   7  -1 49.3293 7.40931   5
   8   7  -1 50.2567 8.93531  10
   8   7  -1 57.0806 12.5703  10
   8   7  -1 49.4413 6.63392   2
  -8   7   1 42.0169 9.99560   8
  -8   7   1 58.3256 15.6430   4
   8   7  -1 51.4861 7.15226   2
   7  -7  -1 244.383 23.0199  10
   7  -7  -1 193.790 17.0834   2
   7  -7  -1 207.990 21.4843  10
  -7  -7   1 233.615 21.2196  10
   7  -7  -1 215.092 17.3563   6
  -7  -7   1 222.346 17.2871   2
   7  -7  -1 219.248 16.0953   5
  -7  -7   1 243.252 18.7952   5
   7  -7  -1 198.356 17.9510   2
  -7  -7   1 193.073 22.1326  10
  -7  -7   1 195.239 27.1773   3
   7  -7  -1 259.416 21.1681   7
  -7   7   1 224.752 23.4349   8
   7   7  -1 169.983 18.3873   9
  -7   7   1 216.755 23.7189  10
  -7   7   1 266.991 23.2945   2
  -7   7   1 258.851 30.2809   4
   7   7  -1 203.372 18.2431   5
   7   7  -1 231.741 21.1523  10
   7   7  -1 192.408 17.1225   2
  -7   7   1 189.428 22.1614   7
   7   7  -1 254.407 24.3632  10
   7   7  -1 226.058 16.8212   2
  -6  -7   1 25.5301 6.31371  10
  -6  -7   1 25.5514 4.42511   2
  -6  -7   1 24.1562 7.53872  10
   6  -7  -1 27.2698 4.30925   5
   6  -7  -1 23.7406 5.26873   2
   6  -7  -1 22.0456 7.07815  10
   6  -7  -1 17.4315 4.54140   2
   6  -7  -1 17.7484 5.13886   7
   6  -7  -1 20.3090 4.12781   6
  -6  -7   1 22.5200 4.96829   2
  -6  -7   1 23.5836 5.43019   5
  -6  -7   1 14.0079 5.92671  10
  -6  -7   1 27.6152 9.98103   3
   6   7  -1 17.5253 5.64678  10
  -6   7   1 21.8785 7.27912   8
   6   7  -1 25.6247 5.35730   5
  -6   7   1 11.6791 4.58828  10
  -6   7   1 29.4328 7.66882   7
   6   7  -1 26.5559 4.58651   2
  -6   7   1 22.0661 4.18585   2
   6   7  -1 12.2275 4.01720  10
   6   7  -1 20.0140 3.81850   2
   6   7  -1 39.5469 6.83371   9
   5  -7  -1 -0.7383 1.42082  10
  -5  -7   1 -0.4363 0.74779   2
   5  -7  -1 0.55574 0.92472   7
  -5  -7   1 -0.4138 1.74852  10
   5  -7  -1 0.20359 0.81958   2
  -5  -7   1 0.40739 1.82756   3
  -5  -7   1 0.09734 1.81515  10
  -5  -7   1 0.76187 1.38374  10
   5  -7  -1 0.07326 0.79749   5
   5  -7  -1 -0.8632 0.49472   6
   5  -7  -1 0.27499 1.13257   2
  -5  -7   1 -1.1989 0.92057   5
   5  -7  -1 -0.1124 1.54415  10
   5   7  -1 -0.3054 1.06899   5
   5   7  -1 -0.4056 1.39813  10
  -5   7   1 -0.7199 1.41966   7
  -5   7   1 0.02099 1.78052  10
   5   7  -1 -0.0206 1.20627   3
   5   7  -1 0.31662 0.84988   2
   5   7  -1 -1.0896 0.84517   9
   5   7  -1 -1.5694 1.25794  10
  -5   7   1 0.39143 0.71544   2
  -5   7   1 -1.3149 1.37124   4
  -5   7   1 -1.0970 1.09164  10
  -5   7   1 -1.7180 0.95839   2
   5   7  -1 0.17133 0.85429   2
   5   7  -1 0.20989 0.78450   4
   4  -7  -1 154.543 15.1089   7
  -4  -7   1 230.668 22.1382  10
  -4  -7   1 180.828 14.3790   2
   4  -7  -1 197.806 15.0458   5
  -4  -7   1 149.567 18.7962   3
   4  -7  -1 182.982 14.7892   2
  -4  -7   1 170.010 17.3470  10
  -4  -7   1 199.882 15.9826   5
   4  -7  -1 176.128 15.1429   2
  -4   7   1 158.032 21.0852   4
   4   7  -1 209.011 15.0145   2
  -4   7   1 180.829 11.5423   9
  -4   7   1 186.782 17.2203   7
  -4   7   1 198.040 18.6964  10
   4   7  -1 175.047 15.7846   9
   4   7  -1 191.571 14.5443   2
  -4   7   1 172.030 11.4851   9
   4   7  -1 189.202 15.9493   5
  -4   7   1 188.882 14.8171   2
   4   7  -1 182.152 17.6402   6
  -4   7   1 169.912 18.1720  10
   4   7  -1 188.554 18.5667  10
  -4   7   1 217.836 15.6185   5
   4   7  -1 187.113 13.8022   4
  -4   7   1 175.953 14.7450   2
   4   7  -1 167.816 17.4504  10
  -3  -7   1 423.249 28.0277   2
   3  -7  -1 380.256 28.0096   5
   3  -7  -1 436.304 28.4542   2
   3  -7  -1 395.806 29.1108   7
   3  -7  -1 424.433 28.8435   2
  -3  -7   1 443.991 28.4858   2
  -3  -7   1 402.815 31.6248  10
  -3  -7   1 423.469 29.2764   5
   3  -7  -1 361.032 32.2458  10
  -3  -7   1 502.515 35.8957  10
   3  -7  -1 389.875 32.1314  10
   3   7  -1 457.422 30.9490   6
  -3   7   1 415.870 28.3965   2
   3   7  -1 412.920 28.0786   2
  -3   7   1 409.261 25.3066   9
  -3   7   1 401.447 28.5749   5
   3   7  -1 386.963 28.9243   5
  -3   7   1 423.502 32.8061  10
   3   7  -1 483.241 33.5393  10
   3   7  -1 410.312 29.0637   9
  -3   7   1 428.247 28.3701   2
  -3   7   1 445.571 30.5432   7
   3   7  -1 388.605 26.4841   4
   3   7  -1 465.079 28.3755   2
  -2  -7   1 21.7475 5.22088   6
   2  -7  -1 18.7795 4.00799   2
  -2  -7   1 15.7942 3.47443   2
   2  -7  -1 11.6792 3.10225   2
   2  -7  -1 16.2066 3.78887   7
   2  -7  -1 17.7695 5.36721  10
  -2  -7   1 22.1457 5.14761   3
  -2  -7   1 18.3824 3.98526   5
   2  -7  -1 18.4469 4.14385   5
  -2  -7   1 11.2398 4.03253  10
  -2  -7   1 20.6004 5.29088  10
  -2  -7   1 19.6286 3.75098   2
   2   7  -1 24.0855 4.86381   7
  -2   7   1 15.6351 3.79710   5
   2   7  -1 19.2071 3.59627   2
  -2   7   1 20.4977 3.58037   2
   2   7  -1 25.4149 4.14237   2
  -2   7   1 17.5345 3.69840   2
   2   7  -1 21.5339 5.14344  10
  -2   7   1 20.2704 5.77230  10
  -2   7   1 15.2018 4.17601   7
   2   7  -1 16.8049 3.61685   9
   2   7  -1 19.9075 4.17014   5
  -2   7   1 18.0768 5.04890  10
  -2   7   1 19.9277 2.72696   9
   2   7  -1 21.2459 5.37629  10
   1  -7  -1 4.81927 1.69423   2
   1  -7  -1 1.24442 1.00133   7
  -1  -7   1 1.60153 1.14081   3
   1  -7  -1 4.62366 2.22439  10
   1  -7  -1 3.68163 2.25287  10
  -1  -7   1 4.55279 1.60567   2
  -1  -7   1 3.59978 1.27704   2
   1  -7  -1 5.34846 2.41474   5
  -1  -7   1 0.81300 0.73925   5
  -1  -7   1 2.55325 1.26936   6
   1  -7  -1 3.25620 1.20836   2
  -1  -7   1 2.16024 1.46425  10
  -1   7   1 0.58340 1.48330   7
  -1   7   1 2.66852 1.68270  10
   1   7  -1 3.88384 1.26967   6
  -1   7   1 3.47189 1.31953   2
  -1   7   1 2.67572 2.39811  10
   1   7  -1 4.16854 2.10875  10
   1   7  -1 0.79467 0.83847   9
   1   7  -1 2.66064 2.01248  10
   1   7  -1 4.51400 1.70863   7
   1   7  -1 2.51750 1.17015   2
  -1   7   1 2.50228 0.88841   9
   1   7  -1 2.29868 1.29278   2
  -1   7   1 2.89326 1.25255   5
  -1   7   1 1.42627 1.17330   2
   0  -7   1 1076.16 66.8791   2
   0  -7   1 1238.87 73.3027  10
   0  -7   1 1070.13 67.2972   5
   0  -7  -1 1062.92 67.3832   5
   0  -7  -1 1095.87 66.8820   2
   0  -7  -1 1053.51 67.1091   2
   0  -7  -1 1190.63 73.9434  10
   0  -7   1 1234.77 66.6306   6
   0  -7   1 1200.07 76.4064  10
   0  -7  -1 1066.64 71.0723  10
   0  -7   1 1096.41 66.6564   2
   0  -7   1 1161.55 69.8274   7
   0   7  -1 1125.16 71.7698  10
   0   7   1 1180.81 72.0861  10
   0   7  -1 1125.52 67.9009   7
   0   7   1 1050.17 66.4871   2
   0   7  -1 1120.14 66.8372   2
   0   7  -1 1068.17 67.4170   5
   0   7  -1 1084.16 65.7197   9
   0   7   1 1016.31 67.3658   5
   0   7  -1 1069.03 66.5122   2
   0   7   1 1074.32 65.6538   9
   0   7   1 1088.22 66.6286   2
   0   7   1 1065.85 64.5600   6
  -1  -7  -1 339.254 29.6775  10
   1  -7   1 398.231 26.4907   2
   1  -7   1 429.986 32.1436  10
  -1  -7  -1 381.700 27.1699   5
  -1  -7  -1 363.556 27.2283   3
  -1  -7  -1 384.664 26.5046   2
   1  -7   1 389.793 24.4855   6
   1  -7   1 372.970 27.1010   5
   1  -7   1 386.540 26.7303   2
  -1  -7  -1 470.233 33.8710  10
  -1  -7  -1 396.185 26.6793   2
   1  -7   1 378.871 27.8284   7
   1  -7   1 325.131 29.3652  10
   1   7   1 403.655 31.0617  10
   1   7   1 350.823 27.3210   7
   1   7   1 380.545 27.3076   5
  -1   7  -1 404.733 27.2062   5
   1   7   1 413.087 26.4651   9
  -1   7  -1 450.428 28.2846   7
   1   7   1 385.465 26.4401   2
  -1   7  -1 445.590 31.6033  10
   1   7   1 395.865 26.2854   6
   1   7   1 404.526 26.5761   2
  -1   7  -1 394.170 26.5877   2
  -1   7  -1 317.851 32.6482  10
  -1   7  -1 410.019 26.7823   2
  -2  -7  -1 53.2541 6.65327   2
  -2  -7  -1 55.6350 8.45863   3
  -2  -7  -1 63.3091 7.33616   2
   2  -7   1 63.4093 7.46075   2
   2  -7   1 69.4727 10.3370  10
   2  -7   1 65.5934 7.95618   7
   2  -7   1 68.4053 10.1344  10
  -2  -7  -1 70.3833 11.4313  10
   2  -7   1 71.2125 5.24117   6
   2  -7   1 63.8870 7.16315   2
   2  -7   1 71.3107 7.65348   5
  -2  -7  -1 80.6380 10.4237  10
  -2  -7  -1 63.9127 7.87496   5
  -2   7  -1 68.3143 7.37854   2
  -2   7  -1 51.8219 8.72570  10
   2   7   1 69.9388 7.28184   2
  -2   7  -1 50.8363 9.14753  10
   2   7   1 68.3179 7.57651   9
  -2   7  -1 62.8609 7.33116   2
   2   7   1 73.7106 8.97712   7
   2   7   1 79.6344 10.7445  10
   2   7   1 60.7475 7.57103   5
   2   7   1 49.3117 8.99495  10
   2   7   1 64.1519 7.11992   2
  -2   7  -1 56.9691 7.09384   5
   2   7   1 63.3795 7.94799   6
  -2   7  -1 60.9618 7.81149   7
   3  -7   1 816.938 49.3474   5
  -3  -7  -1 813.671 50.4790   5
   3  -7   1 737.653 50.3827   7
  -3  -7  -1 797.925 49.2911   2
   3  -7   1 777.357 50.0942   2
  -3  -7  -1 832.226 49.9842   9
   3  -7   1 791.167 49.5518   2
   3  -7   1 807.708 54.8041  10
  -3  -7  -1 914.996 59.7658  10
   3  -7   1 772.385 54.4898  10
  -3  -7  -1 715.023 53.8426   3
  -3   7  -1 806.129 49.6596   2
   3   7   1 733.253 54.2248  10
  -3   7  -1 926.325 53.0579   7
   3   7   1 793.927 50.4503   9
   3   7   1 747.954 49.1787   2
  -3   7  -1 845.868 55.1434  10
   3   7   1 781.012 49.1534   2
   3   7   1 747.057 50.1771   5
  -3   7  -1 767.366 49.3579   5
  -3   7  -1 808.938 46.8720   9
   3   7   1 826.699 52.4670   6
  -3   7  -1 803.139 49.9760   2
  -3   7  -1 671.447 53.3153  10
   4  -7   1 135.589 16.8024  10
  -4  -7  -1 183.104 15.1328   9
  -4  -7  -1 143.153 18.4472   3
  -4  -7  -1 163.525 13.6643   2
   4  -7   1 149.751 17.0314  10
   4  -7   1 166.477 15.1680   7
   4  -7   1 173.309 14.9487   2
   4  -7   1 172.594 13.5084   5
  -4  -7  -1 166.323 14.4388   5
  -4  -7  -1 185.184 14.6306   2
  -4  -7  -1 171.075 24.3249  10
   4  -7   1 189.067 14.5677   2
  -4  -7  -1 142.841 16.3460  10
   4   7   1 191.363 19.4414  10
  -4   7  -1 173.990 16.9869   7
  -4   7  -1 173.615 13.9583   5
   4   7   1 160.043 14.7520   5
   4   7   1 169.007 17.1719   6
  -4   7  -1 170.483 17.7522  10
  -4   7  -1 178.001 11.8520   9
   4   7   1 172.524 13.9258   2
   4   7   1 187.729 18.7094  10
  -4   7  -1 166.076 14.6224   2
   4   7   1 189.359 15.8586   9
   4   7   1 166.551 14.1483   2
   4   7   1 163.717 16.3542   3
  -4   7  -1 174.369 14.3520   2
  -5  -7  -1 428.516 33.1670  10
  -5  -7  -1 475.445 37.6014  10
  -5  -7  -1 436.753 30.3480   5
  -5  -7  -1 420.796 39.9127  10
  -5  -7  -1 398.519 28.6905   2
  -5  -7  -1 525.167 41.1716   3
   5  -7   1 465.579 32.0288   7
   5  -7   1 349.586 33.1414  10
  -5  -7  -1 488.372 31.5288   9
   5  -7   1 458.704 35.2591  10
   5  -7   1 451.150 30.7766   2
   5  -7   1 458.873 28.7958   5
   5  -7   1 383.936 30.6382   6
  -5  -7  -1 419.636 29.6073   2
   5  -7   1 454.000 29.8876   2
  -5   7  -1 386.930 26.3762   9
  -5   7  -1 413.673 35.4116  10
  -5   7  -1 446.661 30.5445   2
  -5   7  -1 386.295 32.9190   7
   5   7   1 428.849 29.1576   2
   5   7   1 437.103 29.8713   2
   5   7   1 414.505 30.1727   5
   5   7   1 418.203 35.4934  10
   5   7   1 426.783 31.3838   9
   5   7   1 374.272 33.5211  10
   5   7   1 509.464 35.3059   3
  -5   7  -1 478.639 29.1916   5
  -5   7  -1 380.877 33.4596  10
  -5   7  -1 443.263 29.7818   2
   6  -7   1 86.3963 9.96293   2
   6  -7   1 73.8047 7.40673   5
   6  -7   1 73.7232 8.84257   6
   6  -7   1 57.6718 10.6601  10
  -6  -7  -1 80.3032 13.9759  10
   6  -7   1 71.3461 8.33416   2
   6  -7   1 64.1959 11.0721  10
  -6  -7  -1 68.4447 14.7684   3
   6  -7   1 71.5541 11.7164   7
  -6  -7  -1 55.3738 9.81398  10
  -6  -7  -1 76.1230 9.29752   5
  -6   7  -1 80.7707 6.59963   9
  -6   7  -1 96.3699 12.8047  10
  -6   7  -1 67.2302 14.8223   4
  -6   7  -1 79.6025 12.5482   7
  -6   7  -1 52.4091 12.0313  10
   6   7   1 71.0450 9.84513   9
  -6   7  -1 81.4903 11.4275   8
   6   7   1 85.3115 9.37756   2
   6   7   1 67.8910 11.1364  10
   6   7   1 73.2773 8.18498   2
   6   7   1 72.6007 11.7591   3
  -6   7  -1 83.6044 8.81760   2
   6   7   1 63.7509 13.6862  10
   6   7   1 78.9236 9.53099   5
   7  -7   1 100.926 12.0337   7
   7  -7   1 86.1172 13.4590  10
   7  -7   1 91.6641 7.91480   5
  -7  -7  -1 96.1079 15.1105  10
   7  -7   1 80.4686 10.3412   2
  -7  -7  -1 93.9475 10.1355   2
   7  -7   1 101.613 11.5562   6
   7  -7   1 110.378 14.8698  10
   7  -7   1 88.9125 9.76652   2
  -7  -7  -1 78.7509 12.0733  10
  -7  -7  -1 93.9517 10.7435   5
  -7   7  -1 79.0515 16.9342   4
  -7   7  -1 102.185 13.2061   8
   7   7   1 84.3013 10.2448   5
   7   7   1 67.1075 13.2277  10
   7   7   1 74.2634 9.34808   2
  -7   7  -1 79.9989 7.20658   9
  -7   7  -1 96.7663 13.5163  10
  -7   7  -1 96.2981 9.79712   2
   7   7   1 100.998 9.82524   2
   7   7   1 83.4130 11.2141   9
   7   7   1 70.4614 12.2490  10
  -8  -7  -1 468.052 33.2651   5
   8  -7   1 460.370 35.7603   6
   8  -7   1 432.846 39.0335  10
   8  -7   1 496.781 28.8705   5
   8  -7   1 514.967 39.7518  10
   8  -7   1 499.801 34.6529   2
   8  -7   1 553.952 38.0817   7
   8  -7   1 442.410 32.5343   2
  -8  -7  -1 457.360 32.8755   2
  -8  -7  -1 492.337 47.4857  10
   8   7   1 435.061 35.6495   9
   8   7   1 429.831 32.7535   5
   8   7   1 396.566 32.6983   2
   8   7   1 536.942 43.5442  10
   8   7   1 490.488 32.3062   2
  -8   7  -1 482.928 29.4502   9
  -8   7  -1 472.990 48.5090   4
  -8   7  -1 483.639 38.4006  10
   8   7   1 500.838 38.7352  10
   9  -7   1 3.31318 2.46946   7
  -9  -7  -1 3.42381 2.83723   2
   9  -7   1 1.49725 3.15132  10
  -9  -7  -1 -2.9087 4.22807  10
   9  -7   1 1.64293 1.92482   2
   9  -7   1 0.44616 3.33061  10
   9  -7   1 0.63988 1.88107   2
  -9  -7  -1 -2.1573 2.05403   5
   9   7   1 -0.5691 1.65552   5
   9   7   1 5.21018 4.20461   7
  -9   7  -1 2.77136 1.26313   9
  -9   7  -1 1.67991 2.49271   8
   9   7   1 0.99188 2.25664   2
  -9   7  -1 0.36898 3.85621   4
   9   7   1 -1.7281 4.52812  10
   9   7   1 3.33198 1.86146   2
  -9   7  -1 0.86399 1.94864   2
  -9   7  -1 2.44760 3.79673  10
   9   7   1 2.81018 2.20016   9
   9   7   1 0.18943 3.14775  10
   9  -8  -1 18.5784 6.34040  10
   9  -8  -1 30.3288 7.36972   2
  -9  -8   1 33.7641 7.50529   2
   9  -8  -1 31.6257 4.59788   5
   9  -8  -1 34.6172 8.79382   7
  -9  -8   1 35.0524 11.0374  10
   9  -8  -1 29.4410 6.55284   2
   9   8  -1 29.7852 7.27459   5
   9   8  -1 7.99615 9.40849   7
  -9   8   1 33.0509 7.21076   2
   9   8  -1 32.6822 6.00567   2
  -9   8   1 28.7633 9.95442   8
   9   8  -1 33.6216 9.68572  10
   8  -8  -1 -2.3136 1.87600   2
   8  -8  -1 -2.2157 2.87583  10
  -8  -8   1 -2.4580 3.37279  10
  -8  -8   1 -4.7020 1.86623   5
   8  -8  -1 2.50933 2.52209  10
   8  -8  -1 -0.9097 1.18147   2
   8  -8  -1 -0.3446 1.60841   7
   8   8  -1 -0.4185 1.48890   5
  -8   8   1 -0.0093 3.16875  10
   8   8  -1 0.79510 2.59291  10
   8   8  -1 -2.9377 1.40574   2
  -8   8   1 -3.0416 1.73535   8
   8   8  -1 1.82723 3.40313  10
  -8   8   1 0.43332 1.47628   2
   7  -8  -1 36.1882 5.39224   6
   7  -8  -1 36.3682 6.00019   2
  -7  -8   1 44.0500 6.74213   2
  -7  -8   1 50.9075 13.8909   3
   7  -8  -1 25.4948 8.57930  10
   7  -8  -1 46.9471 8.50080   7
   7  -8  -1 45.9643 7.28382   2
  -7  -8   1 42.4138 10.4480  10
   7  -8  -1 50.2775 10.3741  10
  -7  -8   1 53.4843 7.87138   5
   7  -8  -1 42.2141 6.40227   5
  -7   8   1 38.7824 6.28286   2
   7   8  -1 48.3014 7.65373   5
  -7   8   1 34.5776 11.7627   4
  -7   8   1 44.1496 10.0028  10
   7   8  -1 39.6641 6.31753   2
   7   8  -1 34.1147 7.90793   9
   7   8  -1 24.1271 5.52006   2
   7   8  -1 45.4550 10.3805  10
   7   8  -1 26.0376 8.76028  10
   6  -8  -1 0.03947 1.16499   5
   6  -8  -1 -0.9399 1.91726  10
   6  -8  -1 0.42851 1.13850   2
  -6  -8   1 -0.8831 2.15891  10
  -6  -8   1 2.14043 3.03969  10
   6  -8  -1 0.78585 1.26902   7
   6  -8  -1 0.13379 1.17543   2
   6  -8  -1 -1.4565 2.15370  10
  -6  -8   1 -0.8608 1.23183   2
  -6  -8   1 0.91214 2.41683   3
  -6  -8   1 0.14907 1.69262   5
  -6   8   1 -0.0238 1.17317   2
   6   8  -1 -2.4033 1.13408   2
   6   8  -1 -0.3989 1.48855   3
   6   8  -1 -1.1523 1.20570   9
   6   8  -1 -0.1684 1.56111  10
   6   8  -1 -0.9105 1.70039  10
  -6   8   1 2.12954 2.29927   4
  -6   8   1 3.00372 2.32911  10
  -6   8   1 -3.6198 2.66988   7
  -6   8   1 -0.0221 2.20858   2
  -6   8   1 -0.9431 2.74149  10
   6   8  -1 0.28498 1.22566   5
  -6   8   1 0.33067 1.57262   8
   6   8  -1 0.35257 0.97931   2
   5  -8  -1 0.65117 0.99728   2
  -5  -8   1 -0.8055 1.19112   5
  -5  -8   1 0.09639 2.26500  10
  -5  -8   1 -2.5128 1.94037  10
  -5  -8   1 -0.6442 0.97541   2
  -5  -8   1 0.82365 1.89325   3
  -5  -8   1 1.84985 2.18565  10
   5  -8  -1 -0.2815 1.12694   2
  -5  -8   1 -1.5007 0.92042   2
   5  -8  -1 -1.0703 1.29399  10
   5  -8  -1 0.25759 0.99920   7
   5   8  -1 -1.6270 1.60252  10
   5   8  -1 0.43533 1.16775   5
  -5   8   1 -0.6647 0.88721   2
  -5   8   1 0.53340 2.05339  10
  -5   8   1 -0.1870 0.21994   9
  -5   8   1 -2.3937 1.83084  10
  -5   8   1 -1.9038 1.75681   7
  -5   8   1 -0.9466 1.80882   4
  -5   8   1 -0.8449 1.22472   2
   5   8  -1 -1.0121 0.69960   4
   5   8  -1 -0.5504 1.75943  10
   5   8  -1 -0.1446 0.97128   2
  -4  -8   1 29.7095 6.11289   5
   4  -8  -1 37.4974 5.66319   5
   4  -8  -1 36.1005 5.84673   2
  -4  -8   1 25.3110 8.04412   3
  -4  -8   1 42.5639 10.1511  10
   4  -8  -1 37.1965 8.03170  10
   4  -8  -1 26.8730 6.90906  10
  -4  -8   1 31.7794 7.07124  10
   4  -8  -1 27.0307 5.45751   2
   4  -8  -1 33.6745 6.29018   7
  -4  -8   1 38.1492 5.59602   2
  -4   8   1 40.9774 3.53804   9
   4   8  -1 39.8320 5.58533   2
  -4   8   1 37.4655 11.0004   4
  -4   8   1 40.5457 5.57296   2
   4   8  -1 31.4447 5.19590   2
   4   8  -1 21.8046 6.58079  10
   4   8  -1 33.1363 5.87323   9
  -4   8   1 36.2265 5.66936   5
  -4   8   1 42.2611 8.16275  10
   4   8  -1 32.8752 6.35566   5
  -4   8   1 33.8539 6.95366   7
  -4   8   1 35.1008 8.13231  10
   4   8  -1 29.9498 6.86912   6
   4   8  -1 41.2489 7.99530  10
  -4   8   1 34.1518 3.31425   9
   4   8  -1 33.3090 4.33569   4
  -4   8   1 41.3828 5.99876   2
   3  -8  -1 149.558 14.3518   7
   3  -8  -1 176.601 14.5984   2
   3  -8  -1 146.136 13.5374   5
  -3  -8   1 169.784 14.7661   5
   3  -8  -1 177.499 18.1449  10
   3  -8  -1 136.186 16.9470  10
  -3  -8   1 143.339 13.0294   2
  -3  -8   1 159.440 16.7704  10
  -3  -8   1 141.246 16.5950   3
  -3  -8   1 149.769 13.1171   2
  -3  -8   1 137.647 17.6198  10
   3  -8  -1 147.141 13.2502   2
  -3   8   1 172.037 14.4386   5
  -3   8   1 162.708 15.3182   7
   3   8  -1 154.877 14.3888   5
   3   8  -1 156.768 13.3205   2
   3   8  -1 151.319 13.9633   9
  -3   8   1 146.966 13.1318   2
   3   8  -1 152.616 15.4114   7
  -3   8   1 170.025 17.7973  10
   3   8  -1 167.826 13.5051   2
  -3   8   1 151.707 23.2569   4
  -3   8   1 138.397 16.6066  10
   3   8  -1 157.247 14.9020   6
  -3   8   1 154.253 10.8544   9
   3   8  -1 124.190 15.9000  10
  -3   8   1 155.637 13.6070   2
   3   8  -1 182.876 18.0214  10
   2  -8  -1 3.06623 1.61913   5
  -2  -8   1 3.81323 1.67653   2
   2  -8  -1 3.11432 1.36634   2
  -2  -8   1 12.1368 4.14869   3
   2  -8  -1 4.95842 2.76968  10
   2  -8  -1 4.65859 1.83359   7
   2  -8  -1 4.13201 1.53842   2
  -2  -8   1 9.17991 3.45194  10
  -2  -8   1 4.58114 1.97547   5
  -2  -8   1 1.28672 2.29851  10
  -2  -8   1 3.38703 1.55834   2
   2  -8  -1 0.38604 1.44177  10
   2   8  -1 6.89699 2.05621   6
   2   8  -1 10.7638 2.85563   2
  -2   8   1 5.60060 1.94221   2
   2   8  -1 12.8033 3.34328   2
   2   8  -1 3.47630 1.49767   9
   2   8  -1 10.3034 3.10185   7
   2   8  -1 5.36164 2.54803  10
  -2   8   1 3.25163 1.50714   5
  -2   8   1 4.40471 2.77315  10
  -2   8   1 7.33896 2.13891   2
   2   8  -1 5.51468 2.62337  10
  -2   8   1 7.82012 3.16275  10
   2   8  -1 5.41406 1.89580   5
  -2   8   1 13.4573 3.85902   7
  -1  -8   1 0.74087 1.08503  10
   1  -8  -1 -1.0490 1.48077  10
   1  -8  -1 1.19122 0.90707   2
   1  -8  -1 -0.9376 0.95054   5
   1  -8  -1 0.59258 1.02809   2
  -1  -8   1 -0.1622 0.64296   6
  -1  -8   1 0.53088 0.76863   3
  -1  -8   1 -0.3644 0.66769   5
  -1  -8   1 -0.1958 0.64119   2
  -1  -8   1 -0.0259 1.31060  10
   1  -8  -1 0.08016 1.03406   7
   1  -8  -1 0.66814 1.29926  10
  -1  -8   1 0.49628 1.06242   2
   1   8  -1 -0.4060 0.45591   9
   1   8  -1 0.23530 0.68705   2
  -1   8   1 -0.0607 0.44317   9
  -1   8   1 -0.7585 0.59710   2
  -1   8   1 1.61100 1.68432  10
   1   8  -1 -0.1505 0.62020   6
  -1   8   1 -0.3168 0.64614   5
  -1   8   1 0.98282 1.94551  10
   1   8  -1 1.01843 1.23658  10
   1   8  -1 -1.0101 0.77934   5
  -1   8   1 0.71096 0.85266   7
   1   8  -1 -0.4667 1.15688  10
  -1   8   1 -0.2003 0.69006   2
   1   8  -1 -0.9918 0.62969   7
   1   8  -1 -0.3178 0.70464   2
   0  -8  -1 457.700 38.0347  10
   0  -8  -1 518.958 32.8192   3
   0  -8   1 477.754 36.7524  10
   0  -8  -1 490.389 32.2818   2
   0  -8   1 500.098 32.9854   5
   0  -8   1 471.887 32.0760   2
   0  -8  -1 483.307 32.9226   5
   0  -8   1 473.009 31.8340   2
   0  -8   1 523.220 32.0180   6
   0  -8  -1 463.836 36.5711  10
   0  -8  -1 522.686 32.8139   2
   0   8  -1 470.674 31.9164   2
   0   8  -1 487.045 31.0672   9
   0   8  -1 411.656 35.4092  10
   0   8  -1 517.799 33.5759   7
   0   8   1 433.949 29.2620   6
   0   8   1 461.100 36.7441  10
   0   8   1 467.868 30.8426   9
   0   8  -1 451.191 32.6380   5
   0   8   1 488.049 32.0505   2
   0   8  -1 412.537 35.5287  10
   0   8  -1 465.401 31.7844   2
   0   8   1 476.971 32.9641   7
   0   8   1 504.347 32.2048   2
   0   8   1 467.104 32.9743   5
   1  -8   1 35.3689 5.72181   2
   1  -8   1 50.3383 4.89226   6
   1  -8   1 44.9314 8.52260  10
   1  -8   1 37.6315 5.81527   5
  -1  -8  -1 45.1025 6.85981   3
  -1  -8  -1 37.8278 5.54650   2
   1  -8   1 26.0536 5.02625   2
   1  -8   1 49.3486 8.92631  10
  -1  -8  -1 26.0160 6.51113  10
  -1  -8  -1 39.7728 6.07126   5
   1  -8   1 32.1537 6.21007   7
  -1  -8  -1 31.8745 8.03865  10
   1   8   1 39.1337 6.36280   7
   1   8   1 41.1601 5.87526   5
   1   8   1 37.0103 7.51238  10
  -1   8  -1 32.7469 4.76153   9
  -1   8  -1 43.9245 6.22309   5
   1   8   1 35.5612 5.24761   2
  -1   8  -1 45.0286 6.69700   7
  -1   8  -1 36.8392 8.27041  10
   1   8   1 37.6619 5.24877   6
   1   8   1 38.6181 5.44645   9
  -1   8  -1 39.3635 5.54931   2
  -1   8  -1 46.6520 8.58569  10
  -1   8  -1 38.0950 5.55288   2
   1   8   1 37.0420 5.37988   2
  -2  -8  -1 7.38022 2.17299   5
   2  -8   1 8.08175 3.19614  10
  -2  -8  -1 5.47815 2.34012   3
  -2  -8  -1 12.5112 3.17058   2
   2  -8   1 6.77626 2.30371   2
   2  -8   1 7.35325 2.12479   5
   2  -8   1 7.65413 2.37301   2
   2  -8   1 6.53795 2.40640   7
  -2  -8  -1 9.51139 3.50665  10
  -2  -8  -1 9.02357 3.96613  10
  -2   8  -1 5.75451 2.11792   5
  -2   8  -1 7.65431 2.27682   2
   2   8   1 17.3869 3.78062   2
   2   8   1 14.1798 3.62919   5
  -2   8  -1 16.0429 5.23333  10
  -2   8  -1 7.85441 3.38668  10
  -2   8  -1 7.50700 2.47409   7
   2   8   1 13.6785 4.18573   6
   2   8   1 17.7215 4.36771   7
   2   8   1 7.37741 3.25735  10
   2   8   1 16.6976 3.68633   9
   2   8   1 14.8735 3.15488   2
  -2   8  -1 12.0839 3.06086   2
   3  -8   1 159.573 14.4904   2
   3  -8   1 115.234 16.0997  10
   3  -8   1 138.234 16.8428  10
  -3  -8  -1 160.155 17.3923   3
   3  -8   1 162.644 9.75083   6
  -3  -8  -1 153.130 19.8284  10
   3  -8   1 167.059 14.0169   2
   3  -8   1 127.964 13.7423   7
  -3  -8  -1 156.933 14.3471   5
  -3  -8  -1 159.617 13.5264   2
   3  -8   1 181.119 14.2568   5
  -3  -8  -1 167.604 17.6293  10
  -3   8  -1 171.426 14.2881   2
   3   8   1 118.846 16.4374  10
   3   8   1 170.791 13.9786   2
  -3   8  -1 164.516 18.1245  10
  -3   8  -1 161.405 17.7332  10
   3   8   1 153.746 14.5486   5
   3   8   1 168.754 15.6873   6
   3   8   1 149.735 14.0245   9
  -3   8  -1 175.878 14.4069   5
  -3   8  -1 177.586 16.3382   7
   3   8   1 149.946 13.2958   2
   3   8   1 161.452 17.6766  10
  -3   8  -1 155.997 11.4632   9
  -3   8  -1 153.665 13.6926   2
   3   8   1 169.991 16.4554   7
  -4  -8  -1 36.9029 10.2808  10
   4  -8   1 30.7586 5.30170   5
  -4  -8  -1 35.1980 8.33310   3
  -4  -8  -1 36.5359 5.91400   5
  -4  -8  -1 21.6714 4.61499   2
   4  -8   1 38.3897 8.65736  10
   4  -8   1 23.4758 3.15816   6
  -4  -8  -1 32.5503 8.55929  10
  -4  -8  -1 21.5845 6.41775  10
   4  -8   1 24.4437 4.81174   2
   4  -8   1 22.8546 4.95845   2
  -4  -8  -1 23.5529 4.60251   2
   4  -8   1 19.7759 6.29998  10
  -4   8  -1 37.3537 5.71177   5
   4   8   1 24.1318 7.30754  10
   4   8   1 24.5623 4.65151   2
  -4   8  -1 21.5129 6.48200   7
  -4   8  -1 24.4710 8.00606  10
  -4   8  -1 28.8915 4.82447   2
   4   8   1 26.4266 6.55580   6
  -4   8  -1 27.2162 5.12024   2
   4   8   1 35.8788 6.44181   9
  -4   8  -1 27.3561 7.65311  10
   4   8   1 31.1963 7.79426  10
  -4   8  -1 29.8136 3.68182   9
   4   8   1 35.5903 6.45867   5
   4   8   1 31.3607 5.04522   2
   5  -8   1 213.795 15.1606   6
   5  -8   1 223.163 16.6061   5
  -5  -8  -1 211.249 17.4135   2
  -5  -8  -1 207.954 20.7809  10
  -5  -8  -1 206.585 23.0887  10
   5  -8   1 198.611 19.1132   7
   5  -8   1 223.599 18.3011   2
   5  -8   1 212.955 18.2893   2
   5  -8   1 216.762 22.2505  10
   5  -8   1 234.505 23.4630  10
  -5  -8  -1 196.094 24.0797   3
  -5  -8  -1 186.327 17.4385   5
   5   8   1 212.552 21.4496  10
  -5   8  -1 186.253 22.0244  10
  -5   8  -1 244.510 23.0125  10
   5   8   1 218.554 18.0099   2
  -5   8  -1 195.679 17.5246   2
   5   8   1 208.935 18.7034   9
   5   8   1 187.154 17.4797   5
   5   8   1 229.014 20.8645   3
  -5   8  -1 157.342 19.2352   7
  -5   8  -1 203.997 14.0699   9
  -5   8  -1 198.798 17.0970   2
  -5   8  -1 193.011 16.2955   5
   5   8   1 228.269 17.2174   2
   5   8   1 259.200 35.2463  10
   6  -8   1 168.734 13.6967   6
   6  -8   1 170.783 14.6214   5
  -6  -8  -1 175.229 18.5545  10
  -6  -8  -1 142.508 21.6757   3
   6  -8   1 181.575 23.5754  10
   6  -8   1 172.455 15.1608   2
   6  -8   1 164.750 15.5803   2
   6  -8   1 126.021 17.1304  10
  -6  -8  -1 163.456 15.2689   5
   6  -8   1 175.722 16.9333   7
  -6  -8  -1 173.228 15.1337   2
  -6  -8  -1 150.946 20.0837  10
  -6  -8  -1 138.743 23.2161  10
  -6   8  -1 135.360 22.6575   4
   6   8   1 161.934 18.9732  10
   6   8   1 185.127 19.3907   3
   6   8   1 171.740 15.7856   5
  -6   8  -1 124.253 17.3384  10
  -6   8  -1 165.304 11.5424   9
   6   8   1 144.692 15.8781   9
   6   8   1 168.076 15.0711   2
   6   8   1 162.864 14.2175   2
  -6   8  -1 155.816 15.1097   2
  -6   8  -1 161.274 14.6160   2
   6   8   1 158.841 19.9194  10
  -6   8  -1 200.436 19.7559   8
  -7  -8  -1 7.19317 2.92741   2
   7  -8   1 8.37926 2.41774   6
   7  -8   1 11.2262 4.07423  10
  -7  -8  -1 7.79860 2.92739   5
   7  -8   1 16.8161 3.89670   5
   7  -8   1 25.8770 6.15477   2
  -7   8  -1 8.00671 3.43422   8
   7   8   1 17.5028 4.06764   2
   7   8   1 5.55628 2.38668   5
  -7   8  -1 9.48104 5.14676   4
   7   8   1 14.1575 5.42474  10
   7   8   1 7.29479 2.55662   9
  -7   8  -1 8.46820 2.40855   2
   7   8   1 12.4000 4.55997  10
  -7   8  -1 9.70339 2.61096   9
  -7   8  -1 6.98844 3.41366  10
   7   8   1 10.1722 2.82972   2
  -8  -8  -1 66.7001 14.7632  10
   8  -8   1 73.2466 9.88611   6
   8  -8   1 75.6672 7.28135   5
   8  -8   1 77.7460 10.7408   2
   8  -8   1 60.8495 12.0114  10
   8  -8   1 87.4748 10.3939   2
  -8  -8  -1 59.3479 10.2925   5
   8  -8   1 89.4225 12.3366   7
  -8  -8  -1 61.5944 9.54379   2
   8   8   1 67.6853 15.0305  10
   8   8   1 81.4632 10.0829   2
   8   8   1 62.6201 11.1435   9
  -8   8  -1 65.1087 18.6623   4
  -8   8  -1 69.7617 12.9026  10
   8   8   1 85.7204 14.0027  10
  -8   8  -1 79.7991 9.75779   2
  -8   8  -1 90.5953 6.45609   9
   8   8   1 86.9862 9.62030   2
  -9  -8  -1 159.719 23.7245   5
   9  -8   1 105.050 13.4005   2
   9  -8   1 112.988 17.0353  10
   9  -8   1 127.473 21.8433  10
  -9  -8  -1 96.5740 17.2135  10
   9  -8   1 110.367 12.3191   2
   9  -8   1 83.1454 14.0716   6
   9  -8   1 130.378 22.0723   7
  -9  -8  -1 136.489 13.3942   2
  -9   8  -1 112.783 12.5909   2
  -9   8  -1 110.218 17.8174  10
  -9   8  -1 105.768 15.1978   8
   9   8   1 94.1101 12.5862   2
   9   8   1 102.201 20.5598  10
   9   8   1 112.055 16.6317  10
   9   8   1 117.099 12.9768   5
   9   8   1 139.940 16.5977   9
  -9   8  -1 135.084 24.5162   4
   9   8   1 132.608 12.5242   2
   9   8   1 121.449 20.7685   7
  -9   8  -1 114.997 7.95496   9
  -8  -9   1 53.8234 14.8511  10
  -8  -9   1 85.2549 9.66759   2
   8  -9  -1 96.0485 12.6970   7
   8  -9  -1 77.4745 8.69783   5
   8  -9  -1 72.5155 7.69583   6
   8  -9  -1 89.4229 15.5652  10
   8  -9  -1 69.3502 10.4974   2
   8  -9  -1 66.6990 16.5834  10
   8  -9  -1 94.2060 10.4297   2
   8   9  -1 69.5515 10.6734   5
  -8   9   1 87.9213 19.3964   4
   8   9  -1 72.6852 9.14693   2
   8   9  -1 73.2333 9.88428   2
  -8   9   1 70.8049 13.4473  10
  -8   9   1 79.8726 14.6003   8
   8   9  -1 92.9523 16.5307  10
   8   9  -1 63.4782 11.8100   9
   8   9  -1 66.3836 11.9063  10
  -7  -9   1 193.702 23.8768  10
   7  -9  -1 181.154 17.7772   2
  -7  -9   1 184.583 27.8920  10
   7  -9  -1 219.893 19.7501   7
   7  -9  -1 196.497 17.0114   2
  -7  -9   1 157.465 25.6923   3
   7  -9  -1 204.124 16.2873   5
   7  -9  -1 198.591 22.5084  10
   7  -9  -1 168.314 21.5922  10
   7  -9  -1 198.728 12.7592   6
   7   9  -1 210.360 16.6527   2
   7   9  -1 149.022 15.8665   2
  -7   9   1 207.517 22.9783   8
  -7   9   1 222.599 29.3382   4
   7   9  -1 161.940 18.5766   9
  -7   9   1 192.007 21.2020  10
   7   9  -1 183.790 22.2422  10
  -7   9   1 201.895 16.7817   2
   7   9  -1 188.061 20.3065  10
   7   9  -1 205.633 18.6765   5
   6  -9  -1 129.933 14.0266   7
  -6  -9   1 149.015 21.1966   3
  -6  -9   1 123.412 13.6421   5
   6  -9  -1 124.820 13.3417   2
  -6  -9   1 90.5521 15.6476  10
   6  -9  -1 116.242 12.1509   2
   6  -9  -1 124.364 16.8961  10
   6  -9  -1 118.250 16.3870  10
   6  -9  -1 111.077 11.7495   5
   6   9  -1 132.476 13.9116   5
  -6   9   1 122.582 16.4450  10
   6   9  -1 123.470 11.8475   2
  -6   9   1 104.757 20.1390   4
   6   9  -1 123.116 12.1143   2
  -6   9   1 110.997 11.8611   2
   6   9  -1 127.288 14.3378   9
   6   9  -1 121.537 16.8792  10
   6   9  -1 95.7081 14.6653  10
  -5  -9   1 74.3754 11.4265  10
  -5  -9   1 84.1121 14.6013   3
   5  -9  -1 55.1889 10.8712  10
   5  -9  -1 63.2669 8.41214   5
  -5  -9   1 57.0229 12.0138  10
  -5  -9   1 59.6739 8.26884   2
   5  -9  -1 70.3525 8.80789   2
  -5  -9   1 72.5214 14.7257  10
   5  -9  -1 74.3355 9.47812   2
  -5  -9   1 53.8937 8.86920   5
   5  -9  -1 79.3206 13.7683  10
   5  -9  -1 76.0025 10.0882   7
   5   9  -1 61.7535 6.35800   4
  -5   9   1 66.3124 11.7787  10
   5   9  -1 55.2972 10.7720  10
  -5   9   1 87.8523 9.36177   2
  -5   9   1 68.9610 8.96667   2
   5   9  -1 61.9202 12.1629  10
  -5   9   1 72.7160 4.88625   9
  -5   9   1 87.3578 14.1450   7
   5   9  -1 75.3168 8.45647   2
  -5   9   1 71.2673 13.5757   4
   5   9  -1 64.4219 9.72909   9
   5   9  -1 64.9940 8.29146   2
  -4  -9   1 301.003 27.0217  10
   4  -9  -1 326.319 29.7296  10
  -4  -9   1 294.419 29.2929   3
   4  -9  -1 322.852 24.7952   7
  -4  -9   1 309.816 22.8487   2
  -4  -9   1 318.246 31.0940  10
   4  -9  -1 310.717 23.3085   5
   4  -9  -1 308.570 23.3642   2
  -4  -9   1 323.426 24.8034   5
   4  -9  -1 284.585 23.4666   2
   4  -9  -1 343.532 29.9250  10
  -4   9   1 308.897 26.0076   7
   4   9  -1 373.292 31.0684   2
   4   9  -1 265.102 24.6415   6
  -4   9   1 300.963 23.2668   5
  -4   9   1 279.199 27.2938  10
   4   9  -1 303.744 20.4612   4
   4   9  -1 307.999 27.0631   9
  -4   9   1 300.635 19.0629   9
   4   9  -1 301.245 24.4532   5
  -4   9   1 312.541 19.3147   9
   4   9  -1 351.442 28.6253  10
   4   9  -1 309.785 22.8441   2
  -4   9   1 325.564 32.9630   4
  -4   9   1 295.449 22.9940   2
  -4   9   1 268.591 22.8340   2
   3  -9  -1 95.6963 9.93695   2
   3  -9  -1 89.3512 10.1245   5
  -3  -9   1 90.2523 9.74376   2
   3  -9  -1 97.6883 14.5416  10
   3  -9  -1 97.7139 13.7814  10
   3  -9  -1 91.9136 9.97390   2
  -3  -9   1 84.6408 9.49852   2
  -3  -9   1 101.449 11.1594   5
  -3  -9   1 107.643 15.6252  10
   3  -9  -1 100.279 11.4229   7
  -3  -9   1 86.4250 12.5950   3
  -3  -9   1 74.6795 12.1010  10
  -3   9   1 78.2998 12.3492  10
  -3   9   1 86.0432 9.84753   2
   3   9  -1 73.1173 12.2187  10
  -3   9   1 91.3823 11.0749   7
   3   9  -1 95.3263 9.72245   2
  -3   9   1 96.6626 15.9004   4
  -3   9   1 85.7766 13.3336  10
   3   9  -1 94.0601 9.84651   2
  -3   9   1 92.5532 7.60148   9
  -3   9   1 82.1913 9.83634   5
   3   9  -1 101.440 10.5348   9
  -3   9   1 81.3590 11.0276   2
   3   9  -1 70.8897 11.6814  10
   3   9  -1 79.0980 10.3575   5
   3   9  -1 116.047 12.6743   7
   3   9  -1 83.7078 12.2736   6
   2  -9  -1 145.490 13.9870   5
   2  -9  -1 116.425 16.1278  10
   2  -9  -1 168.337 15.5005   7
  -2  -9   1 157.775 13.5938   2
  -2  -9   1 153.291 13.3373   2
  -2  -9   1 156.721 14.5320   5
  -2  -9   1 111.447 14.2942   3
   2  -9  -1 143.964 13.8789   2
  -2  -9   1 131.275 17.6727  10
   2  -9  -1 157.177 13.6955   2
  -2  -9   1 150.333 16.9798  10
   2   9  -1 164.880 13.9144   9
   2   9  -1 132.424 13.0334   6
   2   9  -1 142.744 14.4973   5
  -2   9   1 158.821 13.7883   2
   2   9  -1 162.342 13.5396   2
  -2   9   1 156.740 13.7124   2
   2   9  -1 161.514 13.5054   2
   2   9  -1 126.708 16.2636  10
  -2   9   1 136.256 17.8827   4
   2   9  -1 160.184 15.2432   7
  -2   9   1 155.985 14.9337   7
   2   9  -1 152.220 17.1817  10
  -2   9   1 133.519 13.5376   5
  -2   9   1 109.641 15.5254  10
  -2   9   1 149.354 11.4133   9
   1  -9  -1 233.445 20.4716   7
   1  -9  -1 201.505 17.5793   2
  -1  -9   1 226.475 17.9327   2
  -1  -9   1 268.870 19.9716   5
   1  -9  -1 250.695 23.2688  10
  -1  -9   1 227.241 19.7394   3
   1  -9  -1 218.987 18.0210   2
  -1  -9   1 211.686 21.6962  10
   1  -9  -1 232.194 23.9298  10
  -1  -9   1 194.256 22.6704  10
  -1  -9   1 233.198 18.1144   2
   1  -9  -1 193.314 17.9720   5
  -1   9   1 239.722 18.3430   2
   1   9  -1 242.455 18.1928   2
  -1   9   1 226.017 16.3599   9
   1   9  -1 224.554 16.8321   6
  -1   9   1 195.721 18.1422   5
   1   9  -1 260.037 19.8766   7
  -1   9   1 172.177 17.4774   7
  -1   9   1 227.717 22.4335  10
   1   9  -1 200.381 21.2275  10
   1   9  -1 220.319 17.3464   9
  -1   9   1 208.960 21.7193  10
  -1   9   1 227.548 17.8555   2
   1   9  -1 249.225 18.1299   2
   1   9  -1 192.162 21.2704  10
   1   9  -1 220.316 18.8786   5
   0  -9  -1 53.1017 7.29776   3
   0  -9   1 32.7640 8.08890  10
   0  -9  -1 35.2864 6.65455   5
   0  -9  -1 51.3473 9.32395  10
   0  -9   1 38.8790 6.37801   2
   0  -9   1 61.5815 10.6990  10
   0  -9   1 40.7568 6.16253   2
   0  -9  -1 53.4918 7.05314   2
   0  -9  -1 50.9553 6.99543   2
   0  -9   1 46.8827 7.39014   5
   0   9  -1 43.7478 6.74218   5
   0   9  -1 46.3063 7.28786   7
   0   9  -1 41.1382 6.41320   2
   0   9   1 42.4334 4.76668   6
   0   9   1 46.0122 7.10102   5
   0   9   1 45.9074 6.63628   2
   0   9  -1 46.4251 6.07704   9
   0   9   1 47.2187 9.05044  10
   0   9   1 51.9582 9.72724  10
   0   9  -1 47.6994 8.85150  10
   0   9   1 55.4252 6.97082   2
   0   9   1 35.1238 6.41410   7
   0   9   1 40.2812 5.53172   9
   0   9  -1 38.8953 6.11971   2
  -1  -9  -1 1.52181 1.06613   3
  -1  -9  -1 -0.0187 1.10124   2
   1  -9   1 3.62955 1.64241   5
  -1  -9  -1 1.67758 1.32906   5
   1  -9   1 4.88795 2.47002  10
   1  -9   1 0.91195 1.75206   2
  -1  -9  -1 2.39217 2.66551  10
  -1  -9  -1 3.47296 2.58990  10
   1  -9   1 0.32430 1.09087   2
   1  -9   1 0.63531 0.90939   7
   1  -9   1 1.72161 2.05030  10
  -1  -9  -1 0.96923 1.12962   2
   1   9   1 2.74344 1.23008   6
   1   9   1 1.37529 1.60036   7
  -1   9  -1 2.65213 2.19031  10
   1   9   1 2.81314 1.08014   9
   1   9   1 4.69995 2.16555   2
   1   9   1 2.96606 2.33370  10
   1   9   1 4.17502 1.98299   2
  -1   9  -1 4.57660 1.73753   2
  -1   9  -1 1.07315 0.95962   9
   1   9   1 0.94014 2.24690  10
  -1   9  -1 3.22491 2.22637  10
  -1   9  -1 1.30892 0.94705   5
  -1   9  -1 4.18120 1.75777   2
  -1   9  -1 2.40994 1.44725   7
   1   9   1 2.20362 1.82644   5
   2  -9   1 112.588 11.5051   2
  -2  -9  -1 82.2488 11.5822   3
  -2  -9  -1 123.446 16.9924  10
  -2  -9  -1 107.799 15.8708   2
   2  -9   1 108.949 10.8831   2
  -2  -9  -1 106.356 14.1080  10
   2  -9   1 86.5141 11.1678   7
  -2  -9  -1 100.657 11.5795   5
   2  -9   1 114.844 15.2959  10
  -2  -9  -1 99.8991 10.3882   2
   2  -9   1 94.4335 10.7619   5
   2   9   1 110.834 12.1105   5
   2   9   1 105.280 10.6687   9
   2   9   1 84.7178 13.6502  10
   2   9   1 110.038 12.1697   7
   2   9   1 101.922 10.3667   2
   2   9   1 107.695 11.2112   6
  -2   9  -1 105.363 10.7098   2
   2   9   1 102.604 14.0428  10
  -2   9  -1 97.6178 10.7818   2
  -2   9  -1 108.673 11.1385   5
  -2   9  -1 116.462 9.43244   9
   2   9   1 109.226 10.6072   2
   3  -9   1 97.2660 10.3496   2
  -3  -9  -1 96.5053 11.3868   5
  -3  -9  -1 101.329 13.9976   3
  -3  -9  -1 104.087 10.4677   2
   3  -9   1 99.2957 10.6092   5
  -3  -9  -1 101.912 14.1084  10
   3  -9   1 83.5617 10.7927   7
   3  -9   1 109.134 14.9208  10
   3  -9   1 89.6059 10.6579   2
   3  -9   1 119.822 16.0194  10
  -3  -9  -1 97.1416 16.2204  10
  -3   9  -1 118.566 11.1059   2
   3   9   1 110.238 11.2632   9
   3   9   1 93.2273 10.0275   2
   3   9   1 102.772 12.4573   7
  -3   9  -1 84.0300 13.6133  10
  -3   9  -1 83.0901 10.1056   5
   3   9   1 79.5240 13.1302  10
   3   9   1 115.294 15.0733  10
  -3   9  -1 103.620 11.0263   2
   3   9   1 93.5806 6.53477   4
  -3   9  -1 94.9217 8.27808   9
   3   9   1 89.9954 11.2763   6
  -3   9  -1 112.130 12.6472   7
   3   9   1 101.112 11.4182   5
  -3   9  -1 97.7380 13.2974  10
   3   9   1 99.0145 10.3321   2
   4  -9   1 -1.6782 1.14077   2
   4  -9   1 0.15929 1.92455  10
  -4  -9  -1 -2.8665 2.63396  10
   4  -9   1 0.69756 1.43990   5
   4  -9   1 -2.1748 0.94463   2
  -4  -9  -1 1.15664 1.30969   2
  -4  -9  -1 0.48743 1.94904  10
  -4  -9  -1 -1.0865 1.28599   3
  -4  -9  -1 -0.0740 1.17754   2
   4  -9   1 2.35544 2.31463  10
  -4  -9  -1 -0.5765 2.04270  10
  -4  -9  -1 0.55944 1.41075   5
  -4   9  -1 0.08562 1.47038   2
   4   9   1 -0.7136 1.21062   2
  -4   9  -1 0.50497 1.89011  10
   4   9   1 1.45368 2.26373  10
  -4   9  -1 1.20027 1.74441   7
  -4   9  -1 1.43874 0.79292   9
  -4   9  -1 -0.4330 0.96407   2
   4   9   1 -0.9872 1.17275   2
   4   9   1 -0.1849 1.88295   9
  -4   9  -1 1.15606 1.17667   5
  -5  -9  -1 54.9108 12.2797  10
  -5  -9  -1 54.7932 7.20563   2
   5  -9   1 47.2761 6.79188   5
   5  -9   1 52.4385 8.24059   2
  -5  -9  -1 53.8968 15.0317  10
   5  -9   1 52.6077 10.8577  10
  -5  -9  -1 37.6344 10.4661   3
   5  -9   1 52.2590 11.1322  10
   5  -9   1 58.6459 8.08902   2
   5  -9   1 48.6724 8.10361   7
   5  -9   1 54.0527 4.29811   6
  -5  -9  -1 47.3608 7.71806   2
  -5  -9  -1 49.7676 8.08037   5
  -5   9  -1 58.2449 11.4546  10
   5   9   1 60.2546 7.53685   2
   5   9   1 61.0777 7.73443   2
  -5   9  -1 57.1404 7.37489   5
   5   9   1 55.1552 10.3242   5
  -5   9  -1 59.4136 7.91650   2
  -5   9  -1 60.4919 14.5151   4
   5   9   1 57.6894 8.94418   9
  -5   9  -1 50.8733 4.99893   9
   5   9   1 38.1635 10.1641  10
  -5   9  -1 43.3723 9.77711   7
   5   9   1 31.2489 9.17076  10
  -5   9  -1 39.8688 7.46662   2
   6  -9   1 30.7737 9.63320  10
   6  -9   1 36.3208 4.70506   6
  -6  -9  -1 47.3410 11.8792  10
  -6  -9  -1 22.7335 7.39273  10
   6  -9   1 33.2624 6.06690   5
  -6  -9  -1 24.1952 9.00883  10
   6  -9   1 33.9987 6.96833   2
   6  -9   1 36.6302 6.66322   2
  -6  -9  -1 45.5564 7.20872   2
   6  -9   1 39.0718 7.45656   7
   6   9   1 42.7800 9.44135   3
   6   9   1 41.9340 9.77130  10
  -6   9  -1 34.5042 6.20427   2
   6   9   1 38.8195 6.18845   2
  -6   9  -1 36.4293 4.10646   9
  -6   9  -1 48.8133 10.2576  10
   6   9   1 46.6666 12.0390  10
   6   9   1 29.0287 6.93059   5
   6   9   1 35.3663 6.94319   2
   6   9   1 52.0633 8.88148   9
   7  -9   1 2.36072 2.13119   7
   7  -9   1 1.52022 1.98122   2
  -7  -9  -1 -2.4010 3.36319  10
   7  -9   1 1.39684 2.75725  10
  -7  -9  -1 -3.8393 1.65964   5
   7  -9   1 1.81701 1.37411   5
   7  -9   1 2.86491 2.34519   2
   7   9   1 -1.9823 1.88731   2
   7   9   1 2.97027 3.99927  10
   7   9   1 -0.8870 1.77585   9
   7   9   1 0.74659 1.58801   2
  -7   9  -1 1.42706 0.70973   9
   7   9   1 0.09168 1.56092   5
  -7   9  -1 -2.0203 1.48526   2
  -7   9  -1 4.50154 3.65913   4
   7   9   1 -0.1538 3.05116  10
  -7   9  -1 -1.0552 1.90835   8
  -7   9  -1 1.02656 2.44995  10
  -8  -9  -1 42.8460 8.03875   2
   8  -9   1 41.2266 7.93084   2
  -8  -9  -1 51.2461 14.4732  10
   8  -9   1 41.5380 6.20139   5
   8  -9   1 44.7641 8.48298   2
   8  -9   1 48.6338 12.4454  10
   8  -9   1 44.1232 9.45978   7
   8  -9   1 34.9570 7.38092   6
   8   9   1 40.5459 6.89473   2
  -8   9  -1 50.1589 12.4880  10
  -8   9  -1 47.5312 7.85454   2
  -8   9  -1 38.7327 11.1097   8
   8   9   1 57.4556 9.52347   2
   8   9   1 40.4342 12.7898  10
   8   9   1 44.9674 7.94597   5
   8   9   1 44.8354 10.2801   9
   8   9   1 42.8291 11.3595  10
   8 -10  -1 14.8295 3.22668   5
   8 -10  -1 40.0264 12.4157  10
   8 -10  -1 32.7887 7.23664   2
  -8 -10   1 13.5534 7.40402   3
   8 -10  -1 23.2171 8.87534  10
   8 -10  -1 38.7134 7.24270   2
   8  10  -1 32.8107 6.43380   2
  -8  10   1 33.9294 7.40323   2
   8  10  -1 51.4547 14.0444  10
  -8  10   1 18.5521 5.79036  10
   8  10  -1 12.7708 4.86897  10
   8  10  -1 17.2646 4.45918   2
  -8  10   1 41.2747 11.4698   8
   8  10  -1 14.6175 4.32883   9
   8  10  -1 15.2448 4.42295   5
  -8  10   1 11.3585 5.74710   4
   7 -10  -1 -0.2949 2.28369   2
  -7 -10   1 -4.2462 3.84534  10
   7 -10  -1 -1.6133 1.61868   2
   7 -10  -1 -1.6278 3.48007  10
  -7 -10   1 2.03946 3.62992   3
   7 -10  -1 -2.2187 1.56920   5
   7 -10  -1 -1.0289 1.53367   7
   7 -10  -1 0.42724 2.78312  10
  -7 -10   1 -1.8482 5.61454  10
  -7 -10   1 -1.2646 1.84002   2
   7  10  -1 -1.9615 1.54650   2
   7  10  -1 -0.2724 1.95336   5
  -7  10   1 -0.8833 2.31068   8
   7  10  -1 1.20501 1.96489   9
   7  10  -1 -2.5319 2.77845  10
   7  10  -1 -0.2340 2.78734  10
  -7  10   1 0.84405 2.49461  10
   7  10  -1 0.12622 2.20571   2
  -7  10   1 -0.7263 2.00617   2
  -7  10   1 -0.6899 2.60597   4
  -6 -10   1 103.941 17.1213  10
   6 -10  -1 88.4454 10.7982   5
   6 -10  -1 87.4969 12.5574   7
   6 -10  -1 99.0922 11.6823   2
  -6 -10   1 93.1601 18.0649   3
  -6 -10   1 91.7146 11.2605   2
   6 -10  -1 75.0527 15.3670  10
   6 -10  -1 93.2247 15.5571  10
   6 -10  -1 108.654 13.2475   2
  -6 -10   1 97.8009 19.8458  10
   6  10  -1 98.3802 14.9873  10
  -6  10   1 77.2724 17.7347   4
   6  10  -1 93.6774 12.8462   9
  -6  10   1 106.919 11.5274   2
   6  10  -1 98.9391 11.3533   2
   6  10  -1 91.0371 10.3878   2
   6  10  -1 109.652 16.8478  10
   6  10  -1 105.169 12.5811   5
  -6  10   1 116.376 16.0223  10
  -5 -10   1 286.867 30.8437  10
  -5 -10   1 249.292 27.4708  10
   5 -10  -1 240.992 25.4390  10
   5 -10  -1 277.285 21.1245   2
  -5 -10   1 248.882 28.4501   3
   5 -10  -1 260.744 22.3717   7
   5 -10  -1 237.729 26.4544  10
  -5 -10   1 241.167 20.1460   2
   5 -10  -1 230.038 19.8584   5
   5 -10  -1 243.188 21.3067   2
  -5 -10   1 200.290 30.7501  10
   5  10  -1 250.059 19.9134   2
   5  10  -1 250.831 20.3100   2
   5  10  -1 257.996 22.3365   9
  -5  10   1 226.405 20.1901   5
  -5  10   1 235.246 20.0411   2
  -5  10   1 225.016 14.7861   9
  -5  10   1 279.126 31.6817   4
  -5  10   1 234.715 20.7769   2
   5  10  -1 254.920 26.4349  10
   5  10  -1 239.548 21.7143   5
  -5  10   1 267.340 26.0240  10
  -4 -10   1 146.018 20.6164  10
  -4 -10   1 141.769 13.3894   2
   4 -10  -1 127.572 13.8488   2
  -4 -10   1 131.943 18.2851   3
   4 -10  -1 133.161 13.8409   5
   4 -10  -1 106.925 16.8402  10
  -4 -10   1 124.266 14.1170   5
   4 -10  -1 139.620 13.5038   2
   4 -10  -1 144.880 15.1245   7
   4 -10  -1 117.571 18.0394  10
   4  10  -1 129.112 14.4435   5
  -4  10   1 155.243 16.8048   7
   4  10  -1 153.091 13.7704   2
   4  10  -1 159.538 18.2614  10
  -4  10   1 132.219 9.75529   9
   4  10  -1 121.297 10.3728   4
   4  10  -1 135.874 18.1902  10
   4  10  -1 138.819 14.3464   9
   4  10  -1 148.809 13.4597   2
  -4  10   1 141.933 13.8385   2
  -4  10   1 136.848 9.95579   9
  -4  10   1 129.350 20.4544   4
  -4  10   1 164.389 14.7672   5
  -4  10   1 151.423 18.2646  10
  -4  10   1 134.833 13.3725   2
   3 -10  -1 2.18019 1.69880   2
  -3 -10   1 -2.3897 2.04279  10
  -3 -10   1 1.17481 1.72558   3
  -3 -10   1 0.20746 1.67674   2
   3 -10  -1 1.70720 2.38877  10
   3 -10  -1 -0.4545 1.38881   2
   3 -10  -1 1.02249 1.28137   5
  -3 -10   1 3.03131 1.50411   2
   3 -10  -1 0.03332 1.80264  10
   3  10  -1 1.34410 1.74317  10
  -3  10   1 1.96119 2.40464  10
  -3  10   1 -3.1393 1.46246   7
  -3  10   1 0.24745 2.17880  10
   3  10  -1 1.46395 1.87781   9
  -3  10   1 1.54469 2.02297   4
  -3  10   1 -0.3138 1.53262   2
   3  10  -1 0.76309 2.46588  10
   3  10  -1 -1.7222 1.78235   6
  -3  10   1 1.12461 1.18829   2
  -3  10   1 2.77145 0.98473   9
   3  10  -1 0.26852 1.18418   2
  -3  10   1 1.07692 1.29473   5
  -2 -10   1 380.179 27.9452   2
  -2 -10   1 441.696 32.3653   3
   2 -10  -1 339.602 27.8012   5
   2 -10  -1 380.567 30.1026   7
   2 -10  -1 422.924 36.1175  10
   2 -10  -1 402.752 28.8289   2
  -2 -10   1 364.170 28.9038   5
   2 -10  -1 406.249 34.1237  10
   2 -10  -1 384.269 28.0243   2
  -2 -10   1 383.602 27.8529   2
  -2  10   1 403.119 35.7321   4
  -2  10   1 325.934 28.3368   7
   2  10  -1 382.803 27.5970   2
   2  10  -1 361.833 27.1756   2
  -2  10   1 377.143 27.8736   2
  -2  10   1 405.708 33.9024  10
   2  10  -1 419.281 34.2102  10
  -2  10   1 349.073 28.0854   5
   2  10  -1 388.167 29.6862   7
   2  10  -1 360.100 27.1338   6
  -2  10   1 377.781 25.1960   9
   2  10  -1 376.378 27.7620   9
  -2  10   1 323.510 32.3152  10
  -2  10   1 394.121 27.9390   2
  -1 -10   1 364.916 26.7704   2
   1 -10  -1 341.026 26.8818   5
   1 -10  -1 341.931 26.4990   2
  -1 -10   1 383.108 33.8724  10
  -1 -10   1 330.340 27.7623   3
  -1 -10   1 366.118 27.5842   5
  -1 -10   1 353.538 26.5133   2
   1 -10  -1 354.121 32.1069  10
   1 -10  -1 386.543 27.2681   2
  -1 -10   1 346.606 31.6808  10
   1  10  -1 357.215 27.7356   7
  -1  10   1 385.127 27.0867   2
   1  10  -1 346.614 26.1297   2
   1  10  -1 348.296 25.6426   9
  -1  10   1 383.168 28.0995   7
  -1  10   1 353.688 24.5254   9
   1  10  -1 338.901 24.4946   6
   1  10  -1 374.011 27.9449   5
  -1  10   1 383.425 32.3311  10
  -1  10   1 328.299 31.1795   4
   1  10  -1 367.589 26.6079   2
   1  10  -1 279.744 29.5653  10
  -1  10   1 366.738 27.7954   5
  -1  10   1 367.949 26.5598   2
   1  10  -1 372.660 31.9869  10
   0 -10   1 54.3579 11.4888  10
   0 -10   1 76.2636 10.3542   5
   0 -10  -1 117.073 16.2187  10
   0 -10  -1 90.4656 10.5074   3
   0 -10   1 84.2906 10.0063   2
   0 -10  -1 95.4709 10.2652   2
   0 -10  -1 69.8048 12.4022  10
   0 -10  -1 90.2884 10.0242   2
   0 -10  -1 82.9006 10.3925   5
   0 -10   1 79.4806 9.61911   2
   0  10  -1 95.5058 10.3146   2
   0  10  -1 97.6746 11.0266   5
   0  10  -1 84.1828 13.0797  10
   0  10   1 73.4288 12.6725  10
   0  10  -1 89.1371 10.8565   7
   0  10   1 90.3005 13.3036  10
   0  10   1 79.7194 10.4984   5
   0  10   1 75.4939 9.39313   2
   0  10   1 76.2958 11.3489   4
   0  10   1 84.7882 10.7217   7
   0  10   1 73.9482 9.30938   2
   0  10   1 94.3667 9.39889   9
   0  10  -1 83.0763 9.90918   2
   0  10  -1 86.1916 9.25381   9
   1 -10   1 213.556 21.0768   7
   1 -10   1 269.985 26.4075  10
   1 -10   1 233.093 19.9657   5
   1 -10   1 240.791 19.8104   2
  -1 -10  -1 211.072 19.8258   5
  -1 -10  -1 253.791 24.7746  10
   1 -10   1 177.412 22.1653  10
  -1 -10  -1 225.296 19.1963   2
  -1 -10  -1 198.218 19.6869   3
  -1 -10  -1 259.253 19.9525   2
  -1 -10  -1 255.242 26.6685  10
   1 -10   1 250.814 19.5368   2
   1  10   1 229.819 18.5213   9
   1  10   1 258.134 19.6021   2
   1  10   1 239.359 20.6909   5
  -1  10  -1 231.197 19.2924   2
  -1  10  -1 231.034 17.5997   9
  -1  10  -1 259.928 20.6420   5
   1  10   1 247.628 20.5545   7
  -1  10  -1 258.432 24.6681  10
   1  10   1 188.868 22.4684  10
   1  10   1 198.254 17.0239   6
   1  10   1 244.667 19.2698   2
   1  10   1 222.059 20.6256   4
  -1  10  -1 257.142 19.5009   2
  -1  10  -1 266.952 21.2535   7
   2 -10   1 133.111 18.4510   7
   2 -10   1 126.815 12.8660   2
  -2 -10  -1 118.167 14.3718   3
   2 -10   1 127.097 12.4270   2
  -2 -10  -1 123.027 13.2077   5
  -2 -10  -1 113.527 12.0092   2
   2 -10   1 121.636 16.9728  10
   2 -10   1 140.565 17.2120  10
  -2 -10  -1 90.7729 15.9891  10
  -2 -10  -1 127.421 16.2518  10
  -2 -10  -1 129.055 12.2266   2
   2 -10   1 106.350 12.2853   5
   2  10   1 121.590 12.3610   9
  -2  10  -1 122.519 13.9573   7
  -2  10  -1 120.058 12.2785   2
   2  10   1 110.660 11.3698   4
   2  10   1 114.873 15.3481   5
   2  10   1 138.929 14.1726   7
  -2  10  -1 107.578 10.1054   9
   2  10   1 118.346 11.9802   2
  -2  10  -1 118.159 16.3768  10
   2  10   1 127.915 16.8573  10
   2  10   1 101.588 11.6050   6
   2  10   1 121.394 12.0379   2
  -2  10  -1 117.816 12.6143   5
  -2  10  -1 106.007 15.0269  10
  -2  10  -1 122.963 12.5431   2
   3 -10   1 6.25714 2.53393   5
   3 -10   1 4.77806 2.14435   2
   3 -10   1 9.81810 4.23431  10
   3 -10   1 4.19106 2.18572   7
   3 -10   1 14.2154 5.25679  10
  -3 -10  -1 5.79103 2.97861   3
   3 -10   1 11.3901 3.24893   2
  -3 -10  -1 9.50739 2.96518   2
  -3 -10  -1 9.41179 4.97785  10
   3  10   1 6.17811 2.20041   5
   3  10   1 7.99300 3.54532  10
   3  10   1 7.94991 2.52601   2
  -3  10  -1 9.53854 4.04043  10
   3  10   1 19.8556 4.78342   9
  -3  10  -1 6.45521 2.63893   5
  -3  10  -1 17.3694 4.35232   2
   3  10   1 10.8633 3.05670   2
   3  10   1 4.78413 2.58140   7
  -3  10  -1 22.0597 5.12562   2
  -3  10  -1 10.9285 4.39326  10
  -3  10  -1 8.34096 4.46328   7
   3  10   1 8.42469 2.81614   6
  -3  10  -1 13.8566 3.18097   9
   3  10   1 5.01595 3.14073  10
   4 -10   1 0.61751 2.28126  10
   4 -10   1 -1.1574 1.35082   2
   4 -10   1 -0.5746 1.29162   2
  -4 -10  -1 0.67757 2.05659   3
  -4 -10  -1 -2.0104 1.39033   2
   4 -10   1 -2.4085 1.12068   5
  -4 -10  -1 -2.0689 2.71814  10
   4 -10   1 0.33966 2.45348  10
   4 -10   1 0.89289 1.60251   7
  -4 -10  -1 -0.1823 1.77391   5
  -4 -10  -1 -1.9825 3.04432  10
  -4 -10  -1 0.87420 1.62133   2
   4  10   1 -1.1974 1.97610  10
  -4  10  -1 1.28833 2.41229  10
   4  10   1 0.60535 1.60210   5
   4  10   1 -2.0576 1.23026   9
  -4  10  -1 0.66523 0.75259   9
  -4  10  -1 -0.7563 0.96627   5
  -4  10  -1 -0.6950 1.32261   2
   4  10   1 -0.3971 1.03782   2
  -4  10  -1 -1.7680 1.65987   2
  -4  10  -1 -0.8688 1.68521   7
  -4  10  -1 -0.5113 0.80653   9
   4  10   1 0.29767 1.37978   2
   5 -10   1 8.94670 2.58665   5
   5 -10   1 18.4911 4.49159   2
   5 -10   1 13.4639 5.33616  10
   5 -10   1 9.10182 3.16353   7
   5 -10   1 12.5874 5.33964  10
  -5 -10  -1 13.2915 5.11827   3
  -5 -10  -1 21.0909 5.13309   2
  -5 -10  -1 6.48567 5.23592  10
  -5 -10  -1 5.27963 5.26921  10
   5 -10   1 12.1697 3.36541   2
   5  10   1 12.0300 3.79857   5
   5  10   1 21.0988 6.05247  10
  -5  10  -1 9.86185 5.05629   4
   5  10   1 27.3928 5.55180   2
  -5  10  -1 9.39486 4.53981   7
  -5  10  -1 28.4872 5.87718   2
   5  10   1 30.7339 6.91611   9
  -5  10  -1 17.4371 4.45830   2
  -5  10  -1 20.6844 3.29793   9
   5  10   1 21.5294 4.99356   2
  -5  10  -1 28.0220 6.04323   5
  -5  10  -1 11.3595 4.17997  10
   5  10   1 13.7069 4.57158  10
  -6 -10  -1 -0.7356 3.12418   3
  -6 -10  -1 2.63012 3.60909  10
   6 -10   1 -2.4422 1.96981  10
   6 -10   1 0.00644 1.99035   7
  -6 -10  -1 -3.2456 3.94861  10
  -6 -10  -1 -2.7148 1.72229   2
   6 -10   1 -2.7811 2.76357  10
   6 -10   1 -1.5902 1.57960   2
   6 -10   1 -2.8783 1.26958   5
  -6  10  -1 -1.0567 0.51332   9
  -6  10  -1 -0.5294 3.00328   4
  -6  10  -1 0.48569 1.54544   2
   6  10   1 -2.5029 2.57235  10
   6  10   1 -1.6110 1.18336   9
  -6  10  -1 0.41177 2.59076  10
   6  10   1 -0.0332 3.51652  10
   6  10   1 -0.0727 1.33747   2
  -6  10  -1 -1.2372 0.63457   9
   6  10   1 -2.4233 1.55773   5
   6  10   1 -2.4698 1.19408   2
  -7 -10  -1 29.9993 7.27773   2
   7 -10   1 24.1463 2.64176   6
   7 -10   1 24.9116 6.07022   2
  -7 -10  -1 9.23395 5.70589  10
   7 -10   1 35.8090 8.47594   7
   7  10   1 35.6708 8.31403   9
   7  10   1 18.2759 6.16700  10
  -7  10  -1 12.7653 4.67064   8
  -7  10  -1 31.8860 7.09119   2
   7  10   1 25.6171 6.12078   2
  -7  10  -1 42.9040 14.5115   4
   7  10   1 40.0845 7.95349   2
   7  10   1 10.2631 6.07028  10
   7  10   1 13.9897 3.64083   5
   8 -10   1 90.5938 12.5388   2
  -8 -10  -1 54.9430 11.2222   2
   8 -10   1 64.9588 16.1952  10
   8 -10   1 93.9407 13.0523   7
   8 -10   1 80.8268 16.3579  10
   8 -10   1 70.2515 8.86526   5
   8  10   1 58.8073 10.3827   2
   8  10   1 56.2636 12.4696   9
   8  10   1 76.5266 11.7477   5
  -8  10  -1 91.5557 14.9567   8
  -8  10  -1 83.1648 11.3401   2
   8  10   1 89.9448 10.5665   2
   8  10   1 65.1567 15.4279  10
  -8  10  -1 84.3509 17.1745  10
  -8  10  -1 85.4566 19.7818   4
   7 -11  -1 200.694 18.8496   2
   7 -11  -1 181.772 18.7349   2
   7 -11  -1 147.623 22.2492  10
   7 -11  -1 201.994 25.9449  10
  -7 -11   1 172.067 27.2792   3
   7 -11  -1 218.665 20.8203   7
   7 -11  -1 185.796 17.1190   5
  -7 -11   1 169.334 24.8089  10
  -7  11   1 172.373 17.0149   2
  -7  11   1 170.599 21.9745  10
   7  11  -1 190.059 17.7774   2
   7  11  -1 175.485 16.7842   2
   7  11  -1 196.472 22.8628  10
   7  11  -1 182.192 19.0478   5
   7  11  -1 213.438 20.9872   9
   7  11  -1 128.975 21.8064  10
  -7  11   1 196.009 28.2523   4
   6 -11  -1 249.376 22.8820   7
   6 -11  -1 269.819 29.0973  10
  -6 -11   1 227.889 31.2416  10
   6 -11  -1 245.760 22.0279   2
   6 -11  -1 241.308 21.0036   2
  -6 -11   1 230.924 29.9882   3
  -6 -11   1 207.578 19.9893   2
  -6 -11   1 252.439 29.2228  10
   6 -11  -1 204.633 20.2795   5
   6 -11  -1 244.471 27.5813  10
   6  11  -1 264.385 23.1736   5
   6  11  -1 242.109 25.6601  10
   6  11  -1 236.872 20.0875   2
  -6  11   1 238.334 20.7885   2
   6  11  -1 217.689 26.5852  10
   6  11  -1 242.125 22.7382   9
  -6  11   1 205.654 24.7188  10
   6  11  -1 251.870 20.7828   2
  -6  11   1 267.421 32.7113   4
   5 -11  -1 0.86121 1.76026   2
  -5 -11   1 2.69310 3.16114   3
   5 -11  -1 3.36307 2.26317   7
   5 -11  -1 -1.3759 4.13828   5
   5 -11  -1 8.39076 2.94536   2
  -5 -11   1 3.00337 2.44645   2
  -5 -11   1 3.06951 3.69738  10
   5 -11  -1 1.32129 3.21542  10
   5 -11  -1 2.56814 3.11913  10
  -5 -11   1 1.39665 3.59534  10
  -5  11   1 2.92833 0.96399   9
  -5  11   1 1.93166 0.66686   9
   5  11  -1 3.14578 2.01639   2
   5  11  -1 4.91013 2.49588   5
   5  11  -1 6.39493 1.93285   2
  -5  11   1 2.08191 3.59188   4
  -5  11   1 3.31085 3.32429  10
  -5  11   1 2.69900 2.06626   2
   5  11  -1 2.98327 2.14419   9
   5  11  -1 3.42679 3.95794  10
   5  11  -1 2.24828 3.00305  10
  -5  11   1 1.56470 1.86560   5
   4 -11  -1 577.837 39.9890   7
   4 -11  -1 433.829 43.1729  10
  -4 -11   1 523.561 47.4421  10
   4 -11  -1 517.282 37.5590   2
   4 -11  -1 547.888 44.6119  10
   4 -11  -1 571.191 37.4463   2
   4  11  -1 515.191 31.8729   4
  -4  11   1 548.435 43.6854  10
   4  11  -1 487.766 38.0242   5
  -4  11   1 436.745 35.9946   5
  -4  11   1 529.569 31.8807   9
  -4  11   1 523.596 36.7705   2
   4  11  -1 511.797 36.0653   2
   4  11  -1 568.858 43.7105  10
  -4  11   1 499.178 36.9040   2
  -4  11   1 501.963 31.4591   9
  -4  11   1 499.911 47.0716   4
   4  11  -1 553.475 36.7648   2
   4  11  -1 485.243 37.4131   9
   3 -11  -1 564.448 48.4424  10
  -3 -11   1 615.913 46.3563   3
  -3 -11   1 662.388 51.8533  10
   3 -11  -1 552.500 42.2010   7
   3 -11  -1 549.841 39.8798   2
   3 -11  -1 500.135 45.3355  10
   3 -11  -1 561.806 44.1985   5
   3 -11  -1 517.299 43.5545   2
  -3 -11   1 687.425 45.6352   2
  -3 -11   1 576.794 40.0354   2
  -3  11   1 564.523 39.8899   2
  -3  11   1 633.193 47.6177  10
   3  11  -1 587.364 39.8982   2
   3  11  -1 556.808 39.4370   2
   3  11  -1 517.220 40.9635   5
  -3  11   1 550.818 40.7442   5
   3  11  -1 586.424 40.7733   9
   3  11  -1 573.409 40.4168   6
  -3  11   1 642.166 51.3486   4
  -3  11   1 587.020 36.3559   9
  -3  11   1 596.965 47.6649  10
  -3  11   1 591.734 41.3945   2
   3  11  -1 616.307 46.9982  10
   2 -11  -1 133.265 18.0354  10
   2 -11  -1 135.093 13.9165   2
   2 -11  -1 134.396 15.7028   7
   2 -11  -1 124.032 13.6975   5
  -2 -11   1 122.853 14.8430   2
  -2 -11   1 123.312 13.3917   2
  -2 -11   1 142.202 20.1327  10
  -2 -11   1 137.354 16.5211   3
   2 -11  -1 149.873 20.1914  10
   2 -11  -1 141.781 13.9080   2
  -2  11   1 113.424 16.9461  10
  -2  11   1 138.670 14.1769   5
   2  11  -1 127.945 13.2080   2
  -2  11   1 120.974 13.1487   2
   2  11  -1 126.837 17.3986  10
   2  11  -1 131.583 12.7173   6
  -2  11   1 135.346 11.4768   9
   2  11  -1 126.525 14.2289   5
  -2  11   1 126.568 17.6895  10
   2  11  -1 129.269 13.2272   2
  -2  11   1 142.452 19.0279   4
  -2  11   1 116.480 14.0903   7
  -2  11   1 134.437 13.7846   2
   1 -11  -1 452.512 40.0061  10
  -1 -11   1 470.041 31.6164   2
  -1 -11   1 427.342 31.3217   2
  -1 -11   1 473.584 34.1809   3
  -1 -11   1 344.555 35.0348  10
   1 -11  -1 459.908 31.6011   2
   1 -11  -1 351.469 35.5641  10
   1 -11  -1 437.682 32.1799   5
  -1 -11   1 489.416 40.4374  10
   1 -11  -1 427.523 31.4042   2
  -1  11   1 407.861 30.4662   2
   1  11  -1 428.519 30.9696   2
   1  11  -1 384.165 31.5850   5
  -1  11   1 369.234 31.1834   5
  -1  11   1 424.106 28.8611   9
   1  11  -1 424.540 37.2258  10
   1  11  -1 418.152 30.4732   2
   1  11  -1 375.834 35.8607  10
   1  11  -1 421.399 30.2545   9
  -1  11   1 421.768 31.0019   2
  -1  11   1 453.805 51.0614   4
  -1  11   1 408.594 32.0353   7
  -1  11   1 444.665 38.8146  10
   0 -11   1 436.842 33.0787   5
   0 -11   1 428.782 32.3144   2
   0 -11   1 480.733 41.0097  10
   0 -11  -1 478.172 43.3723  10
   0 -11  -1 442.123 32.7524   3
   0 -11   1 440.807 33.5493   3
   0 -11  -1 428.551 32.2586   2
   0 -11  -1 425.064 31.9404   2
   0 -11   1 443.495 32.1156   2
   0 -11  -1 425.600 32.8570   5
   0 -11  -1 499.827 42.1958  10
   0  11   1 473.883 33.8652   7
   0  11  -1 366.733 36.7861  10
   0  11  -1 432.777 33.2471   5
   0  11   1 393.508 36.9406  10
   0  11  -1 431.670 37.8181  10
   0  11  -1 462.108 32.1131   2
   0  11   1 458.714 33.9156   5
   0  11   1 458.845 30.9642   9
   0  11   1 434.991 31.8433   2
   0  11   1 445.004 32.0945   2
   0  11   1 471.439 39.1207  10
   0  11  -1 447.634 30.7958   9
   0  11  -1 470.305 32.4533   2
   0  11   1 433.126 35.9435   4
  -1 -11  -1 418.715 34.9107  10
   1 -11   1 380.872 34.2927  10
   1 -11   1 393.279 29.4139   5
  -1 -11  -1 381.050 29.8286   3
  -1 -11  -1 373.948 28.3590   2
   1 -11   1 366.543 27.9458   2
  -1 -11  -1 408.749 28.9233   2
   1 -11   1 340.190 28.1494   2
  -1  11  -1 405.728 39.0912  10
   1  11   1 325.838 25.0721   6
   1  11   1 383.892 34.3019  10
   1  11   1 342.375 28.9648   5
   1  11   1 380.224 27.5352   9
   1  11   1 384.791 28.0951   2
   1  11   1 387.099 34.5037  10
  -1  11  -1 348.298 28.6915   5
   1  11   1 354.310 29.3915   4
   1  11   1 380.680 28.0797   2
  -1  11  -1 361.013 27.9395   2
  -1  11  -1 346.988 27.7015   2
  -1  11  -1 369.692 26.0337   9
  -1  11  -1 420.532 35.5949  10
   2 -11   1 61.9670 10.3462   7
  -2 -11  -1 69.6568 9.18540   2
  -2 -11  -1 84.8025 13.6423  10
   2 -11   1 61.7551 12.8390  10
  -2 -11  -1 50.9016 8.81892   2
   2 -11   1 72.8701 13.7121  10
   2 -11   1 63.6819 8.76293   2
   2 -11   1 60.3271 8.85057   2
  -2 -11  -1 66.1392 10.5384   3
  -2  11  -1 52.4986 6.81979   9
  -2  11  -1 55.3672 8.33994   2
  -2  11  -1 70.9847 9.67602   5
   2  11   1 56.4895 12.0950  10
   2  11   1 59.9612 8.38896   9
   2  11   1 53.9480 7.94447   4
   2  11   1 61.3151 8.43846   2
   2  11   1 77.5125 12.5127   2
   2  11   1 49.3365 9.00395   5
   2  11   1 65.0898 12.6653  10
  -2  11  -1 52.1799 12.6680  10
  -2  11  -1 58.5107 8.64927   2
   2  11   1 48.1310 8.11740   6
  -2  11  -1 72.9897 13.3512  10
   3 -11   1 60.2742 12.4549  10
   3 -11   1 45.8041 8.65424   2
   3 -11   1 65.5748 9.02034   2
   3 -11   1 55.6309 9.79359   7
  -3 -11  -1 42.4072 13.1280  10
  -3 -11  -1 83.2309 13.0799   3
  -3 -11  -1 63.1643 8.36411   2
   3 -11   1 46.1286 12.2411  10
   3 -11   1 50.4219 8.58047   5
  -3  11  -1 62.7067 6.75984   9
  -3  11  -1 76.2725 13.4305  10
  -3  11  -1 69.0631 11.0431   2
  -3  11  -1 49.4490 10.7916  10
   3  11   1 57.9838 9.31062   5
   3  11   1 66.8874 12.5450  10
   3  11   1 55.8654 7.59242   2
   3  11   1 46.8874 8.50061   9
  -3  11  -1 54.7708 8.15484   2
   3  11   1 61.6135 8.24449   2
   3  11   1 32.9594 9.43306  10
   3  11   1 39.7386 8.35602   6
  -4 -11  -1 161.966 24.8319  10
  -4 -11  -1 129.492 20.0889  10
   4 -11   1 149.550 19.7167  10
   4 -11   1 128.192 18.7967  10
   4 -11   1 127.547 15.3439   7
   4 -11   1 136.645 14.1115   2
  -4 -11  -1 118.025 18.3856   3
  -4 -11  -1 127.104 13.7718   2
   4 -11   1 170.574 24.0632   2
   4 -11   1 128.210 13.8243   5
  -4  11  -1 153.875 16.9203   5
  -4  11  -1 146.874 11.1629   9
   4  11   1 151.204 15.0026   9
   4  11   1 158.255 14.6151   2
  -4  11  -1 116.603 10.6579   9
  -4  11  -1 136.240 22.7051   4
  -4  11  -1 145.837 14.3581   2
  -4  11  -1 149.699 15.2632   2
   4  11   1 149.458 14.2648   2
   4  11   1 149.521 16.0448   5
  -4  11  -1 140.675 18.6065  10
   4  11   1 105.432 18.2546  10
   5 -11   1 16.5437 3.86219   5
   5 -11   1 27.9440 7.22180   2
  -5 -11  -1 12.3095 5.59961   3
   5 -11   1 12.7042 5.79860  10
   5 -11   1 26.8689 6.10697   2
  -5 -11  -1 11.8813 5.94775  10
   5 -11   1 16.7294 5.53995  10
  -5 -11  -1 30.8818 6.24851   2
   5 -11   1 9.54199 3.53542   7
  -5 -11  -1 21.0707 7.95216  10
   5  11   1 12.6184 3.27415   5
  -5  11  -1 21.5541 4.99471   2
  -5  11  -1 15.1106 5.36314  10
   5  11   1 32.2976 7.51451   9
   5  11   1 13.5176 5.56996  10
  -5  11  -1 13.6814 4.98952   5
  -5  11  -1 12.0849 5.97712   4
   5  11   1 13.8691 4.87995  10
   5  11   1 28.7756 5.95893   2
   6 -11   1 4.03285 2.78336   7
   6 -11   1 9.38063 4.71790  10
  -6 -11  -1 8.28598 4.77509  10
  -6 -11  -1 12.0609 5.44561   3
   6 -11   1 6.39167 4.43188  10
   6 -11   1 6.65873 4.30483   2
  -6 -11  -1 10.8940 3.25950   2
  -6 -11  -1 13.8113 8.53221  10
   6 -11   1 11.3097 2.73776   5
   6  11   1 15.1269 4.02735   2
   6  11   1 11.0715 5.28156  10
   6  11   1 16.7861 4.48762   5
   6  11   1 9.55932 3.36912   9
  -6  11  -1 13.2832 4.91301  10
  -6  11  -1 16.2229 2.79733   9
  -6  11  -1 11.7417 2.89012   9
   6  11   1 11.4101 5.07802  10
  -6  11  -1 6.64872 7.70209   4
   6  11   1 25.1437 5.88404   2
  -6  11  -1 25.9870 6.56776   2
   7 -11   1 -4.0520 2.30807   2
   7 -11   1 -1.4536 4.01472  10
  -7 -11  -1 4.62931 3.21547   2
   7 -11   1 3.17558 3.70521  10
  -7 -11  -1 -6.4521 4.12298  10
   7 -11   1 3.40306 2.51762   5
   7 -11   1 0.78774 2.93322   2
  -7  11  -1 -3.3517 2.85283   2
  -7  11  -1 -0.2255 3.19911   4
   7  11   1 3.71282 2.70130   2
   7  11   1 -0.6126 2.20334   5
   7  11   1 1.52978 2.21123   2
  -7  11  -1 1.33982 3.15798   8
   7  11   1 4.70309 2.88964   9
   7  11   1 6.05438 4.43950  10
  -7  11  -1 -3.3633 2.93468  10
   6 -12  -1 -3.8431 2.10866   5
   6 -12  -1 -5.0711 2.37152   2
   6 -12  -1 -6.3884 3.03889   2
  -6 -12   1 0.79332 2.78365   2
  -6 -12   1 -0.4021 8.12252  10
  -6 -12   1 -5.0524 3.80605  10
   6 -12  -1 -1.2682 2.10912   7
   6  12  -1 1.81683 2.09810   2
  -6  12   1 -2.1073 3.13738   4
   6  12  -1 -2.4737 1.80690   9
  -6  12   1 -1.4656 2.49997  10
   6  12  -1 -3.2869 3.58410  10
  -6  12   1 -0.4312 2.44100   2
   6  12  -1 -1.3305 2.33128   5
   6  12  -1 0.77402 2.39112   2
  -5 -12   1 202.834 26.6935   3
   5 -12  -1 185.774 20.6262   7
  -5 -12   1 254.155 21.4106   2
  -5 -12   1 217.090 27.0001  10
   5 -12  -1 215.364 20.0160   2
  -5 -12   1 229.654 30.5969  10
   5 -12  -1 196.948 19.4303   5
   5 -12  -1 214.864 20.7677   2
   5  12  -1 252.675 27.9678  10
   5  12  -1 221.151 20.0156   2
   5  12  -1 210.242 21.5503   5
  -5  12   1 249.591 26.6505  10
   5  12  -1 223.571 19.4636   2
  -5  12   1 201.682 19.8404   5
  -5  12   1 224.013 13.5526   9
   5  12  -1 228.919 21.7928   9
  -5  12   1 245.394 20.5316   2
   5  12  -1 204.117 24.5469  10
  -5  12   1 194.683 28.2819   4
   4 -12  -1 196.828 25.4673  10
   4 -12  -1 200.479 19.3607   5
   4 -12  -1 208.918 20.0058   2
  -4 -12   1 169.203 23.3055   3
   4 -12  -1 202.057 19.0274   2
  -4 -12   1 158.811 24.5193  10
   4 -12  -1 205.787 26.7604  10
   4 -12  -1 227.018 21.9414   7
   4  12  -1 222.706 20.8850   5
  -4  12   1 220.049 17.5349   9
  -4  12   1 197.010 24.1783  10
   4  12  -1 226.869 19.2465   2
   4  12  -1 176.429 23.8267  10
   4  12  -1 210.491 13.8007   4
  -4  12   1 197.917 14.3083   9
   4  12  -1 218.727 25.2184  10
  -4  12   1 200.956 27.8254   4
  -4  12   1 215.520 18.9820   2
   4  12  -1 214.810 18.5270   2
   4  12  -1 237.499 20.7137   9
  -4  12   1 260.665 21.1811   5
  -3 -12   1 2.14987 2.48306   3
  -3 -12   1 -1.3553 1.63772   2
  -3 -12   1 -2.0509 3.24032  10
   3 -12  -1 2.08894 3.72307  10
   3 -12  -1 4.21659 3.39784  10
   3 -12  -1 1.67196 2.36867   2
   3 -12  -1 0.94001 1.86012   7
   3 -12  -1 -0.1961 1.67790   2
   3 -12  -1 -0.8694 2.33322   5
   3  12  -1 0.05554 2.47019  10
  -3  12   1 -1.4387 2.55865  10
   3  12  -1 2.58217 1.63726   9
   3  12  -1 2.68654 2.26171   2
  -3  12   1 5.08369 3.76817   4
   3  12  -1 3.10633 2.39699   2
  -3  12   1 7.90255 3.01114   2
   3  12  -1 2.22952 3.19969  10
   3  12  -1 -1.4744 1.87868   5
  -3  12   1 2.68542 2.63434   5
  -3  12   1 1.23940 1.09667   9
  -3  12   1 -0.9101 2.14708   2
   2 -12  -1 73.4935 10.1896   2
   2 -12  -1 63.4635 14.7946  10
   2 -12  -1 73.9695 11.4556   5
  -2 -12   1 77.7684 10.6560   2
  -2 -12   1 75.3671 10.2166   2
   2 -12  -1 81.8034 11.6059   2
  -2 -12   1 65.8988 13.7300  10
   2 -12  -1 75.7391 14.9073  10
  -2 -12   1 94.6796 13.5266   3
  -2  12   1 81.7903 11.0439   2
   2  12  -1 67.8249 11.2803   5
  -2  12   1 85.0314 11.2849   5
   2  12  -1 78.6775 10.3836   9
  -2  12   1 94.2620 10.9578   2
   2  12  -1 90.0792 10.7347   2
  -2  12   1 73.4494 14.5113   4
   2  12  -1 95.0621 15.2552  10
  -2  12   1 81.6669 14.3581  10
  -2  12   1 105.008 9.61902   9
   2  12  -1 89.4038 10.0806   2
   1 -12  -1 55.3346 9.02094   3
  -1 -12   1 54.9421 14.3762  10
   1 -12  -1 53.8173 11.9347  10
  -1 -12   1 48.1121 9.04660   2
  -1 -12   1 73.4950 9.79852   2
  -1 -12   1 73.1899 11.2484   3
   1 -12  -1 75.6378 14.9146  10
   1 -12  -1 69.4368 9.71597   2
   1 -12  -1 51.7509 8.96326   2
   1  12  -1 63.1736 9.13177   2
  -1  12   1 51.9614 12.2883  10
   1  12  -1 65.9376 14.3591  10
   1  12  -1 72.2001 9.57783   9
   1  12  -1 82.9359 10.9399   5
  -1  12   1 73.9331 10.9225   5
  -1  12   1 70.1430 9.36672   2
  -1  12   1 57.6111 7.90749   9
   1  12  -1 59.1931 11.8328  10
  -1  12   1 66.2893 9.71939   2
   1  12  -1 49.4299 8.47432   2
  -1  12   1 59.0649 14.7067   7
  -1  12   1 56.1187 11.3397   4
  -1  12   1 56.4583 13.1084  10
   0 -12  -1 -4.9486 3.74312  10
   0 -12   1 1.33169 2.63723   2
   0 -12   1 8.84291 4.24067  10
   0 -12  -1 4.30351 2.75365   2
   0 -12  -1 2.41174 1.76577   3
   0 -12  -1 1.45272 3.17218  10
   0 -12  -1 5.53205 2.65305   2
   0 -12   1 4.79866 2.40908   3
   0 -12   1 8.87893 3.04756   2
   0 -12   1 7.30309 4.46515  10
   0  12  -1 3.09416 1.73178   9
   0  12  -1 6.43042 4.62826  10
   0  12   1 9.14882 3.29275  10
   0  12   1 6.62787 2.91826   5
   0  12  -1 3.19530 3.11308  10
   0  12   1 4.60083 2.46804   4
   0  12  -1 9.14011 3.18463   2
   0  12   1 1.59916 3.23090  10
   0  12   1 2.19332 1.95752   2
   0  12   1 -0.0759 2.11494   2
   0  12   1 3.93141 1.95504   9
   0  12  -1 4.52066 1.74589   5
   0  12  -1 0.31887 2.62021   2
  -1 -12  -1 0.54625 2.89786  10
   1 -12   1 -3.0097 2.87047  10
  -1 -12  -1 -0.3775 1.37864   3
   1 -12   1 -0.8414 2.26866  10
  -1 -12  -1 -0.4596 1.20902   2
   1 -12   1 -0.0280 1.72873   5
   1 -12   1 0.14615 2.28163   2
   1 -12   1 -0.8256 1.39028   2
   1  12   1 -3.2593 1.31150   2
   1  12   1 0.26738 1.74379   5
   1  12   1 1.17068 2.78003  10
   1  12   1 1.33005 1.47510   9
  -1  12  -1 -0.7952 1.78984  10
  -1  12  -1 -1.0230 0.97327   9
  -1  12  -1 -1.4505 1.16309   2
  -1  12  -1 -3.1459 2.90332  10
   1  12   1 -1.8936 2.74376  10
  -2 -12  -1 52.4826 10.3896   3
  -2 -12  -1 58.3075 9.11420   2
   2 -12   1 39.8542 9.16600   2
  -2 -12  -1 50.5241 8.79359   2
   2 -12   1 62.6617 9.76032   2
   2 -12   1 51.1690 8.82774   5
   2 -12   1 50.1793 12.3832  10
   2 -12   1 60.1217 11.1612   7
  -2  12  -1 62.6781 9.75406   5
   2  12   1 53.1438 11.1274  10
   2  12   1 72.6754 13.8825  10
   2  12   1 62.1965 9.05810   2
   2  12   1 58.2885 9.22582   9
  -2  12  -1 64.2886 7.60460   9
   2  12   1 64.9205 8.91312   2
   2  12   1 52.9131 8.23179   6
  -2  12  -1 58.2922 12.3344  10
   2  12   1 69.4216 8.69126   4
  -2  12  -1 71.2994 9.64622   2
   2  12   1 53.4390 9.32483   5
  -2  12  -1 73.1536 9.93717   2
   3 -12   1 4.39472 2.41849   5
   3 -12   1 -1.4808 2.41886  10
   3 -12   1 -0.4771 1.71898   7
   3 -12   1 -2.7569 2.03142   2
  -3 -12  -1 0.67433 3.95290  10
  -3  12  -1 -0.3786 2.31255   2
  -3  12  -1 -2.2103 1.61602   5
   3  12   1 0.25608 1.99792   2
  -3  12  -1 -2.3270 1.96385   4
  -3  12  -1 0.08826 2.29843  10
  -3  12  -1 0.72791 0.85928   9
   3  12   1 -2.8959 2.89878  10
   3  12   1 0.14097 1.56979   5
   3  12   1 -0.9106 2.20764   6
   3  12   1 -2.6568 1.62546   2
  -3  12  -1 -2.5844 1.65618   2
   3  12   1 0.72359 1.45931   9
   3  12   1 0.67635 2.90474  10
   4 -12   1 -1.9445 2.93856  10
  -4 -12  -1 -0.8535 2.70703   2
  -4 -12  -1 -6.4806 5.32992  10
   4 -12   1 -2.1283 1.82978   2
   4 -12   1 -2.5038 1.59295   7
   4 -12   1 -1.4303 2.52767  10
  -4 -12  -1 -0.5915 2.27846   3
   4  12   1 -1.0502 1.45904   9
  -4  12  -1 1.87515 1.78273   5
  -4  12  -1 -3.9662 2.34744  10
   4  12   1 -4.2316 2.78887  10
   4  12   1 1.76646 2.76723  10
   4  12   1 -2.1918 1.87138   2
   4  12   1 -3.0278 1.40253   2
   4  12   1 -0.2484 1.97185   5
  -4  12  -1 -3.0017 1.49965   2
  -4  12  -1 -1.2768 0.87491   9
  -4  12  -1 -2.7145 2.42493   4
  -5 -12  -1 15.7304 6.62046  10
   5 -12   1 25.9057 6.64445   2
  -5 -12  -1 7.74987 7.46495   3
   5 -12   1 16.4128 5.30306   2
   5 -12   1 21.4040 7.05984  10
   5 -12   1 12.5199 3.60971   5
   5 -12   1 20.8060 6.53144  10
  -5 -12  -1 10.9336 4.82544   2
  -5 -12  -1 14.0188 7.55072  10
   5  12   1 18.2448 6.27711  10
  -5  12  -1 17.6628 5.77346  10
   5  12   1 12.8291 3.45475   2
   5  12   1 10.4073 5.42637  10
   5  12   1 7.51137 3.17108   9
   5  12   1 27.2743 6.57564   2
   5  12   1 13.4596 4.06528   5
  -5  12  -1 33.4085 7.30176   5
  -5  12  -1 13.9769 6.31955   4
  -5  12  -1 10.5918 3.84127   2
  -6 -12  -1 -3.2739 4.24592  10
  -6 -12  -1 -0.6076 5.77345  10
  -6 -12  -1 -5.5761 3.82368   3
  -6 -12  -1 -4.0731 2.53661   2
   6 -12   1 -0.3771 2.27069   5
   6 -12   1 2.25949 3.08100   2
   6 -12   1 -1.4924 3.36980   7
   6 -12   1 4.94917 3.36174   2
   6 -12   1 -0.4537 2.80585  10
   6 -12   1 2.28623 4.79336  10
  -6  12  -1 0.33322 0.81636   9
  -6  12  -1 1.95946 0.89449   9
   6  12   1 5.69107 4.83305  10
   6  12   1 -5.7764 2.49824   2
  -6  12  -1 0.83300 2.67750   2
   6  12   1 1.78762 2.66304   9
   6  12   1 1.01495 4.32862  10
   6  12   1 4.16564 2.94353   5
  -6  12  -1 1.90131 4.25480   4
   6  12   1 5.05326 2.97459   2
   5 -13  -1 -1.7725 3.35363   7
   5 -13  -1 -3.1065 2.34827   2
  -5 -13   1 -4.8953 4.76124  10
   5 -13  -1 -0.9842 3.00776   2
  -5 -13   1 -0.4920 3.63655   3
  -5 -13   1 -2.5458 2.80126   2
  -5 -13   1 -4.8821 5.32817  10
  -5  13   1 -0.3261 2.83057   2
   5  13  -1 -0.1331 2.28233   5
  -5  13   1 0.19295 2.81881   4
   5  13  -1 -0.5042 2.09457   9
   5  13  -1 0.09253 3.61285  10
  -5  13   1 -3.5476 2.25448   5
  -5  13   1 -3.3630 3.79098  10
   5  13  -1 -5.6336 2.98262  10
   4 -13  -1 14.3600 4.10011   2
  -4 -13   1 11.6590 5.11619   3
   4 -13  -1 36.1923 9.33416   2
   4 -13  -1 14.2543 4.78353   7
  -4  13   1 25.3435 4.43635   9
   4  13  -1 7.42460 4.82012  10
   4  13  -1 26.5848 6.60849   2
  -4  13   1 7.26155 5.91864  10
   4  13  -1 7.77714 4.81202  10
  -4  13   1 30.1659 7.11124   2
  -4  13   1 11.6978 6.27417   4
   4  13  -1 14.9692 4.30677   9
  -4  13   1 14.6458 3.69384   5
   4  13  -1 39.1672 9.42751   5
   4  13  -1 34.4790 7.60336   2
   3 -13  -1 0.18796 2.11147   2
   3 -13  -1 -4.3720 2.17382   2
  -3 -13   1 0.53536 2.40933   2
   3 -13  -1 2.67019 2.66116   7
  -3 -13   1 -1.9306 4.19539  10
   3 -13  -1 1.65628 3.23608  10
  -3  13   1 -2.5083 1.90775   2
   3  13  -1 -3.4138 3.29741  10
  -3  13   1 -1.6516 0.98304   9
   3  13  -1 -1.5752 1.76071   9
   3  13  -1 0.43826 1.88530   5
   3  13  -1 -0.2246 2.03254   2
  -3  13   1 -0.7505 2.70637  10
   3  13  -1 -0.1703 1.45546   2
   3  13  -1 2.02903 3.79694  10
  -3  13   1 -4.5942 1.90461   5
  -3  13   1 -1.3546 2.16627   4
   3  13  -1 -1.2197 1.46385   4
   2 -13  -1 26.0960 6.66319   2
   2 -13  -1 6.49799 3.62356  10
  -2 -13   1 7.64453 3.17390   2
  -2 -13   1 13.6216 7.04442  10
   2 -13  -1 17.3549 4.65985   2
  -2 -13   1 9.09303 3.90981   3
   2  13  -1 28.7165 6.78696   5
   2  13  -1 3.33045 4.32619  10
  -2  13   1 20.9993 5.59517   2
   2  13  -1 7.22024 3.50873   2
  -2  13   1 10.2080 3.78166   5
  -2  13   1 7.80843 4.39771  10
  -2  13   1 2.41037 3.44418   4
   2  13  -1 10.4017 4.15800  10
  -2  13   1 15.1504 3.88911   2
   2  13  -1 8.66897 3.25488   9
  -1 -13   1 -1.9508 3.66721  10
  -1 -13   1 -1.7586 2.71416   2
  -1 -13   1 -3.2872 1.64755   2
  -1 -13   1 0.08497 2.13060   3
   1 -13  -1 0.91717 1.53931   3
   1 -13  -1 2.94774 3.86001  10
   1 -13  -1 -0.9892 2.31643   2
   1 -13  -1 2.72168 2.39214   2
   1  13  -1 -1.4265 2.43413  10
   1  13  -1 -1.7391 2.45090   2
  -1  13   1 -2.0043 1.92247   4
  -1  13   1 -3.3981 2.21457   2
   1  13  -1 0.01311 2.26390   5
   1  13  -1 1.38442 1.39113   9
   1  13  -1 2.18961 2.28126   2
  -1  13   1 -0.7402 2.00177  10
  -1  13   1 2.75008 1.62852   9
   1  13  -1 -0.7044 3.64271  10
  -1  13   1 -4.5172 2.18490   2
  -1  13   1 0.27183 2.17452   5
   0 -13  -1 56.8542 9.40032   2
   0 -13   1 52.1301 9.47318   2
   0 -13  -1 64.2422 9.78926   2
   0 -13   1 48.2089 9.03187   2
   0 -13   1 62.6527 10.3590   3
   0 -13   1 53.2803 13.3769  10
   0  13  -1 57.3057 8.91282   2
   0  13  -1 56.5991 10.3802   5
   0  13  -1 57.7303 9.67394   2
   0  13   1 70.2740 10.0720   2
   0  13   1 46.9050 13.4714  10
   0  13   1 75.9491 11.1563   5
   0  13  -1 72.6630 15.0148  10
   0  13   1 65.8332 13.7616   4
   0  13   1 70.7539 10.6015   9
   0  13  -1 72.4002 9.13263   9
   0  13   1 51.1581 8.89478   2
  -1 -13  -1 13.5832 3.95619   2
   1 -13   1 10.9762 4.90949   2
  -1 -13  -1 16.3144 7.04964  10
  -1 -13  -1 24.5080 7.12517   3
   1 -13   1 9.22950 3.90705  10
  -1 -13  -1 16.3919 4.72843   2
  -1  13  -1 8.31554 2.58162   9
   1  13   1 23.6250 5.82487   9
  -1  13  -1 7.21889 2.93640   5
   1  13   1 20.8842 6.93596  10
   1  13   1 13.1137 3.89968   2
   1  13   1 5.97680 2.68399   5
   1  13   1 9.19765 4.96763  10
   1  13   1 14.0188 4.18518   2
  -1  13  -1 12.4706 3.77928   2
  -1  13  -1 14.0135 5.97211   2
   1  13   1 8.72437 3.21211   4
  -1  13  -1 12.5262 5.44193  10
  -2 -13  -1 70.3788 11.2218   2
   2 -13   1 101.020 13.3018   2
  -2 -13  -1 91.0610 19.6233  10
  -2 -13  -1 81.9441 13.2791   3
   2 -13   1 81.7761 11.4077   2
   2  13   1 75.1460 12.5691   5
  -2  13  -1 96.3194 9.68606   9
  -2  13  -1 69.7079 16.3914   4
   2  13   1 96.7743 11.9608   9
  -2  13  -1 96.1563 12.2067   2
   2  13   1 57.6496 14.5915  10
  -2  13  -1 61.4825 13.5569  10
  -2  13  -1 94.3031 11.8634   2
   2  13   1 81.9051 11.1279   2
  -2  13  -1 82.0804 12.1579   5
   2  13   1 102.772 17.9000  10
   2  13   1 94.4098 10.5765   4
   2  13   1 87.9250 10.7934   2
   3 -13   1 5.11404 4.63772  10
   3 -13   1 7.88666 4.60894   2
   3 -13   1 6.63712 3.20057   2
  -3 -13  -1 7.76756 4.57670  10
  -3 -13  -1 6.92827 3.81347   3
   3 -13   1 2.64716 2.93658   7
   3  13   1 3.77140 2.54973   2
   3  13   1 3.63202 2.59366   5
  -3  13  -1 3.02925 4.06608   4
   3  13   1 6.44927 4.48126  10
  -3  13  -1 10.5571 4.44276  10
   3  13   1 2.10467 4.32005  10
   3  13   1 4.94210 2.73930   9
  -3  13  -1 2.25523 2.87320   2
  -3  13  -1 5.56989 2.60937   5
   3  13   1 5.82219 3.14063   2
  -3  13  -1 3.13217 1.41177   9
   4 -13   1 74.9951 11.3465   2
   4 -13   1 84.4931 13.9560   7
  -4 -13  -1 106.584 19.9133  10
  -4 -13  -1 85.7518 20.6306  10
   4 -13   1 68.7342 17.1075  10
  -4 -13  -1 81.8661 15.6257   3
   4 -13   1 89.9618 13.6392   2
  -4 -13  -1 87.8212 12.6209   2
   4  13   1 101.593 13.9383   5
  -4  13  -1 80.8931 8.41564   9
   4  13   1 86.7652 16.8105   2
  -4  13  -1 81.4302 12.4089   5
  -4  13  -1 84.6578 16.1533  10
   4  13   1 80.3202 16.0613  10
  -4  13  -1 76.6629 10.9778   2
   4  13   1 76.7130 12.2325   9
  -4  13  -1 83.9459 9.98428   9
  -4  13  -1 72.4770 17.3215   4
   4  13   1 91.8619 11.9095   2
   5 -13   1 20.1788 5.36251   2
   5 -13   1 14.6582 5.08042   7
  -5 -13  -1 39.2759 10.1675   2
   5 -13   1 44.8364 9.95986   2
  -5 -13  -1 10.1206 7.85148  10
   5 -13   1 16.0601 6.43853  10
  -5 -13  -1 12.9721 8.34792  10
  -5 -13  -1 14.8484 5.87643   3
  -5  13  -1 19.2497 6.38147  10
  -5  13  -1 16.1468 7.15638   4
  -5  13  -1 15.6242 5.01540   2
   5  13   1 34.9024 8.34845   2
  -5  13  -1 13.2921 3.87044   5
   5  13   1 41.5426 8.20490   2
   5  13   1 42.0971 10.9302   5
  -5  13  -1 30.5378 4.85509   9
   5  13   1 13.0580 4.81277   9
  -5  13  -1 22.2294 4.45917   9
   5  13   1 21.1047 7.33485  10
   5  13   1 14.7965 7.02113  10
  -3 -14   1 3.13697 2.86247   3
   3 -14  -1 4.28465 5.67681  10
   3 -14  -1 7.70370 4.22222   2
  -3 -14   1 1.45828 3.24648   2
  -3 -14   1 11.0810 6.42988  10
   3 -14  -1 11.4384 3.89499   2
  -3  14   1 8.57038 5.39143  10
   3  14  -1 7.87420 3.70715   2
   3  14  -1 11.9014 4.25239   5
   3  14  -1 8.77874 5.84344  10
  -3  14   1 4.21821 3.06456   5
   3  14  -1 3.57734 2.23806   4
  -3  14   1 8.60043 3.93681   2
   3  14  -1 5.58650 2.49205   9
  -3  14   1 6.66803 4.78467   4
  -3  14   1 5.53136 1.84038   9
   3  14  -1 4.13858 2.64899   2
   3  14  -1 1.61725 1.51039   4
  -2 -14   1 116.378 22.2658  10
   2 -14  -1 126.768 15.2208   2
   2 -14  -1 116.559 22.0522  10
  -2 -14   1 106.420 14.0127   2
   2 -14  -1 114.117 13.9820   3
  -2 -14   1 124.457 18.0433   3
   2 -14  -1 119.234 15.5966   2
   2  14  -1 119.519 13.7395   2
  -2  14   1 129.216 14.5932   2
  -2  14   1 149.092 21.4447  10
  -2  14   1 127.805 12.0312   9
  -2  14   1 108.215 14.6964   5
   2  14  -1 110.035 14.6042   4
   2  14  -1 119.541 15.4308   5
   2  14  -1 126.825 14.9142   2
   2  14  -1 142.481 24.9275  10
   2  14  -1 119.239 14.1921   9
  -2  14   1 109.252 18.5607   4
   1 -14  -1 147.924 17.2588   2
  -1 -14   1 100.832 22.3081  10
  -1 -14   1 169.079 17.0387   2
   1 -14  -1 162.928 25.1756  10
   1 -14  -1 139.171 16.3702   2
   1 -14  -1 169.289 17.1733   3
  -1 -14   1 188.022 20.2522   3
   1  14  -1 149.211 18.6890   4
  -1  14   1 151.504 17.8776   9
   1  14  -1 146.797 22.9245   5
  -1  14   1 144.484 19.1493   2
  -1  14   1 150.148 20.6064   4
  -1  14   1 139.679 17.5912   5
   1  14  -1 162.304 17.3897   2
  -1  14   1 138.561 21.6628  10
   1  14  -1 186.502 17.1293   9
  -1  14   1 160.357 16.3754   2
   1  14  -1 154.850 16.3787   2
   1  14  -1 168.194 23.7698  10
   0 -14   1 -3.8182 2.29512   2
   0 -14   1 -6.7362 3.55697  10
   0 -14  -1 -3.3433 2.27116   2
   0 -14   1 1.10044 2.23855   3
   0 -14  -1 -1.7860 3.44718  10
   0  14   1 0.37486 2.12785   5
   0  14   1 -3.3957 1.84822   4
   0  14   1 0.16380 2.79422   2
   0  14  -1 -0.2276 1.34535   9
   0  14  -1 -4.0008 2.98922   2
   0  14   1 -2.1590 3.72190  10
   0  14   1 1.51626 1.47297   9
   0  14  -1 2.18919 1.99779   2
   0  14  -1 -1.8046 2.98784  10
   0  14  -1 -0.0124 3.00746   4
   0  14   1 -5.0152 2.14677   2
  -1 -14  -1 29.4679 9.51206   3
   1 -14   1 20.1466 5.27085   2
   1 -14   1 52.8615 15.2284  10
   1 -14   1 40.1244 9.52557   3
  -1 -14  -1 34.2959 8.93623   2
  -1 -14  -1 16.6635 7.50420  10
  -1  14  -1 34.4588 12.2495   4
  -1  14  -1 48.7621 7.93047   2
   1  14   1 44.1830 9.20043   4
   1  14   1 30.7238 8.15530   9
   1  14   1 31.9576 8.53556   2
   1  14   1 36.5656 7.96724   2
  -1  14  -1 40.4605 7.41985   9
   1  14   1 50.9348 14.9579  10
  -1  14  -1 20.6250 7.23564  10
  -1  14  -1 41.4897 9.42982   5
  -2 -14  -1 129.261 15.5709   2
  -2 -14  -1 127.251 18.5850   3
   2 -14   1 145.650 16.6935   2
  -2 -14  -1 140.336 25.4520  10
   2 -14   1 120.165 15.5296   2
   2 -14   1 138.296 23.2522  10
  -2  14  -1 137.028 16.4791   5
  -2  14  -1 155.807 13.4874   9
   2  14   1 135.463 12.9996   4
  -2  14  -1 140.187 21.5593  10
   2  14   1 153.132 36.3349  10
   2  14   1 138.145 15.8075   2
   2  14   1 139.978 17.1594   5
   2  14   1 188.213 17.4453   9
  -2  14  -1 140.703 22.3403   4
   2  14   1 144.398 15.9515   2
  -2  14  -1 136.830 15.1165   2
  -3 -14  -1 37.6561 12.5879   3
   3 -14   1 49.1904 12.9439   7
   3 -14   1 61.6681 10.8278   2
  -3 -14  -1 58.8719 11.3562   2
   3 -14   1 37.6139 12.1443   2
  -3 -14  -1 57.3080 17.4842  10
  -3  14  -1 45.3773 15.2570   4
   3  14   1 64.3192 10.7402   9
  -3  14  -1 50.5651 7.76082   9
   3  14   1 69.3821 10.5627   2
   3  14   1 56.2473 10.5166   2
  -3  14  -1 74.3529 13.1401   2
  -3  14  -1 47.7737 13.3031  10
  -3  14  -1 64.3570 11.4433   5
  11   0  -2 84.4407 6.40910   2
  11   0  -2 92.3658 6.55337   2
 -11   0   2 86.0766 15.9451   4
  11   0  -2 117.445 11.5600   9
  11   0  -2 98.3982 16.0634   7
 -10   0   2 625.044 39.4248  10
 -10   0   2 690.412 53.5608   4
  10   0  -2 681.242 39.5745   2
  10   0  -2 652.274 51.4048   7
  10   0  -2 698.365 41.2962  10
  10   0  -2 634.294 43.8260   9
 -10   0   2 700.441 39.7881  10
   9   0  -2 381.915 24.9441  10
  -9   0   2 375.264 34.2414   4
  -9   0   2 374.267 22.0899   2
  -9   0   2 370.624 22.0644   2
  -9   0   2 385.445 24.2226  10
   9   0  -2 378.553 23.2290   2
   9   0  -2 343.952 21.8529   5
   9   0  -2 354.896 25.6451  10
   9   0  -2 386.715 27.0122   9
  -9   0   2 365.866 24.2954  10
   9   0  -2 359.484 26.6265  10
   9   0  -2 387.098 23.1376   2
   8   0  -2 443.742 30.3318  10
  -8   0   2 408.733 24.9595   2
   8   0  -2 399.643 25.5303   2
   8   0  -2 455.531 29.3572   9
  -8   0   2 406.359 28.1735   9
   8   0  -2 456.172 29.0184  10
  -8   0   2 383.170 35.1826   4
   8   0  -2 416.734 25.3036   5
   8   0  -2 431.880 25.8358   2
   8   0  -2 406.425 38.1652   3
  -8   0   2 399.297 27.2307  10
  -8   0   2 424.890 26.9490  10
  -8   0   2 392.993 24.8544   2
   8   0  -2 396.825 34.0815   7
   8   0  -2 432.098 27.5657  10
  -7   0   2 2690.52 183.457   8
   7   0  -2 3078.28 175.066   2
  -7   0   2 3446.38 178.097   9
   7   0  -2 2838.89 174.998   5
   7   0  -2 3312.31 180.649  10
   7   0  -2 3355.68 185.436   8
   7   0  -2 2806.11 188.009   3
   7   0  -2 3175.70 178.253  10
   7   0  -2 3457.75 178.753   9
  -7   0   2 3084.20 174.519   2
  -7   0   2 3087.14 174.596   2
   7   0  -2 2969.79 175.347   2
   7   0  -2 3216.03 177.107  10
  -7   0   2 3567.90 188.395   4
   7   0  -2 2734.72 183.186   7
  -7   0   2 2821.60 176.740  10
  -7   0   2 3003.85 176.360  10
   6   0  -2 1121.45 67.9058   2
  -6   0   2 1282.47 78.2286   4
   6   0  -2 1137.23 69.4943  10
   6   0  -2 1148.69 70.4838   9
  -6   0   2 1189.39 67.6613   2
  -6   0   2 1064.48 69.5963  10
  -6   0   2 1318.11 77.1415   8
   6   0  -2 1195.64 75.6937   7
  -6   0   2 1188.52 70.0163   9
   6   0  -2 1242.30 68.2109   2
  -6   0   2 1185.50 67.8026   2
  -6   0   2 1143.71 72.8742  10
   6   0  -2 1224.70 70.7564  10
   6   0  -2 1178.70 68.4240   5
   6   0  -2 1157.78 75.5538   8
  -5   0   2 43.5813 7.74168   4
   5   0  -2 55.9620 4.73605   5
   5   0  -2 36.8303 8.24646   4
   5   0  -2 56.7432 5.76422   9
  -5   0   2 54.5419 4.08176   2
   5   0  -2 36.5457 6.72590   6
  -5   0   2 51.0766 5.47704  10
  -5   0   2 52.7875 4.91709  10
   5   0  -2 61.4803 8.32528   7
  -5   0   2 50.1259 7.97835   8
   5   0  -2 51.1263 4.25723   2
   5   0  -2 67.4323 8.84018   8
  -5   0   2 60.4345 5.58975   9
  -5   0   2 54.4224 4.07147   2
   5   0  -2 42.9463 8.50613   3
   5   0  -2 50.0512 4.15191   2
   5   0  -2 47.4144 5.45233  10
   5   0  -2 58.0465 5.35523  10
  -4   0   2 266.633 15.8943  10
   4   0  -2 232.453 16.6250   9
  -4   0   2 242.099 14.9817   2
   4   0  -2 261.010 16.1167  10
   4   0  -2 258.716 19.8342   7
  -4   0   2 264.569 21.0342   6
   4   0  -2 259.177 22.2525   4
   4   0  -2 269.223 15.2945   2
  -4   0   2 272.218 20.8632   8
  -4   0   2 233.372 16.3680   9
  -4   0   2 243.864 20.6026   4
   4   0  -2 276.865 20.6959   8
   4   0  -2 272.717 16.7016  10
   4   0  -2 217.253 18.7328   6
   4   0  -2 250.526 15.1274   2
   4   0  -2 255.946 16.1575   5
  -4   0   2 232.503 16.2018  10
  -4   0   2 256.658 14.9823   2
   4   0  -2 231.629 21.2727   3
  -3   0   2 849.275 51.2228   8
   3   0  -2 828.839 52.8118   4
   3   0  -2 881.433 52.4459   3
  -3   0   2 778.408 52.6485   3
  -3   0   2 796.673 45.7070   2
   3   0  -2 811.357 45.8814   2
   3   0  -2 833.054 46.3994  10
   3   0  -2 772.418 45.9119   2
  -3   0   2 776.940 50.3306   6
   3   0  -2 723.557 47.1748   9
   3   0  -2 887.271 46.7991  10
  -3   0   2 837.991 46.2342  10
   3   0  -2 793.622 49.8239   6
  -3   0   2 738.571 50.6289   4
   3   0  -2 856.294 47.2849   5
  -3   0   2 768.937 45.7413   2
  -3   0   2 912.178 46.7478  10
   3   0  -2 761.795 50.6223   8
  -3   0   2 792.758 47.1290   9
   2   0  -2 382.501 26.5848   4
   2   0  -2 356.709 26.1534   3
   2   0  -2 405.166 23.7904   9
   2   0  -2 349.451 26.1546   8
   2   0  -2 405.457 25.4023   6
  -2   0   2 406.078 25.7059   6
  -2   0   2 449.699 27.1099   8
  -2   0   2 470.377 27.7728   3
   1   0  -2 1081.89 57.0927   3
   1   0  -2 992.021 56.1341  10
   1   0  -2 932.326 55.4437   2
   1   0  -2 989.548 55.4548   2
  -1   0   2 1063.27 56.1334  10
  -1   0   2 856.579 55.4091   2
   1   0  -2 1073.31 56.7545   6
  -1   0   2 891.973 55.3785   2
   1   0   2 511.077 29.9565   2
  -1   0  -2 534.453 31.0141   7
  -1   0  -2 515.592 29.6702   9
   1   0   2 523.086 33.1898  10
   1   0   2 477.393 29.7432   2
  -1   0  -2 513.317 31.5563  10
  -1   0  -2 523.704 29.9919   2
   1   0   2 442.225 29.4602   9
   1   0   2 469.315 30.5072   7
   1   0   2 554.007 32.5860  10
  -2   0  -2 0.71978 0.24653   5
  -2   0  -2 1.95338 1.00296   7
   2   0   2 0.79205 0.60556   2
  -2   0  -2 0.80545 1.20879  10
   2   0   2 0.68641 0.66733   7
   2   0   2 0.41645 0.35715   2
  -2   0  -2 0.94699 0.60393   2
  -2   0  -2 1.39549 0.84974  10
  -2   0  -2 0.00458 0.33722   2
   2   0   2 0.74947 0.43719   8
   2   0   2 0.66804 0.95755  10
  -2   0  -2 0.75826 0.39849   9
   2   0   2 1.26693 0.56192   9
   2   0   2 1.13378 1.15055  10
  -3   0  -2 760.449 46.3531   7
   3   0   2 715.326 46.0745  10
   3   0   2 695.682 42.1127   2
  -3   0  -2 649.282 39.8092   5
   3   0   2 746.956 45.5075   7
  -3   0  -2 723.833 42.2987   2
  -3   0  -2 730.414 44.7191  10
   3   0   2 686.604 42.1139   9
   3   0   2 685.564 42.2481   2
   3   0   2 686.430 42.2123   8
   4   0   2 13.3128 3.98412  10
   4   0   2 16.1453 3.92491   7
   4   0   2 13.8792 2.64049   9
   4   0   2 9.62798 2.73435   8
  -4   0  -2 7.17108 2.77207  10
   4   0   2 13.6759 2.52845   2
  -4   0  -2 20.1605 4.21687  10
  -4   0  -2 12.7178 2.51355   9
   4   0   2 7.77472 2.62762  10
  -4   0  -2 15.7915 2.74788   2
   4   0   2 12.6646 2.40524   2
  -5   0  -2 149.505 11.9872   2
   5   0   2 144.817 11.9523   9
   5   0   2 155.343 15.6191   7
   5   0   2 154.416 15.0440  10
   5   0   2 111.177 16.1924   3
   5   0   2 147.068 11.7121   2
  -5   0  -2 163.285 12.5084   9
  -5   0  -2 177.861 14.9401  10
   5   0   2 165.784 13.4089   8
  -5   0  -2 132.253 14.8794  10
  -5   0  -2 155.975 11.8237   2
   5   0   2 139.373 11.6753   2
  -5   0  -2 159.796 17.2207   4
   6   0   2 3.11865 1.32120   2
  -6   0  -2 1.18600 1.21654   9
  -6   0  -2 2.41220 1.07686   2
  -6   0  -2 -0.8229 1.53276  10
  -6   0  -2 0.27935 1.33555   4
   6   0   2 2.68374 1.19569   9
   6   0   2 1.20008 1.87841   3
  -6   0  -2 2.38353 1.25210   2
  -6   0  -2 2.16208 1.42524  10
   6   0   2 4.32124 1.41243   2
   6   0   2 0.92584 1.31981   8
   6   0   2 3.03148 2.11891   7
   6   0   2 -0.4131 1.90482   6
   6   0   2 1.86581 1.78262  10
   6   0   2 1.80713 1.73646  10
   7   0   2 105.940 11.7068   8
  -7   0  -2 105.864 11.8860  10
   7   0   2 103.910 9.73514   2
  -7   0  -2 88.7797 9.00779   2
   7   0   2 99.4582 12.9028  10
  -7   0  -2 118.743 14.3958  10
   7   0   2 117.522 10.8060   9
   7   0   2 102.946 13.3113  10
  -7   0  -2 106.073 9.59924   2
   7   0   2 109.417 14.2828   7
  -7   0  -2 110.475 10.6537   9
   7   0   2 102.877 9.64395   2
   8   0   2 127.219 15.3082  10
   8   0   2 138.102 14.9422  10
   8   0   2 131.053 14.0771   8
   8   0   2 119.388 10.9748   2
  -8   0  -2 132.686 11.3163   2
  -8   0  -2 92.8028 15.9374   4
  -8   0  -2 118.614 12.2365   9
  -8   0  -2 133.721 15.5802  10
   8   0   2 129.591 15.9329   7
  -8   0  -2 112.237 12.3038   2
   8   0   2 106.237 11.6232   9
   8   0   2 140.636 11.6495   2
  -8   0  -2 137.322 14.0317  10
   9   0   2 20.0142 6.52446  10
   9   0   2 10.2587 3.61432  10
  -9   0  -2 9.11573 3.63644  10
   9   0   2 12.3643 5.35035  10
   9   0   2 21.8518 5.28678   9
   9   0   2 24.3882 4.55257   2
  -9   0  -2 27.3766 5.87816   9
   9   0   2 20.3380 4.41223   2
  -9   0  -2 13.6946 5.25971   4
   9   0   2 10.1833 3.65502   8
 -10   0  -2 66.8826 15.1603   4
 -10   0  -2 70.2010 8.41451   2
  10   0   2 84.5793 10.1885   9
  10   0   2 76.9519 8.81993   2
 -10   0  -2 69.5111 10.7610  10
  10   0   2 73.4958 11.4493  10
  10   0   2 69.1012 13.7976   7
  10   0   2 60.6063 17.4344  10
  11  -1  -2 17.4793 5.16986  10
  11  -1  -2 22.0650 2.78912   2
  11  -1  -2 12.6457 4.02250  10
  11  -1  -2 14.7761 5.47388   7
 -11  -1   2 16.2370 5.83108   4
  11   1  -2 25.7038 6.22930   9
  11   1  -2 14.6687 4.92661   7
  10  -1  -2 207.964 16.5186  10
 -10  -1   2 244.583 25.4149   4
  10  -1  -2 228.097 18.1052   9
  10  -1  -2 221.130 18.0021  10
  10  -1  -2 184.823 18.2782  10
  10  -1  -2 227.566 14.7981   2
  10  -1  -2 272.134 25.6600   7
  10  -1  -2 222.665 15.1141   2
 -10   1   2 218.345 13.4950   2
 -10   1   2 228.580 16.2880  10
  10   1  -2 220.061 15.5404  10
 -10   1   2 209.635 25.8789   4
  10   1  -2 224.926 14.3711   2
  10   1  -2 221.933 18.9619   9
  10   1  -2 241.897 25.6464   7
 -10   1   2 217.845 15.7766  10
  10   1  -2 224.530 14.4275   2
   9  -1  -2 0.30981 1.01188   9
  -9  -1   2 1.03223 0.51834   2
   9  -1  -2 1.01468 1.30364  10
  -9  -1   2 -0.2340 1.68856   4
  -9  -1   2 -0.3249 1.05219  10
   9  -1  -2 -0.1410 1.66082   7
   9  -1  -2 -0.9646 0.69990   2
   9  -1  -2 0.92852 0.92121   2
   9  -1  -2 -0.5927 2.00454  10
  -9  -1   2 -0.2400 0.49457   2
  -9  -1   2 -1.1396 0.89196  10
  -9   1   2 -1.2468 1.14291  10
  -9   1   2 -0.2316 1.57476  10
  -9   1   2 0.41798 0.84705   2
   9   1  -2 -0.8059 0.60420   2
   9   1  -2 0.65672 0.61131   5
  -9   1   2 0.05986 0.69256   2
   9   1  -2 0.61400 1.80745   7
   9   1  -2 0.81033 1.41091   9
   9   1  -2 -0.0824 0.68301   2
   9   1  -2 0.03823 0.91848  10
   9   1  -2 0.19255 1.38258  10
  -9   1   2 0.52085 2.22482   4
   8  -1  -2 12.0576 3.97438  10
   8  -1  -2 14.8780 1.91592   5
   8  -1  -2 18.4431 3.28541   9
  -8  -1   2 10.7460 3.95693   4
  -8  -1   2 13.2946 3.05103  10
   8  -1  -2 22.5985 6.57014   7
  -8  -1   2 7.31137 2.14789   9
   8  -1  -2 21.4551 4.14499  10
   8  -1  -2 14.7507 1.89955   5
   8  -1  -2 15.6755 2.58750   2
  -8  -1   2 13.1337 2.15915   2
  -8  -1   2 14.3091 3.17926  10
   8  -1  -2 15.7490 2.61407   2
   8  -1  -2 8.38007 3.30838   8
  -8  -1   2 12.8168 1.94227   2
   8   1  -2 23.1522 4.94262   9
   8   1  -2 7.72523 3.14887   7
  -8   1   2 13.9165 2.48553   2
   8   1  -2 14.4221 2.37647   2
   8   1  -2 7.24199 3.43074   8
   8   1  -2 16.5707 3.29839  10
  -8   1   2 22.2892 4.85031  10
   8   1  -2 13.5954 2.48510   5
   8   1  -2 8.66682 2.58776  10
  -8   1   2 16.4630 5.67421   4
  -8   1   2 14.3981 2.42782   2
  -8   1   2 6.83550 3.20139   8
  -7  -1   2 558.049 33.8526  10
   7  -1  -2 540.412 32.3259   5
  -7  -1   2 571.123 34.0756  10
  -7  -1   2 528.602 35.2287   9
   7  -1  -2 552.240 33.1603   2
   7  -1  -2 609.498 35.1965   9
   7  -1  -2 470.815 39.3165   8
   7  -1  -2 493.477 39.2185   7
  -7  -1   2 546.660 31.9075   2
  -7  -1   2 533.655 32.1079   2
   7  -1  -2 572.711 35.0860  10
   7  -1  -2 543.364 32.7278   2
   7  -1  -2 481.886 35.6756  10
  -7  -1   2 539.708 40.9977   4
  -7   1   2 533.341 34.3296   9
   7   1  -2 507.147 35.7046   9
  -7   1   2 645.587 37.0523  10
  -7   1   2 443.347 41.3545   4
   7   1  -2 523.851 32.5649   2
   7   1  -2 521.113 33.1319   5
   7   1  -2 529.282 43.9669   3
  -7   1   2 584.390 32.8560   2
  -7   1   2 562.944 34.6446  10
   7   1  -2 567.002 34.7254  10
   7   1  -2 603.422 42.2774   8
  -7   1   2 516.237 32.2806   2
   7   1  -2 600.118 42.3210   7
   7   1  -2 519.944 35.3852  10
  -7   1   2 587.001 41.1431   8
  -6  -1   2 6.93104 1.75275   9
  -6  -1   2 2.63776 1.27945  10
  -6  -1   2 5.07800 1.96194   4
  -6  -1   2 7.37422 1.17321   2
   6  -1  -2 3.35006 1.29520   9
   6  -1  -2 9.06732 2.55074  10
   6  -1  -2 3.64985 1.91132   7
   6  -1  -2 7.07605 2.10368  10
   6  -1  -2 9.35910 1.70922   2
  -6  -1   2 5.98080 1.34784   2
   6  -1  -2 5.46592 2.50087   3
   6  -1  -2 5.26028 2.13138   8
   6  -1  -2 3.50230 0.93469   5
   6  -1  -2 4.75156 2.43039   6
   6   1  -2 4.19142 1.50119   9
   6   1  -2 3.94422 1.93467   8
   6   1  -2 2.83857 1.94856   7
  -6   1   2 4.63188 1.56561  10
  -6   1   2 8.39964 1.82572   2
   6   1  -2 2.64135 2.19035   3
  -6   1   2 2.64697 1.86176   8
   6   1  -2 7.97436 1.51278   2
   6   1  -2 10.6574 3.10151  10
  -6   1   2 3.61709 1.13514   9
  -6   1   2 4.68006 2.20009   4
   6   1  -2 5.81882 3.19571   6
   6   1  -2 8.63731 1.59031   2
   6   1  -2 5.47004 1.67693  10
   6   1  -2 3.99789 1.73028  10
  -5  -1   2 26.4013 5.88756   8
  -5  -1   2 26.3933 3.37694  10
   5  -1  -2 27.8093 2.91811   2
  -5  -1   2 26.3037 3.38355  10
   5  -1  -2 25.5313 3.38512   9
   5  -1  -2 21.8191 4.62185   7
   5  -1  -2 21.5322 3.68102  10
   5  -1  -2 27.1376 5.45036   8
   5  -1  -2 22.2624 4.56009   6
  -5  -1   2 25.4472 5.47475   4
  -5  -1   2 20.6278 2.26264   2
   5  -1  -2 24.7220 2.90542   5
  -5  -1   2 25.5567 3.60673   9
   5  -1  -2 25.2318 2.68380   2
  -5  -1   2 22.9683 2.46040   2
   5  -1  -2 17.7530 5.69903   3
   5   1  -2 26.2672 3.60789  10
  -5   1   2 20.9743 5.64033   7
   5   1  -2 32.6039 4.22704  10
   5   1  -2 23.4187 3.70336   9
  -5   1   2 21.0697 5.68901   4
   5   1  -2 35.5128 6.54570   7
   5   1  -2 26.2994 6.76266   4
  -5   1   2 24.4338 2.59124   2
   5   1  -2 26.3521 2.56337   2
  -5   1   2 25.2076 3.28062   9
  -5   1   2 32.8216 4.89935  10
  -5   1   2 26.7214 3.63855  10
   5   1  -2 29.3621 3.34564   5
  -5   1   2 21.5075 2.75794   2
  -5   1   2 22.8533 5.56761   8
   5   1  -2 27.7051 6.01798   8
   5   1  -2 25.8103 2.70783   2
   5   1  -2 19.7567 5.12877   6
   5   1  -2 30.2678 4.19546  10
  -4  -1   2 120.667 7.98884   2
   4  -1  -2 135.807 10.0864  10
  -4  -1   2 145.395 9.15859  10
  -4  -1   2 105.970 11.6280   4
   4  -1  -2 139.336 9.83794  10
  -4  -1   2 136.632 13.5644   8
   4  -1  -2 115.324 9.11916   9
   4  -1  -2 125.886 8.73384   2
  -4  -1   2 122.275 14.7126   3
  -4  -1   2 130.787 8.23103   2
   4  -1  -2 149.796 13.2662   8
  -4  -1   2 152.703 10.3152   9
  -4  -1   2 138.783 9.29880  10
   4  -1  -2 129.954 11.8479   7
   4  -1  -2 128.753 8.62665   2
   4   1  -2 124.331 12.8539   8
   4   1  -2 118.202 8.35272   2
  -4   1   2 134.243 14.0762   4
   4   1  -2 158.820 14.5316   4
   4   1  -2 140.174 10.4337   9
   4   1  -2 99.7937 12.5755   3
  -4   1   2 116.166 12.1727   7
  -4   1   2 144.562 10.7687  10
   4   1  -2 139.765 9.84260  10
  -4   1   2 119.163 8.60381   2
   4   1  -2 132.419 9.47404   5
  -4   1   2 115.700 8.91254   9
   4   1  -2 126.187 9.71626  10
  -4   1   2 131.024 9.56368  10
  -4   1   2 123.758 8.34181   2
  -4   1   2 123.152 12.4150   8
   3  -1  -2 2.21197 0.81463  10
  -3  -1   2 3.14634 0.59670   2
  -3  -1   2 1.78801 1.15466   8
  -3  -1   2 2.01699 1.37291   3
   3  -1  -2 5.44523 1.01462   2
  -3  -1   2 1.69742 0.62960   9
   3  -1  -2 2.13008 1.39348   4
  -3  -1   2 4.98835 1.04323  10
  -3  -1   2 4.12536 1.28381  10
   3  -1  -2 1.98328 0.94054   7
   3  -1  -2 2.71791 1.29202   8
   3  -1  -2 3.60115 0.81442   2
   3  -1  -2 1.51555 0.86571   6
   3  -1  -2 3.13886 0.89332  10
  -3  -1   2 1.60057 1.11998   6
   3  -1  -2 4.06231 1.08195   9
  -3  -1   2 2.87266 0.65932   2
  -3  -1   2 2.70475 1.17383   4
  -3  -1   2 1.20637 0.54458   5
   3  -1  -2 2.97555 1.20907   3
  -3   1   2 4.08415 0.88863   2
  -3   1   2 2.23344 1.21563   8
   3   1  -2 1.27916 1.28897   8
   3   1  -2 2.97929 0.78990   2
   3   1  -2 1.70775 0.64404   9
  -3   1   2 2.43970 1.00637   7
   3   1  -2 3.01389 1.24520   4
   3   1  -2 1.30322 0.56005   5
  -3   1   2 1.22588 0.44215   9
   3   1  -2 5.32402 1.31907  10
  -3   1   2 3.10090 0.73400   2
  -3   1   2 2.92452 1.00245  10
  -3   1   2 2.89131 1.43741   4
  -3   1   2 0.95113 0.94877   6
   3   1  -2 4.93957 1.61383   6
   3   1  -2 2.49713 0.79729  10
   3   1  -2 1.57261 1.08183   3
   2  -1  -2 87.6157 6.43353  10
  -2  -1   2 92.9024 6.14313  10
  -2  -1   2 92.6414 7.64087   4
  -2  -1   2 88.6136 5.71764  10
  -2  -1   2 90.3478 5.30709   2
   2  -1  -2 82.3822 5.46746   9
  -2  -1   2 68.3176 7.40352   6
   2  -1  -2 76.6243 6.66923   6
   2  -1  -2 77.9167 5.46126   2
  -2  -1   2 82.7523 5.23051   2
   2  -1  -2 86.0217 6.83510   7
   2  -1  -2 74.5242 8.03539   8
  -2  -1   2 84.6974 6.44895   5
  -2  -1   2 84.2366 8.54929   8
   2  -1  -2 101.936 8.78157   3
   2  -1  -2 95.7667 6.46095  10
   2  -1  -2 101.196 9.55349   4
   2   1  -2 83.7019 5.25440   2
  -2   1   2 78.0607 7.01759   6
   2   1  -2 89.6833 5.81098  10
   2   1  -2 70.9133 6.14605   9
  -2   1   2 79.3738 5.46189   2
   2   1  -2 72.5353 7.30784   6
   2   1  -2 85.4958 5.79179  10
  -2   1   2 87.1083 8.32484   8
   2   1  -2 84.8283 5.26458   2
   2   1  -2 88.7534 8.27617   3
  -2   1   2 92.4240 6.37274  10
  -2   1   2 73.9810 5.41419   2
  -2   1   2 86.9286 7.18159   7
  -2   1   2 94.8518 9.04010   4
   1  -1  -2 27.8299 2.93223   3
  -1  -1   2 27.2135 2.80198   5
   1  -1  -2 28.6067 2.35689   2
   1  -1  -2 23.8665 3.18091  10
  -1  -1   2 24.3278 3.04445   6
  -1  -1   2 27.6008 2.27065   2
  -1  -1   2 27.0154 3.79966   8
  -1  -1   2 26.3603 3.36542   3
  -1  -1   2 28.8244 2.73480  10
   1  -1  -2 29.0610 2.33458   2
   1  -1  -2 25.5753 2.26962   7
   1  -1  -2 27.8602 3.78512   4
   1   1  -2 25.6035 3.67222   8
  -1   1   2 27.6271 2.40052   7
  -1   1   2 29.1070 2.62509   6
   1   1  -2 29.5000 2.87465  10
   1   1  -2 27.8108 2.24549   2
   1   1  -2 27.2716 3.09011   6
  -1   1   2 25.9350 3.05032   3
  -1   1   2 24.5263 3.49501   4
   1   1  -2 28.1846 2.72027  10
  -1   1   2 28.2806 3.08145  10
   1   1  -2 26.4100 2.79589   5
   0  -1  -2 29.6443 3.73238  10
   0  -1   2 27.2181 3.20080  10
   0  -1   2 26.5185 2.67153   2
   0  -1  -2 27.4400 2.40869   9
   0  -1  -2 23.3161 3.31588  10
   0  -1   2 23.9139 2.38472   7
   0  -1  -2 23.5747 4.06879  10
   0  -1  -2 24.3678 2.57009   4
   0   1   2 28.4100 3.65719  10
   0   1   2 27.0796 2.57215   2
   0   1   2 34.2792 4.37513  10
   0   1  -2 35.5378 3.37540   8
   0   1  -2 29.1864 3.23553  10
   0   1  -2 30.9508 2.71325   2
   0   1   2 34.8548 2.81076   4
   0   1  -2 31.8526 2.63325   7
   0   1   2 22.4641 3.30020  10
   0   1   2 27.9699 2.36926   9
  -1  -1  -2 59.7615 6.26244  10
   1  -1   2 54.3657 4.96849   7
  -1  -1  -2 57.6815 4.65365   2
   1  -1   2 55.3221 4.70980   2
   1  -1   2 59.9518 5.97164  10
  -1  -1  -2 61.8492 6.38960  10
   1  -1   2 58.5500 4.07348   5
  -1  -1  -2 55.4340 4.62201   2
   1  -1   2 57.3081 4.33295   9
  -1  -1  -2 52.1270 4.55268   9
   1  -1   2 54.9028 6.11175  10
   1   1   2 59.8975 6.30307  10
   1   1   2 49.6851 4.55708   2
  -1   1  -2 55.3824 4.72043   2
  -1   1  -2 60.6744 5.28606   7
  -1   1  -2 52.1932 4.24120   9
   1   1   2 54.6973 4.60012   9
  -1   1  -2 59.6197 4.80799   2
  -1   1  -2 49.5806 6.10741  10
   1   1   2 56.5113 7.30387  10
  -1   1  -2 53.6528 3.97762   5
  -1   1  -2 63.0980 5.88457  10
   1   1   2 56.2474 4.41115   5
   1   1   2 55.8534 4.60895   2
   2  -1   2 2.14475 1.11695  10
   2  -1   2 0.18922 0.27114   9
   2  -1   2 1.89440 0.90471   7
   2  -1   2 1.42224 0.66547   2
  -2  -1  -2 0.79304 0.60031   9
  -2  -1  -2 1.04709 0.70247   2
  -2  -1  -2 -0.0892 0.96596  10
  -2  -1  -2 1.28173 0.49242   5
  -2  -1  -2 0.59834 0.42311   2
   2  -1   2 1.07833 1.14138  10
  -2  -1  -2 1.19970 1.05149  10
   2  -1   2 0.81197 0.61989   2
  -2   1  -2 2.20485 0.75612   8
  -2   1  -2 1.41356 0.90785  10
   2   1   2 0.85173 0.72449   2
   2   1   2 2.03105 1.20975  10
  -2   1  -2 2.36778 0.66458   9
   2   1   2 1.17400 0.55549   9
  -2   1  -2 0.84858 0.24362   5
   2   1   2 1.23823 1.10288   7
  -2   1  -2 0.55852 0.98518  10
  -2   1  -2 2.46236 0.84556   2
  -2   1  -2 0.55357 0.72676   7
   2   1   2 1.05742 0.65121   2
   2   1   2 1.59706 1.10671  10
   2   1   2 0.77720 0.38280   5
  -2   1  -2 1.38864 0.68801   2
   3  -1   2 1.50788 0.51613   9
   3  -1   2 1.60302 1.48208  10
  -3  -1  -2 0.98357 0.79262   9
   3  -1   2 1.35851 0.82649   2
  -3  -1  -2 0.99944 0.64634   2
  -3  -1  -2 1.66759 0.51827   5
   3  -1   2 1.18100 0.68105   2
   3  -1   2 2.44079 1.47629  10
  -3  -1  -2 2.48778 1.36084  10
   3  -1   2 1.16411 0.61004   7
  -3  -1  -2 0.88170 1.09733  10
  -3   1  -2 1.43320 0.65854   9
  -3   1  -2 -0.7645 0.82489  10
   3   1   2 0.55651 0.97724   3
   3   1   2 1.40435 0.96362   7
   3   1   2 0.58803 0.49859   9
  -3   1  -2 2.45141 0.92230   2
  -3   1  -2 1.27405 0.65658   8
  -3   1  -2 2.77645 1.37933   7
   3   1   2 1.71919 0.51353   5
   3   1   2 1.73616 0.79455   2
  -3   1  -2 2.72106 1.33626  10
   3   1   2 0.98574 0.75247   2
   3   1   2 0.00343 0.87969  10
  -3   1  -2 2.26331 0.94524   2
  -4  -1  -2 104.988 10.9284  10
   4  -1   2 103.473 8.61523   2
  -4  -1  -2 113.531 11.5903  10
   4  -1   2 104.282 11.2649  10
  -4  -1  -2 116.329 12.0102   4
   4  -1   2 124.285 11.6814   7
  -4  -1  -2 107.586 8.42243   2
   4  -1   2 97.4002 8.31357   2
   4  -1   2 101.190 10.9241  10
   4  -1   2 91.4927 8.39842   8
   4  -1   2 99.3319 8.25493   9
  -4  -1  -2 99.4758 6.88321   5
  -4  -1  -2 110.712 9.23118   9
   4   1   2 78.9907 8.07195   2
  -4   1  -2 105.517 11.8414   7
   4   1   2 96.9104 10.8856  10
  -4   1  -2 98.3640 8.64295   8
   4   1   2 102.206 8.93778   9
   4   1   2 105.271 13.3311   3
  -4   1  -2 96.4232 10.1462  10
   4   1   2 90.1737 6.86388   5
  -4   1  -2 89.0121 8.22436   2
   4   1   2 94.8500 11.2682   7
   4   1   2 121.452 8.75524   2
  -4   1  -2 99.6027 11.6988  10
   4   1   2 97.1196 9.59139   8
  -4   1  -2 103.385 8.58431   9
   4   1   2 107.534 11.8527  10
  -5  -1  -2 76.3328 9.94151  10
  -5  -1  -2 106.651 6.77794   5
  -5  -1  -2 99.4270 8.32584   2
   5  -1   2 104.167 11.6448  10
   5  -1   2 127.060 12.6745   7
   5  -1   2 84.5527 8.27902   2
   5  -1   2 83.2842 8.79045   8
  -5  -1  -2 96.7132 8.60679   2
   5  -1   2 102.495 11.7268  10
   5  -1   2 117.676 9.24318   2
  -5  -1  -2 99.4785 9.46697   9
   5  -1   2 95.0006 8.47314   9
  -5  -1  -2 106.515 11.8356  10
  -5  -1  -2 86.9706 11.6960   4
   5   1   2 117.147 13.1141  10
   5   1   2 86.7051 13.4453   3
   5   1   2 104.847 9.35754   9
  -5   1  -2 102.196 10.7273  10
   5   1   2 88.7710 11.8021   7
   5   1   2 100.522 8.61604   2
   5   1   2 87.2636 11.0418  10
  -5   1  -2 104.722 9.02411   9
   5   1   2 99.0997 12.7767   6
  -5   1  -2 91.1284 12.0621   7
   5   1   2 98.4307 6.77929   5
  -5   1  -2 93.0732 11.9664  10
  -5   1  -2 90.5959 8.53944   2
  -5   1  -2 90.3952 13.1621   4
   5   1   2 109.760 9.15435   2
   5   1   2 87.1588 9.91992   8
  -5   1  -2 89.1611 8.33524   2
   6  -1   2 193.479 14.5169   2
   6  -1   2 192.202 22.1151   6
   6  -1   2 203.122 17.9118  10
  -6  -1  -2 195.016 19.7040   4
  -6  -1  -2 195.419 18.1157  10
   6  -1   2 190.871 14.7682   2
  -6  -1  -2 175.712 15.1060   9
   6  -1   2 185.694 18.5348   7
  -6  -1  -2 198.965 17.4436  10
  -6  -1  -2 216.933 14.5999   2
   6  -1   2 233.633 22.8445   8
   6  -1   2 206.390 14.8350   9
  -6   1  -2 176.818 14.2332   2
   6   1   2 177.405 14.2301   2
  -6   1  -2 188.362 20.4042   7
  -6   1  -2 192.439 14.9716   9
   6   1   2 146.772 18.4687   6
   6   1   2 191.776 19.5390   7
  -6   1  -2 199.418 17.0554  10
   6   1   2 185.578 14.6935   2
  -6   1  -2 155.348 20.1107   4
   6   1   2 186.810 15.3536   9
   6   1   2 184.053 16.8972   8
  -6   1  -2 224.211 15.3425   2
   6   1   2 192.379 18.5135  10
   6   1   2 141.007 19.8891   3
   6   1   2 211.510 19.3589  10
  -7  -1  -2 83.8414 13.0170   4
   7  -1   2 73.5890 9.55540   8
  -7  -1  -2 78.4264 8.44324   2
   7  -1   2 91.8291 13.7555   6
   7  -1   2 97.8131 13.3648   7
  -7  -1  -2 80.3369 8.30519   2
   7  -1   2 93.6820 11.6138  10
   7  -1   2 106.045 9.58981   2
   7  -1   2 92.8667 8.94717   2
  -7  -1  -2 96.5287 10.0441   9
  -7  -1  -2 97.1772 11.5377  10
  -7  -1  -2 98.3605 12.2304  10
   7  -1   2 84.9054 11.9397  10
   7  -1   2 99.7737 9.46315   9
  -7   1  -2 96.9250 8.89063   2
  -7   1  -2 84.3272 13.9845   4
   7   1   2 66.3881 21.9412   3
   7   1   2 75.9554 14.0007  10
   7   1   2 96.1775 13.8457   7
   7   1   2 101.521 8.95944   2
   7   1   2 88.6148 9.16102   2
  -7   1  -2 88.3571 10.8292  10
   7   1   2 116.258 13.7335  10
   7   1   2 108.344 13.2239  10
  -7   1  -2 105.286 9.53040   2
   7   1   2 85.7286 9.68490   9
  -7   1  -2 109.164 13.7711  10
  -7   1  -2 75.8922 8.88620   9
   8  -1   2 247.130 23.6845  10
  -8  -1  -2 251.713 18.1116   2
  -8  -1  -2 282.191 25.9271   4
   8  -1   2 241.096 21.7714  10
  -8  -1  -2 262.404 22.7504  10
   8  -1   2 268.979 19.3067   9
   8  -1   2 263.964 18.7724   2
   8  -1   2 242.258 23.8830   7
   8  -1   2 211.090 17.5678   2
  -8  -1  -2 241.608 21.3911  10
  -8  -1  -2 211.460 17.4989   2
  -8  -1  -2 231.442 19.4960   9
   8   1   2 235.876 21.7864   8
   8   1   2 200.437 17.5741   2
  -8   1  -2 260.275 18.6553   2
  -8   1  -2 285.990 28.9791   4
   8   1   2 252.636 19.9265   9
  -8   1  -2 295.852 24.9627  10
   8   1   2 245.499 18.0929   2
  -8   1  -2 235.110 17.7945   2
  -8   1  -2 232.365 20.7911  10
   8   1   2 237.478 25.5476  10
  -8   1  -2 206.752 18.4081   9
   8   1   2 210.299 21.9719  10
   8   1   2 248.498 22.9984  10
  -9  -1  -2 337.185 26.8519   9
   9  -1   2 281.589 28.6892   7
  -9  -1  -2 317.205 30.5796   4
   9  -1   2 334.716 26.9342  10
   9  -1   2 327.565 29.0579  10
   9  -1   2 341.581 23.1736   2
   9  -1   2 344.666 24.0485   9
   9  -1   2 292.145 22.2225   2
  -9  -1  -2 322.065 22.2764   2
  -9  -1  -2 308.786 25.6344  10
  -9   1  -2 300.392 28.8126  10
   9   1   2 285.900 26.8528  10
   9   1   2 302.722 22.4536   2
  -9   1  -2 325.208 25.8990  10
   9   1   2 332.534 27.6223  10
   9   1   2 308.344 26.9365   8
   9   1   2 321.009 30.9612   7
  -9   1  -2 334.201 24.2247   9
   9   1   2 318.949 22.3803   2
   9   1   2 295.255 29.9364  10
  -9   1  -2 303.975 22.0743   2
  -9   1  -2 296.951 32.6256   4
   9   1   2 246.133 23.1916   9
  10  -1   2 -1.0638 1.19644   9
  10  -1   2 -0.2801 2.31956   7
  10  -1   2 -2.8103 1.43147   2
 -10  -1  -2 -3.1696 1.57934   2
  10  -1   2 -2.1990 1.21013   2
 -10  -1  -2 -1.4247 2.38522  10
 -10  -1  -2 -2.6997 2.03241   4
  10  -1   2 -2.9107 2.96068  10
  10  -1   2 -1.1423 2.14124  10
 -10   1  -2 -0.9805 2.86660   9
 -10   1  -2 1.28996 2.78295   4
  10   1   2 -2.6296 3.39218  10
 -10   1  -2 -2.3595 2.14579  10
  10   1   2 1.57476 2.34448   7
  10   1   2 -3.4579 2.51600   8
 -10   1  -2 -5.1694 3.68807  10
  10   1   2 -0.0864 1.53374   9
 -10   1  -2 -1.2771 1.69779   2
  10   1   2 0.74720 1.34162   2
  10   1   2 -2.9265 2.52056  10
  10   1   2 -2.9442 2.25665  10
  11  -2  -2 -0.7569 1.16828   9
  11  -2  -2 -3.4274 1.72315  10
  11  -2  -2 0.26923 0.99958   2
 -11  -2   2 -2.2294 2.28887   4
  11  -2  -2 -1.6598 2.89937   7
  11   2  -2 -2.5095 1.60135   9
 -11   2   2 -2.5260 1.86179  10
 -11   2   2 -2.8656 2.68539   4
  11   2  -2 -4.1710 2.92372   7
  10  -2  -2 16.2514 4.27349  10
  10  -2  -2 29.3516 8.71412   7
 -10  -2   2 9.87332 4.09759   4
  10  -2  -2 9.14975 2.08489   2
  10  -2  -2 19.6998 4.44620   9
  10  -2  -2 19.5370 3.24178   2
  10  -2  -2 9.04047 3.14889  10
 -10   2   2 7.71602 3.06850  10
  10   2  -2 14.0084 2.97191   5
 -10   2   2 19.3479 2.92018   2
  10   2  -2 13.2600 2.75725   2
  10   2  -2 12.1691 4.89895   7
  10   2  -2 18.4785 3.87951  10
  10   2  -2 19.5815 2.95318   2
 -10   2   2 26.7114 4.72404  10
  10   2  -2 8.88114 2.94618   9
  -9  -2   2 112.055 9.19438  10
   9  -2  -2 118.418 15.0727   7
  -9  -2   2 118.598 15.4290   4
   9  -2  -2 118.621 9.28941   2
   9  -2  -2 109.894 8.67656   2
  -9  -2   2 93.6314 8.55322  10
  -9  -2   2 104.529 7.18329   2
   9  -2  -2 104.258 9.82738   9
   9  -2  -2 95.8539 11.7259  10
   9  -2  -2 99.4917 10.6282  10
  -9   2   2 92.0596 11.6751  10
   9   2  -2 112.520 9.67723  10
  -9   2   2 99.0006 16.9802   4
  -9   2   2 101.543 8.50613   2
  -9   2   2 116.303 15.2278   8
   9   2  -2 108.479 8.04785   2
   9   2  -2 111.585 9.02442   5
  -9   2   2 99.6410 10.2054  10
   9   2  -2 108.298 12.1825   9
   9   2  -2 110.483 10.1879  10
   9   2  -2 117.159 16.9555   7
   9   2  -2 110.381 8.38446   2
   8  -2  -2 9.09975 2.05014   5
  -8  -2   2 3.24897 1.63407   9
   8  -2  -2 12.8990 2.53395   2
   8  -2  -2 5.57944 2.20680  10
  -8  -2   2 9.95333 3.12648  10
  -8  -2   2 5.94782 2.84405   4
   8  -2  -2 4.73345 2.23223   7
  -8  -2   2 4.63640 1.62455  10
   8  -2  -2 8.95194 1.36197   5
  -8  -2   2 8.89508 1.79884   2
   8  -2  -2 9.30747 2.44508   9
   8  -2  -2 6.24590 3.66841   3
   8  -2  -2 5.44893 2.32559  10
  -8  -2   2 10.1935 2.22021   2
   8   2  -2 5.36934 1.39857   5
   8   2  -2 11.5038 3.39434  10
   8   2  -2 0.08132 2.44930   8
  -8   2   2 4.30989 1.64599  10
  -8   2   2 2.69573 2.57568  10
  -8   2   2 11.7899 2.64159   2
  -8   2   2 6.07908 3.27043   4
   8   2  -2 4.23631 1.32375   2
   8   2  -2 2.22355 2.49611   7
   8   2  -2 8.21288 2.00877   2
  -8   2   2 13.1200 3.19578   9
   8   2  -2 5.51499 1.70612  10
  -8   2   2 8.89539 2.17996   2
  -8   2   2 5.06830 2.69933   8
   8   2  -2 5.02186 1.88794   9
   7  -2  -2 0.52904 0.61303   2
  -7  -2   2 -1.0626 0.59839   2
  -7  -2   2 -1.0697 0.62400   9
   7  -2  -2 1.10227 1.16292  10
  -7  -2   2 -0.2197 0.50857   2
   7  -2  -2 0.47873 0.52939   9
   7  -2  -2 -0.2360 0.30907   5
  -7  -2   2 -0.8376 1.09270   4
   7  -2  -2 -0.6998 0.50937   2
  -7  -2   2 -1.3249 0.86069  10
   7  -2  -2 -1.4596 0.83365  10
   7  -2  -2 0.31941 1.01150   7
   7  -2  -2 -2.0943 1.36580   6
  -7  -2   2 1.06091 1.02207  10
   7  -2  -2 -0.1443 0.42575   5
  -7   2   2 -0.3505 1.01282  10
   7   2  -2 -0.1897 0.58441   2
  -7   2   2 0.92072 1.30384   8
   7   2  -2 -0.2552 0.42535   5
  -7   2   2 -0.8504 1.60993  10
  -7   2   2 -0.4732 1.08683   4
   7   2  -2 1.39670 1.96195   3
   7   2  -2 1.93612 1.32634   9
  -7   2   2 -0.2519 0.85337   2
  -7   2   2 -0.9296 0.62263   9
   7   2  -2 0.66542 0.68752   2
  -7   2   2 -1.3303 1.31199   7
   7   2  -2 1.05336 1.17400  10
  -7   2   2 0.42667 0.61966   2
   7   2  -2 -0.3726 0.90928  10
   7   2  -2 -0.6755 1.22922   7
   6  -2  -2 312.365 19.7121   5
   6  -2  -2 325.518 23.0390  10
   6  -2  -2 338.787 25.2860   7
  -6  -2   2 294.168 18.9972   2
   6  -2  -2 255.108 27.4354   3
   6  -2  -2 312.981 24.6854   6
   6  -2  -2 296.248 21.9042  10
   6  -2  -2 348.870 20.6959   9
  -6  -2   2 349.916 25.9187   4
  -6  -2   2 334.760 19.6048   2
  -6  -2   2 324.070 20.8639  10
   6  -2  -2 312.907 20.3831   2
   6  -2  -2 323.681 19.9785   2
  -6  -2   2 307.309 21.9569   9
  -6  -2   2 340.669 21.6357  10
   6  -2  -2 307.318 19.6512   5
   6   2  -2 329.128 21.9473  10
  -6   2   2 338.759 24.1173  10
   6   2  -2 315.019 19.9397   2
   6   2  -2 307.054 19.4340   2
   6   2  -2 341.209 22.9860  10
  -6   2   2 300.117 20.2294   2
  -6   2   2 308.561 19.6909   2
   6   2  -2 319.906 27.0874   8
   6   2  -2 306.106 22.5971   9
   6   2  -2 303.073 25.8309   6
  -6   2   2 292.791 30.4121   4
   6   2  -2 244.666 25.9988   4
   6   2  -2 285.555 26.6335   7
  -6   2   2 280.272 26.0608   7
   6   2  -2 324.121 20.8250   5
  -6   2   2 310.532 20.2529   9
   5  -2  -2 126.794 11.1371  10
  -5  -2   2 123.540 10.3642   5
  -5  -2   2 127.499 11.0344   9
  -5  -2   2 127.600 9.24245   2
   5  -2  -2 124.623 11.4451  10
   5  -2  -2 136.254 12.7789   6
   5  -2  -2 130.460 9.92723   2
   5  -2  -2 141.310 9.70479   2
  -5  -2   2 128.080 12.9194   4
   5  -2  -2 157.758 13.6501   7
   5  -2  -2 142.366 9.84806   5
   5  -2  -2 143.280 9.82820   9
  -5  -2   2 137.946 11.1266  10
  -5  -2   2 123.102 16.0082   3
  -5  -2   2 130.693 8.94784   2
  -5  -2   2 147.058 10.5680  10
   5  -2  -2 179.733 18.0464   3
  -5   2   2 125.184 14.0329   7
   5   2  -2 123.565 13.6710   6
   5   2  -2 138.264 10.4960   5
   5   2  -2 154.234 9.88139   2
  -5   2   2 132.728 9.45851   2
  -5   2   2 140.873 10.0214   2
  -5   2   2 138.365 9.69853   9
   5   2  -2 127.696 10.9449  10
  -5   2   2 151.197 14.3546   8
   5   2  -2 136.431 11.7096   9
  -5   2   2 164.493 17.2972   4
   5   2  -2 139.829 14.8317   4
  -5   2   2 137.528 12.3699  10
   5   2  -2 138.945 9.28732   2
   5   2  -2 131.904 14.6343   8
   5   2  -2 126.765 14.7113   7
   4  -2  -2 177.115 12.8361  10
  -4  -2   2 172.825 12.5499   9
   4  -2  -2 165.773 16.8319   3
  -4  -2   2 179.755 12.1614   5
   4  -2  -2 166.708 12.6784  10
  -4  -2   2 174.823 12.7043  10
  -4  -2   2 129.842 15.0126   6
  -4  -2   2 153.973 10.4191   2
   4  -2  -2 162.143 10.7692   9
   4  -2  -2 195.453 14.1431   6
  -4  -2   2 162.452 11.6645  10
  -4  -2   2 167.796 10.8181   2
   4  -2  -2 161.200 11.2823   2
  -4  -2   2 192.331 14.5703   4
   4  -2  -2 149.765 14.8094   7
   4  -2  -2 160.104 10.9539   2
  -4   2   2 156.990 10.8896   2
   4   2  -2 149.295 10.7277   2
   4   2  -2 164.570 10.6682   2
  -4   2   2 156.307 14.8777   8
  -4   2   2 152.368 16.7594   4
   4   2  -2 177.652 12.3476  10
  -4   2   2 164.166 10.6971   9
   4   2  -2 173.706 12.9017   9
   4   2  -2 147.503 14.3533   6
   4   2  -2 186.342 17.1246   3
  -4   2   2 173.236 12.6552  10
  -4   2   2 178.868 14.7611   7
  -4   2   2 155.260 11.1049   2
  -4   2   2 177.475 13.2699  10
   4   2  -2 160.702 15.0765   4
   4   2  -2 161.990 11.8689   5
   3  -2  -2 1322.72 75.6979   2
   3  -2  -2 1186.83 82.3362   4
   3  -2  -2 1304.71 77.4090   6
  -3  -2   2 1329.28 76.7948   5
   3  -2  -2 1397.66 77.6018  10
  -3  -2   2 1272.20 75.2313   2
  -3  -2   2 1319.21 80.4025   6
  -3  -2   2 1407.17 76.6629  10
  -3  -2   2 1312.95 75.4016   2
  -3  -2   2 1308.08 78.0586   4
   3  -2  -2 1298.26 75.8719   2
   3  -2  -2 1415.32 77.7245  10
   3  -2  -2 1353.50 77.9125   7
   3  -2  -2 1316.52 74.9398   9
   3   2  -2 1339.86 79.5632   6
   3   2  -2 1160.39 80.0905   8
  -3   2   2 1214.73 77.1064  10
   3   2  -2 1354.23 77.2367   9
  -3   2   2 1363.33 74.9022   9
   3   2  -2 1389.53 76.9140  10
  -3   2   2 1392.91 78.8438   7
  -3   2   2 1279.86 82.1888   4
   3   2  -2 1248.54 76.6004   5
  -3   2   2 1299.66 75.6361   2
  -3   2   2 1359.47 77.5484  10
   3   2  -2 1258.87 78.7924   4
   3   2  -2 1272.39 75.3500   2
   3   2  -2 1241.03 75.2522   2
   3   2  -2 1397.11 77.1695  10
  -3   2   2 1449.04 79.0303   6
  -3   2   2 1331.00 75.8110   2
   3   2  -2 1537.35 81.5800   3
  -2  -2   2 615.862 35.7324  10
   2  -2  -2 616.936 35.1753   6
  -2  -2   2 556.839 35.4951   5
  -2  -2   2 549.243 34.4106   2
   2  -2  -2 538.187 36.2705  10
   2  -2  -2 593.294 35.6268   7
   2  -2  -2 543.703 35.2000   5
  -2  -2   2 647.111 37.9799   6
  -2  -2   2 612.490 34.5545   2
  -2  -2   2 663.022 36.4141  10
   2  -2  -2 659.144 40.6023   4
   2  -2  -2 575.464 36.2216  10
   2  -2  -2 586.492 34.7411   2
   2   2  -2 661.789 39.4237   8
   2   2  -2 596.800 35.6586   5
   2   2  -2 582.888 34.4825   2
   2   2  -2 534.215 35.5089  10
   2   2  -2 638.820 37.4435   6
  -2   2   2 543.838 35.7975   7
  -2   2   2 594.140 36.2220  10
  -2   2   2 544.791 36.0705  10
  -2   2   2 554.981 38.9931   4
   2   2  -2 677.350 38.2358   3
   2   2  -2 637.935 36.5346   4
   2   2  -2 568.266 34.4924   2
  -2   2   2 606.142 34.7987   2
   2   2  -2 596.257 35.7128  10
  -2   2   2 614.503 34.9688   2
   1  -2  -2 9.43160 1.53388   2
  -1  -2   2 10.9050 2.23045  10
   1  -2  -2 8.81634 2.87111   4
  -1  -2   2 11.0675 2.50186   3
   1  -2  -2 8.41096 0.97430   9
  -1  -2   2 7.69858 1.39922   2
   1  -2  -2 9.32018 1.52692   2
   1  -2  -2 8.19499 1.53170   7
  -1  -2   2 8.14764 1.97887   6
   1  -2  -2 9.72735 1.94827   5
  -1  -2   2 6.74348 1.98531  10
  -1  -2   2 9.30239 1.84427   5
   1   2  -2 9.82287 1.47117   2
  -1   2   2 10.1321 2.46021  10
  -1   2   2 9.54102 1.17981   6
   1   2  -2 8.92065 2.20951  10
  -1   2   2 9.65827 0.98922   9
   1   2  -2 7.92909 1.84773   6
  -1   2   2 8.46192 1.55074   7
   1   2  -2 7.81334 1.77174   5
  -1   2   2 9.33872 2.22184  10
  -1   2   2 9.99831 2.73636   4
   1   2  -2 8.94011 2.21407  10
  -1   2   2 7.31706 1.40548   2
  -1   2   2 10.4139 1.56741   2
   1   2  -2 8.85049 1.50576   2
   0  -2  -2 57.9506 5.16230   4
   0  -2  -2 62.2865 5.02557   5
   0  -2   2 54.0323 4.58039   2
   0  -2  -2 59.5222 4.81305   2
   0  -2   2 54.4163 4.71742   2
   0  -2   2 52.2127 5.54524  10
   0  -2  -2 45.0849 6.19818  10
   0  -2  -2 65.4270 6.18323  10
   0  -2   2 62.9931 5.01656   7
   0  -2  -2 61.9780 4.18588   3
   0  -2   2 58.2276 4.81581   5
   0   2  -2 61.1520 4.78471   2
   0   2  -2 56.7995 4.81201   5
   0   2   2 64.6355 4.85732   2
   0   2   2 54.6374 4.63429   2
   0   2   2 59.4958 4.90529   4
   0   2  -2 56.6145 5.65593  10
   0   2   2 44.5451 5.91561  10
   0   2  -2 62.7292 5.98837  10
   0   2  -2 55.4862 4.83292   7
   0   2   2 53.7608 4.87525   5
   0   2  -2 54.2279 4.68152   2
   0   2   2 56.9129 6.10778  10
   1  -2   2 1527.44 91.4085   2
   1  -2   2 1636.78 91.7092   2
  -1  -2  -2 1653.66 94.6202  10
   1  -2   2 1621.45 90.9754   5
  -1  -2  -2 1597.97 91.3276   2
  -1  -2  -2 1372.20 92.5974   3
  -1  -2  -2 1538.52 91.4485   2
  -1  -2  -2 1595.56 91.4757   5
   1  -2   2 1622.32 93.4223  10
  -1  -2  -2 1580.62 93.5461  10
  -1  -2  -2 1571.11 91.4936   9
   1  -2   2 1695.29 91.9620   7
  -1  -2  -2 1578.12 89.8946   4
   1   2   2 1701.51 92.5621   2
  -1   2  -2 1535.27 91.4892   2
   1   2   2 1648.35 91.5565   5
  -1   2  -2 1679.08 91.0182   5
   1   2   2 1661.00 91.4991   2
  -1   2  -2 1528.66 90.7172   9
   1   2   2 1600.97 91.5732   9
   1   2   2 1758.11 94.4979  10
  -1   2  -2 1549.21 91.5226   2
   1   2   2 1660.05 92.7730   3
  -1   2  -2 1523.03 93.1337  10
  -1   2  -2 1578.67 92.0285   7
   2  -2   2 252.677 16.7462   2
  -2  -2  -2 244.995 18.6061  10
  -2  -2  -2 269.698 19.7871  10
  -2  -2  -2 237.942 16.2239   2
   2  -2   2 258.232 15.3827   5
   2  -2   2 275.289 15.8759   9
   2  -2   2 256.814 17.6374   7
  -2  -2  -2 236.463 16.0227   5
   2  -2   2 243.439 16.4651   2
   2  -2   2 239.413 18.3643  10
   2  -2   2 263.492 18.8876  10
  -2  -2  -2 271.278 16.7383   2
  -2  -2  -2 255.318 16.9159   9
   2   2   2 246.368 16.5139   2
  -2   2  -2 265.134 18.1745   7
   2   2   2 276.810 19.9186  10
   2   2   2 241.366 16.3139   2
  -2   2  -2 243.645 15.7666   9
  -2   2  -2 257.340 16.7334   2
   2   2   2 259.790 16.2943   5
  -2   2  -2 243.222 15.2989   5
   2   2   2 282.454 19.7726  10
   2   2   2 205.932 18.5147   3
  -2   2  -2 244.431 18.3021  10
  -2   2  -2 255.209 16.6377   2
   2   2   2 250.687 16.8887   9
   3  -2   2 55.8829 7.55337   7
  -3  -2  -2 55.3487 4.99450   2
  -3  -2  -2 46.4091 6.94328  10
   3  -2   2 35.0770 5.99788  10
  -3  -2  -2 52.0869 5.94634   4
  -3  -2  -2 47.2333 5.46249   9
   3  -2   2 44.4657 6.65437  10
   3  -2   2 50.2984 5.25903   2
   3  -2   2 50.8909 3.63619   5
  -3  -2  -2 62.2209 7.30650  10
  -3  -2  -2 48.6842 5.03555   2
  -3  -2  -2 43.2861 4.39157   5
   3  -2   2 53.1525 4.65512   9
   3   2   2 68.3019 8.92384   3
  -3   2  -2 57.8769 5.59375   8
  -3   2  -2 38.8967 7.01217  10
  -3   2  -2 45.6108 3.57952   5
  -3   2  -2 52.4128 6.78509   7
   3   2   2 49.8207 5.58289   9
  -3   2  -2 50.4603 4.68069   9
   3   2   2 56.9721 7.37957  10
   3   2   2 56.5529 4.78674   5
  -3   2  -2 56.0865 6.72901  10
   3   2   2 42.3324 5.62704   2
  -3   2  -2 43.8731 4.99739   2
   3   2   2 41.0124 6.95032  10
  -4  -2  -2 823.583 51.8700  10
  -4  -2  -2 761.592 48.3456   9
  -4  -2  -2 745.016 46.9407   2
   4  -2   2 779.391 46.7630   9
  -4  -2  -2 742.297 49.8225   4
   4  -2   2 790.923 47.5138   2
   4  -2   2 808.425 51.1467  10
   4  -2   2 805.448 51.2072  10
   4  -2   2 853.689 48.1638   2
   4  -2   2 801.739 50.5753   7
  -4  -2  -2 781.159 46.2652   5
  -4  -2  -2 833.707 51.1822  10
  -4   2  -2 820.011 47.7080   8
   4   2   2 774.778 65.6793   3
  -4   2  -2 836.894 50.6198  10
   4   2   2 677.262 46.1029   5
  -4   2  -2 796.358 51.8030   7
  -4   2  -2 894.616 53.6495  10
   4   2   2 783.091 51.4797  10
  -4   2  -2 811.595 47.2183   9
   4   2   2 786.032 52.9640  10
   4   2   2 765.704 47.2290   2
   4   2   2 747.031 48.2582   9
  -4   2  -2 744.772 47.7130   2
  -4   2  -2 799.600 48.0240   2
   4   2   2 792.572 53.1082   7
   4   2   2 747.626 47.6713   2
   5  -2   2 177.077 15.6439   7
   5  -2   2 147.080 11.8900   2
  -5  -2  -2 159.184 15.0719   4
  -5  -2  -2 140.462 11.3089   2
  -5  -2  -2 162.505 15.4164  10
   5  -2   2 126.444 14.3063  10
   5  -2   2 154.477 12.3556   2
  -5  -2  -2 152.063 14.6886  10
   5  -2   2 153.132 11.8563   9
  -5  -2  -2 143.887 13.0637   9
   5  -2   2 123.196 13.8317  10
  -5  -2  -2 150.854 10.5816   5
  -5  -2  -2 157.078 12.1014   2
   5   2   2 153.558 16.9700   7
  -5   2  -2 150.168 15.9741   7
  -5   2  -2 167.133 12.6731   2
  -5   2  -2 140.845 12.2892   8
  -5   2  -2 161.713 12.0780   9
   5   2   2 161.757 12.5287   2
  -5   2  -2 165.784 14.6695  10
   5   2   2 155.216 14.5934   8
   5   2   2 144.367 10.6865   5
   5   2   2 147.389 15.2034  10
   5   2   2 170.976 17.4847   6
   5   2   2 154.446 12.9671   9
  -5   2  -2 170.264 20.0659  10
   5   2   2 148.487 11.7663   2
   5   2   2 180.818 17.5683  10
   5   2   2 153.792 17.3575  10
   5   2   2 146.252 17.4673   3
   6  -2   2 2.03713 0.88203   2
  -6  -2  -2 1.96121 0.73253   5
  -6  -2  -2 0.37061 1.04606   4
   6  -2   2 2.56738 1.47378   7
  -6  -2  -2 2.58204 1.92875  10
   6  -2   2 2.95867 1.76358  10
   6  -2   2 1.88452 1.93327  10
  -6  -2  -2 1.99557 0.84495   2
   6  -2   2 1.24510 1.48002   6
  -6  -2  -2 1.08059 1.26856  10
  -6  -2  -2 1.08413 1.18029   2
   6  -2   2 3.44208 1.39176   2
  -6  -2  -2 -0.4656 0.64987   9
   6  -2   2 1.74617 0.92888   9
  -6   2  -2 1.24827 2.60445   4
   6   2   2 1.26548 1.99857   6
  -6   2  -2 1.56834 0.89253   2
  -6   2  -2 0.39708 1.53595   7
   6   2   2 -0.0333 1.26832   7
  -6   2  -2 1.62747 1.11730   8
   6   2   2 0.06584 1.26522  10
   6   2   2 2.04875 1.45358  10
   6   2   2 1.32510 0.60148   5
  -6   2  -2 1.73144 0.88936   9
   6   2   2 0.41245 1.44982   8
  -6   2  -2 1.81079 1.48086  10
   6   2   2 0.87837 0.67196   9
   6   2   2 1.47648 1.88814   3
   6   2   2 1.08323 0.98712   2
  -6   2  -2 1.04139 1.19278   2
  -6   2  -2 -1.8705 1.69832  10
   6   2   2 1.93278 2.37836  10
   6   2   2 0.00090 0.78518   2
   7  -2   2 296.528 21.8720   2
   7  -2   2 294.112 25.2767  10
  -7  -2  -2 317.231 25.6720  10
  -7  -2  -2 356.900 28.0015   4
  -7  -2  -2 276.252 20.9356   2
  -7  -2  -2 350.628 22.4496   2
   7  -2   2 260.542 26.9350   6
   7  -2   2 300.833 21.6175   9
   7  -2   2 361.953 28.2681  10
  -7  -2  -2 304.494 19.4803   5
   7  -2   2 347.371 27.6364   7
  -7  -2  -2 308.943 23.5299   9
   7  -2   2 329.628 22.6498   2
  -7  -2  -2 313.532 25.5480  10
   7   2   2 311.341 23.6711   9
  -7   2  -2 311.045 29.7713   7
   7   2   2 317.887 29.4207   7
  -7   2  -2 327.173 25.3372  10
   7   2   2 322.666 21.8790   2
   7   2   2 311.690 19.5955   5
   7   2   2 279.055 29.9454   3
  -7   2  -2 311.565 28.5107  10
   7   2   2 285.201 27.2409  10
  -7   2  -2 314.402 22.2743   2
   7   2   2 311.755 22.4703   2
  -7   2  -2 338.137 32.8693   4
   7   2   2 287.279 27.8345  10
   7   2   2 320.723 26.2183   8
  -7   2  -2 304.590 22.3763   2
   7   2   2 280.847 25.7473  10
  -7   2  -2 337.865 23.1564   9
   8  -2   2 42.7041 9.36193   7
   8  -2   2 45.2966 6.13725   9
  -8  -2  -2 33.4415 6.54639   9
   8  -2   2 31.8745 5.50536   2
  -8  -2  -2 42.2165 8.69740  10
  -8  -2  -2 32.8305 7.89506  10
  -8  -2  -2 46.8358 13.2437   4
   8  -2   2 45.7510 5.89698   2
   8  -2   2 46.6042 8.25243  10
  -8  -2  -2 42.3706 5.50915   2
   8  -2   2 52.3807 10.2736  10
  -8  -2  -2 53.3895 6.34022   2
   8   2   2 52.8496 6.47959   2
   8   2   2 28.3591 7.71864   8
   8   2   2 41.5684 9.04901  10
   8   2   2 41.1184 9.89077   7
  -8   2  -2 44.2486 8.14695  10
  -8   2  -2 44.7479 6.55108   2
   8   2   2 46.9584 10.3238  10
  -8   2  -2 49.5743 13.1151   4
  -8   2  -2 23.5028 7.15693   7
   8   2   2 40.2329 8.91209  10
  -8   2  -2 42.4888 6.27296   9
   8   2   2 46.8746 5.83137   2
  -8   2  -2 46.2366 10.8139  10
  -8   2  -2 33.6877 5.44803   2
   8   2   2 59.0040 7.68985   9
  -9  -2  -2 60.1946 11.2324   4
  -9  -2  -2 57.2269 11.4542  10
  -9  -2  -2 49.6887 6.83192   2
   9  -2   2 53.6143 7.32278   2
   9  -2   2 48.8346 9.08900  10
   9  -2   2 51.3032 10.8519  10
   9  -2   2 34.7398 9.22117   7
  -9  -2  -2 35.0769 9.16275  10
   9  -2   2 49.5980 6.74681   9
   9  -2   2 51.2843 6.82064   2
   9   2   2 48.5897 11.7432   7
  -9   2  -2 76.5633 10.6662  10
   9   2   2 65.8464 9.30263   9
  -9   2  -2 59.4795 7.04047   2
   9   2   2 55.9392 11.2449   8
   9   2   2 48.8301 12.0624  10
  -9   2  -2 65.1220 8.31377   9
  -9   2  -2 55.6863 13.6996   4
   9   2   2 69.8436 7.30819   2
  -9   2  -2 35.6306 11.1315  10
   9   2   2 44.4865 6.65232   2
   9   2   2 69.9494 11.7398  10
   9   2   2 51.5898 10.4355  10
  10  -2   2 91.2227 14.7981  10
  10  -2   2 72.4221 8.49254   2
  10  -2   2 60.9286 13.2150   7
 -10  -2  -2 84.4311 9.25844   2
  10  -2   2 91.5565 12.4058  10
 -10  -2  -2 82.7358 11.8593  10
  10  -2   2 76.2527 9.42822   2
 -10  -2  -2 81.0996 14.1197   4
  10  -2   2 73.0072 9.22887   9
 -10   2  -2 71.9669 11.8275  10
  10   2   2 61.7494 8.64559   2
 -10   2  -2 81.7092 8.95462   2
  10   2   2 89.7569 13.2619  10
 -10   2  -2 56.7795 9.54742   9
  10   2   2 48.0701 12.6287  10
 -10   2  -2 65.4605 15.9831   4
  10   2   2 79.4108 8.63347   2
  10   2   2 60.1475 13.7771   8
  10   2   2 77.2738 15.4422   7
  10   2   2 79.9917 10.9672   9
  10  -3  -2 -2.8086 2.02854  10
 -10  -3   2 1.19531 1.68445   4
  10  -3  -2 1.23694 1.97302   7
  10  -3  -2 -1.1956 1.22523   2
  10  -3  -2 -1.4987 1.48540  10
 -10  -3   2 -2.2307 1.11005  10
 -10  -3   2 -0.7320 1.17701  10
  10  -3  -2 -1.5694 0.75911   9
  10  -3  -2 -1.9432 0.95857   2
  10   3  -2 -1.2038 1.28377  10
 -10   3   2 -1.1320 1.09336   2
 -10   3   2 -1.9397 1.66449  10
  10   3  -2 -1.0389 0.71647   2
  10   3  -2 -2.8980 2.49400   7
  10   3  -2 -1.9708 0.93068   5
  10   3  -2 -1.5221 1.22906  10
  10   3  -2 -0.9218 1.39706   9
 -10   3   2 -1.0450 2.64032   8
 -10   3   2 -2.5554 2.88973  10
 -10   3   2 1.03085 2.74604   4
  10   3  -2 -0.1809 0.84869   2
   9  -3  -2 62.4623 9.75919  10
   9  -3  -2 62.0056 6.39989   2
   9  -3  -2 68.7795 6.91375   9
   9  -3  -2 61.0817 6.73194   2
  -9  -3   2 50.5040 10.2092   4
  -9  -3   2 58.1310 7.02139  10
  -9  -3   2 60.0806 6.88213  10
  -9  -3   2 63.6596 5.36936   2
   9  -3  -2 59.2498 8.54765  10
  -9  -3   2 64.1030 5.48883   2
   9  -3  -2 80.8368 11.6292   7
  -9   3   2 69.6696 11.4801   8
  -9   3   2 58.4241 8.30757  10
   9   3  -2 65.1645 7.59388  10
   9   3  -2 53.5534 6.45003   5
  -9   3   2 66.4276 6.11469   2
   9   3  -2 64.1645 8.19588  10
   9   3  -2 63.1592 5.70839   2
   9   3  -2 65.2955 6.18591   2
  -9   3   2 95.2605 16.4096   4
   9   3  -2 61.2920 9.52380   9
   9   3  -2 63.0115 13.2797   7
   8  -3  -2 11.2727 2.65363   2
   8  -3  -2 10.3934 1.68459   5
  -8  -3   2 13.5199 3.69287  10
   8  -3  -2 9.58292 3.30500  10
  -8  -3   2 8.08759 2.37054  10
  -8  -3   2 11.6565 2.27217   2
   8  -3  -2 17.2071 2.82027   9
  -8  -3   2 15.5597 2.58491   2
   8  -3  -2 7.52193 2.76192   7
  -8  -3   2 17.2501 5.80302   4
   8  -3  -2 9.00893 3.16642   6
   8  -3  -2 9.07356 3.04361  10
   8  -3  -2 12.1429 2.90777   2
   8  -3  -2 1.36219 3.71612   3
   8   3  -2 18.7407 4.91351   9
  -8   3   2 9.38257 3.63356   8
  -8   3   2 17.7681 2.99657   2
  -8   3   2 8.00763 3.89485   4
   8   3  -2 16.3874 4.14860  10
   8   3  -2 28.2582 8.45882   7
   8   3  -2 10.3264 2.69755   5
  -8   3   2 5.95120 1.60550   9
  -8   3   2 7.21261 3.85924   7
   8   3  -2 8.40122 2.86529  10
  -8   3   2 8.27728 2.11853   2
  -8   3   2 11.0657 3.50805  10
   8   3  -2 15.3079 3.16160   2
   8   3  -2 17.6954 2.57760   2
   7  -3  -2 7.77193 1.79625   5
   7  -3  -2 5.66779 2.62279   6
  -7  -3   2 10.3544 3.62967   4
   7  -3  -2 9.84486 2.33592   9
   7  -3  -2 12.9355 2.33706   5
   7  -3  -2 5.02579 2.25150  10
  -7  -3   2 10.8294 2.03461   2
  -7  -3   2 5.39614 1.78585  10
  -7  -3   2 4.38188 1.50551   5
  -7  -3   2 12.3631 2.62262   2
  -7  -3   2 6.87537 2.12469  10
   7  -3  -2 4.44131 3.17499   3
  -7  -3   2 5.60469 1.88545   9
   7  -3  -2 7.97166 2.57449  10
   7  -3  -2 12.9175 2.57650   2
   7  -3  -2 4.84078 2.11852   7
   7   3  -2 7.37098 2.20354  10
   7   3  -2 6.81928 2.50744  10
   7   3  -2 11.0221 2.89681   5
   7   3  -2 8.86940 2.09830   2
  -7   3   2 8.65312 2.87316  10
  -7   3   2 11.7827 3.74506  10
  -7   3   2 1.38100 1.79871   7
  -7   3   2 5.60068 2.62358   4
  -7   3   2 6.36832 1.56582   2
   7   3  -2 5.67869 2.97830   3
  -7   3   2 6.73373 1.86688   2
   7   3  -2 11.2344 2.60274   2
  -7   3   2 8.04267 2.10349   9
   7   3  -2 2.98428 1.93894   7
   7   3  -2 5.59323 1.93914   9
   7   3  -2 5.43662 3.15414   8
  -6  -3   2 503.976 46.9409   3
  -6  -3   2 575.660 40.3843   4
   6  -3  -2 567.839 46.4164   3
  -6  -3   2 572.954 37.2721  10
   6  -3  -2 582.371 35.8679   5
  -6  -3   2 578.150 35.3539   2
  -6  -3   2 634.405 36.1171   2
  -6  -3   2 602.385 37.4744   5
   6  -3  -2 592.986 36.9256   2
   6  -3  -2 545.949 35.5226   9
   6  -3  -2 662.635 41.5306   7
   6  -3  -2 540.254 39.3531  10
  -6  -3   2 620.917 39.1984  10
  -6  -3   2 601.455 38.6119   9
   6  -3  -2 643.437 39.6881  10
   6  -3  -2 587.296 36.2134   2
  -6   3   2 636.592 48.2392   4
   6   3  -2 604.701 45.0866   7
   6   3  -2 608.699 37.4128   5
  -6   3   2 592.788 36.8243   2
  -6   3   2 619.448 43.5632   7
   6   3  -2 617.622 40.5738  10
   6   3  -2 694.030 45.7607   8
  -6   3   2 577.560 35.6100   9
   6   3  -2 555.266 36.2122   2
   6   3  -2 621.873 43.4810   6
  -6   3   2 606.876 38.9337  10
  -6   3   2 604.955 36.1847   2
   6   3  -2 668.679 39.9709   9
  -6   3   2 504.257 41.1661   8
   6   3  -2 636.751 38.7348  10
   6   3  -2 573.335 35.6291   2
  -6   3   2 625.391 41.2406  10
   6   3  -2 592.354 43.7847   4
   5  -3  -2 150.599 10.7886   9
   5  -3  -2 175.766 14.8234   7
  -5  -3   2 198.434 15.2014   4
   5  -3  -2 164.576 14.1196  10
   5  -3  -2 172.876 14.2306  10
   5  -3  -2 181.914 12.5626   2
  -5  -3   2 153.756 12.8548   2
   5  -3  -2 166.346 11.7819   2
  -5  -3   2 152.194 11.4407   2
   5  -3  -2 179.836 11.9414   5
   5  -3  -2 171.426 14.3556   6
  -5  -3   2 136.984 18.2271   3
  -5  -3   2 169.860 12.9587  10
  -5  -3   2 163.193 12.7713   5
  -5  -3   2 166.509 13.6638   9
   5   3  -2 165.445 11.3691   2
   5   3  -2 187.947 16.9698   6
  -5   3   2 161.576 16.1507   8
   5   3  -2 161.204 16.1837   4
   5   3  -2 167.165 13.5371  10
  -5   3   2 179.185 11.0707   9
  -5   3   2 168.378 14.6945  10
   5   3  -2 163.204 11.7330   2
  -5   3   2 172.622 16.1060   7
   5   3  -2 190.798 18.0642   8
  -5   3   2 160.752 12.0579   2
  -5   3   2 175.057 11.8729   2
  -5   3   2 155.421 13.5566  10
   5   3  -2 167.637 13.9524   9
   5   3  -2 146.221 16.5696   3
  -4  -3   2 32.6953 6.68857  10
  -4  -3   2 21.8490 3.72638  10
   4  -3  -2 26.0872 3.43691   2
  -4  -3   2 27.4856 2.87755   2
   4  -3  -2 32.9279 4.76681   7
   4  -3  -2 28.2625 4.61288  10
   4  -3  -2 25.8607 2.24410   9
  -4  -3   2 21.0451 5.02154  10
   4  -3  -2 25.7208 3.27823   5
   4  -3  -2 23.9350 3.12492   2
   4  -3  -2 22.4161 4.34353  10
  -4  -3   2 26.2337 4.14640   4
  -4  -3   2 24.8388 2.97110   2
  -4  -3   2 20.8620 5.86028   3
   4  -3  -2 33.5311 4.42956   6
  -4  -3   2 24.5914 5.80992   6
  -4  -3   2 24.9992 3.83673   5
   4   3  -2 25.3383 3.93394  10
   4   3  -2 22.8008 3.85577   9
   4   3  -2 24.2582 5.61906   4
  -4   3   2 25.7393 4.44457  10
  -4   3   2 21.8948 4.74070   7
   4   3  -2 26.7158 2.95113   2
  -4   3   2 21.4448 3.02060   2
   4   3  -2 27.3754 5.25106  10
[truncated: 2,325,355 more chars]
